# Supplementary material for: TEAD Proteins Associate With DNA Repair Proteins to Facilitate Cellular Recovery From DNA Damage
Source: Mol Cell Proteomics. 2023 Jan 12;22(2):100496. doi: 10.1016/j.mcpro.2023.100496 (PMC9947421; doi:10.1016/j.mcpro.2023.100496)
Supplement: Supplementary Table S1 [file mmc1.xlsx]

## Sheet: search_statistics
Protein Accession	Sample Group	Total PSMs	Unique Modified Peptides	Unique Primary Sequences	Covered Residues	Total Residues	Sequence Coverage (%)
##A4PB31_HUMAN|##A4PB31	HEK293-control	1	1	1	10	99	10.1
##A4PB31_HUMAN|##A4PB31	HEK293-WT	1	1	1	10	99	10.1
##ACSL4_HUMAN|##O60488	HEK293-control	1	1	1	6	711	0.8
##ARHGH_HUMAN|##Q96PE2	DETROIT-Control	1	1	1	18	2063	0.9
##ASPP2_HUMAN|##Q13625	HEK293-WT	1	1	1	8	1128	0.7
##ATS14_HUMAN|##Q8WXS8	DETROIT-NLSmutant	2	1	1	8	1223	0.7
##B4DZ18_HUMAN|##B4DZ18	DETROIT-NLSmutant	7	1	1	7	800	0.9
##B4DZ18_HUMAN|##B4DZ18	DETROIT-WT	5	1	1	7	800	0.9
##B4DZ18_HUMAN|##B4DZ18	HEK293-NLSmutant	12	1	1	7	800	0.9
##B4DZ18_HUMAN|##B4DZ18	HEK293-WT	14	1	1	7	800	0.9
##C7DU17_HUMAN|##C7DU17	DETROIT-WT	2	1	1	16	495	3.2
##CASZ1_HUMAN|##Q86V15	DETROIT-Control	1	1	1	7	1759	0.4
##CASZ1_HUMAN|##Q86V15	DETROIT-NLSmutant	6	1	1	7	1759	0.4
##CASZ1_HUMAN|##Q86V15	DETROIT-WT	9	1	1	7	1759	0.4
##CC14A_HUMAN|##Q9UNH5	DETROIT-NLSmutant	9	1	1	13	594	2.2
##CC14A_HUMAN|##Q9UNH5	DETROIT-WT	4	1	1	13	594	2.2
##CC14A_HUMAN|##Q9UNH5	HEK293-NLSmutant	15	2	1	13	594	2.2
##CC14A_HUMAN|##Q9UNH5	HEK293-WT	12	1	1	13	594	2.2
##CDK18_HUMAN|##Q07002	HEK293-WT	1	1	1	9	472	1.9
##CSN3_HUMAN|##Q9UNS2	DETROIT-NLSmutant	1	1	1	18	423	4.3
##D6RGF2_HUMAN|##D6RGF2	DETROIT-NLSmutant	1	1	1	21	60	35
##FSIP2_HUMAN|##Q5CZC0	DETROIT-Control	1	1	1	7	6907	0.1
##FSIP2_HUMAN|##Q5CZC0	DETROIT-NLSmutant	2	1	1	10	6907	0.1
##FSIP2_HUMAN|##Q5CZC0	DETROIT-WT	3	2	2	17	6907	0.2
##FSIP2_HUMAN|##Q5CZC0	HEK293-NLSmutant	2	2	2	30	6907	0.4
##FSIP2_HUMAN|##Q5CZC0	HEK293-WT	1	1	1	12	6907	0.2
##GD1L1_HUMAN|##Q96MZ0	HEK293-WT	1	1	1	7	367	1.9
##KCNJ3_HUMAN|##P48549	DETROIT-Control	1	1	1	18	501	3.6
##KFA_HUMAN|##Q63HM1	DETROIT-NLSmutant	3	1	1	8	303	2.6
##KFA_HUMAN|##Q63HM1	DETROIT-WT	3	1	1	8	303	2.6
##KFA_HUMAN|##Q63HM1	HEK293-control	2	1	1	8	303	2.6
##KFA_HUMAN|##Q63HM1	HEK293-NLSmutant	1	1	1	8	303	2.6
##KFA_HUMAN|##Q63HM1	HEK293-WT	1	1	1	8	303	2.6
##MA7D1_HUMAN|##Q3KQU3	HEK293-NLSmutant	4	1	1	7	841	0.8
##MA7D1_HUMAN|##Q3KQU3	HEK293-WT	2	1	1	7	841	0.8
##MED1_HUMAN|##Q15648	DETROIT-Control	1	1	1	11	1581	0.7
##MED1_HUMAN|##Q15648	DETROIT-NLSmutant	1	1	1	19	1581	1.2
##MNS1_HUMAN|##Q8NEH6	DETROIT-Control	1	1	1	7	495	1.4
##MRP5_HUMAN|##O15440	HEK293-NLSmutant	1	1	1	12	1437	0.8
##MRP5_HUMAN|##O15440	HEK293-WT	1	1	1	12	1437	0.8
##MYO19_HUMAN|##Q96H55	DETROIT-NLSmutant	2	1	1	7	970	0.7
##MYO19_HUMAN|##Q96H55	DETROIT-WT	6	1	1	7	970	0.7
##NDUS3_HUMAN|##O75489	DETROIT-WT	1	1	1	7	264	2.7
##PDZ1P_HUMAN|##A8MUH7-2	DETROIT-Control	1	1	1	8	268	3
##Q2QD09_HUMAN|##Q2QD09	DETROIT-Control	1	1	1	10	249	4
##Q5SXQ8_HUMAN|##Q5SXQ8	HEK293-control	2	1	1	8	296	2.7
##Q5SXQ8_HUMAN|##Q5SXQ8	HEK293-WT	2	1	1	8	296	2.7
##Q8NA17_HUMAN|##Q8NA17	DETROIT-WT	4	1	1	6	122	4.9
##Q9P146_HUMAN|##Q9P146	DETROIT-Control	1	1	1	12	78	15.4
##Q9P1K4_HUMAN|##Q9P1K4	HEK293-NLSmutant	1	1	1	13	82	15.9
##RIF1_HUMAN|##Q5UIP0	DETROIT-WT	1	1	1	15	2472	0.6
##SH2D3_HUMAN|##Q8N5H7	DETROIT-WT	1	1	1	17	860	2
##SHC1_HUMAN|##P29353	HEK293-WT	1	1	1	8	583	1.4
##SKA2_HUMAN|##Q8WVK7	HEK293-control	1	1	1	7	121	5.8
##SKA2_HUMAN|##Q8WVK7	HEK293-WT	1	1	1	7	121	5.8
##TBC31_HUMAN|##Q96DN5	DETROIT-WT	1	1	1	11	1066	1
##TCPE_HUMAN|##P48643	DETROIT-NLSmutant	2	2	2	13	541	2.4
##TCPE_HUMAN|##P48643	DETROIT-WT	4	1	1	6	541	1.1
##TERF1_HUMAN|##P54274	DETROIT-Control	5	1	1	7	439	1.6
##TERF1_HUMAN|##P54274	DETROIT-NLSmutant	7	1	1	7	439	1.6
##TERF1_HUMAN|##P54274	DETROIT-WT	9	1	1	7	439	1.6
##THOC2_HUMAN|##Q8NI27	HEK293-WT	1	1	1	9	1593	0.6
##TITIN_HUMAN|##Q8WZ42	DETROIT-Control	21	18	18	237	34350	0.7
##TITIN_HUMAN|##Q8WZ42	DETROIT-NLSmutant	5	5	5	45	34350	0.1
##TITIN_HUMAN|##Q8WZ42	DETROIT-WT	4	3	3	30	34350	0.1
##TITIN_HUMAN|##Q8WZ42	HEK293-control	18	17	17	211	34350	0.6
##TITIN_HUMAN|##Q8WZ42	HEK293-NLSmutant	16	13	13	157	34350	0.5
##TITIN_HUMAN|##Q8WZ42	HEK293-WT	5	4	4	47	34350	0.1
##TMC5B_HUMAN|##A8MYB1	DETROIT-WT	1	1	1	8	307	2.6
##ULK4_HUMAN|##Q96C45	DETROIT-WT	1	1	1	7	1275	0.5
##ULK4_HUMAN|##Q96C45	HEK293-WT	1	1	1	7	1275	0.5
##V9H095_HUMAN|##V9H095	DETROIT-NLSmutant	1	1	1	8	102	7.8
##V9H095_HUMAN|##V9H095	DETROIT-WT	1	1	1	8	102	7.8
##WDR3_HUMAN|##Q9UNX4	DETROIT-WT	1	1	1	7	943	0.7
##WDR3_HUMAN|##Q9UNX4	HEK293-NLSmutant	1	1	1	7	943	0.7
##WDR3_HUMAN|##Q9UNX4	HEK293-WT	3	1	1	7	943	0.7
##WDR73_HUMAN|##Q6P4I2	DETROIT-NLSmutant	14	1	1	7	378	1.9
##WDR73_HUMAN|##Q6P4I2	DETROIT-WT	7	1	1	7	378	1.9
##WDR73_HUMAN|##Q6P4I2	HEK293-NLSmutant	1	1	1	7	378	1.9
##WDR73_HUMAN|##Q6P4I2	HEK293-WT	3	1	1	7	378	1.9
##ZCHC2_HUMAN|##Q9C0B9	HEK293-control	1	1	1	10	1178	0.8
##ZCHC2_HUMAN|##Q9C0B9	HEK293-NLSmutant	2	1	1	10	1178	0.8
##ZCHC2_HUMAN|##Q9C0B9	HEK293-WT	2	1	1	10	1178	0.8
1433B_HUMAN|P31946	DETROIT-Control	37	11	9	110	246	44.7
1433B_HUMAN|P31946	DETROIT-NLSmutant	189	26	19	192	246	78
1433B_HUMAN|P31946	DETROIT-WT	104	20	16	162	246	65.9
1433B_HUMAN|P31946	HEK293-control	3	3	3	35	246	14.2
1433B_HUMAN|P31946	HEK293-NLSmutant	35	13	12	127	246	51.6
1433B_HUMAN|P31946	HEK293-WT	37	12	10	117	246	47.6
1433E_HUMAN|P62258	DETROIT-Control	33	12	12	116	255	45.5
1433E_HUMAN|P62258	DETROIT-NLSmutant	287	38	27	199	255	78
1433E_HUMAN|P62258	DETROIT-WT	198	35	26	199	255	78
1433E_HUMAN|P62258	HEK293-control	2	2	2	23	255	9
1433E_HUMAN|P62258	HEK293-NLSmutant	51	16	16	144	255	56.5
1433E_HUMAN|P62258	HEK293-WT	42	16	15	134	255	52.5
1433F_HUMAN|Q04917	DETROIT-Control	6	3	3	34	246	13.8
1433F_HUMAN|Q04917	DETROIT-NLSmutant	56	18	15	144	246	58.5
1433F_HUMAN|Q04917	DETROIT-WT	41	16	14	143	246	58.1
1433F_HUMAN|Q04917	HEK293-NLSmutant	11	6	6	68	246	27.6
1433F_HUMAN|Q04917	HEK293-WT	10	7	7	78	246	31.7
1433G_HUMAN|P61981	DETROIT-Control	12	5	5	63	247	25.5
1433G_HUMAN|P61981	DETROIT-NLSmutant	65	16	15	174	247	70.4
1433G_HUMAN|P61981	DETROIT-WT	45	13	12	128	247	51.8
1433G_HUMAN|P61981	HEK293-NLSmutant	13	5	5	62	247	25.1
1433G_HUMAN|P61981	HEK293-WT	13	4	4	53	247	21.5
1433S_HUMAN|P31947	DETROIT-Control	18	9	9	62	248	25
1433S_HUMAN|P31947	DETROIT-NLSmutant	47	13	10	90	248	36.3
1433S_HUMAN|P31947	DETROIT-WT	25	10	7	67	248	27
1433S_HUMAN|P31947	HEK293-WT	1	1	1	13	248	5.2
1433T_HUMAN|P27348	DETROIT-Control	1	1	1	14	245	5.7
1433T_HUMAN|P27348	DETROIT-NLSmutant	45	12	12	105	245	42.9
1433T_HUMAN|P27348	DETROIT-WT	36	10	10	96	245	39.2
1433T_HUMAN|P27348	HEK293-NLSmutant	19	10	10	96	245	39.2
1433T_HUMAN|P27348	HEK293-WT	14	8	8	84	245	34.3
1433Z_HUMAN|P63104	DETROIT-Control	20	7	7	83	245	33.9
1433Z_HUMAN|P63104	DETROIT-NLSmutant	127	16	14	136	245	55.5
1433Z_HUMAN|P63104	DETROIT-WT	70	13	13	113	245	46.1
1433Z_HUMAN|P63104	HEK293-control	2	1	1	14	245	5.7
1433Z_HUMAN|P63104	HEK293-NLSmutant	18	8	8	93	245	38
1433Z_HUMAN|P63104	HEK293-WT	20	8	8	95	245	38.8
1A01_HUMAN|P30443	DETROIT-NLSmutant	4	3	3	37	365	10.1
1A01_HUMAN|P30443	DETROIT-WT	8	5	5	78	365	21.4
1A25_HUMAN|P18462	DETROIT-NLSmutant	1	1	1	13	365	3.6
1A25_HUMAN|P18462	DETROIT-WT	1	1	1	13	365	3.6
1B07_HUMAN|P01889	DETROIT-NLSmutant	7	3	3	39	362	10.8
1B07_HUMAN|P01889	DETROIT-WT	8	3	3	39	362	10.8
1B13_HUMAN|P30461	DETROIT-NLSmutant	4	2	2	23	362	6.4
1B13_HUMAN|P30461	DETROIT-WT	7	4	4	58	362	16
1B35_HUMAN|P30685	DETROIT-NLSmutant	1	1	1	16	362	4.4
1B35_HUMAN|P30685	DETROIT-WT	3	1	1	16	362	4.4
1C03_HUMAN|P04222	DETROIT-WT	2	1	1	24	366	6.6
2A5D_HUMAN|Q14738	DETROIT-NLSmutant	11	10	9	112	602	18.6
2A5D_HUMAN|Q14738	DETROIT-WT	19	13	12	144	602	23.9
2AAA_HUMAN|P30153	DETROIT-NLSmutant	67	26	23	282	589	47.9
2AAA_HUMAN|P30153	DETROIT-WT	41	19	19	244	589	41.4
2AAA_HUMAN|P30153	HEK293-NLSmutant	35	17	17	217	589	36.8
2AAA_HUMAN|P30153	HEK293-WT	24	13	13	168	589	28.5
2AAB_HUMAN|P30154	DETROIT-NLSmutant	5	3	3	52	601	8.7
2AAB_HUMAN|P30154	DETROIT-WT	13	4	4	72	601	12
2ABA_HUMAN|P63151	DETROIT-NLSmutant	3	2	2	23	447	5.1
2ABA_HUMAN|P63151	HEK293-NLSmutant	1	1	1	12	447	2.7
2ABA_HUMAN|P63151	HEK293-WT	1	1	1	11	447	2.5
4F2_HUMAN|P08195	DETROIT-Control	5	3	3	36	630	5.7
4F2_HUMAN|P08195	DETROIT-NLSmutant	92	14	14	155	630	24.6
4F2_HUMAN|P08195	DETROIT-WT	202	24	24	244	630	38.7
4F2_HUMAN|P08195	HEK293-NLSmutant	1	1	1	14	630	2.2
4F2_HUMAN|P08195	HEK293-WT	2	1	1	12	630	1.9
A0A024QZH6_HUMAN|A0A024QZH6	HEK293-WT	4	1	1	24	1312	1.8
A0A024R0S8_HUMAN|A0A024R0S8	HEK293-WT	5	2	1	16	633	2.5
A0A024R1X6_HUMAN|A0A024R1X6	DETROIT-Control	3	2	2	11	261	4.2
A0A024R1X6_HUMAN|A0A024R1X6	DETROIT-NLSmutant	1	1	1	10	261	3.8
A0A024R1X6_HUMAN|A0A024R1X6	DETROIT-WT	1	1	1	11	261	4.2
A0A024R1X6_HUMAN|A0A024R1X6	HEK293-control	6	2	2	11	261	4.2
A0A024R1X6_HUMAN|A0A024R1X6	HEK293-NLSmutant	1	1	1	11	261	4.2
A0A024R1X6_HUMAN|A0A024R1X6	HEK293-WT	2	1	1	11	261	4.2
A0A024R493_HUMAN|A0A024R493	DETROIT-Control	1	1	1	12	239	5
A0A024RAB6_HUMAN|A0A024RAB6	DETROIT-NLSmutant	3	1	1	19	4346	0.4
A0A024RAC9_HUMAN|A0A024RAC9	DETROIT-WT	1	1	1	11	2601	0.4
A0A024RBS1_HUMAN|A0A024RBS1	DETROIT-Control	1	1	1	11	2432	0.5
A0A024RBS1_HUMAN|A0A024RBS1	DETROIT-NLSmutant	3	1	1	11	2432	0.5
A0A024RBS1_HUMAN|A0A024RBS1	DETROIT-WT	7	1	1	11	2432	0.5
A0A024RBS1_HUMAN|A0A024RBS1	HEK293-WT	1	1	1	11	2432	0.5
A0A059S4M9_HUMAN|A0A059S4M9	DETROIT-NLSmutant	1	1	1	11	68	16.2
A0A059S4M9_HUMAN|A0A059S4M9	DETROIT-WT	6	1	1	11	68	16.2
A0A068LL62_HUMAN|A0A068LL62	HEK293-NLSmutant	1	1	1	6	118	5.1
A0A068LL62_HUMAN|A0A068LL62	HEK293-WT	2	1	1	6	118	5.1
A0A075B6R8_HUMAN|A0A075B6R8	DETROIT-WT	1	1	1	22	611	3.6
A0A075B6R9_HUMAN|A0A075B6R9	DETROIT-WT	1	1	1	9	120	7.5
A0A075B6R9_HUMAN|A0A075B6R9	HEK293-NLSmutant	2	1	1	9	120	7.5
A0A087WU12_HUMAN|A0A087WU12	HEK293-control	1	1	1	11	79	13.9
A0A087WYI2_HUMAN|A0A087WYI2	HEK293-NLSmutant	8	1	1	6	283	2.1
A0A087WYI2_HUMAN|A0A087WYI2	HEK293-WT	19	1	1	6	283	2.1
A0A087X1U6_HUMAN|A0A087X1U6	DETROIT-NLSmutant	1	1	1	10	5088	0.2
A0A087X1U6_HUMAN|A0A087X1U6	DETROIT-WT	2	2	2	23	5088	0.5
A0A096LPB2_HUMAN|A0A096LPB2	DETROIT-WT	2	2	2	25	94	26.6
A0A096LPB2_HUMAN|A0A096LPB2	HEK293-WT	1	1	1	16	94	17
A0A096LPB8_HUMAN|A0A096LPB8	HEK293-WT	1	1	1	8	73	11
A0A0A0MS14_HUMAN|A0A0A0MS14	DETROIT-NLSmutant	41	2	1	11	117	9.4
A0A0A0MS14_HUMAN|A0A0A0MS14	DETROIT-WT	23	1	1	11	117	9.4
A0A0A0MS14_HUMAN|A0A0A0MS14	HEK293-NLSmutant	33	2	1	11	117	9.4
A0A0A0MS14_HUMAN|A0A0A0MS14	HEK293-WT	22	1	1	11	117	9.4
A0A0A0MSQ8_HUMAN|A0A0A0MSQ8	DETROIT-NLSmutant	83	7	6	74	1216	6.1
A0A0A0MSQ8_HUMAN|A0A0A0MSQ8	DETROIT-WT	37	6	5	74	1216	6.1
A0A0A0MTR7_HUMAN|A0A0A0MTR7	DETROIT-NLSmutant	2	1	1	10	5207	0.2
A0A0A0MTR7_HUMAN|A0A0A0MTR7	DETROIT-WT	2	1	1	10	5207	0.2
A0A0A0MTR7_HUMAN|A0A0A0MTR7	HEK293-NLSmutant	1	1	1	10	5207	0.2
A0A0B4J220_HUMAN|A0A0B4J220	DETROIT-WT	5	2	2	27	123	22
A0A0C4DG89_HUMAN|A0A0C4DG89	DETROIT-WT	2	2	1	20	1032	1.9
A0A0C4DG99_HUMAN|A0A0C4DG99	DETROIT-NLSmutant	1	1	1	10	604	1.7
A0A0C4DH68_HUMAN|A0A0C4DH68	DETROIT-Control	5	1	1	9	120	7.5
A0A0C4DH68_HUMAN|A0A0C4DH68	DETROIT-NLSmutant	5	1	1	9	120	7.5
A0A0C4DH68_HUMAN|A0A0C4DH68	DETROIT-WT	5	1	1	9	120	7.5
A0A0C4DH68_HUMAN|A0A0C4DH68	HEK293-control	8	1	1	9	120	7.5
A0A0C4DH68_HUMAN|A0A0C4DH68	HEK293-NLSmutant	8	1	1	9	120	7.5
A0A0C4DH68_HUMAN|A0A0C4DH68	HEK293-WT	3	1	1	9	120	7.5
A0A0F7G8J1_HUMAN|A0A0F7G8J1	HEK293-WT	1	1	1	12	809	1.5
A0A0F7KYT8_HUMAN|A0A0F7KYT8	DETROIT-WT	1	1	1	16	677	2.4
A0A0F7KYT8_HUMAN|A0A0F7KYT8	HEK293-WT	1	1	1	16	677	2.4
A0A0G2JNC6_HUMAN|A0A0G2JNC6	DETROIT-NLSmutant	1	1	1	18	240	7.5
A0A0G2JNC6_HUMAN|A0A0G2JNC6	DETROIT-WT	1	1	1	18	240	7.5
A0A0J9YX35_HUMAN|A0A0J9YX35	DETROIT-NLSmutant	5	3	1	11	117	9.4
A0A0J9YX35_HUMAN|A0A0J9YX35	DETROIT-WT	3	2	1	11	117	9.4
A0A0J9YX35_HUMAN|A0A0J9YX35	HEK293-NLSmutant	2	1	1	11	117	9.4
A0A0U1RQW4_HUMAN|A0A0U1RQW4	DETROIT-NLSmutant	12	1	1	10	146	6.8
A0A0U1RQW4_HUMAN|A0A0U1RQW4	DETROIT-WT	8	1	1	10	146	6.8
A0A0U1RQW4_HUMAN|A0A0U1RQW4	HEK293-NLSmutant	3	1	1	10	146	6.8
A0A0U1RQW4_HUMAN|A0A0U1RQW4	HEK293-WT	2	1	1	10	146	6.8
A0A0X9UWK7_HUMAN|A0A0X9UWK7	DETROIT-NLSmutant	5	1	1	11	122	9
A0A0X9UWK7_HUMAN|A0A0X9UWK7	DETROIT-WT	7	1	1	11	122	9
A0A0X9UWK7_HUMAN|A0A0X9UWK7	HEK293-NLSmutant	9	1	1	11	122	9
A0A0X9UWK7_HUMAN|A0A0X9UWK7	HEK293-WT	7	1	1	11	122	9
A0A0X9V9B3_HUMAN|A0A0X9V9B3	DETROIT-NLSmutant	1	1	1	13	112	11.6
A0A0X9V9B3_HUMAN|A0A0X9V9B3	HEK293-NLSmutant	1	1	1	13	112	11.6
A0A0X9V9B3_HUMAN|A0A0X9V9B3	HEK293-WT	1	1	1	13	112	11.6
A0A125QYY8_HUMAN|A0A125QYY8	DETROIT-NLSmutant	6	1	1	13	112	11.6
A0A125QYY8_HUMAN|A0A125QYY8	DETROIT-WT	3	1	1	13	112	11.6
A0A125QYY8_HUMAN|A0A125QYY8	HEK293-NLSmutant	10	1	1	13	112	11.6
A0A125QYY8_HUMAN|A0A125QYY8	HEK293-WT	7	1	1	13	112	11.6
A0A126LB08_HUMAN|A0A126LB08	HEK293-control	1	1	1	9	772	1.2
A0N4V7_HUMAN|A0N4V7	DETROIT-Control	50	1	1	8	21	38.1
A0N4V7_HUMAN|A0N4V7	DETROIT-NLSmutant	59	1	1	8	21	38.1
A0N4V7_HUMAN|A0N4V7	DETROIT-WT	75	1	1	8	21	38.1
A0N4V7_HUMAN|A0N4V7	HEK293-control	71	1	1	8	21	38.1
A0N4V7_HUMAN|A0N4V7	HEK293-NLSmutant	92	1	1	8	21	38.1
A0N4V7_HUMAN|A0N4V7	HEK293-WT	90	1	1	8	21	38.1
A0N5G3_HUMAN|A0N5G3	DETROIT-Control	1	1	1	8	121	6.6
A0N5G3_HUMAN|A0N5G3	DETROIT-NLSmutant	1	1	1	8	121	6.6
A0N5G3_HUMAN|A0N5G3	DETROIT-WT	1	1	1	8	121	6.6
A1A4E9_HUMAN|A1A4E9	DETROIT-NLSmutant	4	2	2	16	458	3.5
A1A4E9_HUMAN|A1A4E9	HEK293-control	1	1	1	9	458	2
A1A4E9_HUMAN|A1A4E9	HEK293-NLSmutant	2	2	2	16	458	3.5
A1A4E9_HUMAN|A1A4E9	HEK293-WT	2	1	1	9	458	2
A1KY36_HUMAN|A1KY36	DETROIT-Control	1	1	1	9	745	1.2
A2I9Y7_HUMAN|A2I9Y7	HEK293-WT	3	1	1	29	93	31.2
A2J1N6_HUMAN|A2J1N6	DETROIT-NLSmutant	29	1	1	16	115	13.9
A2J1N6_HUMAN|A2J1N6	DETROIT-WT	30	1	1	16	115	13.9
A2J1N6_HUMAN|A2J1N6	HEK293-NLSmutant	32	1	1	16	115	13.9
A2J1N6_HUMAN|A2J1N6	HEK293-WT	34	1	1	16	115	13.9
A2MG_HUMAN|P01023	DETROIT-Control	30	8	7	65	1474	4.4
A2MG_HUMAN|P01023	DETROIT-NLSmutant	6	3	3	28	1474	1.9
A2MG_HUMAN|P01023	DETROIT-WT	11	4	4	34	1474	2.3
A2MG_HUMAN|P01023	HEK293-control	13	7	6	61	1474	4.1
A2MG_HUMAN|P01023	HEK293-NLSmutant	7	6	6	58	1474	3.9
A2MG_HUMAN|P01023	HEK293-WT	5	3	3	27	1474	1.8
A2ML1_HUMAN|A8K2U0	DETROIT-NLSmutant	41	36	31	393	1454	27
A2N0T1_HUMAN|A2N0T1	DETROIT-Control	1	1	1	7	119	5.9
A2N0T1_HUMAN|A2N0T1	DETROIT-NLSmutant	2	1	1	7	119	5.9
A2N0T1_HUMAN|A2N0T1	DETROIT-WT	1	1	1	7	119	5.9
A2N0T1_HUMAN|A2N0T1	HEK293-control	1	1	1	7	119	5.9
A2N0T1_HUMAN|A2N0T1	HEK293-NLSmutant	4	2	2	7	119	5.9
A2N0T1_HUMAN|A2N0T1	HEK293-WT	3	2	2	7	119	5.9
A2NJV5_HUMAN|A2NJV5	DETROIT-NLSmutant	1	1	1	7	121	5.8
A2NJV5_HUMAN|A2NJV5	DETROIT-WT	1	1	1	7	121	5.8
A2NJV5_HUMAN|A2NJV5	HEK293-NLSmutant	4	1	1	7	121	5.8
A2NJV5_HUMAN|A2NJV5	HEK293-WT	6	1	1	7	121	5.8
A4_HUMAN|P05067	DETROIT-NLSmutant	2	2	2	27	770	3.5
A4_HUMAN|P05067	DETROIT-WT	1	1	1	12	770	1.6
A4UCU2_HUMAN|A4UCU2	DETROIT-WT	1	1	1	16	82	19.5
A5PKX9_HUMAN|A5PKX9	DETROIT-NLSmutant	3	1	1	19	1181	1.6
A5PKX9_HUMAN|A5PKX9	DETROIT-WT	1	1	1	19	1181	1.6
A6NJU0_HUMAN|A6NJU0	DETROIT-WT	9	6	6	94	272	34.6
A6NJU0_HUMAN|A6NJU0	HEK293-WT	6	6	6	91	272	33.5
A7L3B_HUMAN|Q96GX2	DETROIT-NLSmutant	1	1	1	10	97	10.3
A7L3B_HUMAN|Q96GX2	DETROIT-WT	3	2	2	30	97	30.9
A7L3B_HUMAN|Q96GX2	HEK293-NLSmutant	1	1	1	10	97	10.3
A7L3B_HUMAN|Q96GX2	HEK293-WT	1	1	1	10	97	10.3
A8K1E1_HUMAN|A8K1E1	HEK293-WT	1	1	1	21	1128	1.9
A8K7N0_HUMAN|A8K7N0	DETROIT-NLSmutant	3	1	1	16	218	7.3
A8K7N0_HUMAN|A8K7N0	DETROIT-WT	5	1	1	16	218	7.3
A8K7N0_HUMAN|A8K7N0	HEK293-WT	5	1	1	16	218	7.3
A9QUT7_HUMAN|A9QUT7	DETROIT-NLSmutant	1	1	1	14	273	5.1
AAAS_HUMAN|Q9NRG9	DETROIT-NLSmutant	11	8	8	133	546	24.4
AAAS_HUMAN|Q9NRG9	DETROIT-WT	10	5	5	63	546	11.5
AAAT_HUMAN|Q15758	DETROIT-Control	1	1	1	11	541	2
AAAT_HUMAN|Q15758	DETROIT-NLSmutant	5	3	3	34	541	6.3
AAAT_HUMAN|Q15758	DETROIT-WT	10	3	3	34	541	6.3
AAAT_HUMAN|Q15758	HEK293-control	2	2	2	23	541	4.3
AAAT_HUMAN|Q15758	HEK293-NLSmutant	4	4	4	66	541	12.2
AAAT_HUMAN|Q15758	HEK293-WT	8	6	6	89	541	16.5
AACS_HUMAN|Q86V21	DETROIT-WT	2	2	2	27	672	4
AACT_HUMAN|P01011	DETROIT-NLSmutant	1	1	1	10	423	2.4
AAKG1_HUMAN|P54619	DETROIT-NLSmutant	4	3	3	30	331	9.1
AAKG1_HUMAN|P54619	DETROIT-WT	6	6	6	68	331	20.5
AAKG1_HUMAN|P54619	HEK293-NLSmutant	1	1	1	11	331	3.3
AAKG1_HUMAN|P54619	HEK293-WT	1	1	1	18	331	5.4
AAPK1_HUMAN|Q13131	DETROIT-NLSmutant	18	10	10	110	559	19.7
AAPK1_HUMAN|Q13131	DETROIT-WT	28	13	12	128	559	22.9
AAR2_HUMAN|Q9Y312	DETROIT-NLSmutant	4	2	2	34	384	8.9
AAR2_HUMAN|Q9Y312	DETROIT-WT	11	6	6	84	384	21.9
AAR2_HUMAN|Q9Y312	HEK293-WT	2	2	2	22	384	5.7
AASS_HUMAN|Q9UDR5	DETROIT-NLSmutant	4	4	4	64	926	6.9
AATC_HUMAN|P17174	DETROIT-NLSmutant	8	7	7	93	413	22.5
AATC_HUMAN|P17174	HEK293-control	1	1	1	14	413	3.4
AATM_HUMAN|P00505	DETROIT-NLSmutant	1	1	1	15	430	3.5
ABC3A_HUMAN|P31941	DETROIT-WT	1	1	1	10	199	5
ABC3B_HUMAN|Q9UH17	DETROIT-NLSmutant	1	1	1	20	382	5.2
ABC3B_HUMAN|Q9UH17	DETROIT-WT	2	2	2	30	382	7.9
ABC3C_HUMAN|Q9NRW3	DETROIT-WT	1	1	1	12	190	6.3
ABC3C_HUMAN|Q9NRW3	HEK293-WT	9	3	3	44	190	23.2
ABCB7_HUMAN|O75027	DETROIT-WT	4	4	4	51	752	6.8
ABCD1_HUMAN|P33897	DETROIT-NLSmutant	1	1	1	10	745	1.3
ABCD1_HUMAN|P33897	DETROIT-WT	3	3	3	42	745	5.6
ABCD3_HUMAN|P28288	DETROIT-WT	1	1	1	14	659	2.1
ABCE1_HUMAN|P61221	DETROIT-NLSmutant	40	18	17	207	599	34.6
ABCE1_HUMAN|P61221	DETROIT-WT	57	21	21	242	599	40.4
ABCE1_HUMAN|P61221	HEK293-NLSmutant	5	5	5	69	599	11.5
ABCE1_HUMAN|P61221	HEK293-WT	61	27	27	304	599	50.8
ABCF1_HUMAN|Q8NE71	DETROIT-NLSmutant	1	1	1	13	845	1.5
ABCF1_HUMAN|Q8NE71	DETROIT-WT	2	1	1	13	845	1.5
ABCF1_HUMAN|Q8NE71	HEK293-WT	3	3	3	32	845	3.8
ABCF3_HUMAN|Q9NUQ8	DETROIT-NLSmutant	10	9	9	111	709	15.7
ABCF3_HUMAN|Q9NUQ8	DETROIT-WT	7	6	6	104	709	14.7
ABHDA_HUMAN|Q9NUJ1	HEK293-WT	1	1	1	17	306	5.6
ABHGA_HUMAN|O95870	DETROIT-NLSmutant	3	2	2	18	558	3.2
ABHGA_HUMAN|O95870	DETROIT-WT	3	2	2	36	558	6.5
ABI1_HUMAN|Q8IZP0	DETROIT-NLSmutant	4	2	2	25	508	4.9
ABI1_HUMAN|Q8IZP0	DETROIT-WT	6	3	3	41	508	8.1
ABI1_HUMAN|Q8IZP0	HEK293-NLSmutant	1	1	1	11	508	2.2
ABI1_HUMAN|Q8IZP0	HEK293-WT	2	2	2	20	508	3.9
ABI2_HUMAN|Q9NYB9	HEK293-WT	1	1	1	11	513	2.1
ABLM3_HUMAN|O94929	DETROIT-NLSmutant	48	22	21	272	683	39.8
ABLM3_HUMAN|O94929	DETROIT-WT	19	9	9	105	683	15.4
ABR_HUMAN|Q12979	DETROIT-WT	2	2	2	23	859	2.7
ABT1_HUMAN|Q9ULW3	HEK293-WT	1	1	1	11	272	4
ACACA_HUMAN|Q13085	DETROIT-NLSmutant	4	3	3	38	2346	1.6
ACACA_HUMAN|Q13085	DETROIT-WT	3	1	1	14	2346	0.6
ACACA_HUMAN|Q13085	HEK293-NLSmutant	37	22	21	263	2346	11.2
ACACA_HUMAN|Q13085	HEK293-WT	6	5	5	57	2346	2.4
ACAD9_HUMAN|Q9H845	DETROIT-NLSmutant	63	28	24	248	621	39.9
ACAD9_HUMAN|Q9H845	DETROIT-WT	53	24	21	227	621	36.6
ACAD9_HUMAN|Q9H845	HEK293-NLSmutant	1	1	1	8	621	1.3
ACAD9_HUMAN|Q9H845	HEK293-WT	4	4	4	42	621	6.8
ACADM_HUMAN|P11310	DETROIT-WT	3	2	2	23	421	5.5
ACADM_HUMAN|P11310	HEK293-WT	2	2	2	23	421	5.5
ACADV_HUMAN|P49748	DETROIT-NLSmutant	4	4	4	55	655	8.4
ACATN_HUMAN|O00400	DETROIT-WT	3	2	2	27	549	4.9
ACD10_HUMAN|Q6JQN1	DETROIT-NLSmutant	3	3	3	35	1059	3.3
ACD10_HUMAN|Q6JQN1	DETROIT-WT	8	5	5	52	1059	4.9
ACD11_HUMAN|Q709F0	HEK293-control	3	1	1	12	780	1.5
ACD11_HUMAN|Q709F0	HEK293-WT	2	1	1	12	780	1.5
ACINU_HUMAN|Q9UKV3	DETROIT-NLSmutant	12	10	10	133	1341	9.9
ACINU_HUMAN|Q9UKV3	DETROIT-WT	233	52	45	534	1341	39.8
ACINU_HUMAN|Q9UKV3	HEK293-NLSmutant	1	1	1	10	1341	0.7
ACINU_HUMAN|Q9UKV3	HEK293-WT	152	47	44	502	1341	37.4
ACO13_HUMAN|Q9NPJ3	DETROIT-NLSmutant	2	2	2	22	140	15.7
ACO13_HUMAN|Q9NPJ3	DETROIT-WT	5	2	2	22	140	15.7
ACOD_HUMAN|O00767	DETROIT-NLSmutant	6	2	2	19	359	5.3
ACOD_HUMAN|O00767	DETROIT-WT	16	6	5	63	359	17.5
ACOD_HUMAN|O00767	HEK293-NLSmutant	3	1	1	13	359	3.6
ACOD_HUMAN|O00767	HEK293-WT	3	1	1	13	359	3.6
ACON_HUMAN|Q99798	HEK293-control	2	2	2	33	780	4.2
ACON_HUMAN|Q99798	HEK293-WT	2	2	2	31	780	4
ACOT8_HUMAN|O14734	DETROIT-NLSmutant	4	3	3	55	319	17.2
ACOT8_HUMAN|O14734	DETROIT-WT	17	5	5	71	319	22.3
ACOT8_HUMAN|O14734	HEK293-NLSmutant	2	2	2	39	319	12.2
ACOT8_HUMAN|O14734	HEK293-WT	3	2	2	39	319	12.2
ACOX1_HUMAN|Q15067	DETROIT-NLSmutant	2	2	2	38	660	5.8
ACPH_HUMAN|P13798	DETROIT-NLSmutant	4	4	4	56	732	7.7
ACSF2_HUMAN|Q96CM8	DETROIT-NLSmutant	2	2	2	25	615	4.1
ACSF3_HUMAN|Q4G176	DETROIT-WT	2	1	1	15	576	2.6
ACSL1_HUMAN|P33121	HEK293-control	1	1	1	9	698	1.3
ACSL3_HUMAN|O95573	DETROIT-NLSmutant	51	30	25	332	720	46.1
ACSL3_HUMAN|O95573	DETROIT-WT	86	32	26	338	720	46.9
ACSL4_HUMAN|O60488	DETROIT-NLSmutant	17	14	14	196	711	27.6
ACSL4_HUMAN|O60488	DETROIT-WT	18	15	15	210	711	29.5
ACTA_HUMAN|P62736	DETROIT-Control	35	13	11	120	377	31.8
ACTA_HUMAN|P62736	DETROIT-NLSmutant	161	18	12	113	377	30
ACTA_HUMAN|P62736	DETROIT-WT	207	18	12	131	377	34.7
ACTA_HUMAN|P62736	HEK293-control	72	23	19	200	377	53.1
ACTA_HUMAN|P62736	HEK293-NLSmutant	50	10	10	102	377	27.1
ACTA_HUMAN|P62736	HEK293-WT	48	11	11	112	377	29.7
ACTB_HUMAN|P60709	DETROIT-Control	29	6	5	73	375	19.5
ACTB_HUMAN|P60709	DETROIT-NLSmutant	172	16	9	149	375	39.7
ACTB_HUMAN|P60709	DETROIT-WT	176	15	8	160	375	42.7
ACTB_HUMAN|P60709	HEK293-control	40	6	4	72	375	19.2
ACTB_HUMAN|P60709	HEK293-NLSmutant	35	6	6	108	375	28.8
ACTB_HUMAN|P60709	HEK293-WT	38	5	5	80	375	21.3
ACTBL_HUMAN|Q562R1	DETROIT-Control	1	1	1	18	376	4.8
ACTBL_HUMAN|Q562R1	DETROIT-NLSmutant	7	4	4	36	376	9.6
ACTBL_HUMAN|Q562R1	DETROIT-WT	6	3	3	18	376	4.8
ACTBM_HUMAN|Q9BYX7	DETROIT-NLSmutant	26	2	2	24	375	6.4
ACTBM_HUMAN|Q9BYX7	DETROIT-WT	34	2	2	24	375	6.4
ACTBM_HUMAN|Q9BYX7	HEK293-control	2	2	2	24	375	6.4
ACTBM_HUMAN|Q9BYX7	HEK293-NLSmutant	9	2	2	24	375	6.4
ACTBM_HUMAN|Q9BYX7	HEK293-WT	11	2	2	24	375	6.4
ACTN1_HUMAN|P12814	DETROIT-Control	2	2	2	24	892	2.7
ACTN1_HUMAN|P12814	DETROIT-NLSmutant	56	30	29	380	892	42.6
ACTN1_HUMAN|P12814	DETROIT-WT	27	14	14	185	892	20.7
ACTN1_HUMAN|P12814	HEK293-control	2	1	1	14	892	1.6
ACTN1_HUMAN|P12814	HEK293-NLSmutant	1	1	1	12	892	1.3
ACTN1_HUMAN|P12814	HEK293-WT	1	1	1	12	892	1.3
ACTN4_HUMAN|O43707	DETROIT-Control	1	1	1	16	911	1.8
ACTN4_HUMAN|O43707	DETROIT-NLSmutant	8	8	8	125	911	13.7
ACTS_HUMAN|P68133	HEK293-control	3	2	2	22	377	5.8
ACTS_HUMAN|P68133	HEK293-WT	1	1	1	21	377	5.6
ACTZ_HUMAN|P61163	DETROIT-NLSmutant	3	2	2	38	376	10.1
ACTZ_HUMAN|P61163	DETROIT-WT	6	3	3	55	376	14.6
ACTZ_HUMAN|P61163	HEK293-WT	3	3	3	57	376	15.2
ADAM9_HUMAN|Q13443	DETROIT-WT	5	4	4	59	819	7.2
ADAS_HUMAN|O00116	DETROIT-NLSmutant	4	4	4	67	658	10.2
ADAS_HUMAN|O00116	DETROIT-WT	9	6	6	102	658	15.5
ADCK3_HUMAN|Q8NI60	HEK293-NLSmutant	5	3	3	37	647	5.7
ADCK3_HUMAN|Q8NI60	HEK293-WT	7	4	4	60	647	9.3
ADNP_HUMAN|Q9H2P0	HEK293-WT	7	4	4	59	1102	5.4
ADRM1_HUMAN|Q16186	DETROIT-NLSmutant	1	1	1	16	407	3.9
ADRM1_HUMAN|Q16186	DETROIT-WT	1	1	1	16	407	3.9
ADRM1_HUMAN|Q16186	HEK293-NLSmutant	1	1	1	16	407	3.9
ADRM1_HUMAN|Q16186	HEK293-WT	1	1	1	16	407	3.9
ADT1_HUMAN|P12235	DETROIT-Control	8	4	4	46	298	15.4
ADT1_HUMAN|P12235	DETROIT-NLSmutant	177	21	17	157	298	52.7
ADT1_HUMAN|P12235	DETROIT-WT	304	28	21	210	298	70.5
ADT1_HUMAN|P12235	HEK293-control	10	3	3	28	298	9.4
ADT1_HUMAN|P12235	HEK293-NLSmutant	101	15	14	133	298	44.6
ADT1_HUMAN|P12235	HEK293-WT	142	17	15	134	298	45
ADT2_HUMAN|P05141	DETROIT-Control	7	3	3	38	298	12.8
ADT2_HUMAN|P05141	DETROIT-NLSmutant	143	11	10	86	298	28.9
ADT2_HUMAN|P05141	DETROIT-WT	286	14	12	105	298	35.2
ADT2_HUMAN|P05141	HEK293-control	6	4	4	43	298	14.4
ADT2_HUMAN|P05141	HEK293-NLSmutant	94	8	8	66	298	22.1
ADT2_HUMAN|P05141	HEK293-WT	115	12	9	78	298	26.2
ADT3_HUMAN|P12236	DETROIT-NLSmutant	16	1	1	13	298	4.4
ADT3_HUMAN|P12236	DETROIT-WT	39	2	2	21	298	7
ADT3_HUMAN|P12236	HEK293-control	1	1	1	13	298	4.4
ADT3_HUMAN|P12236	HEK293-NLSmutant	20	1	1	13	298	4.4
ADT3_HUMAN|P12236	HEK293-WT	22	2	2	21	298	7
AFAD_HUMAN|P55196	DETROIT-NLSmutant	10	5	5	69	1824	3.8
AFAD_HUMAN|P55196	DETROIT-WT	2	2	2	20	1824	1.1
AFG32_HUMAN|Q9Y4W6	DETROIT-WT	6	4	4	54	797	6.8
AFG32_HUMAN|Q9Y4W6	HEK293-NLSmutant	2	1	1	8	797	1
AFG32_HUMAN|Q9Y4W6	HEK293-WT	2	2	2	21	797	2.6
AGAP1_HUMAN|Q9UPQ3	HEK293-NLSmutant	3	3	3	37	857	4.3
AGAP3_HUMAN|Q96P47	HEK293-NLSmutant	6	4	4	61	875	7
AGAP3_HUMAN|Q96P47	HEK293-WT	1	1	1	14	875	1.6
AGK_HUMAN|Q53H12	DETROIT-NLSmutant	4	1	1	25	422	5.9
AGK_HUMAN|Q53H12	DETROIT-WT	19	6	6	91	422	21.6
AGK_HUMAN|Q53H12	HEK293-NLSmutant	16	8	8	96	422	22.7
AGK_HUMAN|Q53H12	HEK293-WT	10	4	4	67	422	15.9
AGRIN_HUMAN|O00468	DETROIT-NLSmutant	7	6	6	89	2067	4.3
AGRIN_HUMAN|O00468	DETROIT-WT	3	3	3	36	2067	1.7
AGRIN_HUMAN|O00468	HEK293-WT	1	1	1	14	2067	0.7
AHNK_HUMAN|Q09666	DETROIT-Control	17	7	7	340	5890	5.8
AHNK_HUMAN|Q09666	DETROIT-NLSmutant	361	153	143	3049	5890	51.8
AHNK_HUMAN|Q09666	DETROIT-WT	261	115	110	2525	5890	42.9
AHNK_HUMAN|Q09666	HEK293-control	1	1	1	99	5890	1.7
AHNK_HUMAN|Q09666	HEK293-NLSmutant	1	1	1	72	5890	1.2
AHNK_HUMAN|Q09666	HEK293-WT	3	2	2	132	5890	2.2
AHR_HUMAN|P35869	DETROIT-NLSmutant	19	6	6	71	848	8.4
AHR_HUMAN|P35869	DETROIT-WT	49	12	12	166	848	19.6
AHSA1_HUMAN|O95433	DETROIT-NLSmutant	5	2	2	32	338	9.5
AHSA1_HUMAN|O95433	DETROIT-WT	6	3	3	46	338	13.6
AHSA1_HUMAN|O95433	HEK293-NLSmutant	2	1	1	22	338	6.5
AHSA1_HUMAN|O95433	HEK293-WT	2	1	1	22	338	6.5
AIFM1_HUMAN|O95831	DETROIT-NLSmutant	31	15	13	188	613	30.7
AIFM1_HUMAN|O95831	DETROIT-WT	62	20	18	225	613	36.7
AIFM1_HUMAN|O95831	HEK293-control	3	3	3	36	613	5.9
AIFM1_HUMAN|O95831	HEK293-NLSmutant	49	19	18	205	613	33.4
AIFM1_HUMAN|O95831	HEK293-WT	57	19	19	239	613	39
AIFM2_HUMAN|Q9BRQ8	DETROIT-NLSmutant	1	1	1	13	373	3.5
AIFM2_HUMAN|Q9BRQ8	DETROIT-WT	3	2	2	27	373	7.2
AIM1_HUMAN|Q9Y4K1	DETROIT-Control	1	1	1	14	1723	0.8
AIM1_HUMAN|Q9Y4K1	DETROIT-NLSmutant	2	1	1	14	1723	0.8
AIM1_HUMAN|Q9Y4K1	DETROIT-WT	2	1	1	14	1723	0.8
AIM1L_HUMAN|Q8N1P7	DETROIT-Control	1	1	1	12	616	1.9
AIMP1_HUMAN|Q12904	DETROIT-NLSmutant	14	9	9	132	312	42.3
AIMP1_HUMAN|Q12904	DETROIT-WT	17	10	10	134	312	42.9
AIMP1_HUMAN|Q12904	HEK293-NLSmutant	4	4	4	61	312	19.6
AIMP2_HUMAN|Q13155	DETROIT-NLSmutant	9	6	6	94	320	29.4
AIMP2_HUMAN|Q13155	DETROIT-WT	21	9	8	110	320	34.4
AIMP2_HUMAN|Q13155	HEK293-NLSmutant	2	2	2	38	320	11.9
AIMP2_HUMAN|Q13155	HEK293-WT	1	1	1	13	320	4.1
AINX_HUMAN|Q16352	HEK293-NLSmutant	6	1	1	9	499	1.8
AINX_HUMAN|Q16352	HEK293-WT	1	1	1	9	499	1.8
AIP_HUMAN|O00170	DETROIT-NLSmutant	3	1	1	14	330	4.2
AIP_HUMAN|O00170	DETROIT-WT	3	1	1	14	330	4.2
AIP_HUMAN|O00170	HEK293-NLSmutant	1	1	1	14	330	4.2
AIP_HUMAN|O00170	HEK293-WT	1	1	1	14	330	4.2
AJUBA_HUMAN|Q96IF1	DETROIT-NLSmutant	269	42	34	452	538	84
AJUBA_HUMAN|Q96IF1	DETROIT-WT	90	32	27	392	538	72.9
AKA11_HUMAN|Q9UKA4	HEK293-WT	7	7	7	88	1901	4.6
AKAP6_HUMAN|Q13023	DETROIT-NLSmutant	2	1	1	9	2319	0.4
AKAP8_HUMAN|O43823	DETROIT-NLSmutant	1	1	1	20	692	2.9
AKAP8_HUMAN|O43823	DETROIT-WT	3	2	2	31	692	4.5
AKAP9_HUMAN|Q99996	DETROIT-NLSmutant	20	18	18	257	3911	6.6
AKAP9_HUMAN|Q99996	DETROIT-WT	8	8	8	99	3911	2.5
AKIP_HUMAN|Q9NWT8	DETROIT-NLSmutant	1	1	1	10	199	5
AKIP_HUMAN|Q9NWT8	DETROIT-WT	1	1	1	10	199	5
AKP13_HUMAN|Q12802	DETROIT-NLSmutant	4	4	4	56	2813	2
AKP13_HUMAN|Q12802	DETROIT-WT	3	3	3	39	2813	1.4
AKP8L_HUMAN|Q9ULX6	DETROIT-WT	19	13	11	134	646	20.7
AKP8L_HUMAN|Q9ULX6	HEK293-NLSmutant	2	2	2	31	646	4.8
AKP8L_HUMAN|Q9ULX6	HEK293-WT	3	2	2	17	646	2.6
AL1A2_HUMAN|O94788	DETROIT-NLSmutant	2	1	1	11	518	2.1
AL1A2_HUMAN|O94788	DETROIT-WT	5	1	1	11	518	2.1
AL1A3_HUMAN|P47895	DETROIT-Control	2	2	2	21	512	4.1
AL1A3_HUMAN|P47895	DETROIT-NLSmutant	48	19	18	211	512	41.2
AL1A3_HUMAN|P47895	DETROIT-WT	68	20	19	222	512	43.4
AL1B1_HUMAN|P30837	HEK293-NLSmutant	7	6	6	86	517	16.6
AL1B1_HUMAN|P30837	HEK293-WT	12	8	8	104	517	20.1
AL1L1_HUMAN|O75891	DETROIT-WT	4	3	3	25	902	2.8
AL1L2_HUMAN|Q3SY69	DETROIT-NLSmutant	13	12	12	176	923	19.1
AL1L2_HUMAN|Q3SY69	DETROIT-WT	62	25	25	349	923	37.8
AL3A1_HUMAN|P30838	DETROIT-Control	1	1	1	9	453	2
AL3A1_HUMAN|P30838	DETROIT-NLSmutant	9	5	5	66	453	14.6
AL3A1_HUMAN|P30838	DETROIT-WT	3	3	3	40	453	8.8
AL3A2_HUMAN|P51648	DETROIT-Control	1	1	1	17	485	3.5
AL3A2_HUMAN|P51648	DETROIT-NLSmutant	6	3	3	37	485	7.6
AL3A2_HUMAN|P51648	DETROIT-WT	15	8	8	107	485	22.1
ALBU_HUMAN|P02768	DETROIT-Control	387	20	16	127	609	20.9
ALBU_HUMAN|P02768	DETROIT-NLSmutant	147	12	12	113	609	18.6
ALBU_HUMAN|P02768	DETROIT-WT	185	35	35	384	609	63.1
ALBU_HUMAN|P02768	HEK293-control	374	38	32	247	609	40.6
ALBU_HUMAN|P02768	HEK293-NLSmutant	151	11	10	81	609	13.3
ALBU_HUMAN|P02768	HEK293-WT	109	11	11	104	609	17.1
ALDH2_HUMAN|P05091	DETROIT-Control	4	4	4	58	517	11.2
ALDH2_HUMAN|P05091	DETROIT-NLSmutant	2	1	1	17	517	3.3
ALDH2_HUMAN|P05091	DETROIT-WT	2	2	2	27	517	5.2
ALDOA_HUMAN|P04075	DETROIT-Control	14	7	7	101	364	27.7
ALDOA_HUMAN|P04075	DETROIT-NLSmutant	6	5	4	56	364	15.4
ALDOA_HUMAN|P04075	HEK293-control	12	5	5	91	364	25
ALDOA_HUMAN|P04075	HEK293-WT	2	2	2	23	364	6.3
ALDOB_HUMAN|P05062	HEK293-WT	2	2	2	28	364	7.7
ALG1_HUMAN|Q9BT22	DETROIT-NLSmutant	2	1	1	17	464	3.7
ALG1_HUMAN|Q9BT22	DETROIT-WT	9	3	3	39	464	8.4
ALG2_HUMAN|Q9H553	DETROIT-NLSmutant	4	3	3	53	416	12.7
ALG2_HUMAN|Q9H553	DETROIT-WT	22	13	12	161	416	38.7
ALG3_HUMAN|Q92685	DETROIT-WT	1	1	1	10	438	2.3
ALG5_HUMAN|Q9Y673	DETROIT-NLSmutant	6	5	5	58	324	17.9
ALG5_HUMAN|Q9Y673	DETROIT-WT	14	8	8	102	324	31.5
ALKB2_HUMAN|Q6NS38	HEK293-WT	9	6	6	83	261	31.8
AMOL1_HUMAN|Q8IY63	DETROIT-Control	1	1	1	13	956	1.4
AMOL1_HUMAN|Q8IY63	DETROIT-NLSmutant	2702	124	78	665	956	69.6
AMOL1_HUMAN|Q8IY63	DETROIT-WT	1514	106	69	639	956	66.8
AMOL1_HUMAN|Q8IY63	HEK293-NLSmutant	544	60	46	508	956	53.1
AMOL1_HUMAN|Q8IY63	HEK293-WT	402	50	42	482	956	50.4
AMOL2_HUMAN|Q9Y2J4	DETROIT-Control	2	2	2	24	779	3.1
AMOL2_HUMAN|Q9Y2J4	DETROIT-NLSmutant	2074	85	56	540	779	69.3
AMOL2_HUMAN|Q9Y2J4	DETROIT-WT	1347	75	54	528	779	67.8
AMOL2_HUMAN|Q9Y2J4	HEK293-NLSmutant	15	12	12	176	779	22.6
AMOL2_HUMAN|Q9Y2J4	HEK293-WT	2	2	2	52	779	6.7
AMOT_HUMAN|Q4VCS5	DETROIT-NLSmutant	63	25	23	328	1084	30.3
AMOT_HUMAN|Q4VCS5	DETROIT-WT	230	43	35	479	1084	44.2
AMOT_HUMAN|Q4VCS5	HEK293-NLSmutant	1896	147	82	706	1084	65.1
AMOT_HUMAN|Q4VCS5	HEK293-WT	1687	132	79	737	1084	68
AMPL_HUMAN|P28838	DETROIT-Control	4	4	4	44	519	8.5
AMPL_HUMAN|P28838	DETROIT-NLSmutant	8	5	5	59	519	11.4
AMPL_HUMAN|P28838	DETROIT-WT	2	1	1	12	519	2.3
AMY1_HUMAN|P04745	DETROIT-Control	3	2	2	28	511	5.5
AMY1_HUMAN|P04745	DETROIT-NLSmutant	1	1	1	16	511	3.1
AMY1_HUMAN|P04745	HEK293-control	1	1	1	12	511	2.3
AN32A_HUMAN|P39687	HEK293-control	1	1	1	16	249	6.4
AN32A_HUMAN|P39687	HEK293-NLSmutant	1	1	1	13	249	5.2
AN32A_HUMAN|P39687	HEK293-WT	6	3	3	35	249	14.1
AN32B_HUMAN|Q92688	HEK293-WT	8	4	4	41	251	16.3
AN32E_HUMAN|Q9BTT0	HEK293-control	2	1	1	16	268	6
ANK3_HUMAN|Q12955	DETROIT-Control	1	1	1	10	4377	0.2
ANK3_HUMAN|Q12955	DETROIT-NLSmutant	2	2	2	29	4377	0.7
ANK3_HUMAN|Q12955	DETROIT-WT	1	1	1	7	4377	0.2
ANKH1_HUMAN|Q8IWZ3	DETROIT-WT	3	3	3	49	2542	1.9
ANM1_HUMAN|Q99873	HEK293-NLSmutant	1	1	1	11	361	3
ANM1_HUMAN|Q99873	HEK293-WT	7	6	6	67	361	18.6
ANM5_HUMAN|O14744	DETROIT-WT	3	2	2	22	637	3.5
ANM5_HUMAN|O14744	HEK293-NLSmutant	4	3	3	31	637	4.9
ANM5_HUMAN|O14744	HEK293-WT	6	3	3	28	637	4.4
ANR17_HUMAN|O75179	DETROIT-WT	1	1	1	13	2603	0.5
ANR22_HUMAN|Q5VYY1	DETROIT-NLSmutant	9	4	4	37	191	19.4
ANR22_HUMAN|Q5VYY1	DETROIT-WT	7	4	4	38	191	19.9
ANXA1_HUMAN|P04083	DETROIT-Control	7	4	4	64	346	18.5
ANXA1_HUMAN|P04083	DETROIT-NLSmutant	6	3	3	53	346	15.3
ANXA1_HUMAN|P04083	DETROIT-WT	1	1	1	13	346	3.8
ANXA1_HUMAN|P04083	HEK293-control	3	3	3	40	346	11.6
ANXA2_HUMAN|P07355	DETROIT-Control	90	21	20	179	339	52.8
ANXA2_HUMAN|P07355	DETROIT-NLSmutant	75	23	22	211	339	62.2
ANXA2_HUMAN|P07355	DETROIT-WT	43	16	16	193	339	56.9
ANXA2_HUMAN|P07355	HEK293-control	40	10	10	111	339	32.7
ANXA2_HUMAN|P07355	HEK293-NLSmutant	11	5	5	55	339	16.2
ANXA2_HUMAN|P07355	HEK293-WT	9	4	4	44	339	13
ANXA3_HUMAN|P12429	DETROIT-NLSmutant	2	2	2	20	323	6.2
ANXA5_HUMAN|P08758	DETROIT-Control	3	3	3	36	320	11.2
ANXA5_HUMAN|P08758	DETROIT-NLSmutant	1	1	1	16	320	5
ANXA5_HUMAN|P08758	DETROIT-WT	2	2	2	28	320	8.8
ANXA8_HUMAN|P13928	DETROIT-NLSmutant	1	1	1	15	327	4.6
AP180_HUMAN|O60641	DETROIT-NLSmutant	1	1	1	12	907	1.3
AP180_HUMAN|O60641	DETROIT-WT	3	2	2	20	907	2.2
AP1B1_HUMAN|Q10567	DETROIT-Control	1	1	1	15	949	1.6
AP1B1_HUMAN|Q10567	DETROIT-NLSmutant	4	3	3	31	949	3.3
AP1B1_HUMAN|Q10567	DETROIT-WT	2	2	2	23	949	2.4
AP1G1_HUMAN|O43747	DETROIT-WT	1	1	1	10	822	1.2
AP1G2_HUMAN|O75843	DETROIT-NLSmutant	6	5	5	47	785	6
AP1G2_HUMAN|O75843	DETROIT-WT	4	3	3	43	785	5.5
AP1M2_HUMAN|Q9Y6Q5	DETROIT-WT	1	1	1	12	423	2.8
AP1S1_HUMAN|P61966	DETROIT-NLSmutant	1	1	1	16	158	10.1
AP2A_HUMAN|P05549	DETROIT-WT	2	1	1	9	437	2.1
AP2A_HUMAN|P05549	HEK293-WT	3	2	2	22	437	5
AP2A1_HUMAN|O95782	DETROIT-NLSmutant	2	2	2	22	977	2.3
AP2A1_HUMAN|O95782	DETROIT-WT	1	1	1	7	977	0.7
AP2M1_HUMAN|Q96CW1	DETROIT-WT	13	10	10	126	435	29
AP2S1_HUMAN|P53680	DETROIT-NLSmutant	1	1	1	7	142	4.9
AP2S1_HUMAN|P53680	DETROIT-WT	1	1	1	8	142	5.6
AP3B1_HUMAN|O00203	DETROIT-NLSmutant	94	35	34	415	1094	37.9
AP3B1_HUMAN|O00203	DETROIT-WT	56	25	23	302	1094	27.6
AP3D1_HUMAN|O14617	DETROIT-NLSmutant	16	6	6	95	1153	8.2
AP3D1_HUMAN|O14617	DETROIT-WT	96	29	26	346	1153	30
AP3M1_HUMAN|Q9Y2T2	DETROIT-NLSmutant	14	5	5	67	418	16
AP3M1_HUMAN|Q9Y2T2	DETROIT-WT	16	8	8	104	418	24.9
AP3S1_HUMAN|Q92572	DETROIT-NLSmutant	6	3	3	35	193	18.1
AP3S1_HUMAN|Q92572	DETROIT-WT	3	2	2	24	193	12.4
AP3S2_HUMAN|P59780	DETROIT-NLSmutant	9	5	5	49	193	25.4
AP3S2_HUMAN|P59780	DETROIT-WT	12	6	6	57	193	29.5
AP4S1_HUMAN|Q9Y587	DETROIT-NLSmutant	1	1	1	10	144	6.9
AP4S1_HUMAN|Q9Y587	DETROIT-WT	3	1	1	10	144	6.9
AP5B1_HUMAN|Q2VPB7	DETROIT-WT	4	4	4	56	878	6.4
AP5Z1_HUMAN|O43299	DETROIT-WT	1	1	1	9	807	1.1
APC_HUMAN|P25054	DETROIT-NLSmutant	4	1	1	17	2843	0.6
APC_HUMAN|P25054	DETROIT-WT	23	11	11	148	2843	5.2
APC_HUMAN|P25054	HEK293-WT	10	10	10	126	2843	4.4
APC1_HUMAN|Q9H1A4	DETROIT-NLSmutant	1	1	1	22	1944	1.1
APC1_HUMAN|Q9H1A4	DETROIT-WT	31	21	21	284	1944	14.6
APC7_HUMAN|Q9UJX3	DETROIT-NLSmutant	5	5	5	68	599	11.4
APC7_HUMAN|Q9UJX3	DETROIT-WT	13	8	8	126	599	21
APC7_HUMAN|Q9UJX3	HEK293-WT	3	3	3	64	599	10.7
APEX1_HUMAN|P27695	HEK293-WT	3	2	2	37	318	11.6
API5_HUMAN|Q9BZZ5	HEK293-WT	4	4	4	42	524	8
APOA1_HUMAN|P02647	DETROIT-Control	1	1	1	16	267	6
APOB_HUMAN|P04114	DETROIT-NLSmutant	1	1	1	12	4563	0.3
APOB_HUMAN|P04114	DETROIT-WT	6	3	3	38	4563	0.8
APOD_HUMAN|P05090	DETROIT-NLSmutant	3	3	3	29	189	15.3
APOL2_HUMAN|Q9BQE5	DETROIT-NLSmutant	2	2	2	22	337	6.5
APOL2_HUMAN|Q9BQE5	DETROIT-WT	9	4	4	37	337	11
APRV1_HUMAN|Q53RT3	DETROIT-Control	2	2	2	20	343	5.8
APRV1_HUMAN|Q53RT3	DETROIT-NLSmutant	2	1	1	13	343	3.8
APRV1_HUMAN|Q53RT3	HEK293-NLSmutant	1	1	1	13	343	3.8
APT_HUMAN|P07741	HEK293-control	1	1	1	10	180	5.6
APTX_HUMAN|Q7Z2E3	DETROIT-WT	3	2	2	26	356	7.3
APTX_HUMAN|Q7Z2E3	HEK293-WT	33	15	15	169	356	47.5
AQR_HUMAN|O60306	DETROIT-WT	39	17	16	205	1485	13.8
AQR_HUMAN|O60306	HEK293-NLSmutant	2	2	2	15	1485	1
AQR_HUMAN|O60306	HEK293-WT	29	22	22	274	1485	18.5
AR6P4_HUMAN|Q66PJ3	DETROIT-Control	21	6	6	83	421	19.7
AR6P4_HUMAN|Q66PJ3	DETROIT-NLSmutant	8	2	2	31	421	7.4
AR6P4_HUMAN|Q66PJ3	DETROIT-WT	16	3	3	40	421	9.5
AR6P4_HUMAN|Q66PJ3	HEK293-control	21	7	7	77	421	18.3
AR6P4_HUMAN|Q66PJ3	HEK293-NLSmutant	14	5	5	65	421	15.4
AR6P4_HUMAN|Q66PJ3	HEK293-WT	18	5	5	65	421	15.4
AR6P4_HUMAN|Q66PJ3-2	DETROIT-Control	1	1	1	11	413	2.7
AR6P4_HUMAN|Q66PJ3-2	DETROIT-NLSmutant	1	1	1	11	413	2.7
ARAF_HUMAN|P10398	DETROIT-NLSmutant	4	4	4	44	606	7.3
ARAF_HUMAN|P10398	DETROIT-WT	6	3	3	35	606	5.8
ARAP3_HUMAN|Q8WWN8	DETROIT-WT	6	3	3	46	1544	3
ARC1A_HUMAN|Q92747	DETROIT-NLSmutant	5	4	4	62	370	16.8
ARC1A_HUMAN|Q92747	DETROIT-WT	8	6	6	75	370	20.3
ARC1A_HUMAN|Q92747	HEK293-NLSmutant	1	1	1	10	370	2.7
ARC1A_HUMAN|Q92747	HEK293-WT	1	1	1	10	370	2.7
ARC1B_HUMAN|O15143	DETROIT-NLSmutant	6	5	5	73	372	19.6
ARC1B_HUMAN|O15143	DETROIT-WT	12	6	6	81	372	21.8
ARF1_HUMAN|P84077	DETROIT-Control	5	2	2	18	181	9.9
ARF1_HUMAN|P84077	DETROIT-NLSmutant	19	8	6	78	181	43.1
ARF1_HUMAN|P84077	DETROIT-WT	24	8	7	96	181	53
ARF1_HUMAN|P84077	HEK293-control	6	5	4	57	181	31.5
ARF1_HUMAN|P84077	HEK293-NLSmutant	7	4	4	57	181	31.5
ARF1_HUMAN|P84077	HEK293-WT	3	2	2	31	181	17.1
ARF4_HUMAN|P18085	DETROIT-NLSmutant	18	8	5	48	180	26.7
ARF4_HUMAN|P18085	DETROIT-WT	18	11	7	70	180	38.9
ARF4_HUMAN|P18085	HEK293-NLSmutant	2	1	1	7	180	3.9
ARF4_HUMAN|P18085	HEK293-WT	1	1	1	7	180	3.9
ARF5_HUMAN|P84085	DETROIT-WT	2	2	2	24	180	13.3
ARF6_HUMAN|P62330	DETROIT-Control	1	1	1	10	175	5.7
ARF6_HUMAN|P62330	DETROIT-NLSmutant	10	6	5	68	175	38.9
ARF6_HUMAN|P62330	DETROIT-WT	11	6	5	68	175	38.9
ARGI1_HUMAN|P05089	DETROIT-Control	3	3	2	30	322	9.3
ARGI1_HUMAN|P05089	DETROIT-NLSmutant	6	5	4	49	322	15.2
ARGI1_HUMAN|P05089	HEK293-control	3	2	2	12	322	3.7
ARGI1_HUMAN|P05089	HEK293-NLSmutant	5	3	3	30	322	9.3
ARGI1_HUMAN|P05089	HEK293-WT	1	1	1	11	322	3.4
ARGL1_HUMAN|Q9NWB6	DETROIT-NLSmutant	2	2	2	15	273	5.5
ARGL1_HUMAN|Q9NWB6	DETROIT-WT	18	8	8	54	273	19.8
ARGL1_HUMAN|Q9NWB6	HEK293-control	5	3	3	25	273	9.2
ARGL1_HUMAN|Q9NWB6	HEK293-NLSmutant	3	1	1	8	273	2.9
ARGL1_HUMAN|Q9NWB6	HEK293-WT	10	8	8	67	273	24.5
ARH40_HUMAN|Q8TER5	DETROIT-NLSmutant	16	7	7	69	1519	4.5
ARH40_HUMAN|Q8TER5	DETROIT-WT	147	40	39	550	1519	36.2
ARHG2_HUMAN|Q92974	DETROIT-NLSmutant	8	6	6	73	986	7.4
ARHG2_HUMAN|Q92974	DETROIT-WT	52	19	19	225	986	22.8
ARHGB_HUMAN|O15085	DETROIT-NLSmutant	2	2	2	26	1522	1.7
ARI1A_HUMAN|O14497	DETROIT-NLSmutant	1	1	1	9	2285	0.4
ARI1A_HUMAN|O14497	DETROIT-WT	6	6	6	103	2285	4.5
ARI1B_HUMAN|Q8NFD5	DETROIT-NLSmutant	2	1	1	15	2236	0.7
ARI1B_HUMAN|Q8NFD5	DETROIT-WT	1	1	1	20	2236	0.9
ARI3B_HUMAN|Q8IVW6	HEK293-WT	17	13	13	158	561	28.2
ARL1_HUMAN|P40616	DETROIT-NLSmutant	12	5	5	63	181	34.8
ARL1_HUMAN|P40616	DETROIT-WT	25	9	9	121	181	66.9
ARL1_HUMAN|P40616	HEK293-NLSmutant	4	2	2	20	181	11
ARL1_HUMAN|P40616	HEK293-WT	2	2	2	20	181	11
ARL5B_HUMAN|Q96KC2	DETROIT-NLSmutant	1	1	1	9	179	5
ARL5B_HUMAN|Q96KC2	DETROIT-WT	1	1	1	9	179	5
ARL8A_HUMAN|Q96BM9	DETROIT-NLSmutant	2	1	1	9	186	4.8
ARL8A_HUMAN|Q96BM9	DETROIT-WT	1	1	1	9	186	4.8
ARM10_HUMAN|Q8N2F6	DETROIT-NLSmutant	5	5	4	55	343	16
ARM10_HUMAN|Q8N2F6	DETROIT-WT	7	5	4	55	343	16
ARMX3_HUMAN|Q9UH62	DETROIT-NLSmutant	6	4	4	51	379	13.5
ARMX3_HUMAN|Q9UH62	DETROIT-WT	10	7	7	88	379	23.2
AROS_HUMAN|Q86WX3	DETROIT-NLSmutant	5	3	3	38	136	27.9
AROS_HUMAN|Q86WX3	DETROIT-WT	8	3	3	38	136	27.9
AROS_HUMAN|Q86WX3	HEK293-control	5	3	3	38	136	27.9
AROS_HUMAN|Q86WX3	HEK293-NLSmutant	6	3	3	38	136	27.9
AROS_HUMAN|Q86WX3	HEK293-WT	2	2	2	26	136	19.1
ARP2_HUMAN|P61160	DETROIT-NLSmutant	17	12	9	107	394	27.2
ARP2_HUMAN|P61160	DETROIT-WT	15	9	7	81	394	20.6
ARP3_HUMAN|P61158	DETROIT-NLSmutant	2	2	2	52	418	12.4
ARP3_HUMAN|P61158	DETROIT-WT	5	5	5	92	418	22
ARP5L_HUMAN|Q9BPX5	DETROIT-NLSmutant	7	3	3	44	153	28.8
ARP5L_HUMAN|Q9BPX5	DETROIT-WT	8	3	3	44	153	28.8
ARP5L_HUMAN|Q9BPX5	HEK293-NLSmutant	2	2	2	25	153	16.3
ARP5L_HUMAN|Q9BPX5	HEK293-WT	1	1	1	12	153	7.8
ARPC2_HUMAN|O15144	DETROIT-NLSmutant	17	11	9	83	300	27.7
ARPC2_HUMAN|O15144	DETROIT-WT	24	13	13	142	300	47.3
ARPC3_HUMAN|O15145	DETROIT-NLSmutant	21	7	5	55	178	30.9
ARPC3_HUMAN|O15145	DETROIT-WT	20	7	6	58	178	32.6
ARPC3_HUMAN|O15145	HEK293-NLSmutant	6	5	5	55	178	30.9
ARPC3_HUMAN|O15145	HEK293-WT	3	1	1	13	178	7.3
ARPC4_HUMAN|P59998	DETROIT-NLSmutant	14	6	6	66	168	39.3
ARPC4_HUMAN|P59998	DETROIT-WT	16	6	6	66	168	39.3
ARPC4_HUMAN|P59998	HEK293-NLSmutant	4	4	4	36	168	21.4
ARPC4_HUMAN|P59998	HEK293-WT	1	1	1	8	168	4.8
ARPC5_HUMAN|O15511	DETROIT-NLSmutant	6	4	3	36	151	23.8
ARPC5_HUMAN|O15511	DETROIT-WT	7	3	3	36	151	23.8
ARPC5_HUMAN|O15511	HEK293-NLSmutant	3	2	2	25	151	16.6
ARSF_HUMAN|P54793	DETROIT-NLSmutant	1	1	1	11	590	1.9
ARVC_HUMAN|O00192	DETROIT-WT	1	1	1	18	962	1.9
ASAH1_HUMAN|Q13510	DETROIT-NLSmutant	2	2	2	35	395	8.9
ASCC1_HUMAN|Q8N9N2	DETROIT-NLSmutant	2	2	2	30	400	7.5
ASCC1_HUMAN|Q8N9N2	DETROIT-WT	3	3	3	26	400	6.5
ASCC1_HUMAN|Q8N9N2-2	DETROIT-NLSmutant	1	1	1	9	357	2.5
ASCC1_HUMAN|Q8N9N2-2	DETROIT-WT	4	2	2	16	357	4.5
ASCC1_HUMAN|Q8N9N2-2	HEK293-WT	1	1	1	7	357	2
ASCC2_HUMAN|Q9H1I8	HEK293-WT	6	5	5	49	757	6.5
ASCC3_HUMAN|Q8N3C0	DETROIT-NLSmutant	26	13	13	172	2202	7.8
ASCC3_HUMAN|Q8N3C0	DETROIT-WT	103	45	45	536	2202	24.3
ASCC3_HUMAN|Q8N3C0	HEK293-NLSmutant	5	4	4	46	2202	2.1
ASCC3_HUMAN|Q8N3C0	HEK293-WT	124	61	60	723	2202	32.8
ASF1A_HUMAN|Q9Y294	DETROIT-WT	1	1	1	15	204	7.4
ASF1A_HUMAN|Q9Y294	HEK293-WT	2	2	2	26	204	12.7
ASNS_HUMAN|P08243	DETROIT-NLSmutant	5	5	5	57	561	10.2
ASNS_HUMAN|P08243	DETROIT-WT	7	5	4	44	561	7.8
ASNS_HUMAN|P08243	HEK293-NLSmutant	1	1	1	11	561	2
ASNS_HUMAN|P08243	HEK293-WT	2	2	2	19	561	3.4
ASPH_HUMAN|Q12797	DETROIT-NLSmutant	3	3	3	47	758	6.2
ASPH_HUMAN|Q12797	DETROIT-WT	15	5	5	101	758	13.3
ASPM_HUMAN|Q8IZT6	DETROIT-NLSmutant	2	2	2	23	3477	0.7
ASPM_HUMAN|Q8IZT6	DETROIT-WT	1	1	1	12	3477	0.3
ASPM_HUMAN|Q8IZT6	HEK293-WT	5	5	5	57	3477	1.6
ASPP2_HUMAN|Q13625	DETROIT-NLSmutant	34	15	14	232	1128	20.6
ASPP2_HUMAN|Q13625	DETROIT-WT	8	5	5	90	1128	8
ASSY_HUMAN|P00966	DETROIT-NLSmutant	3	2	2	20	412	4.9
ASSY_HUMAN|P00966	DETROIT-WT	9	5	5	35	412	8.5
ASSY_HUMAN|P00966	HEK293-NLSmutant	38	16	15	165	412	40
ASSY_HUMAN|P00966	HEK293-WT	50	23	22	234	412	56.8
AT1A1_HUMAN|P05023	DETROIT-NLSmutant	5	4	4	51	1023	5
AT1A1_HUMAN|P05023	DETROIT-WT	8	5	5	59	1023	5.8
AT1A1_HUMAN|P05023	HEK293-control	3	3	3	42	1023	4.1
AT1A1_HUMAN|P05023	HEK293-NLSmutant	4	2	2	27	1023	2.6
AT1A1_HUMAN|P05023	HEK293-WT	9	7	7	107	1023	10.5
AT1B1_HUMAN|P05026	DETROIT-WT	1	1	1	14	303	4.6
AT2A1_HUMAN|O14983	DETROIT-NLSmutant	17	7	7	98	1001	9.8
AT2A1_HUMAN|O14983	DETROIT-WT	36	10	10	130	1001	13
AT2A1_HUMAN|O14983	HEK293-control	3	3	3	38	1001	3.8
AT2A1_HUMAN|O14983	HEK293-WT	1	1	1	10	1001	1
AT2A2_HUMAN|P16615	DETROIT-NLSmutant	34	12	12	162	1042	15.5
AT2A2_HUMAN|P16615	DETROIT-WT	74	20	17	229	1042	22
AT2A2_HUMAN|P16615	HEK293-NLSmutant	5	4	4	65	1042	6.2
AT2A2_HUMAN|P16615	HEK293-WT	1	1	1	15	1042	1.4
AT2B1_HUMAN|P20020	DETROIT-Control	2	1	1	11	1258	0.9
AT2C1_HUMAN|P98194	DETROIT-WT	1	1	1	11	919	1.2
AT5EL_HUMAN|Q5VTU8	DETROIT-NLSmutant	1	1	1	8	51	15.7
AT5EL_HUMAN|Q5VTU8	DETROIT-WT	2	2	2	16	51	31.4
AT5F1_HUMAN|P24539	DETROIT-NLSmutant	18	8	8	83	256	32.4
AT5F1_HUMAN|P24539	DETROIT-WT	24	11	10	106	256	41.4
AT5F1_HUMAN|P24539	HEK293-WT	1	1	1	15	256	5.9
AT5SL_HUMAN|Q9NW81	DETROIT-WT	6	2	2	30	257	11.7
AT5SL_HUMAN|Q9NW81	HEK293-WT	1	1	1	12	257	4.7
ATAD1_HUMAN|Q8NBU5	HEK293-NLSmutant	1	1	1	12	361	3.3
ATD3A_HUMAN|Q9NVI7	DETROIT-NLSmutant	113	32	30	306	634	48.3
ATD3A_HUMAN|Q9NVI7	DETROIT-WT	204	42	36	378	634	59.6
ATD3A_HUMAN|Q9NVI7	HEK293-control	3	3	3	28	634	4.4
ATD3A_HUMAN|Q9NVI7	HEK293-NLSmutant	110	32	30	325	634	51.3
ATD3A_HUMAN|Q9NVI7	HEK293-WT	120	32	32	337	634	53.2
ATD3B_HUMAN|Q5T9A4	DETROIT-NLSmutant	28	11	9	137	648	21.1
ATD3B_HUMAN|Q5T9A4	DETROIT-WT	36	10	9	119	648	18.4
ATD3B_HUMAN|Q5T9A4	HEK293-NLSmutant	28	11	10	136	648	21
ATD3B_HUMAN|Q5T9A4	HEK293-WT	30	12	12	189	648	29.2
ATF2_HUMAN|P15336	HEK293-WT	5	5	5	68	505	13.5
ATF3_HUMAN|P18847	HEK293-WT	17	6	6	62	181	34.3
ATF7_HUMAN|P17544	HEK293-WT	6	6	6	93	494	18.8
ATF7_HUMAN|P17544-2	HEK293-WT	1	1	1	17	462	3.7
ATM_HUMAN|Q13315	DETROIT-NLSmutant	2	2	2	17	3056	0.6
ATM_HUMAN|Q13315	DETROIT-WT	30	17	17	201	3056	6.6
ATM_HUMAN|Q13315	HEK293-WT	1	1	1	13	3056	0.4
ATP5H_HUMAN|O75947	DETROIT-NLSmutant	2	2	2	33	161	20.5
ATP5H_HUMAN|O75947	DETROIT-WT	10	3	3	54	161	33.5
ATP5H_HUMAN|O75947	HEK293-WT	3	2	2	33	161	20.5
ATP5I_HUMAN|P56385	DETROIT-Control	2	1	1	10	69	14.5
ATP5I_HUMAN|P56385	DETROIT-NLSmutant	14	6	5	43	69	62.3
ATP5I_HUMAN|P56385	DETROIT-WT	28	7	6	50	69	72.5
ATP5I_HUMAN|P56385	HEK293-control	3	2	2	21	69	30.4
ATP5I_HUMAN|P56385	HEK293-NLSmutant	11	6	6	50	69	72.5
ATP5I_HUMAN|P56385	HEK293-WT	17	6	5	43	69	62.3
ATP5J_HUMAN|P18859	DETROIT-WT	2	2	2	14	108	13
ATP5J_HUMAN|P18859	HEK293-WT	2	2	2	33	108	30.6
ATP5L_HUMAN|O75964	DETROIT-Control	1	1	1	11	103	10.7
ATP5L_HUMAN|O75964	DETROIT-NLSmutant	17	5	5	49	103	47.6
ATP5L_HUMAN|O75964	DETROIT-WT	29	6	6	57	103	55.3
ATP5L_HUMAN|O75964	HEK293-control	1	1	1	15	103	14.6
ATP5L_HUMAN|O75964	HEK293-NLSmutant	11	5	5	49	103	47.6
ATP5L_HUMAN|O75964	HEK293-WT	19	5	5	49	103	47.6
ATP6_HUMAN|P00846	DETROIT-NLSmutant	3	1	1	10	226	4.4
ATP6_HUMAN|P00846	DETROIT-WT	3	1	1	10	226	4.4
ATP6_HUMAN|P00846	HEK293-NLSmutant	2	1	1	10	226	4.4
ATP6_HUMAN|P00846	HEK293-WT	3	1	1	10	226	4.4
ATPA_HUMAN|P25705	DETROIT-Control	38	16	15	174	553	31.5
ATPA_HUMAN|P25705	DETROIT-NLSmutant	110	34	30	339	553	61.3
ATPA_HUMAN|P25705	DETROIT-WT	136	34	29	319	553	57.7
ATPA_HUMAN|P25705	HEK293-control	24	10	10	118	553	21.3
ATPA_HUMAN|P25705	HEK293-NLSmutant	45	19	17	212	553	38.3
ATPA_HUMAN|P25705	HEK293-WT	50	18	16	201	553	36.3
ATPB_HUMAN|P06576	DETROIT-Control	14	10	9	128	529	24.2
ATPB_HUMAN|P06576	DETROIT-NLSmutant	60	23	18	278	529	52.6
ATPB_HUMAN|P06576	DETROIT-WT	99	27	21	299	529	56.5
ATPB_HUMAN|P06576	HEK293-control	12	7	7	107	529	20.2
ATPB_HUMAN|P06576	HEK293-NLSmutant	14	10	10	134	529	25.3
ATPB_HUMAN|P06576	HEK293-WT	32	16	16	210	529	39.7
ATPD_HUMAN|P30049	DETROIT-WT	4	2	2	23	168	13.7
ATPF2_HUMAN|Q8N5M1	DETROIT-NLSmutant	1	1	1	12	289	4.2
ATPG_HUMAN|P36542	DETROIT-Control	1	1	1	12	298	4
ATPG_HUMAN|P36542	DETROIT-NLSmutant	27	9	8	89	298	29.9
ATPG_HUMAN|P36542	DETROIT-WT	45	11	10	113	298	37.9
ATPG_HUMAN|P36542	HEK293-control	1	1	1	12	298	4
ATPG_HUMAN|P36542	HEK293-NLSmutant	20	6	6	68	298	22.8
ATPG_HUMAN|P36542	HEK293-WT	28	8	7	78	298	26.2
ATPK_HUMAN|P56134	DETROIT-Control	2	1	1	13	94	13.8
ATPK_HUMAN|P56134	DETROIT-NLSmutant	10	3	2	24	94	25.5
ATPK_HUMAN|P56134	DETROIT-WT	13	3	2	24	94	25.5
ATPK_HUMAN|P56134	HEK293-control	1	1	1	13	94	13.8
ATPK_HUMAN|P56134	HEK293-NLSmutant	3	1	1	13	94	13.8
ATPK_HUMAN|P56134	HEK293-WT	8	3	2	24	94	25.5
ATPO_HUMAN|P48047	DETROIT-Control	2	2	2	21	213	9.9
ATPO_HUMAN|P48047	DETROIT-NLSmutant	9	8	7	99	213	46.5
ATPO_HUMAN|P48047	DETROIT-WT	26	11	9	124	213	58.2
ATPO_HUMAN|P48047	HEK293-NLSmutant	4	3	3	36	213	16.9
ATPO_HUMAN|P48047	HEK293-WT	6	5	5	68	213	31.9
ATR_HUMAN|Q13535	DETROIT-NLSmutant	1	1	1	12	2644	0.5
ATR_HUMAN|Q13535	DETROIT-WT	23	12	12	139	2644	5.3
ATRX_HUMAN|P46100	HEK293-NLSmutant	1	1	1	11	2492	0.4
ATRX_HUMAN|P46100	HEK293-WT	6	3	3	30	2492	1.2
ATX10_HUMAN|Q9UBB4	DETROIT-NLSmutant	3	2	2	26	475	5.5
ATX10_HUMAN|Q9UBB4	DETROIT-WT	29	18	17	235	475	49.5
ATX1L_HUMAN|P0C7T5	HEK293-WT	1	1	1	13	689	1.9
AUP1_HUMAN|Q9Y679	DETROIT-NLSmutant	1	1	1	13	476	2.7
AUP1_HUMAN|Q9Y679	DETROIT-WT	9	5	5	63	476	13.2
AURKA_HUMAN|O14965	HEK293-WT	1	1	1	8	403	2
AURKB_HUMAN|Q96GD4	DETROIT-WT	6	5	5	68	344	19.8
AURKB_HUMAN|Q96GD4	HEK293-WT	1	1	1	13	344	3.8
AVL9_HUMAN|Q8NBF6	HEK293-WT	1	1	1	8	648	1.2
B1N7B9_HUMAN|B1N7B9	DETROIT-Control	3	2	1	14	110	12.7
B2DG08_HUMAN|B2DG08	DETROIT-NLSmutant	1	1	1	20	273	7.3
B2DG08_HUMAN|B2DG08	DETROIT-WT	2	1	1	20	273	7.3
B2MG_HUMAN|P61769	DETROIT-NLSmutant	2	2	2	20	119	16.8
B2MG_HUMAN|P61769	DETROIT-WT	2	1	1	10	119	8.4
B2MV14_HUMAN|B2MV14	HEK293-control	1	1	1	14	585	2.4
B2R7V4_HUMAN|B2R7V4	HEK293-WT	1	1	1	19	522	3.6
B2RA10_HUMAN|B2RA10	DETROIT-NLSmutant	9	2	2	16	361	4.4
B2RA10_HUMAN|B2RA10	DETROIT-WT	5	2	2	16	361	4.4
B2RC06_HUMAN|B2RC06	DETROIT-WT	1	1	1	15	344	4.4
B2RC06_HUMAN|B2RC06	HEK293-WT	1	1	1	15	344	4.4
B2RWN4_HUMAN|B2RWN4	DETROIT-WT	3	1	1	16	1811	0.9
B3GT6_HUMAN|Q96L58	DETROIT-WT	2	1	1	13	329	4
B3KML9_HUMAN|B3KML9	DETROIT-NLSmutant	3	1	1	17	397	4.3
B3KML9_HUMAN|B3KML9	DETROIT-WT	12	2	2	19	397	4.8
B3KVV6_HUMAN|B3KVV6	DETROIT-NLSmutant	6	5	4	77	1298	5.9
B3KXW7_HUMAN|B3KXW7	DETROIT-NLSmutant	7	1	1	18	1018	1.8
B4DE90_HUMAN|B4DE90	DETROIT-NLSmutant	9	2	1	15	452	3.3
B4DE90_HUMAN|B4DE90	DETROIT-WT	6	2	1	15	452	3.3
B4DN21_HUMAN|B4DN21	DETROIT-WT	3	1	1	12	306	3.9
B4DN54_HUMAN|B4DN54	HEK293-NLSmutant	1	1	1	10	259	3.9
B4DN54_HUMAN|B4DN54	HEK293-WT	1	1	1	10	259	3.9
B4DPQ0_HUMAN|B4DPQ0	DETROIT-Control	2	1	1	26	719	3.6
B4DPQ0_HUMAN|B4DPQ0	DETROIT-WT	5	1	1	26	719	3.6
B4E1Q1_HUMAN|B4E1Q1	HEK293-NLSmutant	1	1	1	9	501	1.8
B4E1Q1_HUMAN|B4E1Q1	HEK293-WT	2	1	1	9	501	1.8
B4E1V0_HUMAN|B4E1V0	HEK293-control	1	1	1	18	300	6
B4E263_HUMAN|B4E263	DETROIT-WT	1	1	1	19	1126	1.7
B4E2N5_HUMAN|B4E2N5	DETROIT-NLSmutant	57	5	4	41	1249	3.3
B4E2N5_HUMAN|B4E2N5	DETROIT-WT	33	4	3	31	1249	2.5
B4E2N5_HUMAN|B4E2N5	HEK293-NLSmutant	15	4	3	31	1249	2.5
B4E2N5_HUMAN|B4E2N5	HEK293-WT	15	4	3	31	1249	2.5
B4GT1_HUMAN|P15291	DETROIT-NLSmutant	14	4	4	68	398	17.1
B4GT1_HUMAN|P15291	DETROIT-WT	4	2	2	28	398	7
B7Z8C1_HUMAN|B7Z8C1	HEK293-WT	1	1	1	20	519	3.9
B7Z954_HUMAN|B7Z954	DETROIT-NLSmutant	3	3	1	22	1108	2
B7Z954_HUMAN|B7Z954	DETROIT-WT	1	1	1	22	1108	2
B9VP19_HUMAN|B9VP19	DETROIT-NLSmutant	2	2	2	34	184	18.5
B9VP19_HUMAN|B9VP19	DETROIT-WT	2	2	2	34	184	18.5
BACD3_HUMAN|Q9H3F6	DETROIT-WT	2	2	2	24	313	7.7
BACH_HUMAN|O00154	DETROIT-NLSmutant	5	4	4	50	380	13.2
BACH_HUMAN|O00154	DETROIT-WT	11	7	7	75	380	19.7
BAF_HUMAN|O75531	DETROIT-Control	4	2	2	36	89	40.4
BAF_HUMAN|O75531	DETROIT-NLSmutant	15	5	4	45	89	50.6
BAF_HUMAN|O75531	DETROIT-WT	14	5	4	45	89	50.6
BAF_HUMAN|O75531	HEK293-control	1	1	1	24	89	27
BAF_HUMAN|O75531	HEK293-NLSmutant	1	1	1	24	89	27
BAF_HUMAN|O75531	HEK293-WT	28	8	7	62	89	69.7
BAG2_HUMAN|O95816	DETROIT-NLSmutant	6	3	3	33	211	15.6
BAG2_HUMAN|O95816	DETROIT-WT	15	6	6	59	211	28
BAG2_HUMAN|O95816	HEK293-NLSmutant	13	6	6	57	211	27
BAG2_HUMAN|O95816	HEK293-WT	10	7	7	68	211	32.2
BAG3_HUMAN|O95817	DETROIT-NLSmutant	1	1	1	13	575	2.3
BAG3_HUMAN|O95817	DETROIT-WT	2	2	2	23	575	4
BAG4_HUMAN|O95429	DETROIT-NLSmutant	28	10	10	147	457	32.2
BAG4_HUMAN|O95429	DETROIT-WT	1	1	1	17	457	3.7
BAG4_HUMAN|O95429	HEK293-NLSmutant	3	3	3	39	457	8.5
BAIP2_HUMAN|Q9UQB8	DETROIT-NLSmutant	2	2	2	25	552	4.5
BASI_HUMAN|P35613	DETROIT-NLSmutant	2	2	2	28	385	7.3
BASI_HUMAN|P35613	HEK293-NLSmutant	1	1	1	18	385	4.7
BASI_HUMAN|P35613	HEK293-WT	1	1	1	10	385	2.6
BAZ1A_HUMAN|Q9NRL2	DETROIT-WT	3	2	2	31	1556	2
BAZ1A_HUMAN|Q9NRL2	HEK293-WT	3	2	2	21	1556	1.3
BAZ1B_HUMAN|Q9UIG0	DETROIT-WT	2	2	2	22	1483	1.5
BAZ2A_HUMAN|Q9UIF9	DETROIT-WT	9	8	8	98	1905	5.1
BAZ2A_HUMAN|Q9UIF9	HEK293-WT	49	28	26	327	1905	17.2
BAZ2B_HUMAN|Q9UIF8	HEK293-WT	31	25	25	363	2168	16.7
BCD1_HUMAN|Q9NWK9	HEK293-WT	2	2	2	19	470	4
BCKD_HUMAN|O14874	DETROIT-NLSmutant	33	14	11	160	412	38.8
BCKD_HUMAN|O14874	DETROIT-WT	14	7	7	109	412	26.5
BCKD_HUMAN|O14874	HEK293-NLSmutant	3	2	2	18	412	4.4
BCKD_HUMAN|O14874	HEK293-WT	2	2	2	18	412	4.4
BCLF1_HUMAN|Q9NYF8	DETROIT-NLSmutant	34	7	7	74	920	8
BCLF1_HUMAN|Q9NYF8	DETROIT-WT	242	37	28	267	920	29
BCLF1_HUMAN|Q9NYF8	HEK293-NLSmutant	1	1	1	11	920	1.2
BCLF1_HUMAN|Q9NYF8	HEK293-WT	177	46	40	358	920	38.9
BCLF1_HUMAN|Q9NYF8-3	HEK293-WT	5	1	1	16	869	1.8
BCOR_HUMAN|Q6W2J9	HEK293-WT	7	5	5	63	1755	3.6
BDH_HUMAN|Q02338	DETROIT-NLSmutant	5	3	3	49	343	14.3
BDH_HUMAN|Q02338	DETROIT-WT	35	18	14	193	343	56.3
BDNF_HUMAN|P23560	DETROIT-NLSmutant	6	3	2	27	247	10.9
BDNF_HUMAN|P23560	DETROIT-WT	10	4	3	34	247	13.8
BET1_HUMAN|O15155	DETROIT-NLSmutant	2	1	1	18	118	15.3
BET1_HUMAN|O15155	DETROIT-WT	7	3	2	29	118	24.6
BGAL_HUMAN|P16278	HEK293-NLSmutant	4	2	2	30	677	4.4
BGAL_HUMAN|P16278	HEK293-WT	1	1	1	15	677	2.2
BGH3_HUMAN|Q15582	DETROIT-WT	5	3	3	41	683	6
BI2L1_HUMAN|Q9UHR4	DETROIT-NLSmutant	1	1	1	15	511	2.9
BIG1_HUMAN|Q9Y6D6	DETROIT-Control	1	1	1	10	1849	0.5
BIG1_HUMAN|Q9Y6D6	DETROIT-NLSmutant	22	13	13	155	1849	8.4
BIG1_HUMAN|Q9Y6D6	DETROIT-WT	69	26	26	325	1849	17.6
BIG2_HUMAN|Q9Y6D5	DETROIT-NLSmutant	4	4	4	45	1785	2.5
BIG2_HUMAN|Q9Y6D5	DETROIT-WT	24	14	13	137	1785	7.7
BIN3_HUMAN|Q9NQY0	DETROIT-NLSmutant	5	4	4	44	253	17.4
BIN3_HUMAN|Q9NQY0	DETROIT-WT	5	4	4	40	253	15.8
BIRC2_HUMAN|Q13490	DETROIT-NLSmutant	124	41	34	404	618	65.4
BIRC2_HUMAN|Q13490	DETROIT-WT	60	25	21	227	618	36.7
BIRC2_HUMAN|Q13490	HEK293-NLSmutant	88	34	30	306	618	49.5
BIRC2_HUMAN|Q13490	HEK293-WT	23	19	19	245	618	39.6
BIRC3_HUMAN|Q13489	DETROIT-NLSmutant	1	1	1	14	604	2.3
BIRC3_HUMAN|Q13489	DETROIT-WT	2	1	1	14	604	2.3
BIRC6_HUMAN|Q9NR09	DETROIT-NLSmutant	2	2	2	33	4857	0.7
BIRC6_HUMAN|Q9NR09	DETROIT-WT	5	4	4	55	4857	1.1
BIRC6_HUMAN|Q9NR09	HEK293-NLSmutant	9	7	7	89	4857	1.8
BIRC6_HUMAN|Q9NR09	HEK293-WT	5	3	3	32	4857	0.7
BLK_HUMAN|P51451	DETROIT-NLSmutant	4	1	1	8	505	1.6
BLK_HUMAN|P51451	DETROIT-WT	11	1	1	8	505	1.6
BLK_HUMAN|P51451	HEK293-NLSmutant	4	1	1	8	505	1.6
BLK_HUMAN|P51451	HEK293-WT	3	1	1	8	505	1.6
BLM_HUMAN|P54132	HEK293-WT	93	41	41	564	1417	39.8
BLMH_HUMAN|Q13867	DETROIT-Control	3	2	2	23	455	5.1
BLMH_HUMAN|Q13867	DETROIT-NLSmutant	7	6	6	93	455	20.4
BLMH_HUMAN|Q13867	DETROIT-WT	1	1	1	11	455	2.4
BLMH_HUMAN|Q13867	HEK293-control	3	3	3	44	455	9.7
BLMH_HUMAN|Q13867	HEK293-NLSmutant	4	1	1	11	455	2.4
BLMH_HUMAN|Q13867	HEK293-WT	4	2	2	31	455	6.8
BNC1_HUMAN|Q01954	DETROIT-WT	2	2	2	23	994	2.3
BOP1_HUMAN|Q14137	HEK293-WT	2	2	2	28	746	3.8
BPTF_HUMAN|Q12830	HEK293-WT	22	15	15	193	3046	6.3
BRAF_HUMAN|P15056	DETROIT-NLSmutant	1	1	1	11	766	1.4
BRAF_HUMAN|P15056	DETROIT-WT	2	1	1	11	766	1.4
BRAT1_HUMAN|Q6PJG6	DETROIT-WT	2	2	2	41	821	5
BRCA2_HUMAN|P51587	DETROIT-NLSmutant	2	1	1	12	3418	0.4
BRCA2_HUMAN|P51587	DETROIT-WT	7	2	2	22	3418	0.6
BRCA2_HUMAN|P51587	HEK293-NLSmutant	2	1	1	12	3418	0.4
BRCA2_HUMAN|P51587	HEK293-WT	12	10	10	124	3418	3.6
BRE_HUMAN|Q9NXR7	DETROIT-NLSmutant	2	1	1	14	383	3.7
BRE_HUMAN|Q9NXR7	DETROIT-WT	1	1	1	14	383	3.7
BRI3_HUMAN|O95415	DETROIT-NLSmutant	16	3	3	32	125	25.6
BRI3_HUMAN|O95415	DETROIT-WT	2	1	1	16	125	12.8
BRI3B_HUMAN|Q8WY22	DETROIT-WT	3	1	1	17	251	6.8
BRK1_HUMAN|Q8WUW1	DETROIT-WT	4	3	3	33	75	44
BRK1_HUMAN|Q8WUW1	HEK293-WT	2	2	2	20	75	26.7
BRX1_HUMAN|Q8TDN6	DETROIT-WT	6	5	5	67	353	19
BRX1_HUMAN|Q8TDN6	HEK293-WT	6	5	5	80	353	22.7
BT1A1_HUMAN|Q13410	HEK293-control	2	2	2	19	526	3.6
BT3L4_HUMAN|Q96K17	HEK293-WT	2	2	2	8	158	5.1
BTAF1_HUMAN|O14981	DETROIT-NLSmutant	3	2	2	23	1849	1.2
BTAF1_HUMAN|O14981	DETROIT-WT	13	9	9	95	1849	5.1
BTBD1_HUMAN|Q9H0C5	DETROIT-NLSmutant	1	1	1	12	482	2.5
BTBD1_HUMAN|Q9H0C5	DETROIT-WT	2	1	1	12	482	2.5
BTBD1_HUMAN|Q9H0C5	HEK293-NLSmutant	17	8	8	94	482	19.5
BTBD2_HUMAN|Q9BX70	DETROIT-NLSmutant	2	2	2	26	525	5
BTBD2_HUMAN|Q9BX70	DETROIT-WT	4	4	4	47	525	9
BTBD2_HUMAN|Q9BX70	HEK293-NLSmutant	18	7	7	88	525	16.8
BTBDA_HUMAN|Q9BSF8	DETROIT-NLSmutant	5	4	4	51	475	10.7
BTBDA_HUMAN|Q9BSF8	DETROIT-WT	6	4	4	47	475	9.9
BTBDA_HUMAN|Q9BSF8	HEK293-NLSmutant	3	3	3	27	475	5.7
BTBDA_HUMAN|Q9BSF8	HEK293-WT	4	3	3	30	475	6.3
BTF3_HUMAN|P20290	DETROIT-WT	3	1	1	19	206	9.2
BTF3_HUMAN|P20290	HEK293-NLSmutant	1	1	1	19	206	9.2
BTF3_HUMAN|P20290	HEK293-WT	6	3	3	69	206	33.5
BTK_HUMAN|Q06187	DETROIT-NLSmutant	1	1	1	8	659	1.2
BTK_HUMAN|Q06187	DETROIT-WT	1	1	1	8	659	1.2
BUB3_HUMAN|O43684	DETROIT-NLSmutant	2	2	2	27	328	8.2
BUB3_HUMAN|O43684	DETROIT-WT	7	4	4	42	328	12.8
BUB3_HUMAN|O43684	HEK293-NLSmutant	6	5	5	52	328	15.9
BUB3_HUMAN|O43684	HEK293-WT	7	6	6	65	328	19.8
BUD13_HUMAN|Q9BRD0	DETROIT-WT	5	3	3	38	619	6.1
BUD13_HUMAN|Q9BRD0	HEK293-WT	2	2	2	23	619	3.7
BUD31_HUMAN|P41223	DETROIT-NLSmutant	2	2	2	21	144	14.6
BUD31_HUMAN|P41223	DETROIT-WT	31	11	11	90	144	62.5
BUD31_HUMAN|P41223	HEK293-control	4	3	3	29	144	20.1
BUD31_HUMAN|P41223	HEK293-NLSmutant	1	1	1	10	144	6.9
BUD31_HUMAN|P41223	HEK293-WT	13	10	10	88	144	61.1
BZW1_HUMAN|Q7L1Q6	DETROIT-NLSmutant	1	1	1	11	419	2.6
BZW1_HUMAN|Q7L1Q6	DETROIT-WT	1	1	1	11	419	2.6
C10_HUMAN|Q99622	DETROIT-NLSmutant	4	2	2	36	126	28.6
C10_HUMAN|Q99622	DETROIT-WT	2	1	1	18	126	14.3
C170L_HUMAN|Q96L14	DETROIT-NLSmutant	1	1	1	10	293	3.4
C170L_HUMAN|Q96L14	DETROIT-WT	3	1	1	10	293	3.4
C170L_HUMAN|Q96L14	HEK293-NLSmutant	1	1	1	10	293	3.4
C170L_HUMAN|Q96L14	HEK293-WT	2	1	1	10	293	3.4
C1QB_HUMAN|P02746	DETROIT-NLSmutant	6	1	1	14	253	5.5
C1QB_HUMAN|P02746	DETROIT-WT	5	1	1	14	253	5.5
C1QB_HUMAN|P02746	HEK293-NLSmutant	5	1	1	14	253	5.5
C1QB_HUMAN|P02746	HEK293-WT	7	1	1	14	253	5.5
C1QBP_HUMAN|Q07021	DETROIT-NLSmutant	2	2	2	24	282	8.5
C1QBP_HUMAN|Q07021	DETROIT-WT	16	5	5	74	282	26.2
C1QBP_HUMAN|Q07021	HEK293-control	1	1	1	13	282	4.6
C1QBP_HUMAN|Q07021	HEK293-NLSmutant	9	4	4	47	282	16.7
C1QBP_HUMAN|Q07021	HEK293-WT	18	6	6	89	282	31.6
C1R_HUMAN|P00736	DETROIT-Control	210	36	31	332	705	47.1
C1R_HUMAN|P00736	DETROIT-NLSmutant	6	4	4	57	705	8.1
C1R_HUMAN|P00736	DETROIT-WT	81	27	25	302	705	42.8
C1RL_HUMAN|Q9NZP8	DETROIT-Control	3	1	1	12	487	2.5
C1RL_HUMAN|Q9NZP8	DETROIT-WT	3	1	1	12	487	2.5
C1S_HUMAN|P09871	DETROIT-Control	64	25	24	273	688	39.7
C1S_HUMAN|P09871	DETROIT-NLSmutant	2	1	1	8	688	1.2
C1S_HUMAN|P09871	DETROIT-WT	16	9	9	114	688	16.6
C1TC_HUMAN|P11586	DETROIT-NLSmutant	11	11	11	124	935	13.3
C1TC_HUMAN|P11586	DETROIT-WT	13	11	11	128	935	13.7
C1TC_HUMAN|P11586	HEK293-NLSmutant	12	9	9	106	935	11.3
C1TC_HUMAN|P11586	HEK293-WT	1	1	1	8	935	0.9
C42S1_HUMAN|Q9NRR8	DETROIT-NLSmutant	1	1	1	12	79	15.2
C42S1_HUMAN|Q9NRR8	DETROIT-WT	1	1	1	12	79	15.2
C42S2_HUMAN|Q9NRR3	DETROIT-WT	6	3	1	19	84	22.6
C9JJQ8_HUMAN|C9JJQ8	DETROIT-WT	1	1	1	11	198	5.6
C9K0I9_HUMAN|C9K0I9	DETROIT-NLSmutant	4	1	1	8	83	9.6
C9K0I9_HUMAN|C9K0I9	DETROIT-WT	6	1	1	8	83	9.6
CA043_HUMAN|Q9BWL3	DETROIT-WT	1	1	1	14	253	5.5
CABIN_HUMAN|Q9Y6J0	HEK293-WT	5	5	5	63	2220	2.8
CACP_HUMAN|P43155	DETROIT-Control	1	1	1	11	626	1.8
CADH1_HUMAN|P12830	DETROIT-NLSmutant	1	1	1	14	882	1.6
CADH1_HUMAN|P12830	DETROIT-WT	1	1	1	14	882	1.6
CADH3_HUMAN|P22223	DETROIT-NLSmutant	2	2	2	23	829	2.8
CADH3_HUMAN|P22223	DETROIT-WT	7	7	7	95	829	11.5
CADH6_HUMAN|P55285	DETROIT-NLSmutant	12	9	9	124	790	15.7
CADH6_HUMAN|P55285	DETROIT-WT	4	4	4	55	790	7
CAF1A_HUMAN|Q13111	HEK293-WT	24	14	14	206	956	21.5
CAF1B_HUMAN|Q13112	HEK293-WT	20	11	11	135	559	24.2
CALL3_HUMAN|P27482	DETROIT-NLSmutant	2	2	2	25	149	16.8
CALL5_HUMAN|Q9NZT1	DETROIT-Control	2	1	1	8	146	5.5
CALL5_HUMAN|Q9NZT1	DETROIT-NLSmutant	6	3	3	54	146	37
CALM_HUMAN|P62158	DETROIT-Control	1	1	1	17	149	11.4
CALM_HUMAN|P62158	DETROIT-NLSmutant	16	5	5	66	149	44.3
CALM_HUMAN|P62158	DETROIT-WT	18	8	8	70	149	47
CALM_HUMAN|P62158	HEK293-control	1	1	1	17	149	11.4
CALM_HUMAN|P62158	HEK293-NLSmutant	3	1	1	17	149	11.4
CALM_HUMAN|P62158	HEK293-WT	3	2	2	33	149	22.1
CALR_HUMAN|P27797	DETROIT-Control	25	6	6	75	417	18
CALR_HUMAN|P27797	DETROIT-NLSmutant	5	4	4	48	417	11.5
CALR_HUMAN|P27797	HEK293-control	33	8	8	92	417	22.1
CALU_HUMAN|O43852	DETROIT-NLSmutant	1	1	1	13	315	4.1
CALU_HUMAN|O43852	DETROIT-WT	6	4	4	66	315	21
CALX_HUMAN|P27824	DETROIT-NLSmutant	19	15	15	171	592	28.9
CALX_HUMAN|P27824	DETROIT-WT	19	11	11	135	592	22.8
CALX_HUMAN|P27824	HEK293-NLSmutant	2	2	2	26	592	4.4
CALX_HUMAN|P27824	HEK293-WT	2	1	1	16	592	2.7
CAN1_HUMAN|P07384	DETROIT-NLSmutant	120	34	31	324	714	45.4
CAN1_HUMAN|P07384	DETROIT-WT	192	36	33	352	714	49.3
CAN12_HUMAN|Q6ZSI9	DETROIT-Control	1	1	1	10	719	1.4
CAN2_HUMAN|P17655	DETROIT-NLSmutant	3	3	3	37	700	5.3
CAN2_HUMAN|P17655	DETROIT-WT	11	7	7	87	700	12.4
CAND1_HUMAN|Q86VP6	DETROIT-Control	1	1	1	12	1230	1
CAND1_HUMAN|Q86VP6	DETROIT-NLSmutant	14	8	8	96	1230	7.8
CAND1_HUMAN|Q86VP6	DETROIT-WT	42	11	11	137	1230	11.1
CAP1_HUMAN|Q01518	DETROIT-Control	2	1	1	18	475	3.8
CAPR1_HUMAN|Q14444	DETROIT-WT	2	2	2	23	709	3.2
CAPZB_HUMAN|P47756	DETROIT-NLSmutant	7	4	4	57	277	20.6
CAPZB_HUMAN|P47756	DETROIT-WT	8	4	4	58	277	20.9
CAPZB_HUMAN|P47756	HEK293-NLSmutant	4	3	3	33	277	11.9
CAPZB_HUMAN|P47756	HEK293-WT	6	3	3	33	277	11.9
CAR16_HUMAN|Q5EG05	DETROIT-WT	2	1	1	9	197	4.6
CASC5_HUMAN|Q8NG31	HEK293-WT	5	4	4	71	2342	3
CASP_HUMAN|Q13948	DETROIT-NLSmutant	3	3	3	43	678	6.3
CASP_HUMAN|Q13948	DETROIT-WT	4	4	4	68	678	10
CASP_HUMAN|Q13948	HEK293-WT	19	12	12	152	678	22.4
CASPE_HUMAN|P31944	DETROIT-Control	19	10	9	79	242	32.6
CASPE_HUMAN|P31944	DETROIT-NLSmutant	10	8	7	74	242	30.6
CASPE_HUMAN|P31944	HEK293-control	11	7	6	56	242	23.1
CASPE_HUMAN|P31944	HEK293-NLSmutant	6	4	4	30	242	12.4
CASPE_HUMAN|P31944	HEK293-WT	3	2	2	19	242	7.9
CASQ1_HUMAN|P31415	HEK293-control	2	2	2	24	396	6.1
CASZ1_HUMAN|Q86V15	DETROIT-WT	130	47	44	551	1759	31.3
CASZ1_HUMAN|Q86V15	HEK293-WT	397	98	78	1013	1759	57.6
CATA_HUMAN|P04040	DETROIT-Control	2	1	1	13	527	2.5
CATA_HUMAN|P04040	DETROIT-NLSmutant	18	10	10	117	527	22.2
CATA_HUMAN|P04040	DETROIT-WT	3	3	3	33	527	6.3
CATA_HUMAN|P04040	HEK293-control	6	1	1	13	527	2.5
CATA_HUMAN|P04040	HEK293-NLSmutant	3	1	1	13	527	2.5
CATA_HUMAN|P04040	HEK293-WT	1	1	1	13	527	2.5
CATB_HUMAN|P07858	DETROIT-NLSmutant	6	4	4	55	339	16.2
CATB_HUMAN|P07858	DETROIT-WT	16	5	5	68	339	20.1
CATC_HUMAN|P53634	DETROIT-NLSmutant	2	2	2	35	463	7.6
CATC_HUMAN|P53634	DETROIT-WT	1	1	1	23	463	5
CATD_HUMAN|P07339	DETROIT-Control	3	3	3	37	412	9
CATD_HUMAN|P07339	DETROIT-NLSmutant	20	13	9	111	412	26.9
CATH_HUMAN|P09668	DETROIT-NLSmutant	2	2	2	26	335	7.8
CATIN_HUMAN|Q8WUQ7	DETROIT-NLSmutant	1	1	1	15	758	2
CATIN_HUMAN|Q8WUQ7	DETROIT-WT	9	5	5	71	758	9.4
CATIN_HUMAN|Q8WUQ7	HEK293-WT	2	2	2	29	758	3.8
CATL2_HUMAN|O60911	DETROIT-NLSmutant	3	3	3	54	334	16.2
CATZ_HUMAN|Q9UBR2	DETROIT-NLSmutant	1	1	1	12	303	4
CATZ_HUMAN|Q9UBR2	DETROIT-WT	1	1	1	12	303	4
CAV1_HUMAN|Q03135	DETROIT-NLSmutant	33	6	6	83	178	46.6
CAV1_HUMAN|Q03135	DETROIT-WT	50	8	8	103	178	57.9
CAV2_HUMAN|P51636	DETROIT-NLSmutant	4	1	1	18	162	11.1
CAV2_HUMAN|P51636	DETROIT-WT	11	2	2	34	162	21
CAZA1_HUMAN|P52907	DETROIT-NLSmutant	14	6	6	94	286	32.9
CAZA1_HUMAN|P52907	DETROIT-WT	19	9	9	140	286	49
CAZA1_HUMAN|P52907	HEK293-control	2	1	1	10	286	3.5
CAZA1_HUMAN|P52907	HEK293-NLSmutant	7	5	5	79	286	27.6
CAZA1_HUMAN|P52907	HEK293-WT	10	7	7	113	286	39.5
CAZA2_HUMAN|P47755	DETROIT-NLSmutant	5	3	3	52	286	18.2
CAZA2_HUMAN|P47755	DETROIT-WT	7	5	5	86	286	30.1
CAZA2_HUMAN|P47755	HEK293-NLSmutant	1	1	1	15	286	5.2
CAZA2_HUMAN|P47755	HEK293-WT	3	2	2	33	286	11.5
CB047_HUMAN|Q8WWC4	DETROIT-NLSmutant	2	1	1	10	291	3.4
CB047_HUMAN|Q8WWC4	DETROIT-WT	13	5	5	50	291	17.2
CB047_HUMAN|Q8WWC4	HEK293-NLSmutant	1	1	1	10	291	3.4
CB047_HUMAN|Q8WWC4	HEK293-WT	2	1	1	10	291	3.4
CBLN1_HUMAN|P23435	DETROIT-NLSmutant	6	1	1	7	193	3.6
CBLN1_HUMAN|P23435	DETROIT-WT	4	1	1	7	193	3.6
CBLN1_HUMAN|P23435	HEK293-NLSmutant	6	1	1	7	193	3.6
CBLN1_HUMAN|P23435	HEK293-WT	5	2	1	7	193	3.6
CBPA4_HUMAN|Q9UI42	DETROIT-NLSmutant	4	4	4	53	421	12.6
CBSL_HUMAN|P0DN79	DETROIT-NLSmutant	3	3	3	50	551	9.1
CBSL_HUMAN|P0DN79	DETROIT-WT	4	3	3	48	551	8.7
CBSL_HUMAN|P0DN79	HEK293-NLSmutant	1	1	1	11	551	2
CBSL_HUMAN|P0DN79	HEK293-WT	2	2	2	40	551	7.3
CBX1_HUMAN|P83916	HEK293-WT	3	1	1	16	185	8.6
CBX3_HUMAN|Q13185	HEK293-WT	4	3	3	26	183	14.2
CBY1_HUMAN|Q9Y3M2	DETROIT-NLSmutant	1	1	1	12	126	9.5
CBY1_HUMAN|Q9Y3M2	DETROIT-WT	2	1	1	12	126	9.5
CBY1_HUMAN|Q9Y3M2	HEK293-NLSmutant	1	1	1	12	126	9.5
CBY1_HUMAN|Q9Y3M2	HEK293-WT	1	1	1	12	126	9.5
CC124_HUMAN|Q96CT7	HEK293-NLSmutant	1	1	1	13	223	5.8
CC124_HUMAN|Q96CT7	HEK293-WT	19	8	8	76	223	34.1
CC127_HUMAN|Q96BQ5	DETROIT-NLSmutant	1	1	1	8	260	3.1
CC127_HUMAN|Q96BQ5	DETROIT-WT	1	1	1	11	260	4.2
CC85C_HUMAN|A6NKD9	DETROIT-NLSmutant	6	3	3	31	419	7.4
CCAR2_HUMAN|Q8N163	DETROIT-NLSmutant	4	4	4	46	923	5
CCAR2_HUMAN|Q8N163	DETROIT-WT	9	7	7	108	923	11.7
CCD12_HUMAN|Q8WUD4	HEK293-WT	2	2	2	32	166	19.3
CCD47_HUMAN|Q96A33	DETROIT-NLSmutant	41	27	22	237	483	49.1
CCD47_HUMAN|Q96A33	DETROIT-WT	56	22	20	206	483	42.7
CCD47_HUMAN|Q96A33	HEK293-NLSmutant	3	2	2	25	483	5.2
CCD47_HUMAN|Q96A33	HEK293-WT	6	5	5	52	483	10.8
CCD86_HUMAN|Q9H6F5	HEK293-WT	7	7	7	113	360	31.4
CCDC9_HUMAN|Q9Y3X0	DETROIT-WT	3	3	3	38	531	7.2
CCND1_HUMAN|P24385	DETROIT-NLSmutant	1	1	1	13	295	4.4
CCND1_HUMAN|P24385	DETROIT-WT	2	2	2	28	295	9.5
CCNK_HUMAN|O75909	DETROIT-WT	5	3	3	67	580	11.6
CCNL1_HUMAN|Q9UK58	DETROIT-WT	18	8	7	105	526	20
CCNL1_HUMAN|Q9UK58	HEK293-WT	12	8	7	105	526	20
CCNL2_HUMAN|Q96S94	DETROIT-WT	1	1	1	18	520	3.5
CCNL2_HUMAN|Q96S94	HEK293-WT	5	3	3	45	520	8.7
CCYL1_HUMAN|Q8N7R7	DETROIT-NLSmutant	1	1	1	17	359	4.7
CCYL1_HUMAN|Q8N7R7	DETROIT-WT	1	1	1	17	359	4.7
CD11A_HUMAN|Q9UQ88	DETROIT-NLSmutant	4	3	3	32	783	4.1
CD11A_HUMAN|Q9UQ88	DETROIT-WT	45	19	18	191	783	24.4
CD11A_HUMAN|Q9UQ88	HEK293-WT	21	12	11	120	783	15.3
CD11B_HUMAN|P21127	DETROIT-WT	4	2	2	24	795	3
CD2B2_HUMAN|O95400	DETROIT-WT	8	4	4	54	341	15.8
CD2B2_HUMAN|O95400	HEK293-WT	5	4	4	43	341	12.6
CD44_HUMAN|P16070	DETROIT-Control	2	2	2	28	742	3.8
CD44_HUMAN|P16070	DETROIT-NLSmutant	3	3	3	33	742	4.4
CD44_HUMAN|P16070	DETROIT-WT	41	10	9	93	742	12.5
CD59_HUMAN|P13987	DETROIT-Control	2	2	2	20	128	15.6
CD59_HUMAN|P13987	DETROIT-NLSmutant	22	4	4	32	128	25
CD59_HUMAN|P13987	DETROIT-WT	20	5	4	32	128	25
CD59_HUMAN|P13987	HEK293-NLSmutant	2	1	1	12	128	9.4
CDC16_HUMAN|Q13042	DETROIT-NLSmutant	2	2	2	23	620	3.7
CDC16_HUMAN|Q13042	DETROIT-WT	3	2	2	23	620	3.7
CDC23_HUMAN|Q9UJX2	DETROIT-NLSmutant	2	2	2	21	597	3.5
CDC23_HUMAN|Q9UJX2	DETROIT-WT	14	9	9	97	597	16.2
CDC23_HUMAN|Q9UJX2	HEK293-WT	2	2	2	19	597	3.2
CDC45_HUMAN|O75419	DETROIT-NLSmutant	1	1	1	8	566	1.4
CDC45_HUMAN|O75419	DETROIT-WT	14	6	6	68	566	12
CDC45_HUMAN|O75419	HEK293-NLSmutant	10	6	6	70	566	12.4
CDC45_HUMAN|O75419	HEK293-WT	13	6	6	68	566	12
CDC5L_HUMAN|Q99459	DETROIT-NLSmutant	3	2	2	21	802	2.6
CDC5L_HUMAN|Q99459	DETROIT-WT	47	23	22	309	802	38.5
CDC5L_HUMAN|Q99459	HEK293-NLSmutant	2	2	2	19	802	2.4
CDC5L_HUMAN|Q99459	HEK293-WT	36	23	23	291	802	36.3
CDC73_HUMAN|Q6P1J9	DETROIT-NLSmutant	1	1	1	13	531	2.4
CDC73_HUMAN|Q6P1J9	HEK293-WT	25	16	16	180	531	33.9
CDIPT_HUMAN|O14735	DETROIT-NLSmutant	17	6	4	45	213	21.1
CDIPT_HUMAN|O14735	DETROIT-WT	18	6	5	58	213	27.2
CDIPT_HUMAN|O14735	HEK293-NLSmutant	3	2	2	23	213	10.8
CDIPT_HUMAN|O14735	HEK293-WT	6	4	4	47	213	22.1
CDK1_HUMAN|P06493	DETROIT-NLSmutant	24	16	14	158	297	53.2
CDK1_HUMAN|P06493	DETROIT-WT	41	19	17	186	297	62.6
CDK1_HUMAN|P06493	HEK293-NLSmutant	12	9	9	106	297	35.7
CDK1_HUMAN|P06493	HEK293-WT	20	8	8	83	297	27.9
CDK10_HUMAN|Q15131	HEK293-WT	1	1	1	11	360	3.1
CDK12_HUMAN|Q9NYV4	DETROIT-WT	15	11	11	155	1490	10.4
CDK13_HUMAN|Q14004	DETROIT-WT	3	2	2	32	1512	2.1
CDK17_HUMAN|Q00537	DETROIT-NLSmutant	1	1	1	11	523	2.1
CDK17_HUMAN|Q00537	DETROIT-WT	3	2	2	20	523	3.8
CDK2_HUMAN|P24941	DETROIT-NLSmutant	1	1	1	14	298	4.7
CDK2_HUMAN|P24941	DETROIT-WT	1	1	1	16	298	5.4
CDK2_HUMAN|P24941	HEK293-NLSmutant	1	1	1	14	298	4.7
CDK5_HUMAN|Q00535	HEK293-NLSmutant	3	2	2	19	292	6.5
CDK5_HUMAN|Q00535	HEK293-WT	1	1	1	11	292	3.8
CDK9_HUMAN|P50750	DETROIT-NLSmutant	2	2	2	21	372	5.6
CDK9_HUMAN|P50750	DETROIT-WT	9	5	5	58	372	15.6
CDK9_HUMAN|P50750	HEK293-WT	3	3	3	30	372	8.1
CDKA1_HUMAN|O14519	HEK293-WT	6	3	3	49	115	42.6
CDKAL_HUMAN|Q5VV42	DETROIT-NLSmutant	2	2	2	21	579	3.6
CDKAL_HUMAN|Q5VV42	DETROIT-WT	7	5	5	66	579	11.4
CDN2A_HUMAN|P42771	HEK293-NLSmutant	4	2	2	29	156	18.6
CDN2A_HUMAN|P42771	HEK293-WT	2	2	2	29	156	18.6
CDSN_HUMAN|Q15517	DETROIT-Control	4	2	2	27	529	5.1
CDSN_HUMAN|Q15517	DETROIT-NLSmutant	5	2	2	27	529	5.1
CDSN_HUMAN|Q15517	DETROIT-WT	4	1	1	18	529	3.4
CDSN_HUMAN|Q15517	HEK293-control	8	1	1	18	529	3.4
CDSN_HUMAN|Q15517	HEK293-NLSmutant	8	2	2	27	529	5.1
CDSN_HUMAN|Q15517	HEK293-WT	4	1	1	18	529	3.4
CDX1_HUMAN|P47902	HEK293-WT	1	1	1	8	265	3
CDX2_HUMAN|Q99626	HEK293-WT	24	6	6	70	313	22.4
CDYL1_HUMAN|Q9Y232	HEK293-WT	2	1	1	15	598	2.5
CE024_HUMAN|Q7Z6I8	HEK293-WT	3	3	3	36	188	19.1
CE051_HUMAN|A6NDU8	HEK293-WT	3	1	1	14	294	4.8
CE170_HUMAN|Q5SW79	DETROIT-NLSmutant	1	1	1	9	1584	0.6
CE170_HUMAN|Q5SW79	DETROIT-WT	4	4	4	38	1584	2.4
CE170_HUMAN|Q5SW79	HEK293-NLSmutant	9	8	8	106	1584	6.7
CE170_HUMAN|Q5SW79	HEK293-WT	8	7	7	91	1584	5.7
CE192_HUMAN|Q8TEP8	DETROIT-NLSmutant	3	3	3	39	1941	2
CEBOS_HUMAN|A8MTT3	DETROIT-WT	2	2	2	15	80	18.8
CEBPB_HUMAN|P17676	DETROIT-WT	26	8	8	151	345	43.8
CEBPB_HUMAN|P17676	HEK293-WT	13	4	4	63	345	18.3
CEBPD_HUMAN|P49716	DETROIT-WT	2	2	2	26	269	9.7
CEBPG_HUMAN|P53567	HEK293-WT	5	1	1	31	150	20.7
CEBPZ_HUMAN|Q03701	DETROIT-WT	13	5	5	65	1054	6.2
CEBPZ_HUMAN|Q03701	HEK293-WT	5	4	4	54	1054	5.1
CECR5_HUMAN|Q9BXW7	DETROIT-WT	4	3	3	34	423	8
CENPB_HUMAN|P07199	HEK293-WT	3	1	1	12	599	2
CENPS_HUMAN|Q8N2Z9	HEK293-WT	3	3	3	37	138	26.8
CENPW_HUMAN|Q5EE01	HEK293-WT	1	1	1	9	88	10.2
CENPX_HUMAN|A8MT69	HEK293-WT	6	4	4	26	81	32.1
CEPT1_HUMAN|Q9Y6K0	DETROIT-NLSmutant	4	1	1	11	416	2.6
CEPT1_HUMAN|Q9Y6K0	DETROIT-WT	4	2	2	20	416	4.8
CERS2_HUMAN|Q96G23	DETROIT-NLSmutant	4	4	4	54	380	14.2
CERS2_HUMAN|Q96G23	DETROIT-WT	8	6	5	62	380	16.3
CERS6_HUMAN|Q6ZMG9	DETROIT-WT	2	2	2	15	384	3.9
CERU_HUMAN|P00450	HEK293-NLSmutant	1	1	1	14	1065	1.3
CERU_HUMAN|P00450	HEK293-WT	2	1	1	14	1065	1.3
CETN1_HUMAN|Q12798	HEK293-WT	4	3	3	21	172	12.2
CETN2_HUMAN|P41208	HEK293-NLSmutant	1	1	1	12	172	7
CETN2_HUMAN|P41208	HEK293-WT	7	5	5	61	172	35.5
CFA20_HUMAN|Q9Y6A4	DETROIT-NLSmutant	1	1	1	12	193	6.2
CFA20_HUMAN|Q9Y6A4	DETROIT-WT	11	4	4	38	193	19.7
CFA20_HUMAN|Q9Y6A4	HEK293-control	1	1	1	12	193	6.2
CFA20_HUMAN|Q9Y6A4	HEK293-WT	6	5	5	39	193	20.2
CG043_HUMAN|Q8WVR3	DETROIT-NLSmutant	49	17	15	183	580	31.6
CG043_HUMAN|Q8WVR3	DETROIT-WT	17	12	12	146	580	25.2
CGAS_HUMAN|Q8N884	DETROIT-WT	2	2	2	23	522	4.4
CGL_HUMAN|P32929	DETROIT-Control	1	1	1	11	405	2.7
CGL_HUMAN|P32929	DETROIT-NLSmutant	2	1	1	11	405	2.7
CGL_HUMAN|P32929	DETROIT-WT	1	1	1	11	405	2.7
CH033_HUMAN|Q9H7E9	HEK293-WT	4	4	4	39	229	17
CH10_HUMAN|P61604	DETROIT-Control	3	2	2	26	102	25.5
CH10_HUMAN|P61604	DETROIT-NLSmutant	3	1	1	14	102	13.7
CH10_HUMAN|P61604	DETROIT-WT	3	1	1	14	102	13.7
CH10_HUMAN|P61604	HEK293-control	8	4	4	38	102	37.3
CH10_HUMAN|P61604	HEK293-NLSmutant	4	2	2	24	102	23.5
CH10_HUMAN|P61604	HEK293-WT	3	2	2	24	102	23.5
CH60_HUMAN|P10809	DETROIT-Control	33	17	16	256	573	44.7
CH60_HUMAN|P10809	DETROIT-NLSmutant	173	53	44	457	573	79.8
CH60_HUMAN|P10809	DETROIT-WT	179	48	42	454	573	79.2
CH60_HUMAN|P10809	HEK293-control	46	18	18	281	573	49
CH60_HUMAN|P10809	HEK293-NLSmutant	57	30	30	387	573	67.5
CH60_HUMAN|P10809	HEK293-WT	69	33	33	409	573	71.4
CHAP1_HUMAN|Q96JM3	HEK293-WT	2	2	2	25	812	3.1
CHCH1_HUMAN|Q96BP2	DETROIT-NLSmutant	2	2	2	27	118	22.9
CHCH1_HUMAN|Q96BP2	DETROIT-WT	4	2	2	27	118	22.9
CHD1_HUMAN|O14646	HEK293-WT	14	11	11	140	1710	8.2
CHD2_HUMAN|O14647	DETROIT-WT	2	2	2	26	1828	1.4
CHD3_HUMAN|Q12873	DETROIT-Control	1	1	1	10	2000	0.5
CHD3_HUMAN|Q12873	DETROIT-WT	9	6	6	69	2000	3.5
CHD3_HUMAN|Q12873	HEK293-WT	72	21	17	201	2000	10.1
CHD4_HUMAN|Q14839	DETROIT-WT	13	10	10	121	1912	6.3
CHD4_HUMAN|Q14839	HEK293-NLSmutant	2	1	1	12	1912	0.6
CHD4_HUMAN|Q14839	HEK293-WT	218	86	70	822	1912	43
CHD6_HUMAN|Q8TD26	HEK293-WT	4	2	2	21	2715	0.8
CHD7_HUMAN|Q9P2D1	HEK293-WT	96	61	58	769	2997	25.7
CHDH_HUMAN|Q8NE62	DETROIT-NLSmutant	2	2	2	22	594	3.7
CHDH_HUMAN|Q8NE62	DETROIT-WT	1	1	1	10	594	1.7
CHERP_HUMAN|Q8IWX8	HEK293-WT	3	2	2	18	916	2
CHIP_HUMAN|Q9UNE7	DETROIT-WT	1	1	1	12	303	4
CHIP_HUMAN|Q9UNE7	HEK293-NLSmutant	5	4	4	48	303	15.8
CHIP_HUMAN|Q9UNE7	HEK293-WT	1	1	1	11	303	3.6
CHM1A_HUMAN|Q9HD42	DETROIT-NLSmutant	10	6	6	35	196	17.9
CHM1A_HUMAN|Q9HD42	DETROIT-WT	17	6	6	42	196	21.4
CHM1A_HUMAN|Q9HD42	HEK293-WT	8	4	4	33	196	16.8
CHM1B_HUMAN|Q7LBR1	DETROIT-NLSmutant	6	4	4	32	199	16.1
CHM1B_HUMAN|Q7LBR1	DETROIT-WT	9	4	3	25	199	12.6
CHM1B_HUMAN|Q7LBR1	HEK293-WT	2	2	2	16	199	8
CHM2A_HUMAN|O43633	DETROIT-NLSmutant	10	6	6	49	222	22.1
CHM2A_HUMAN|O43633	DETROIT-WT	15	7	7	50	222	22.5
CHM2A_HUMAN|O43633	HEK293-WT	7	5	5	42	222	18.9
CHM2B_HUMAN|Q9UQN3	DETROIT-NLSmutant	1	1	1	10	213	4.7
CHM2B_HUMAN|Q9UQN3	DETROIT-WT	4	1	1	10	213	4.7
CHM2B_HUMAN|Q9UQN3	HEK293-WT	1	1	1	10	213	4.7
CHM4B_HUMAN|Q9H444	DETROIT-NLSmutant	16	6	6	88	224	39.3
CHM4B_HUMAN|Q9H444	DETROIT-WT	9	4	4	51	224	22.8
CHM4B_HUMAN|Q9H444	HEK293-WT	3	2	2	41	224	18.3
CHMP3_HUMAN|Q9Y3E7	DETROIT-NLSmutant	5	3	3	30	222	13.5
CHMP3_HUMAN|Q9Y3E7	DETROIT-WT	4	4	4	35	222	15.8
CHMP3_HUMAN|Q9Y3E7	HEK293-WT	3	2	2	21	222	9.5
CHMP5_HUMAN|Q9NZZ3	DETROIT-NLSmutant	10	4	3	44	219	20.1
CHMP5_HUMAN|Q9NZZ3	DETROIT-WT	13	5	4	71	219	32.4
CHMP5_HUMAN|Q9NZZ3	HEK293-NLSmutant	19	5	4	71	219	32.4
CHMP5_HUMAN|Q9NZZ3	HEK293-WT	4	2	2	28	219	12.8
CHP1_HUMAN|Q99653	DETROIT-NLSmutant	1	1	1	12	195	6.2
CHP1_HUMAN|Q99653	DETROIT-WT	3	2	2	25	195	12.8
CHP1_HUMAN|Q99653	HEK293-WT	1	1	1	12	195	6.2
CHRC1_HUMAN|Q9NRG0	DETROIT-WT	1	1	1	18	131	13.7
CHTOP_HUMAN|Q9Y3Y2	DETROIT-NLSmutant	6	3	2	26	248	10.5
CHTOP_HUMAN|Q9Y3Y2	DETROIT-WT	27	12	9	85	248	34.3
CHTOP_HUMAN|Q9Y3Y2	HEK293-control	5	2	2	26	248	10.5
CHTOP_HUMAN|Q9Y3Y2	HEK293-NLSmutant	7	3	3	42	248	16.9
CHTOP_HUMAN|Q9Y3Y2	HEK293-WT	28	12	8	65	248	26.2
CIA30_HUMAN|Q9Y375	DETROIT-NLSmutant	1	1	1	16	327	4.9
CIA30_HUMAN|Q9Y375	DETROIT-WT	5	5	5	72	327	22
CIAO1_HUMAN|O76071	DETROIT-NLSmutant	1	1	1	21	339	6.2
CIAO1_HUMAN|O76071	DETROIT-WT	11	6	6	85	339	25.1
CIAO1_HUMAN|O76071	HEK293-NLSmutant	3	3	3	33	339	9.7
CIAO1_HUMAN|O76071	HEK293-WT	4	3	3	45	339	13.3
CIC_HUMAN|Q96RK0	HEK293-WT	5	4	4	75	1608	4.7
CING_HUMAN|Q9P2M7	DETROIT-NLSmutant	114	56	50	595	1197	49.7
CING_HUMAN|Q9P2M7	DETROIT-WT	33	20	20	277	1197	23.1
CIP2A_HUMAN|Q8TCG1	DETROIT-NLSmutant	1	1	1	10	905	1.1
CIP2A_HUMAN|Q8TCG1	DETROIT-WT	14	10	10	119	905	13.1
CIR1_HUMAN|Q86X95	DETROIT-Control	1	1	1	9	450	2
CIR1_HUMAN|Q86X95	DETROIT-NLSmutant	1	1	1	9	450	2
CIR1_HUMAN|Q86X95	DETROIT-WT	7	5	5	47	450	10.4
CIR1_HUMAN|Q86X95	HEK293-control	5	3	3	34	450	7.6
CIR1_HUMAN|Q86X95	HEK293-NLSmutant	3	1	1	9	450	2
CIR1_HUMAN|Q86X95	HEK293-WT	5	4	4	51	450	11.3
CIRBP_HUMAN|Q14011	DETROIT-WT	3	1	1	11	172	6.4
CISD1_HUMAN|Q9NZ45	DETROIT-NLSmutant	7	3	2	28	108	25.9
CISD1_HUMAN|Q9NZ45	DETROIT-WT	18	6	4	48	108	44.4
CISD1_HUMAN|Q9NZ45	HEK293-NLSmutant	5	2	2	28	108	25.9
CISD1_HUMAN|Q9NZ45	HEK293-WT	7	4	4	39	108	36.1
CISD2_HUMAN|Q8N5K1	DETROIT-NLSmutant	1	1	1	12	135	8.9
CISD2_HUMAN|Q8N5K1	DETROIT-WT	2	2	2	26	135	19.3
CISD3_HUMAN|P0C7P0	DETROIT-NLSmutant	1	1	1	13	127	10.2
CISD3_HUMAN|P0C7P0	DETROIT-WT	6	2	2	19	127	15
CISY_HUMAN|O75390	HEK293-control	2	2	2	23	466	4.9
CISY_HUMAN|O75390	HEK293-NLSmutant	5	4	4	43	466	9.2
CK057_HUMAN|Q6ZUT1	DETROIT-Control	1	1	1	13	292	4.5
CK098_HUMAN|E9PRG8	DETROIT-Control	1	1	1	13	122	10.7
CK098_HUMAN|E9PRG8	DETROIT-NLSmutant	4	1	1	13	122	10.7
CK098_HUMAN|E9PRG8	DETROIT-WT	5	1	1	13	122	10.7
CK098_HUMAN|E9PRG8	HEK293-control	1	1	1	13	122	10.7
CK098_HUMAN|E9PRG8	HEK293-NLSmutant	1	1	1	13	122	10.7
CK098_HUMAN|E9PRG8	HEK293-WT	3	1	1	13	122	10.7
CK5P1_HUMAN|Q96SZ6	DETROIT-WT	2	2	2	22	601	3.7
CK5P3_HUMAN|Q96JB5	DETROIT-NLSmutant	13	11	11	121	506	23.9
CK5P3_HUMAN|Q96JB5	DETROIT-WT	22	11	11	116	506	22.9
CKAP2_HUMAN|Q8WWK9	DETROIT-WT	2	1	1	12	683	1.8
CKAP2_HUMAN|Q8WWK9	HEK293-control	2	1	1	13	683	1.9
CKAP4_HUMAN|Q07065	DETROIT-WT	15	9	9	124	602	20.6
CKAP5_HUMAN|Q14008	DETROIT-NLSmutant	5	5	5	67	2032	3.3
CKAP5_HUMAN|Q14008	DETROIT-WT	26	20	20	248	2032	12.2
CKAP5_HUMAN|Q14008	HEK293-NLSmutant	1	1	1	11	2032	0.5
CKAP5_HUMAN|Q14008	HEK293-WT	1	1	1	10	2032	0.5
CKP2L_HUMAN|Q8IYA6	DETROIT-Control	15	10	10	132	745	17.7
CKP2L_HUMAN|Q8IYA6	HEK293-control	3	2	2	29	745	3.9
CKP2L_HUMAN|Q8IYA6	HEK293-NLSmutant	1	1	1	14	745	1.9
CL029_HUMAN|Q8N999	DETROIT-NLSmutant	1	1	1	10	325	3.1
CL029_HUMAN|Q8N999	DETROIT-WT	3	3	3	36	325	11.1
CLAP1_HUMAN|Q7Z460	DETROIT-NLSmutant	1	1	1	13	1538	0.8
CLAP1_HUMAN|Q7Z460	DETROIT-WT	1	1	1	9	1538	0.6
CLAP2_HUMAN|O75122	HEK293-control	4	2	2	26	1294	2
CLAP2_HUMAN|O75122	HEK293-NLSmutant	4	2	2	26	1294	2
CLAP2_HUMAN|O75122	HEK293-WT	4	2	2	28	1294	2.2
CLASR_HUMAN|Q8N2M8	DETROIT-WT	5	3	3	68	674	10.1
CLASR_HUMAN|Q8N2M8	HEK293-WT	1	1	1	11	674	1.6
CLCA_HUMAN|P09496	HEK293-NLSmutant	2	1	1	9	248	3.6
CLCA_HUMAN|P09496	HEK293-WT	1	1	1	9	248	3.6
CLD1_HUMAN|O95832	DETROIT-NLSmutant	5	3	3	40	211	19
CLD1_HUMAN|O95832	DETROIT-WT	10	3	3	40	211	19
CLD11_HUMAN|O75508	DETROIT-NLSmutant	3	2	1	14	207	6.8
CLD11_HUMAN|O75508	DETROIT-WT	4	2	1	14	207	6.8
CLH1_HUMAN|Q00610	DETROIT-Control	3	3	3	46	1675	2.7
CLH1_HUMAN|Q00610	DETROIT-NLSmutant	56	22	22	306	1675	18.3
CLH1_HUMAN|Q00610	DETROIT-WT	24	13	13	176	1675	10.5
CLH1_HUMAN|Q00610	HEK293-NLSmutant	130	54	51	687	1675	41
CLH1_HUMAN|Q00610	HEK293-WT	16	11	11	153	1675	9.1
CLIC1_HUMAN|O00299	DETROIT-WT	2	1	1	18	241	7.5
CLIC1_HUMAN|O00299	HEK293-control	4	2	2	40	241	16.6
CLK1_HUMAN|P49759	HEK293-WT	1	1	1	14	484	2.9
CLK2_HUMAN|P49760	DETROIT-NLSmutant	2	2	2	28	499	5.6
CLK2_HUMAN|P49760	DETROIT-WT	8	4	4	41	499	8.2
CLK2_HUMAN|P49760	HEK293-WT	5	4	4	46	499	9.2
CLK3_HUMAN|P49761	DETROIT-NLSmutant	2	2	2	23	638	3.6
CLK3_HUMAN|P49761	DETROIT-WT	2	1	1	14	638	2.2
CLN6_HUMAN|Q9NWW5	DETROIT-NLSmutant	1	1	1	21	311	6.8
CLN6_HUMAN|Q9NWW5	DETROIT-WT	3	3	3	53	311	17
CLN6_HUMAN|Q9NWW5	HEK293-WT	1	1	1	21	311	6.8
CLP1L_HUMAN|Q96KA5	DETROIT-NLSmutant	2	2	2	24	538	4.5
CLP1L_HUMAN|Q96KA5	DETROIT-WT	2	1	1	13	538	2.4
CLPB_HUMAN|Q9H078	DETROIT-NLSmutant	19	12	12	147	707	20.8
CLPB_HUMAN|Q9H078	DETROIT-WT	11	10	10	114	707	16.1
CLPB_HUMAN|Q9H078	HEK293-NLSmutant	20	13	13	164	707	23.2
CLPB_HUMAN|Q9H078	HEK293-WT	17	13	13	162	707	22.9
CLPX_HUMAN|O76031	DETROIT-Control	5	5	5	55	633	8.7
CLPX_HUMAN|O76031	DETROIT-NLSmutant	11	9	9	107	633	16.9
CLPX_HUMAN|O76031	DETROIT-WT	20	13	13	151	633	23.9
CLPX_HUMAN|O76031	HEK293-control	6	6	6	68	633	10.7
CLPX_HUMAN|O76031	HEK293-NLSmutant	2	2	2	26	633	4.1
CMC1_HUMAN|O75746	DETROIT-NLSmutant	39	17	17	189	678	27.9
CMC1_HUMAN|O75746	DETROIT-WT	92	25	25	283	678	41.7
CMC1_HUMAN|O75746	HEK293-NLSmutant	16	7	7	67	678	9.9
CMC1_HUMAN|O75746	HEK293-WT	21	12	12	116	678	17.1
CMC2_HUMAN|Q9UJS0	DETROIT-NLSmutant	34	15	14	197	675	29.2
CMC2_HUMAN|Q9UJS0	DETROIT-WT	79	21	19	228	675	33.8
CMC2_HUMAN|Q9UJS0	HEK293-NLSmutant	21	12	11	156	675	23.1
CMC2_HUMAN|Q9UJS0	HEK293-WT	31	14	14	196	675	29
CMTD1_HUMAN|Q86VU5	DETROIT-WT	1	1	1	26	262	9.9
CN166_HUMAN|Q9Y224	DETROIT-NLSmutant	4	1	1	16	244	6.6
CN166_HUMAN|Q9Y224	DETROIT-WT	4	1	1	16	244	6.6
CN166_HUMAN|Q9Y224	HEK293-NLSmutant	3	2	2	25	244	10.2
CN166_HUMAN|Q9Y224	HEK293-WT	17	9	9	92	244	37.7
CN37_HUMAN|P09543	DETROIT-NLSmutant	3	3	3	42	421	10
CN37_HUMAN|P09543	DETROIT-WT	8	6	6	75	421	17.8
CND1_HUMAN|Q15021	DETROIT-NLSmutant	6	5	5	62	1401	4.4
CND1_HUMAN|Q15021	DETROIT-WT	31	16	16	195	1401	13.9
CND2_HUMAN|Q15003	DETROIT-NLSmutant	1	1	1	10	741	1.3
CND2_HUMAN|Q15003	DETROIT-WT	2	2	2	18	741	2.4
CND3_HUMAN|Q9BPX3	DETROIT-NLSmutant	6	3	3	38	1015	3.7
CND3_HUMAN|Q9BPX3	DETROIT-WT	36	11	11	129	1015	12.7
CNDD3_HUMAN|P42695	DETROIT-NLSmutant	1	1	1	13	1498	0.9
CNDD3_HUMAN|P42695	DETROIT-WT	20	6	6	82	1498	5.5
CNDD3_HUMAN|P42695	HEK293-NLSmutant	4	1	1	13	1498	0.9
CNDD3_HUMAN|P42695	HEK293-WT	8	4	4	61	1498	4.1
CNDG2_HUMAN|Q86XI2	HEK293-WT	1	1	1	15	1143	1.3
CNIH4_HUMAN|Q9P003	DETROIT-NLSmutant	4	1	1	20	139	14.4
CNIH4_HUMAN|Q9P003	DETROIT-WT	5	1	1	20	139	14.4
CNNM4_HUMAN|Q6P4Q7	DETROIT-Control	10	4	4	54	775	7
CNNM4_HUMAN|Q6P4Q7	DETROIT-NLSmutant	4	2	2	35	775	4.5
CNNM4_HUMAN|Q6P4Q7	DETROIT-WT	4	2	2	29	775	3.7
CNNM4_HUMAN|Q6P4Q7	HEK293-control	6	5	5	64	775	8.3
CNO6L_HUMAN|Q96LI5	HEK293-WT	1	1	1	10	555	1.8
CNOT1_HUMAN|A5YKK6	DETROIT-NLSmutant	13	7	7	90	2376	3.8
CNOT1_HUMAN|A5YKK6	DETROIT-WT	25	15	15	190	2376	8
CNOT1_HUMAN|A5YKK6	HEK293-NLSmutant	21	11	11	147	2376	6.2
CNOT1_HUMAN|A5YKK6	HEK293-WT	17	15	15	154	2376	6.5
CNOT2_HUMAN|Q9NZN8	DETROIT-NLSmutant	2	2	2	30	540	5.6
CNOT2_HUMAN|Q9NZN8	DETROIT-WT	3	2	2	30	540	5.6
CNOT2_HUMAN|Q9NZN8	HEK293-WT	4	4	4	50	540	9.3
CNOT3_HUMAN|O75175	HEK293-WT	1	1	1	19	753	2.5
CNOT7_HUMAN|Q9UIV1	DETROIT-NLSmutant	3	2	2	21	285	7.4
CNOT7_HUMAN|Q9UIV1	DETROIT-WT	5	4	4	51	285	17.9
CNOT7_HUMAN|Q9UIV1	HEK293-NLSmutant	5	3	3	41	285	14.4
CNOT7_HUMAN|Q9UIV1	HEK293-WT	3	2	2	21	285	7.4
CNOT8_HUMAN|Q9UFF9	HEK293-WT	1	1	1	11	292	3.8
CO052_HUMAN|Q6ZUT6	DETROIT-WT	15	8	8	130	534	24.3
CO061_HUMAN|A6NNL5	DETROIT-WT	2	1	1	8	157	5.1
CO1A1_HUMAN|P02452	DETROIT-Control	16	10	10	144	1464	9.8
CO1A1_HUMAN|P02452	HEK293-control	3	3	3	37	1464	2.5
CO1A1_HUMAN|P02452	HEK293-NLSmutant	44	11	11	142	1464	9.7
CO1A2_HUMAN|P08123	DETROIT-Control	2	2	2	20	1366	1.5
CO1A2_HUMAN|P08123	HEK293-NLSmutant	23	7	7	59	1366	4.3
CO3_HUMAN|P01024	DETROIT-Control	6	3	3	32	1663	1.9
CO3_HUMAN|P01024	DETROIT-NLSmutant	15	6	6	68	1663	4.1
CO3_HUMAN|P01024	DETROIT-WT	23	6	6	61	1663	3.7
CO3_HUMAN|P01024	HEK293-NLSmutant	14	5	5	60	1663	3.6
CO3_HUMAN|P01024	HEK293-WT	22	5	5	60	1663	3.6
CO3A1_HUMAN|P02461	DETROIT-Control	1	1	1	12	1466	0.8
CO3A1_HUMAN|P02461	HEK293-NLSmutant	2	1	1	11	1466	0.8
CO4A_HUMAN|P0C0L4	DETROIT-Control	12	2	2	21	1744	1.2
CO4A_HUMAN|P0C0L4	DETROIT-NLSmutant	8	1	1	12	1744	0.7
CO4A_HUMAN|P0C0L4	DETROIT-WT	17	3	3	43	1744	2.5
CO4A_HUMAN|P0C0L4	HEK293-control	2	1	1	9	1744	0.5
CO4A_HUMAN|P0C0L4	HEK293-NLSmutant	6	3	3	43	1744	2.5
CO4A_HUMAN|P0C0L4	HEK293-WT	6	3	3	43	1744	2.5
CO4A1_HUMAN|P02462	DETROIT-NLSmutant	22	4	4	59	1669	3.5
CO4A1_HUMAN|P02462	DETROIT-WT	3	2	2	29	1669	1.7
CO4A1_HUMAN|P02462	HEK293-NLSmutant	3	2	2	29	1669	1.7
CO4A1_HUMAN|P02462	HEK293-WT	4	3	3	39	1669	2.3
CO4A2_HUMAN|P08572	DETROIT-NLSmutant	13	5	5	68	1712	4
CO4A2_HUMAN|P08572	DETROIT-WT	2	2	2	28	1712	1.6
CO4A2_HUMAN|P08572	HEK293-NLSmutant	7	6	5	66	1712	3.9
CO4A2_HUMAN|P08572	HEK293-WT	5	5	5	67	1712	3.9
CO4A3_HUMAN|Q01955	DETROIT-NLSmutant	6	1	1	10	1670	0.6
CO4A3_HUMAN|Q01955	HEK293-NLSmutant	1	1	1	10	1670	0.6
CO4A6_HUMAN|Q14031	DETROIT-NLSmutant	1	1	1	11	1691	0.7
CO7A1_HUMAN|Q02388	DETROIT-NLSmutant	6	6	6	102	2944	3.5
CO8A1_HUMAN|P27658	DETROIT-Control	10	8	5	50	744	6.7
CO8A1_HUMAN|P27658	DETROIT-NLSmutant	2	2	2	29	744	3.9
CO8A1_HUMAN|P27658	DETROIT-WT	4	3	3	37	744	5
COA1_HUMAN|Q9GZY4	DETROIT-WT	4	2	2	19	146	13
COA3_HUMAN|Q9Y2R0	DETROIT-NLSmutant	6	4	4	38	106	35.8
COA3_HUMAN|Q9Y2R0	DETROIT-WT	10	5	4	38	106	35.8
COA3_HUMAN|Q9Y2R0	HEK293-NLSmutant	4	3	3	28	106	26.4
COA3_HUMAN|Q9Y2R0	HEK293-WT	3	2	2	19	106	17.9
COASY_HUMAN|Q13057	DETROIT-NLSmutant	5	5	5	76	564	13.5
COASY_HUMAN|Q13057	DETROIT-WT	14	9	9	115	564	20.4
COF1_HUMAN|P23528	DETROIT-Control	31	13	12	114	166	68.7
COF1_HUMAN|P23528	DETROIT-NLSmutant	43	13	13	111	166	66.9
COF1_HUMAN|P23528	DETROIT-WT	37	10	10	103	166	62
COF1_HUMAN|P23528	HEK293-control	22	7	7	95	166	57.2
COF1_HUMAN|P23528	HEK293-NLSmutant	21	10	10	102	166	61.4
COF1_HUMAN|P23528	HEK293-WT	8	5	5	67	166	40.4
COF2_HUMAN|Q9Y281	DETROIT-NLSmutant	1	1	1	20	166	12
COF2_HUMAN|Q9Y281	DETROIT-WT	2	1	1	20	166	12
COF2_HUMAN|Q9Y281	HEK293-control	1	1	1	20	166	12
COG1_HUMAN|Q8WTW3	DETROIT-NLSmutant	2	2	2	42	980	4.3
COG1_HUMAN|Q8WTW3	DETROIT-WT	6	5	5	67	980	6.8
COG2_HUMAN|Q14746	DETROIT-NLSmutant	6	6	6	107	738	14.5
COG2_HUMAN|Q14746	DETROIT-WT	14	8	8	141	738	19.1
COG4_HUMAN|Q9H9E3	DETROIT-NLSmutant	1	1	1	14	785	1.8
COG4_HUMAN|Q9H9E3	DETROIT-WT	2	2	2	31	785	3.9
COG6_HUMAN|Q9Y2V7	DETROIT-NLSmutant	2	2	2	44	657	6.7
COG6_HUMAN|Q9Y2V7	DETROIT-WT	3	3	3	54	657	8.2
COG8_HUMAN|Q96MW5	DETROIT-WT	2	2	2	43	612	7
COGA1_HUMAN|Q07092	DETROIT-NLSmutant	38	13	13	160	1604	10
COGA1_HUMAN|Q07092	DETROIT-WT	2	1	1	11	1604	0.7
COIA1_HUMAN|P39060	DETROIT-NLSmutant	149	24	22	292	1754	16.6
COIA1_HUMAN|P39060	DETROIT-WT	58	13	12	182	1754	10.4
COIA1_HUMAN|P39060	HEK293-WT	3	2	2	26	1754	1.5
COMD2_HUMAN|Q86X83	DETROIT-WT	1	1	1	8	199	4
COMD3_HUMAN|Q9UBI1	DETROIT-WT	1	1	1	12	195	6.2
COMT_HUMAN|P21964	DETROIT-NLSmutant	9	5	5	96	271	35.4
COMT_HUMAN|P21964	DETROIT-WT	14	8	8	156	271	57.6
COPA_HUMAN|P53621	DETROIT-NLSmutant	150	51	49	625	1224	51.1
COPA_HUMAN|P53621	DETROIT-WT	314	73	65	763	1224	62.3
COPA_HUMAN|P53621	HEK293-NLSmutant	28	15	15	196	1224	16
COPA_HUMAN|P53621	HEK293-WT	43	21	21	274	1224	22.4
COPB_HUMAN|P53618	DETROIT-NLSmutant	93	37	29	362	953	38
COPB_HUMAN|P53618	DETROIT-WT	265	56	43	552	953	57.9
COPB_HUMAN|P53618	HEK293-NLSmutant	19	9	9	121	953	12.7
COPB_HUMAN|P53618	HEK293-WT	24	14	14	237	953	24.9
COPB2_HUMAN|P35606	DETROIT-NLSmutant	18	14	14	199	906	22
COPB2_HUMAN|P35606	DETROIT-WT	64	24	23	286	906	31.6
COPB2_HUMAN|P35606	HEK293-WT	3	3	3	50	906	5.5
COPD_HUMAN|P48444	DETROIT-NLSmutant	42	22	21	228	511	44.6
COPD_HUMAN|P48444	DETROIT-WT	52	21	19	219	511	42.9
COPD_HUMAN|P48444	HEK293-NLSmutant	3	2	2	22	511	4.3
COPD_HUMAN|P48444	HEK293-WT	5	5	5	59	511	11.5
COPE_HUMAN|O14579	DETROIT-NLSmutant	30	11	10	146	308	47.4
COPE_HUMAN|O14579	DETROIT-WT	71	18	14	202	308	65.6
COPE_HUMAN|O14579	HEK293-NLSmutant	5	4	4	68	308	22.1
COPE_HUMAN|O14579	HEK293-WT	15	7	7	95	308	30.8
COPG1_HUMAN|Q9Y678	DETROIT-Control	1	1	1	12	874	1.4
COPG1_HUMAN|Q9Y678	DETROIT-NLSmutant	40	15	14	196	874	22.4
COPG1_HUMAN|Q9Y678	DETROIT-WT	105	22	21	288	874	33
COPG1_HUMAN|Q9Y678	HEK293-NLSmutant	4	2	2	23	874	2.6
COPG1_HUMAN|Q9Y678	HEK293-WT	8	2	2	25	874	2.9
COPG2_HUMAN|Q9UBF2	DETROIT-NLSmutant	2	2	2	27	871	3.1
COPG2_HUMAN|Q9UBF2	DETROIT-WT	6	6	6	69	871	7.9
COPZ1_HUMAN|P61923	DETROIT-NLSmutant	6	4	4	44	177	24.9
COPZ1_HUMAN|P61923	DETROIT-WT	13	5	5	60	177	33.9
COPZ1_HUMAN|P61923	HEK293-NLSmutant	5	3	3	40	177	22.6
COPZ1_HUMAN|P61923	HEK293-WT	1	1	1	10	177	5.6
COQ5_HUMAN|Q5HYK3	DETROIT-WT	10	6	6	69	327	21.1
COQ5_HUMAN|Q5HYK3	HEK293-NLSmutant	3	2	2	22	327	6.7
COQ5_HUMAN|Q5HYK3	HEK293-WT	4	3	3	35	327	10.7
COR1C_HUMAN|Q9ULV4	DETROIT-NLSmutant	4	3	3	40	474	8.4
COR1C_HUMAN|Q9ULV4	DETROIT-WT	15	8	8	98	474	20.7
COR2A_HUMAN|Q92828	DETROIT-NLSmutant	5	5	4	53	525	10.1
COR2A_HUMAN|Q92828	DETROIT-WT	3	2	2	34	525	6.5
COT1_HUMAN|P10589	DETROIT-NLSmutant	1	1	1	8	423	1.9
COT1_HUMAN|P10589	DETROIT-WT	2	2	2	22	423	5.2
COX11_HUMAN|Q9Y6N1	HEK293-WT	1	1	1	26	276	9.4
COX15_HUMAN|Q7KZN9	DETROIT-NLSmutant	7	4	4	42	410	10.2
COX15_HUMAN|Q7KZN9	DETROIT-WT	25	9	8	85	410	20.7
COX15_HUMAN|Q7KZN9	HEK293-NLSmutant	3	2	2	19	410	4.6
COX15_HUMAN|Q7KZN9	HEK293-WT	5	2	2	19	410	4.6
COX16_HUMAN|Q9P0S2	DETROIT-NLSmutant	1	1	1	9	106	8.5
COX16_HUMAN|Q9P0S2	DETROIT-WT	5	2	2	23	106	21.7
COX18_HUMAN|Q8N8Q8	DETROIT-WT	1	1	1	9	333	2.7
COX2_HUMAN|P00403	DETROIT-NLSmutant	5	2	2	30	227	13.2
COX2_HUMAN|P00403	DETROIT-WT	6	2	2	30	227	13.2
COX2_HUMAN|P00403	HEK293-NLSmutant	3	1	1	10	227	4.4
COX2_HUMAN|P00403	HEK293-WT	4	2	2	30	227	13.2
COX20_HUMAN|Q5RI15	DETROIT-NLSmutant	2	2	2	26	118	22
COX20_HUMAN|Q5RI15	DETROIT-WT	2	1	1	14	118	11.9
COX41_HUMAN|P13073	DETROIT-NLSmutant	12	6	4	44	169	26
COX41_HUMAN|P13073	DETROIT-WT	20	6	4	44	169	26
COX41_HUMAN|P13073	HEK293-NLSmutant	6	3	3	32	169	18.9
COX41_HUMAN|P13073	HEK293-WT	2	2	2	21	169	12.4
COX5A_HUMAN|P20674	DETROIT-NLSmutant	3	1	1	15	150	10
COX5A_HUMAN|P20674	DETROIT-WT	5	2	2	24	150	16
COX5A_HUMAN|P20674	HEK293-control	1	1	1	15	150	10
COX5A_HUMAN|P20674	HEK293-NLSmutant	3	2	2	24	150	16
COX5A_HUMAN|P20674	HEK293-WT	1	1	1	15	150	10
COX6C_HUMAN|P09669	DETROIT-NLSmutant	1	1	1	7	75	9.3
COX6C_HUMAN|P09669	DETROIT-WT	3	2	2	15	75	20
COX6C_HUMAN|P09669	HEK293-NLSmutant	2	2	2	15	75	20
COX6C_HUMAN|P09669	HEK293-WT	3	3	3	25	75	33.3
COX7R_HUMAN|O14548	DETROIT-WT	5	3	3	31	114	27.2
CP100_HUMAN|Q494V2	DETROIT-Control	1	1	1	7	611	1.1
CP131_HUMAN|Q9UPN4	DETROIT-NLSmutant	1	1	1	12	1083	1.1
CP131_HUMAN|Q9UPN4	HEK293-NLSmutant	7	5	5	68	1083	6.3
CP24A_HUMAN|Q07973	DETROIT-NLSmutant	18	10	10	139	514	27
CP24A_HUMAN|Q07973	DETROIT-WT	6	4	4	50	514	9.7
CPNE2_HUMAN|Q96FN4	DETROIT-NLSmutant	8	1	1	9	548	1.6
CPNE2_HUMAN|Q96FN4	DETROIT-WT	6	1	1	9	548	1.6
CPNE2_HUMAN|Q96FN4	HEK293-NLSmutant	3	1	1	9	548	1.6
CPNE2_HUMAN|Q96FN4	HEK293-WT	3	1	1	9	548	1.6
CPNE3_HUMAN|O75131	DETROIT-NLSmutant	6	5	5	55	537	10.2
CPNE3_HUMAN|O75131	HEK293-NLSmutant	4	3	3	30	537	5.6
CPNE3_HUMAN|O75131	HEK293-WT	6	4	4	54	537	10.1
CPNE5_HUMAN|Q9HCH3	DETROIT-NLSmutant	2	1	1	9	593	1.5
CPNE8_HUMAN|Q86YQ8	DETROIT-NLSmutant	8	4	4	59	564	10.5
CPNE8_HUMAN|Q86YQ8	DETROIT-WT	4	2	2	36	564	6.4
CPNE8_HUMAN|Q86YQ8	HEK293-WT	2	2	2	36	564	6.4
CPNS1_HUMAN|P04632	DETROIT-NLSmutant	20	11	10	162	268	60.4
CPNS1_HUMAN|P04632	DETROIT-WT	27	11	10	175	268	65.3
CPNS2_HUMAN|Q96L46	DETROIT-NLSmutant	2	2	2	25	248	10.1
CPNS2_HUMAN|Q96L46	DETROIT-WT	4	2	2	28	248	11.3
CPS4L_HUMAN|A6NMK7	DETROIT-NLSmutant	2	1	1	9	179	5
CPS4L_HUMAN|A6NMK7	DETROIT-WT	9	2	1	9	179	5
CPS4L_HUMAN|A6NMK7	HEK293-WT	2	1	1	9	179	5
CPSF1_HUMAN|Q10570	DETROIT-NLSmutant	81	38	35	424	1443	29.4
CPSF1_HUMAN|Q10570	DETROIT-WT	414	80	66	790	1443	54.7
CPSF1_HUMAN|Q10570	HEK293-NLSmutant	2	2	2	28	1443	1.9
CPSF1_HUMAN|Q10570	HEK293-WT	158	50	50	622	1443	43.1
CPSF2_HUMAN|Q9P2I0	DETROIT-NLSmutant	47	25	25	345	782	44.1
CPSF2_HUMAN|Q9P2I0	DETROIT-WT	241	52	46	592	782	75.7
CPSF2_HUMAN|Q9P2I0	HEK293-WT	109	31	31	406	782	51.9
CPSF3_HUMAN|Q9UKF6	DETROIT-NLSmutant	29	16	16	220	684	32.2
CPSF3_HUMAN|Q9UKF6	DETROIT-WT	121	37	28	385	684	56.3
CPSF3_HUMAN|Q9UKF6	HEK293-NLSmutant	1	1	1	9	684	1.3
CPSF3_HUMAN|Q9UKF6	HEK293-WT	58	21	21	290	684	42.4
CPSF4_HUMAN|O95639	DETROIT-NLSmutant	23	10	10	138	269	51.3
CPSF4_HUMAN|O95639	DETROIT-WT	98	16	13	161	269	59.9
CPSF4_HUMAN|O95639	HEK293-NLSmutant	2	2	2	33	269	12.3
CPSF4_HUMAN|O95639	HEK293-WT	35	15	13	160	269	59.5
CPSF5_HUMAN|O43809	DETROIT-NLSmutant	94	17	15	147	227	64.8
CPSF5_HUMAN|O43809	DETROIT-WT	155	19	17	160	227	70.5
CPSF5_HUMAN|O43809	HEK293-NLSmutant	4	4	4	39	227	17.2
CPSF5_HUMAN|O43809	HEK293-WT	29	12	12	103	227	45.4
CPSF6_HUMAN|Q16630	DETROIT-NLSmutant	74	23	18	195	551	35.4
CPSF6_HUMAN|Q16630	DETROIT-WT	161	25	19	203	551	36.8
CPSF6_HUMAN|Q16630	HEK293-NLSmutant	1	1	1	14	551	2.5
CPSF6_HUMAN|Q16630	HEK293-WT	16	11	11	143	551	26
CPSF6_HUMAN|Q16630-2	DETROIT-NLSmutant	1	1	1	18	588	3.1
CPSF6_HUMAN|Q16630-2	DETROIT-WT	6	2	2	28	588	4.8
CPSF7_HUMAN|Q8N684	DETROIT-NLSmutant	89	21	19	200	471	42.5
CPSF7_HUMAN|Q8N684	DETROIT-WT	113	18	18	199	471	42.3
CPSF7_HUMAN|Q8N684	HEK293-WT	11	7	7	82	471	17.4
CPSM_HUMAN|P31327	DETROIT-NLSmutant	7	2	2	15	1500	1
CPSM_HUMAN|P31327	DETROIT-WT	8	3	3	23	1500	1.5
CPSM_HUMAN|P31327	HEK293-NLSmutant	8	2	2	16	1500	1.1
CPSM_HUMAN|P31327	HEK293-WT	6	2	2	15	1500	1
CPT1A_HUMAN|P50416	DETROIT-Control	2	1	1	14	773	1.8
CPT1A_HUMAN|P50416	DETROIT-NLSmutant	70	32	27	295	773	38.2
CPT1A_HUMAN|P50416	DETROIT-WT	128	35	29	319	773	41.3
CPVL_HUMAN|Q9H3G5	DETROIT-NLSmutant	8	4	4	45	476	9.5
CPVL_HUMAN|Q9H3G5	HEK293-NLSmutant	18	8	8	82	476	17.2
CPVL_HUMAN|Q9H3G5	HEK293-WT	2	2	2	22	476	4.6
CQ062_HUMAN|Q9BQA9	DETROIT-NLSmutant	2	2	2	26	187	13.9
CQ062_HUMAN|Q9BQA9	DETROIT-WT	3	3	3	30	187	16
CRBG3_HUMAN|Q68DQ2	DETROIT-WT	2	1	1	13	2970	0.4
CRCM1_HUMAN|Q96D31	DETROIT-WT	2	1	1	13	301	4.3
CRCT1_HUMAN|Q9UGL9	DETROIT-NLSmutant	2	2	2	42	99	42.4
CREB5_HUMAN|Q02930	HEK293-WT	6	5	5	98	508	19.3
CREG1_HUMAN|O75629	DETROIT-NLSmutant	2	2	2	27	220	12.3
CRKL_HUMAN|P46109	DETROIT-NLSmutant	1	1	1	25	303	8.3
CRKL_HUMAN|P46109	DETROIT-WT	14	3	3	56	303	18.5
CRNL1_HUMAN|Q9BZJ0	DETROIT-WT	24	16	15	159	848	18.8
CRNL1_HUMAN|Q9BZJ0	HEK293-control	3	3	3	29	848	3.4
CRNL1_HUMAN|Q9BZJ0	HEK293-WT	28	24	24	215	848	25.4
CRTAP_HUMAN|O75718	DETROIT-NLSmutant	9	7	7	80	401	20
CRTAP_HUMAN|O75718	DETROIT-WT	13	7	7	86	401	21.4
CRYAB_HUMAN|P02511	DETROIT-NLSmutant	3	2	2	37	175	21.1
CRYAB_HUMAN|P02511	DETROIT-WT	4	3	3	36	175	20.6
CS025_HUMAN|Q9UFG5	DETROIT-WT	2	2	2	29	118	24.6
CS052_HUMAN|Q9BSF4	DETROIT-NLSmutant	8	4	4	62	260	23.8
CS052_HUMAN|Q9BSF4	DETROIT-WT	15	8	7	103	260	39.6
CS052_HUMAN|Q9BSF4	HEK293-NLSmutant	17	8	8	128	260	49.2
CS052_HUMAN|Q9BSF4	HEK293-WT	2	2	2	31	260	11.9
CSH1_HUMAN|P0DML2	DETROIT-Control	13	3	2	22	217	10.1
CSH1_HUMAN|P0DML2	DETROIT-NLSmutant	5	2	1	12	217	5.5
CSH1_HUMAN|P0DML2	DETROIT-WT	5	2	1	12	217	5.5
CSH1_HUMAN|P0DML2	HEK293-control	14	4	3	29	217	13.4
CSH1_HUMAN|P0DML2	HEK293-NLSmutant	4	3	2	22	217	10.1
CSH1_HUMAN|P0DML2	HEK293-WT	3	1	1	12	217	5.5
CSK21_HUMAN|P68400	DETROIT-NLSmutant	6	6	6	94	391	24
CSK21_HUMAN|P68400	DETROIT-WT	17	11	11	154	391	39.4
CSK21_HUMAN|P68400	HEK293-WT	12	10	10	134	391	34.3
CSK22_HUMAN|P19784	DETROIT-NLSmutant	8	5	5	59	350	16.9
CSK22_HUMAN|P19784	DETROIT-WT	19	10	10	135	350	38.6
CSK22_HUMAN|P19784	HEK293-WT	5	5	5	72	350	20.6
CSK2B_HUMAN|P67870	DETROIT-NLSmutant	2	2	2	17	215	7.9
CSK2B_HUMAN|P67870	DETROIT-WT	4	3	3	50	215	23.3
CSK2B_HUMAN|P67870	HEK293-WT	5	5	5	53	215	24.7
CSTF1_HUMAN|Q05048	DETROIT-WT	9	5	5	68	431	15.8
CSTF1_HUMAN|Q05048	HEK293-WT	14	12	12	160	431	37.1
CSTF2_HUMAN|P33240	DETROIT-NLSmutant	2	2	2	35	577	6.1
CSTF2_HUMAN|P33240	DETROIT-WT	24	12	12	190	577	32.9
CSTF2_HUMAN|P33240	HEK293-WT	15	11	11	150	577	26
CSTF3_HUMAN|Q12996	DETROIT-NLSmutant	8	7	7	108	717	15.1
CSTF3_HUMAN|Q12996	DETROIT-WT	73	30	26	326	717	45.5
CSTF3_HUMAN|Q12996	HEK293-WT	28	22	22	287	717	40
CSTFT_HUMAN|Q9H0L4	DETROIT-WT	4	3	3	63	616	10.2
CTBL1_HUMAN|Q8WYA6	DETROIT-NLSmutant	3	3	3	34	563	6
CTBL1_HUMAN|Q8WYA6	DETROIT-WT	3	2	2	20	563	3.6
CTBL1_HUMAN|Q8WYA6	HEK293-WT	10	9	9	100	563	17.8
CTBP1_HUMAN|Q13363	DETROIT-WT	7	4	4	42	440	9.5
CTBP1_HUMAN|Q13363	HEK293-NLSmutant	8	4	4	40	440	9.1
CTBP1_HUMAN|Q13363	HEK293-WT	36	12	12	134	440	30.5
CTBP2_HUMAN|P56545	DETROIT-WT	4	2	2	31	445	7
CTBP2_HUMAN|P56545	HEK293-NLSmutant	4	3	3	41	445	9.2
CTBP2_HUMAN|P56545	HEK293-WT	22	8	8	103	445	23.1
CTF18_HUMAN|Q8WVB6	DETROIT-NLSmutant	4	4	4	54	975	5.5
CTF18_HUMAN|Q8WVB6	DETROIT-WT	9	5	5	72	975	7.4
CTF8_HUMAN|P0CG13	DETROIT-WT	1	1	1	8	121	6.6
CTGF_HUMAN|P29279	DETROIT-NLSmutant	3	3	3	31	349	8.9
CTGF_HUMAN|P29279	DETROIT-WT	5	5	5	54	349	15.5
CTNA1_HUMAN|P35221	DETROIT-Control	1	1	1	12	906	1.3
CTNA1_HUMAN|P35221	DETROIT-NLSmutant	45	27	24	369	906	40.7
CTNA1_HUMAN|P35221	DETROIT-WT	53	27	24	362	906	40
CTNB1_HUMAN|P35222	DETROIT-Control	9	8	8	88	781	11.3
CTNB1_HUMAN|P35222	DETROIT-NLSmutant	41	19	16	217	781	27.8
CTNB1_HUMAN|P35222	DETROIT-WT	52	23	21	303	781	38.8
CTNB1_HUMAN|P35222	HEK293-WT	3	2	2	26	781	3.3
CTND1_HUMAN|O60716	DETROIT-NLSmutant	90	27	26	374	968	38.6
CTND1_HUMAN|O60716	DETROIT-WT	65	25	23	339	968	35
CTR9_HUMAN|Q6PD62	HEK293-WT	3	3	3	45	1173	3.8
CTRO_HUMAN|O14578	DETROIT-NLSmutant	81	36	36	436	2027	21.5
CTRO_HUMAN|O14578	DETROIT-WT	23	15	15	196	2027	9.7
CTRO_HUMAN|O14578-3	DETROIT-NLSmutant	1	1	1	9	1544	0.6
CUL3_HUMAN|Q13618	HEK293-NLSmutant	5	5	5	55	768	7.2
CUL4A_HUMAN|Q13619	DETROIT-NLSmutant	2	2	2	23	759	3
CUL4A_HUMAN|Q13619	DETROIT-WT	1	1	1	12	759	1.6
CUL5_HUMAN|Q93034	HEK293-control	4	4	4	50	780	6.4
CUL7_HUMAN|Q14999	DETROIT-NLSmutant	21	16	16	201	1698	11.8
CUL7_HUMAN|Q14999	DETROIT-WT	13	10	10	128	1698	7.5
CUL7_HUMAN|Q14999	HEK293-NLSmutant	1	1	1	27	1698	1.6
CUL7_HUMAN|Q14999	HEK293-WT	8	7	7	95	1698	5.6
CUL9_HUMAN|Q8IWT3	HEK293-WT	18	15	15	199	2517	7.9
CUX1_HUMAN|P39880	HEK293-WT	16	13	13	194	1505	12.9
CWC15_HUMAN|Q9P013	DETROIT-WT	4	3	3	47	229	20.5
CWC15_HUMAN|Q9P013	HEK293-WT	7	4	4	56	229	24.5
CWC22_HUMAN|Q9HCG8	DETROIT-NLSmutant	2	2	2	25	908	2.8
CWC22_HUMAN|Q9HCG8	DETROIT-WT	7	3	3	36	908	4
CWC22_HUMAN|Q9HCG8	HEK293-WT	4	4	4	40	908	4.4
CWC27_HUMAN|Q6UX04	DETROIT-NLSmutant	1	1	1	12	472	2.5
CWC27_HUMAN|Q6UX04	DETROIT-WT	5	2	2	27	472	5.7
CWC27_HUMAN|Q6UX04	HEK293-WT	5	5	5	73	472	15.5
CX056_HUMAN|Q9H5V9	DETROIT-NLSmutant	2	1	1	14	222	6.3
CX056_HUMAN|Q9H5V9	DETROIT-WT	5	2	2	26	222	11.7
CX056_HUMAN|Q9H5V9	HEK293-NLSmutant	3	2	2	25	222	11.3
CX056_HUMAN|Q9H5V9	HEK293-WT	5	3	3	37	222	16.7
CX7A2_HUMAN|P14406	DETROIT-NLSmutant	4	2	2	23	83	27.7
CX7A2_HUMAN|P14406	DETROIT-WT	4	2	2	23	83	27.7
CX7A2_HUMAN|P14406	HEK293-control	1	1	1	13	83	15.7
CX7A2_HUMAN|P14406	HEK293-NLSmutant	4	2	2	23	83	27.7
CX7A2_HUMAN|P14406	HEK293-WT	5	2	2	23	83	27.7
CXA1_HUMAN|P17302	DETROIT-NLSmutant	30	12	11	137	382	35.9
CXA1_HUMAN|P17302	DETROIT-WT	16	10	10	135	382	35.3
CXA1_HUMAN|P17302	HEK293-NLSmutant	2	2	2	35	382	9.2
CXA1_HUMAN|P17302	HEK293-WT	1	1	1	9	382	2.4
CXG1_HUMAN|P36383	DETROIT-NLSmutant	1	1	1	25	396	6.3
CXG1_HUMAN|P36383	DETROIT-WT	2	1	1	25	396	6.3
CY1_HUMAN|P08574	DETROIT-NLSmutant	3	2	2	36	325	11.1
CY1_HUMAN|P08574	DETROIT-WT	14	5	5	72	325	22.2
CY1_HUMAN|P08574	HEK293-NLSmutant	4	3	3	49	325	15.1
CY1_HUMAN|P08574	HEK293-WT	11	6	6	88	325	27.1
CYBP_HUMAN|Q9HB71	HEK293-NLSmutant	3	3	3	42	228	18.4
CYBP_HUMAN|Q9HB71	HEK293-WT	2	1	1	7	228	3.1
CYC_HUMAN|P99999	DETROIT-NLSmutant	1	1	1	8	105	7.6
CYC_HUMAN|P99999	DETROIT-WT	4	3	3	23	105	21.9
CYC_HUMAN|P99999	HEK293-control	3	2	2	15	105	14.3
CYC_HUMAN|P99999	HEK293-NLSmutant	2	1	1	8	105	7.6
CYC_HUMAN|P99999	HEK293-WT	1	1	1	8	105	7.6
CYFP1_HUMAN|Q7L576	DETROIT-NLSmutant	6	3	3	37	1253	3
CYFP1_HUMAN|Q7L576	DETROIT-WT	30	13	13	149	1253	11.9
CYH1_HUMAN|Q15438	DETROIT-NLSmutant	1	1	1	11	398	2.8
CYR61_HUMAN|O00622	DETROIT-NLSmutant	7	5	5	59	381	15.5
CYR61_HUMAN|O00622	DETROIT-WT	26	8	8	114	381	29.9
CYTA_HUMAN|P01040	DETROIT-Control	10	1	1	12	98	12.2
CYTA_HUMAN|P01040	DETROIT-NLSmutant	9	5	5	65	98	66.3
CYTA_HUMAN|P01040	DETROIT-WT	4	1	1	12	98	12.2
CYTA_HUMAN|P01040	HEK293-control	16	2	2	26	98	26.5
CYTA_HUMAN|P01040	HEK293-NLSmutant	8	4	4	65	98	66.3
CYTA_HUMAN|P01040	HEK293-WT	2	1	1	12	98	12.2
CYTB_HUMAN|P04080	DETROIT-NLSmutant	1	1	1	12	98	12.2
CYTM_HUMAN|Q15828	DETROIT-NLSmutant	3	3	3	45	149	30.2
CYTM_HUMAN|Q15828	DETROIT-WT	1	1	1	21	149	14.1
CYTM1_HUMAN|Q9H1C7	DETROIT-NLSmutant	2	1	1	10	97	10.3
CYTSB_HUMAN|Q5M775	DETROIT-NLSmutant	5	4	4	45	1068	4.2
D3DS14_HUMAN|D3DS14	DETROIT-WT	4	1	1	12	1519	0.8
D3DSM5_HUMAN|D3DSM5	DETROIT-NLSmutant	2	1	1	23	1516	1.5
D3DTX7_HUMAN|D3DTX7	HEK293-NLSmutant	33	2	2	22	885	2.5
D6R613_HUMAN|D6R613	DETROIT-WT	5	1	1	13	68	19.1
D6RBK2_HUMAN|D6RBK2	DETROIT-NLSmutant	28	1	1	16	127	12.6
D6RBK2_HUMAN|D6RBK2	DETROIT-WT	19	1	1	16	127	12.6
DAAF5_HUMAN|Q86Y56	DETROIT-NLSmutant	3	2	2	27	855	3.2
DAAF5_HUMAN|Q86Y56	DETROIT-WT	14	5	5	75	855	8.8
DAAF5_HUMAN|Q86Y56	HEK293-WT	2	2	2	31	855	3.6
DAD1_HUMAN|P61803	DETROIT-NLSmutant	5	3	3	30	113	26.5
DAD1_HUMAN|P61803	DETROIT-WT	10	4	4	40	113	35.4
DAD1_HUMAN|P61803	HEK293-NLSmutant	1	1	1	10	113	8.8
DAD1_HUMAN|P61803	HEK293-WT	2	2	2	18	113	15.9
DBLOH_HUMAN|Q9NR28	DETROIT-NLSmutant	3	1	1	10	239	4.2
DBLOH_HUMAN|Q9NR28	DETROIT-WT	1	1	1	10	239	4.2
DBLOH_HUMAN|Q9NR28	HEK293-NLSmutant	28	9	9	94	239	39.3
DC1I2_HUMAN|Q13409	DETROIT-NLSmutant	13	10	10	171	638	26.8
DC1I2_HUMAN|Q13409	DETROIT-WT	19	12	11	169	638	26.5
DC1I2_HUMAN|Q13409	HEK293-NLSmutant	3	3	3	41	638	6.4
DC1I2_HUMAN|Q13409	HEK293-WT	1	1	1	27	638	4.2
DC1L1_HUMAN|Q9Y6G9	DETROIT-NLSmutant	20	12	12	157	523	30
DC1L1_HUMAN|Q9Y6G9	DETROIT-WT	32	15	15	166	523	31.7
DC1L1_HUMAN|Q9Y6G9	HEK293-NLSmutant	8	5	5	72	523	13.8
DC1L1_HUMAN|Q9Y6G9	HEK293-WT	5	4	4	56	523	10.7
DC1L2_HUMAN|O43237	DETROIT-NLSmutant	13	10	10	144	492	29.3
DC1L2_HUMAN|O43237	DETROIT-WT	28	12	12	142	492	28.9
DCAF7_HUMAN|P61962	DETROIT-WT	1	1	1	15	342	4.4
DCAF7_HUMAN|P61962	HEK293-NLSmutant	2	1	1	15	342	4.4
DCAF7_HUMAN|P61962	HEK293-WT	5	4	4	53	342	15.5
DCAF8_HUMAN|Q5TAQ9	DETROIT-NLSmutant	1	1	1	21	597	3.5
DCAF8_HUMAN|Q5TAQ9	DETROIT-WT	2	2	2	20	597	3.4
DCAKD_HUMAN|Q8WVC6	DETROIT-WT	1	1	1	13	231	5.6
DCD_HUMAN|P81605	DETROIT-Control	50	3	3	25	110	22.7
DCD_HUMAN|P81605	DETROIT-NLSmutant	38	3	3	25	110	22.7
DCD_HUMAN|P81605	DETROIT-WT	35	3	3	25	110	22.7
DCD_HUMAN|P81605	HEK293-control	54	4	4	38	110	34.5
DCD_HUMAN|P81605	HEK293-NLSmutant	41	4	4	37	110	33.6
DCD_HUMAN|P81605	HEK293-WT	41	3	3	25	110	22.7
DCNL5_HUMAN|Q9BTE7	DETROIT-NLSmutant	2	2	2	22	237	9.3
DCNL5_HUMAN|Q9BTE7	DETROIT-WT	1	1	1	11	237	4.6
DCTN1_HUMAN|Q14203	DETROIT-NLSmutant	7	7	7	90	1278	7
DCTN1_HUMAN|Q14203	DETROIT-WT	19	11	11	147	1278	11.5
DCTN4_HUMAN|Q9UJW0	HEK293-WT	1	1	1	13	460	2.8
DCTN5_HUMAN|Q9BTE1	DETROIT-NLSmutant	4	2	2	18	182	9.9
DCTN5_HUMAN|Q9BTE1	DETROIT-WT	3	2	2	18	182	9.9
DCTP1_HUMAN|Q9H773	HEK293-NLSmutant	1	1	1	10	170	5.9
DCTP1_HUMAN|Q9H773	HEK293-WT	1	1	1	10	170	5.9
DDA1_HUMAN|Q9BW61	DETROIT-NLSmutant	11	5	5	53	102	52
DDA1_HUMAN|Q9BW61	DETROIT-WT	3	1	1	12	102	11.8
DDA1_HUMAN|Q9BW61	HEK293-NLSmutant	1	1	1	12	102	11.8
DDA1_HUMAN|Q9BW61	HEK293-WT	3	2	2	28	102	27.5
DDB1_HUMAN|Q16531	DETROIT-NLSmutant	97	37	33	406	1140	35.6
DDB1_HUMAN|Q16531	DETROIT-WT	49	23	21	254	1140	22.3
DDB1_HUMAN|Q16531	HEK293-NLSmutant	8	7	7	90	1140	7.9
DDB1_HUMAN|Q16531	HEK293-WT	44	17	17	203	1140	17.8
DDR1_HUMAN|Q08345	DETROIT-NLSmutant	4	1	1	21	913	2.3
DDR1_HUMAN|Q08345	DETROIT-WT	1	1	1	21	913	2.3
DDRGK_HUMAN|Q96HY6	DETROIT-WT	3	2	2	31	314	9.9
DDX1_HUMAN|Q92499	DETROIT-NLSmutant	1	1	1	18	740	2.4
DDX1_HUMAN|Q92499	DETROIT-WT	2	1	1	18	740	2.4
DDX1_HUMAN|Q92499	HEK293-NLSmutant	1	1	1	19	740	2.6
DDX1_HUMAN|Q92499	HEK293-WT	14	13	13	169	740	22.8
DDX17_HUMAN|Q92841	DETROIT-Control	1	1	1	12	729	1.6
DDX17_HUMAN|Q92841	DETROIT-NLSmutant	22	11	10	122	729	16.7
DDX17_HUMAN|Q92841	DETROIT-WT	58	22	20	217	729	29.8
DDX17_HUMAN|Q92841	HEK293-control	8	2	2	23	729	3.2
DDX17_HUMAN|Q92841	HEK293-NLSmutant	39	20	18	222	729	30.5
DDX17_HUMAN|Q92841	HEK293-WT	92	30	30	309	729	42.4
DDX18_HUMAN|Q9NVP1	DETROIT-WT	9	7	6	65	670	9.7
DDX18_HUMAN|Q9NVP1	HEK293-WT	7	6	6	75	670	11.2
DDX20_HUMAN|Q9UHI6	DETROIT-NLSmutant	1	1	1	15	824	1.8
DDX20_HUMAN|Q9UHI6	DETROIT-WT	3	2	2	29	824	3.5
DDX20_HUMAN|Q9UHI6	HEK293-NLSmutant	6	5	5	62	824	7.5
DDX20_HUMAN|Q9UHI6	HEK293-WT	10	6	6	79	824	9.6
DDX21_HUMAN|Q9NR30	DETROIT-NLSmutant	2	2	2	26	783	3.3
DDX21_HUMAN|Q9NR30	DETROIT-WT	28	11	11	153	783	19.5
DDX21_HUMAN|Q9NR30	HEK293-WT	29	11	11	160	783	20.4
DDX23_HUMAN|Q9BUQ8	DETROIT-NLSmutant	8	6	6	62	820	7.6
DDX23_HUMAN|Q9BUQ8	DETROIT-WT	55	24	23	273	820	33.3
DDX23_HUMAN|Q9BUQ8	HEK293-WT	25	19	19	222	820	27.1
DDX24_HUMAN|Q9GZR7	HEK293-WT	1	1	1	12	859	1.4
DDX27_HUMAN|Q96GQ7	DETROIT-WT	9	6	6	65	796	8.2
DDX27_HUMAN|Q96GQ7	HEK293-WT	5	4	4	39	796	4.9
DDX28_HUMAN|Q9NUL7	DETROIT-NLSmutant	9	6	6	84	540	15.6
DDX28_HUMAN|Q9NUL7	DETROIT-WT	3	3	3	53	540	9.8
DDX28_HUMAN|Q9NUL7	HEK293-WT	13	13	13	165	540	30.6
DDX3X_HUMAN|O00571	DETROIT-NLSmutant	71	25	24	272	662	41.1
DDX3X_HUMAN|O00571	DETROIT-WT	89	28	27	305	662	46.1
DDX3X_HUMAN|O00571	HEK293-control	1	1	1	10	662	1.5
DDX3X_HUMAN|O00571	HEK293-NLSmutant	68	29	29	337	662	50.9
DDX3X_HUMAN|O00571	HEK293-WT	100	30	29	318	662	48
DDX41_HUMAN|Q9UJV9	DETROIT-Control	282	54	43	457	622	73.5
DDX41_HUMAN|Q9UJV9	DETROIT-NLSmutant	127	32	29	342	622	55
DDX41_HUMAN|Q9UJV9	DETROIT-WT	147	34	29	322	622	51.8
DDX41_HUMAN|Q9UJV9	HEK293-control	377	61	49	469	622	75.4
DDX41_HUMAN|Q9UJV9	HEK293-NLSmutant	219	47	42	442	622	71.1
DDX41_HUMAN|Q9UJV9	HEK293-WT	203	37	37	375	622	60.3
DDX42_HUMAN|Q86XP3	HEK293-WT	13	12	12	169	938	18
DDX46_HUMAN|Q7L014	DETROIT-Control	1	1	1	10	1031	1
DDX46_HUMAN|Q7L014	DETROIT-NLSmutant	6	5	5	52	1031	5
DDX46_HUMAN|Q7L014	DETROIT-WT	77	37	34	346	1031	33.6
DDX46_HUMAN|Q7L014	HEK293-control	6	4	4	44	1031	4.3
DDX46_HUMAN|Q7L014	HEK293-NLSmutant	1	1	1	11	1031	1.1
DDX46_HUMAN|Q7L014	HEK293-WT	1	1	1	10	1031	1
DDX5_HUMAN|P17844	DETROIT-NLSmutant	10	9	9	102	614	16.6
DDX5_HUMAN|P17844	DETROIT-WT	58	19	19	173	614	28.2
DDX5_HUMAN|P17844	HEK293-control	3	2	2	17	614	2.8
DDX5_HUMAN|P17844	HEK293-NLSmutant	22	13	13	137	614	22.3
DDX5_HUMAN|P17844	HEK293-WT	69	26	26	250	614	40.7
DDX50_HUMAN|Q9BQ39	DETROIT-WT	6	3	3	23	737	3.1
DDX50_HUMAN|Q9BQ39	HEK293-WT	12	8	8	94	737	12.8
DDX51_HUMAN|Q8N8A6	DETROIT-NLSmutant	1	1	1	16	666	2.4
DDX51_HUMAN|Q8N8A6	DETROIT-WT	3	3	3	49	666	7.4
DDX52_HUMAN|Q9Y2R4	DETROIT-WT	2	1	1	23	599	3.8
DDX52_HUMAN|Q9Y2R4	HEK293-WT	3	3	3	51	599	8.5
DDX54_HUMAN|Q8TDD1	HEK293-WT	5	5	5	56	881	6.4
DDX55_HUMAN|Q8NHQ9	HEK293-WT	1	1	1	17	600	2.8
DDX56_HUMAN|Q9NY93	DETROIT-WT	3	3	3	31	547	5.7
DDX56_HUMAN|Q9NY93	HEK293-WT	12	11	11	138	547	25.2
DDX6_HUMAN|P26196	DETROIT-NLSmutant	6	3	3	31	483	6.4
DDX6_HUMAN|P26196	DETROIT-WT	12	6	6	89	483	18.4
DDX6_HUMAN|P26196	HEK293-NLSmutant	2	1	1	11	483	2.3
DDX6_HUMAN|P26196	HEK293-WT	6	6	6	96	483	19.9
DDX60_HUMAN|Q8IY21	DETROIT-NLSmutant	54	30	30	338	1712	19.7
DDX60_HUMAN|Q8IY21	DETROIT-WT	86	43	42	512	1712	29.9
DECR_HUMAN|Q16698	DETROIT-NLSmutant	5	3	3	34	335	10.1
DECR_HUMAN|Q16698	DETROIT-WT	5	3	3	45	335	13.4
DECR2_HUMAN|Q9NUI1	DETROIT-NLSmutant	3	3	3	36	292	12.3
DECR2_HUMAN|Q9NUI1	DETROIT-WT	6	3	3	36	292	12.3
DECR2_HUMAN|Q9NUI1	HEK293-WT	1	1	1	12	292	4.1
DEF1_HUMAN|P59665	DETROIT-Control	2	1	1	9	94	9.6
DEF1_HUMAN|P59665	DETROIT-NLSmutant	1	1	1	9	94	9.6
DEF1_HUMAN|P59665	HEK293-control	2	1	1	9	94	9.6
DEF1_HUMAN|P59665	HEK293-NLSmutant	1	1	1	9	94	9.6
DEND3_HUMAN|A2RUS2	DETROIT-WT	3	3	3	29	1198	2.4
DEOC_HUMAN|Q9Y315	DETROIT-WT	3	3	3	42	318	13.2
DEOC_HUMAN|Q9Y315	HEK293-NLSmutant	4	3	3	38	318	11.9
DERL1_HUMAN|Q9BUN8	DETROIT-NLSmutant	2	1	1	11	251	4.4
DERL1_HUMAN|Q9BUN8	DETROIT-WT	5	2	2	25	251	10
DESM_HUMAN|P17661	DETROIT-Control	14	13	13	140	470	29.8
DESM_HUMAN|P17661	DETROIT-NLSmutant	2	2	2	9	470	1.9
DESM_HUMAN|P17661	DETROIT-WT	4	2	2	9	470	1.9
DESM_HUMAN|P17661	HEK293-NLSmutant	11	4	4	22	470	4.7
DESP_HUMAN|P15924	DETROIT-Control	169	85	84	919	2871	32
DESP_HUMAN|P15924	DETROIT-NLSmutant	514	153	142	1495	2871	52.1
DESP_HUMAN|P15924	DETROIT-WT	197	66	64	707	2871	24.6
DESP_HUMAN|P15924	HEK293-control	210	96	94	906	2871	31.6
DESP_HUMAN|P15924	HEK293-NLSmutant	611	173	157	1586	2871	55.2
DESP_HUMAN|P15924	HEK293-WT	244	86	84	874	2871	30.4
DEST_HUMAN|P60981	DETROIT-NLSmutant	2	2	2	24	165	14.5
DEST_HUMAN|P60981	DETROIT-WT	2	2	2	24	165	14.5
DEST_HUMAN|P60981	HEK293-NLSmutant	3	2	2	24	165	14.5
DGC14_HUMAN|Q96DF8	DETROIT-WT	12	5	5	66	476	13.9
DGC14_HUMAN|Q96DF8	HEK293-WT	11	9	9	135	476	28.4
DGKA_HUMAN|P23743	DETROIT-NLSmutant	2	2	2	21	735	2.9
DGKA_HUMAN|P23743	DETROIT-WT	2	2	2	25	735	3.4
DHB11_HUMAN|Q8NBQ5	DETROIT-NLSmutant	1	1	1	8	300	2.7
DHB11_HUMAN|Q8NBQ5	DETROIT-WT	1	1	1	18	300	6
DHB11_HUMAN|Q8NBQ5	HEK293-WT	1	1	1	15	300	5
DHB12_HUMAN|Q53GQ0	DETROIT-NLSmutant	40	17	14	143	312	45.8
DHB12_HUMAN|Q53GQ0	DETROIT-WT	88	24	20	190	312	60.9
DHB12_HUMAN|Q53GQ0	HEK293-NLSmutant	7	4	4	62	312	19.9
DHB12_HUMAN|Q53GQ0	HEK293-WT	21	10	10	124	312	39.7
DHB4_HUMAN|P51659	DETROIT-Control	1	1	1	13	736	1.8
DHB4_HUMAN|P51659	DETROIT-NLSmutant	37	16	16	240	736	32.6
DHB4_HUMAN|P51659	DETROIT-WT	3	2	2	28	736	3.8
DHB4_HUMAN|P51659	HEK293-control	1	1	1	12	736	1.6
DHB4_HUMAN|P51659	HEK293-WT	1	1	1	12	736	1.6
DHB7_HUMAN|P56937	DETROIT-NLSmutant	2	2	2	33	341	9.7
DHB7_HUMAN|P56937	DETROIT-WT	3	2	2	33	341	9.7
DHC24_HUMAN|Q15392	DETROIT-NLSmutant	16	5	5	44	516	8.5
DHC24_HUMAN|Q15392	DETROIT-WT	37	6	6	52	516	10.1
DHCR7_HUMAN|Q9UBM7	DETROIT-Control	2	1	1	13	475	2.7
DHCR7_HUMAN|Q9UBM7	DETROIT-NLSmutant	34	8	8	85	475	17.9
DHCR7_HUMAN|Q9UBM7	DETROIT-WT	79	9	9	92	475	19.4
DHCR7_HUMAN|Q9UBM7	HEK293-NLSmutant	5	3	3	44	475	9.3
DHCR7_HUMAN|Q9UBM7	HEK293-WT	5	3	3	31	475	6.5
DHE3_HUMAN|P00367	DETROIT-NLSmutant	3	3	3	28	558	5
[truncated: 7,368 more rows]
