# Supplementary material for: TEAD Proteins Associate With DNA Repair Proteins to Facilitate Cellular Recovery From DNA Damage
Source: Mol Cell Proteomics. 2023 Jan 12;22(2):100496. doi: 10.1016/j.mcpro.2023.100496 (PMC9947421; doi:10.1016/j.mcpro.2023.100496)
Supplement: Supplementary Table S2 [file mmc2.xlsx]

## Sheet: NumPSM_HEK293T_IPs
Identifier	Reference	Protein Symbol	Protein Accession	Description	Mol. Wt.	Control_Rep1_PSMs	NLSmutant_Rep1_PSMs	WT_Rep1_PSMs	Control_Rep2_PSMs	NLSmutant_Rep2_PSMs	WT_Rep2_PSMs	Control_Rep3_PSMs	NLSmutant_Rep3_PSMs	WT_Rep3_PSMs
1433B_HUMAN|P31946	1433B_HUMAN|P31946	1433B_HUMAN	P31946	14-3-3 protein beta/alpha	28080	3	8	17	0	6	8	0	21	12
1433E_HUMAN|P62258	1433E_HUMAN|P62258	1433E_HUMAN	P62258	14-3-3 protein epsilon	29172	2	14	18	0	7	6	0	30	18
1433F_HUMAN|Q04917	1433F_HUMAN|Q04917	1433F_HUMAN	Q04917	14-3-3 protein eta	28217	0	4	5	0	1	0	0	6	5
1433G_HUMAN|P61981	1433G_HUMAN|P61981	1433G_HUMAN	P61981	14-3-3 protein gamma	28301	0	5	6	0	2	2	0	6	5
1433S_HUMAN|P31947	1433S_HUMAN|P31947	1433S_HUMAN	P31947	14-3-3 protein sigma	27772	0	0	1	0	0	0	0	0	0
1433T_HUMAN|P27348	1433T_HUMAN|P27348	1433T_HUMAN	P27348	14-3-3 protein theta	27762	0	7	5	0	0	0	0	12	9
1433Z_HUMAN|P63104	1433Z_HUMAN|P63104	1433Z_HUMAN	P63104	14-3-3 protein zeta/delta	27743	0	6	10	1	1	0	1	11	10
2AAA_HUMAN|P30153	2AAA_HUMAN|P30153	2AAA_HUMAN	P30153	Serine/threonine-protein phosphatase 2A 65 kDa regulatory subunit A alpha isoform	65305	0	16	13	0	1	2	0	18	9
2ABA_HUMAN|P63151	2ABA_HUMAN|P63151	2ABA_HUMAN	P63151	Serine/threonine-protein phosphatase 2A 55 kDa regulatory subunit B alpha isoform	51689	0	1	1	0	0	0	0	0	0
4F2_HUMAN|P08195	4F2_HUMAN|P08195	4F2_HUMAN	P08195	4F2 cell-surface antigen heavy chain	67990	0	1	2	0	0	0	0	0	0
5HT1A_HUMAN|P08908	5HT1A_HUMAN|P08908	5HT1A_HUMAN	P08908	5-hydroxytryptamine receptor 1A	46104	0	1	1	0	0	0	0	1	1
A0A024QZH6_HUMAN|A0A024QZH6	A0A024QZH6_HUMAN|A0A024QZH6	A0A024QZH6_HUMAN	A0A024QZH6	Serine arginine-rich pre-mRNA splicing factor SR-A1, isoform CRA_a	139258	0	0	4	0	0	0	0	0	0
A0A024R0S8_HUMAN|A0A024R0S8	A0A024R0S8_HUMAN|A0A024R0S8	A0A024R0S8_HUMAN	A0A024R0S8	X-ray repair complementing defective repair in Chinese hamster cells 1, isoform CRA_b	69521	0	0	1	0	0	1	0	0	3
A0A024R1X6_HUMAN|A0A024R1X6	A0A024R1X6_HUMAN|A0A024R1X6	A0A024R1X6_HUMAN	A0A024R1X6	Keratin 14 (Epidermolysis bullosa simplex, Dowling-Meara, Koebner), isoform CRA_a	29978	3	1	2	2	0	0	1	0	0
A0A024R2Z6_HUMAN|A0A024R2Z6	A0A024R2Z6_HUMAN|A0A024R2Z6	A0A024R2Z6_HUMAN	A0A024R2Z6	Guanine nucleotide binding protein-like 3 (Nucleolar), isoform CRA_b	60569	0	0	1	0	0	0	0	0	0
A0A024R3V2_HUMAN|A0A024R3V2	A0A024R3V2_HUMAN|A0A024R3V2	A0A024R3V2_HUMAN	A0A024R3V2	Exonuclease 1, isoform CRA_a	94044	0	0	0	0	0	0	0	0	1
A0A024R6P5_HUMAN|A0A024R6P5	A0A024R6P5_HUMAN|A0A024R6P5	A0A024R6P5_HUMAN	A0A024R6P5	Metastasis associated 1, isoform CRA_c	71204	0	0	0	0	0	0	0	0	1
A0A024RBS1_HUMAN|A0A024RBS1	A0A024RBS1_HUMAN|A0A024RBS1	A0A024RBS1_HUMAN	A0A024RBS1	GCN1 general control of amino-acid synthesis 1-like 1 (Yeast), isoform CRA_b	266860	0	0	0	0	0	1	0	0	0
A0A059S4M9_HUMAN|A0A059S4M9	A0A059S4M9_HUMAN|A0A059S4M9	A0A059S4M9_HUMAN	A0A059S4M9	ATP synthase protein 8	0	0	0	2	0	0	0	0	0	0
A0A068LL62_HUMAN|A0A068LL62	A0A068LL62_HUMAN|A0A068LL62	A0A068LL62_HUMAN	A0A068LL62	Ig heavy chain variable region	12765	0	0	1	0	0	0	0	1	1
A0A075B6R8_HUMAN|A0A075B6R8	A0A075B6R8_HUMAN|A0A075B6R8	A0A075B6R8_HUMAN	A0A075B6R8	Multiple PDZ domain protein	63811	0	0	1	0	0	0	0	0	1
A0A075B6R9_HUMAN|A0A075B6R9	A0A075B6R9_HUMAN|A0A075B6R9	A0A075B6R9_HUMAN	A0A075B6R9	Protein IGKV2D-24	13078	0	0	0	0	1	0	0	1	0
A0A087WU12_HUMAN|A0A087WU12	A0A087WU12_HUMAN|A0A087WU12	A0A087WU12_HUMAN	A0A087WU12	Mediator of RNA polymerase II transcription subunit 16	0	1	0	0	0	0	0	0	0	0
A0A087WXQ2_HUMAN|A0A087WXQ2	A0A087WXQ2_HUMAN|A0A087WXQ2	A0A087WXQ2_HUMAN	A0A087WXQ2	Craniofacial development protein 1	0	0	0	0	0	0	0	0	1	0
A0A087WYI2_HUMAN|A0A087WYI2	A0A087WYI2_HUMAN|A0A087WYI2	A0A087WYI2_HUMAN	A0A087WYI2	Ena/VASP-like protein	31023	0	4	13	0	2	0	0	2	6
A0A087WZJ8_HUMAN|A0A087WZJ8	A0A087WZJ8_HUMAN|A0A087WZJ8	A0A087WZJ8_HUMAN	A0A087WZJ8	Putative glycosyltransferase ALG1-like	23233	0	0	3	0	1	2	0	1	0
A0A087X1S3_HUMAN|A0A087X1S3	A0A087X1S3_HUMAN|A0A087X1S3	A0A087X1S3_HUMAN	A0A087X1S3	E3 ubiquitin-protein ligase HUWE1	0	0	1	1	0	0	0	0	1	1
A0A096LPB2_HUMAN|A0A096LPB2	A0A096LPB2_HUMAN|A0A096LPB2	A0A096LPB2_HUMAN	A0A096LPB2	Protein LINC00493	10808	0	0	1	0	0	0	0	0	0
A0A096LPB8_HUMAN|A0A096LPB8	A0A096LPB8_HUMAN|A0A096LPB8	A0A096LPB8_HUMAN	A0A096LPB8	Protein LINC00493	8362	0	0	1	0	0	0	0	0	0
A0A0A0MRP7_HUMAN|A0A0A0MRP7	A0A0A0MRP7_HUMAN|A0A0A0MRP7	A0A0A0MRP7_HUMAN	A0A0A0MRP7	Breast carcinoma-amplified sequence 1	41417	0	0	0	0	0	0	0	0	1
A0A0A0MS14_HUMAN|A0A0A0MS14	A0A0A0MS14_HUMAN|A0A0A0MS14	A0A0A0MS14_HUMAN	A0A0A0MS14	Protein IGHV1-45	13507	0	9	5	0	5	6	0	19	11
A0A0A0MTR7_HUMAN|A0A0A0MTR7	A0A0A0MTR7_HUMAN|A0A0A0MTR7	A0A0A0MTR7_HUMAN	A0A0A0MTR7	E3 ubiquitin-protein ligase RNF213	591377	0	0	0	0	0	0	0	1	0
A0A0B4J220_HUMAN|A0A0B4J220	A0A0B4J220_HUMAN|A0A0B4J220	A0A0B4J220_HUMAN	A0A0B4J220	Chromosome 11 open reading frame 48, isoform CRA_c	14232	0	0	1	0	0	0	0	0	0
A0A0C4DH68_HUMAN|A0A0C4DH68	A0A0C4DH68_HUMAN|A0A0C4DH68	A0A0C4DH68_HUMAN	A0A0C4DH68	Protein IGKV2-24	13078	3	2	1	1	3	0	4	3	2
A0A0F7G8J1_HUMAN|A0A0F7G8J1	A0A0F7G8J1_HUMAN|A0A0F7G8J1	--	--	--	--	0	0	1	0	0	0	0	0	0
A0A0F7KYT8_HUMAN|A0A0F7KYT8	A0A0F7KYT8_HUMAN|A0A0F7KYT8	--	--	--	--	0	0	1	0	0	0	0	0	0
A0A0G2JII1_HUMAN|A0A0G2JII1	A0A0G2JII1_HUMAN|A0A0G2JII1	--	--	--	--	0	0	0	1	0	0	0	0	0
A0A0G2JM28_HUMAN|A0A0G2JM28	A0A0G2JM28_HUMAN|A0A0G2JM28	--	--	--	--	0	1	0	0	0	0	0	0	0
A0A0J9YX35_HUMAN|A0A0J9YX35	A0A0J9YX35_HUMAN|A0A0J9YX35	--	--	--	--	0	2	0	0	0	0	0	0	0
A0A0U1RQC7_HUMAN|A0A0U1RQC7	A0A0U1RQC7_HUMAN|A0A0U1RQC7	--	--	--	--	0	0	0	0	0	0	0	0	1
A0A0U1RQI3_HUMAN|A0A0U1RQI3	A0A0U1RQI3_HUMAN|A0A0U1RQI3	--	--	--	--	0	0	0	0	1	0	0	0	0
A0A0U1RQK4_HUMAN|A0A0U1RQK4	A0A0U1RQK4_HUMAN|A0A0U1RQK4	--	--	--	--	0	0	0	0	0	1	0	0	0
A0A0U1RQW4_HUMAN|A0A0U1RQW4	A0A0U1RQW4_HUMAN|A0A0U1RQW4	--	--	--	--	0	1	1	0	0	0	0	2	1
A0A0U1RR79_HUMAN|A0A0U1RR79	A0A0U1RR79_HUMAN|A0A0U1RR79	--	--	--	--	0	0	0	0	0	0	1	0	0
A0A0X9UWK7_HUMAN|A0A0X9UWK7	A0A0X9UWK7_HUMAN|A0A0X9UWK7	--	--	--	--	0	1	0	0	2	4	0	6	3
A0A0X9V9B3_HUMAN|A0A0X9V9B3	A0A0X9V9B3_HUMAN|A0A0X9V9B3	--	--	--	--	0	0	1	0	0	0	0	1	0
A0A125QYY8_HUMAN|A0A125QYY8	A0A125QYY8_HUMAN|A0A125QYY8	--	--	--	--	0	2	0	0	4	4	0	4	3
A0A126LB08_HUMAN|A0A126LB08	A0A126LB08_HUMAN|A0A126LB08	--	--	--	--	0	0	0	0	0	0	1	0	0
A0A126LB16_HUMAN|A0A126LB16	A0A126LB16_HUMAN|A0A126LB16	--	--	--	--	0	0	0	0	0	0	1	0	1
A0A126LB22_HUMAN|A0A126LB22	A0A126LB22_HUMAN|A0A126LB22	--	--	--	--	0	0	0	0	0	0	0	1	0
A0N4V7_HUMAN|A0N4V7	A0N4V7_HUMAN|A0N4V7	A0N4V7_HUMAN	A0N4V7	HCG2039797	2213	50	41	57	15	29	20	6	22	13
A0N4Z3_HUMAN|A0N4Z3	A0N4Z3_HUMAN|A0N4Z3	A0N4Z3_HUMAN	A0N4Z3	HCG2039775	1873	1	1	0	0	0	0	0	1	0
A0N5G3_HUMAN|A0N5G3	A0N5G3_HUMAN|A0N5G3	A0N5G3_HUMAN	A0N5G3	Rheumatoid factor G9 light chain	12896	0	1	0	0	0	2	0	1	0
A1A4E9_HUMAN|A1A4E9	A1A4E9_HUMAN|A1A4E9	A1A4E9_HUMAN	A1A4E9	Keratin 13	49583	1	0	0	0	2	0	0	0	2
A2I9Y7_HUMAN|A2I9Y7	A2I9Y7_HUMAN|A2I9Y7	A2I9Y7_HUMAN	A2I9Y7	Tumor protein p53	9750	0	0	2	0	0	1	0	0	0
A2J1N6_HUMAN|A2J1N6	A2J1N6_HUMAN|A2J1N6	A2J1N6_HUMAN	A2J1N6	Rheumatoid factor RF-ET9	12625	0	11	10	0	9	14	0	12	10
A2J1N7_HUMAN|A2J1N7	A2J1N7_HUMAN|A2J1N7	A2J1N7_HUMAN	A2J1N7	Rheumatoid factor RF-ET10	10495	0	0	1	0	0	0	0	0	2
A2MG_HUMAN|P01023	A2MG_HUMAN|P01023	A2MG_HUMAN	P01023	Alpha-2-macroglobulin	163282	2	0	2	6	2	0	5	5	3
A2ML1_HUMAN|A8K2U0	A2ML1_HUMAN|A8K2U0	A2ML1_HUMAN	A8K2U0	Alpha-2-macroglobulin-like protein 1	161097	0	0	1	0	0	0	0	0	0
A2N0T1_HUMAN|A2N0T1	A2N0T1_HUMAN|A2N0T1	A2N0T1_HUMAN	A2N0T1	VH6DJ protein	0	0	1	0	0	0	0	1	3	3
A2NJV5_HUMAN|A2NJV5	A2NJV5_HUMAN|A2NJV5	A2NJV5_HUMAN	A2NJV5	Kappa light chain variable region	13181	0	2	2	0	1	2	0	1	2
A4UCU2_HUMAN|A4UCU2	A4UCU2_HUMAN|A4UCU2	A4UCU2_HUMAN	A4UCU2	Beta-4 tubulin	9579	0	0	1	0	0	0	0	0	0
A6NJU0_HUMAN|A6NJU0	A6NJU0_HUMAN|A6NJU0	A6NJU0_HUMAN	A6NJU0	cDNA FLJ10018 fis, clone HEMBA1000531	29475	0	0	5	0	0	0	0	0	1
A6Z8H3_HUMAN|A6Z8H3	A6Z8H3_HUMAN|A6Z8H3	A6Z8H3_HUMAN	A6Z8H3	NADH-ubiquinone oxidoreductase chain 2	38928	0	0	0	0	0	0	0	1	0
A7L3B_HUMAN|Q96GX2	A7L3B_HUMAN|Q96GX2	A7L3B_HUMAN	Q96GX2	Putative ataxin-7-like protein 3B	10770	0	1	1	0	0	0	0	0	0
A8K1E1_HUMAN|A8K1E1	A8K1E1_HUMAN|A8K1E1	A8K1E1_HUMAN	A8K1E1	cDNA FLJ75589, highly similar to Homo sapiens mutS homolog 3 (E. coli) (MSH3), mRNA	126757	0	0	0	0	0	0	0	0	1
A8K7N0_HUMAN|A8K7N0	A8K7N0_HUMAN|A8K7N0	A8K7N0_HUMAN	A8K7N0	cDNA FLJ75556, highly similar to Homo sapiens ribosomal protein L14, mRNA	23644	0	0	3	0	0	2	0	0	0
AAAT_HUMAN|Q15758	AAAT_HUMAN|Q15758	AAAT_HUMAN	Q15758	Neutral amino acid transporter B(0)	56595	0	3	6	0	0	1	2	1	1
AACT_HUMAN|P01011	AACT_HUMAN|P01011	AACT_HUMAN	P01011	Alpha-1-antichymotrypsin	47648	0	0	0	0	0	1	0	0	0
AAKG1_HUMAN|P54619	AAKG1_HUMAN|P54619	AAKG1_HUMAN	P54619	5'-AMP-activated protein kinase subunit gamma-1	37577	0	1	1	0	0	0	0	0	0
AAPK1_HUMAN|Q13131	AAPK1_HUMAN|Q13131	AAPK1_HUMAN	Q13131	5'-AMP-activated protein kinase catalytic subunit alpha-1	64005	0	1	1	0	0	0	0	0	0
AAR2_HUMAN|Q9Y312	AAR2_HUMAN|Q9Y312	AAR2_HUMAN	Q9Y312	Protein AAR2 homolog	43469	0	0	2	0	0	0	0	0	0
AATC_HUMAN|P17174	AATC_HUMAN|P17174	AATC_HUMAN	P17174	Aspartate aminotransferase, cytoplasmic	46244	0	0	0	0	0	0	1	0	0
AB12B_HUMAN|Q7Z5M8	AB12B_HUMAN|Q7Z5M8	AB12B_HUMAN	Q7Z5M8	Abhydrolase domain-containing protein 12B	40774	0	0	0	0	0	0	1	0	0
ABC3C_HUMAN|Q9NRW3	ABC3C_HUMAN|Q9NRW3	ABC3C_HUMAN	Q9NRW3	DNA dC->dU-editing enzyme APOBEC-3C	22824	0	0	4	0	0	0	0	0	5
ABCA5_HUMAN|Q8WWZ7	ABCA5_HUMAN|Q8WWZ7	ABCA5_HUMAN	Q8WWZ7	ATP-binding cassette sub-family A member 5	186497	0	0	1	0	0	0	0	0	2
ABCA8_HUMAN|O94911	ABCA8_HUMAN|O94911	ABCA8_HUMAN	O94911	ATP-binding cassette sub-family A member 8	179235	0	1	2	0	0	1	0	1	0
ABCB7_HUMAN|O75027	ABCB7_HUMAN|O75027	ABCB7_HUMAN	O75027	ATP-binding cassette sub-family B member 7, mitochondrial	82636	0	0	0	0	0	1	0	0	0
ABCE1_HUMAN|P61221	ABCE1_HUMAN|P61221	ABCE1_HUMAN	P61221	ATP-binding cassette sub-family E member 1	67310	0	1	46	0	0	0	0	4	15
ABCF1_HUMAN|Q8NE71	ABCF1_HUMAN|Q8NE71	ABCF1_HUMAN	Q8NE71	ATP-binding cassette sub-family F member 1	95920	0	0	3	0	0	0	0	0	0
ABD18_HUMAN|Q0P651	ABD18_HUMAN|Q0P651	--	--	--	--	0	1	2	0	1	2	0	0	0
ABHDA_HUMAN|Q9NUJ1	ABHDA_HUMAN|Q9NUJ1	ABHDA_HUMAN	Q9NUJ1	Mycophenolic acid acyl-glucuronide esterase, mitochondrial	33930	0	0	1	0	0	0	0	0	0
ABHDD_HUMAN|Q7L211	ABHDD_HUMAN|Q7L211	ABHDD_HUMAN	Q7L211	Alpha/beta hydrolase domain-containing protein 13	38546	0	0	1	0	0	0	0	0	0
ABI1_HUMAN|Q8IZP0	ABI1_HUMAN|Q8IZP0	ABI1_HUMAN	Q8IZP0	Abl interactor 1	55077	0	0	2	0	0	0	0	1	0
ABI2_HUMAN|Q9NYB9	ABI2_HUMAN|Q9NYB9	ABI2_HUMAN	Q9NYB9	Abl interactor 2	55660	0	0	1	0	0	0	0	0	0
ABT1_HUMAN|Q9ULW3	ABT1_HUMAN|Q9ULW3	ABT1_HUMAN	Q9ULW3	Activator of basal transcription 1	31077	0	0	1	0	0	0	0	0	0
ACACA_HUMAN|Q13085	ACACA_HUMAN|Q13085	ACACA_HUMAN	Q13085	Acetyl-CoA carboxylase 1	265539	0	13	5	0	0	0	0	24	1
ACAD9_HUMAN|Q9H845	ACAD9_HUMAN|Q9H845	ACAD9_HUMAN	Q9H845	Acyl-CoA dehydrogenase family member 9, mitochondrial	68756	0	1	4	0	0	0	0	0	0
ACADM_HUMAN|P11310	ACADM_HUMAN|P11310	ACADM_HUMAN	P11310	Medium-chain specific acyl-CoA dehydrogenase, mitochondrial	46585	0	0	2	0	0	0	0	0	0
ACD11_HUMAN|Q709F0	ACD11_HUMAN|Q709F0	ACD11_HUMAN	Q709F0	Acyl-CoA dehydrogenase family member 11	87278	1	0	1	1	0	0	1	0	1
ACINU_HUMAN|Q9UKV3	ACINU_HUMAN|Q9UKV3	ACINU_HUMAN	Q9UKV3	Apoptotic chromatin condensation inducer in the nucleus	151853	0	0	133	0	1	0	0	0	19
ACOD_HUMAN|O00767	ACOD_HUMAN|O00767	ACOD_HUMAN	O00767	Acyl-CoA desaturase	41520	0	2	2	0	0	0	0	1	1
ACON_HUMAN|Q99798	ACON_HUMAN|Q99798	ACON_HUMAN	Q99798	Aconitate hydratase, mitochondrial	85420	0	0	0	0	0	0	2	0	2
ACOT8_HUMAN|O14734	ACOT8_HUMAN|O14734	ACOT8_HUMAN	O14734	Acyl-coenzyme A thioesterase 8	35912	0	2	3	0	0	0	0	0	0
ACPM_HUMAN|O14561	ACPM_HUMAN|O14561	ACPM_HUMAN	O14561	Acyl carrier protein, mitochondrial	17416	0	0	1	0	0	0	0	0	0
ACSL1_HUMAN|P33121	ACSL1_HUMAN|P33121	ACSL1_HUMAN	P33121	Long-chain-fatty-acid--CoA ligase 1	77939	0	0	0	0	0	0	1	0	0
ACTA_HUMAN|P62736	ACTA_HUMAN|P62736	ACTA_HUMAN	P62736	Actin, aortic smooth muscle	42006	23	23	25	8	4	3	41	23	20
ACTB_HUMAN|P60709	ACTB_HUMAN|P60709	ACTB_HUMAN	P60709	Actin, cytoplasmic 1	41734	24	16	22	8	3	5	8	16	11
ACTBL_HUMAN|Q562R1	ACTBL_HUMAN|Q562R1	ACTBL_HUMAN	Q562R1	Beta-actin-like protein 2	42000	0	1	0	0	0	0	0	1	0
ACTBM_HUMAN|Q9BYX7	ACTBM_HUMAN|Q9BYX7	ACTBM_HUMAN	Q9BYX7	Putative beta-actin-like protein 3	42014	1	3	6	0	0	1	1	6	4
ACTN1_HUMAN|P12814	ACTN1_HUMAN|P12814	ACTN1_HUMAN	P12814	Alpha-actinin-1	103052	1	0	1	0	0	0	1	1	0
ACTS_HUMAN|P68133	ACTS_HUMAN|P68133	ACTS_HUMAN	P68133	Actin, alpha skeletal muscle	42048	0	0	0	0	0	0	3	0	1
ACTY_HUMAN|P42025	ACTY_HUMAN|P42025	ACTY_HUMAN	P42025	Beta-centractin	42291	0	0	0	0	0	0	0	1	0
ACTZ_HUMAN|P61163	ACTZ_HUMAN|P61163	ACTZ_HUMAN	P61163	Alpha-centractin	42611	0	0	3	0	0	0	0	0	0
ADCK3_HUMAN|Q8NI60	ADCK3_HUMAN|Q8NI60	ADCK3_HUMAN	Q8NI60	Atypical kinase ADCK3, mitochondrial	71946	0	4	6	0	0	0	0	1	1
ADCK4_HUMAN|Q96D53	ADCK4_HUMAN|Q96D53	ADCK4_HUMAN	Q96D53	AarF domain-containing protein kinase 4	60066	0	0	1	0	0	0	0	0	0
ADCL4_HUMAN|Q5VUY2	ADCL4_HUMAN|Q5VUY2	ADCL4_HUMAN	Q5VUY2	Arylacetamide deacetylase-like 4	46079	0	0	1	0	0	0	0	0	0
ADNP_HUMAN|Q9H2P0	ADNP_HUMAN|Q9H2P0	ADNP_HUMAN	Q9H2P0	Activity-dependent neuroprotector homeobox protein	123556	0	0	2	0	0	2	0	0	3
ADRM1_HUMAN|Q16186	ADRM1_HUMAN|Q16186	ADRM1_HUMAN	Q16186	Proteasomal ubiquitin receptor ADRM1	42150	0	0	0	0	0	0	0	1	1
ADT1_HUMAN|P12235	ADT1_HUMAN|P12235	ADT1_HUMAN	P12235	ADP/ATP translocase 1	33062	5	36	74	1	13	21	4	52	47
ADT2_HUMAN|P05141	ADT2_HUMAN|P05141	ADT2_HUMAN	P05141	ADP/ATP translocase 2	32850	2	38	67	0	13	19	4	43	29
ADT3_HUMAN|P12236	ADT3_HUMAN|P12236	ADT3_HUMAN	P12236	ADP/ATP translocase 3	32864	1	9	14	0	1	3	0	10	5
AEDO_HUMAN|Q96SZ5	AEDO_HUMAN|Q96SZ5	AEDO_HUMAN	Q96SZ5	2-aminoethanethiol dioxygenase	29749	0	0	0	0	1	0	0	0	0
AF1L2_HUMAN|Q8N4X5	AF1L2_HUMAN|Q8N4X5	AF1L2_HUMAN	Q8N4X5	Actin filament-associated protein 1-like 2	91294	0	0	1	0	0	0	0	0	0
AF1Q_HUMAN|Q13015	AF1Q_HUMAN|Q13015	AF1Q_HUMAN	Q13015	Protein AF1q	10060	0	0	1	0	0	0	0	0	0
AFG32_HUMAN|Q9Y4W6	AFG32_HUMAN|Q9Y4W6	AFG32_HUMAN	Q9Y4W6	AFG3-like protein 2	88578	0	2	1	0	0	1	0	0	0
AGAP1_HUMAN|Q9UPQ3	AGAP1_HUMAN|Q9UPQ3	AGAP1_HUMAN	Q9UPQ3	Arf-GAP with GTPase, ANK repeat and PH domain-containing protein 1	94464	0	1	0	0	0	0	0	2	0
AGAP3_HUMAN|Q96P47	AGAP3_HUMAN|Q96P47	AGAP3_HUMAN	Q96P47	Arf-GAP with GTPase, ANK repeat and PH domain-containing protein 3	95038	0	2	0	0	0	0	0	4	1
AGK_HUMAN|Q53H12	AGK_HUMAN|Q53H12	AGK_HUMAN	Q53H12	Acylglycerol kinase, mitochondrial	47134	0	1	8	0	0	1	0	15	1
AGRIN_HUMAN|O00468	AGRIN_HUMAN|O00468	AGRIN_HUMAN	O00468	Agrin	217220	0	0	0	0	0	1	0	0	0
AHNK_HUMAN|Q09666	AHNK_HUMAN|Q09666	AHNK_HUMAN	Q09666	Neuroblast differentiation-associated protein AHNAK	629066	0	0	1	1	0	0	0	1	2
AHSA1_HUMAN|O95433	AHSA1_HUMAN|O95433	AHSA1_HUMAN	O95433	Activator of 90 kDa heat shock protein ATPase homolog 1	38272	0	1	1	0	0	0	0	1	1
AIFM1_HUMAN|O95831	AIFM1_HUMAN|O95831	AIFM1_HUMAN	O95831	Apoptosis-inducing factor 1, mitochondrial	66896	0	18	29	3	10	13	0	21	15
AIMP1_HUMAN|Q12904	AIMP1_HUMAN|Q12904	AIMP1_HUMAN	Q12904	Aminoacyl tRNA synthase complex-interacting multifunctional protein 1	34350	0	4	0	0	0	0	0	0	0
AIMP2_HUMAN|Q13155	AIMP2_HUMAN|Q13155	AIMP2_HUMAN	Q13155	Aminoacyl tRNA synthase complex-interacting multifunctional protein 2	35346	0	2	1	0	0	0	0	0	0
AINX_HUMAN|Q16352	AINX_HUMAN|Q16352	AINX_HUMAN	Q16352	Alpha-internexin	55387	0	1	1	0	1	0	0	4	0
AIP_HUMAN|O00170	AIP_HUMAN|O00170	AIP_HUMAN	O00170	AH receptor-interacting protein	37634	0	1	1	0	0	0	0	0	0
AK17A_HUMAN|Q02040	AK17A_HUMAN|Q02040	AK17A_HUMAN	Q02040	A-kinase anchor protein 17A	80731	0	0	1	0	0	0	0	0	0
AK17A_HUMAN|Q02040-3	AK17A_HUMAN|Q02040-3	AK17A_HUMAN	Q02040-3	A-kinase anchor protein 17A (isoform 3)	80731	0	0	0	0	0	0	0	0	1
AKA11_HUMAN|Q9UKA4	AKA11_HUMAN|Q9UKA4	AKA11_HUMAN	Q9UKA4	A-kinase anchor protein 11	210500	0	0	2	0	0	0	0	0	5
AKAP8_HUMAN|O43823	AKAP8_HUMAN|O43823	AKAP8_HUMAN	O43823	A-kinase anchor protein 8	76104	0	0	1	0	0	0	0	0	0
AKAP9_HUMAN|Q99996	AKAP9_HUMAN|Q99996	AKAP9_HUMAN	Q99996	A-kinase anchor protein 9	453643	0	0	1	0	0	0	0	0	0
AKIP_HUMAN|Q9NWT8	AKIP_HUMAN|Q9NWT8	AKIP_HUMAN	Q9NWT8	Aurora kinase A-interacting protein	22353	0	0	1	0	0	0	0	0	0
AKP8L_HUMAN|Q9ULX6	AKP8L_HUMAN|Q9ULX6	AKP8L_HUMAN	Q9ULX6	A-kinase anchor protein 8-like	71644	0	0	3	0	0	0	0	2	0
AL1A2_HUMAN|O94788	AL1A2_HUMAN|O94788	AL1A2_HUMAN	O94788	Retinal dehydrogenase 2	56720	0	0	1	0	0	0	0	0	0
AL1B1_HUMAN|P30837	AL1B1_HUMAN|P30837	AL1B1_HUMAN	P30837	Aldehyde dehydrogenase X, mitochondrial	57203	0	5	9	0	0	0	0	2	3
ALBU_HUMAN|P02768	ALBU_HUMAN|P02768	ALBU_HUMAN	P02768	Serum albumin	69363	64	52	39	142	47	32	168	52	38
ALDH2_HUMAN|P05091	ALDH2_HUMAN|P05091	ALDH2_HUMAN	P05091	Aldehyde dehydrogenase, mitochondrial	56378	0	0	0	0	0	0	1	0	0
ALDOA_HUMAN|P04075	ALDOA_HUMAN|P04075	ALDOA_HUMAN	P04075	Fructose-bisphosphate aldolase A	39417	5	0	0	4	0	0	3	0	2
ALDOB_HUMAN|P05062	ALDOB_HUMAN|P05062	ALDOB_HUMAN	P05062	Fructose-bisphosphate aldolase B	39470	0	0	0	0	0	0	0	0	2
ALG1_HUMAN|Q9BT22	ALG1_HUMAN|Q9BT22	ALG1_HUMAN	Q9BT22	Chitobiosyldiphosphodolichol beta-mannosyltransferase	52515	0	1	2	0	0	0	0	0	0
ALKB2_HUMAN|Q6NS38	ALKB2_HUMAN|Q6NS38	ALKB2_HUMAN	Q6NS38	Alpha-ketoglutarate-dependent dioxygenase alkB homolog 2	29320	0	0	0	0	0	5	0	0	4
ALKB5_HUMAN|Q6P6C2	ALKB5_HUMAN|Q6P6C2	ALKB5_HUMAN	Q6P6C2	RNA demethylase ALKBH5	44253	0	0	1	0	0	0	0	0	0
AMBP_HUMAN|P02760	AMBP_HUMAN|P02760	AMBP_HUMAN	P02760	Protein AMBP	38997	1	0	0	0	0	0	0	0	0
AMOL1_HUMAN|Q8IY63	AMOL1_HUMAN|Q8IY63	AMOL1_HUMAN	Q8IY63	Angiomotin-like protein 1	106568	0	221	184	0	52	68	0	271	150
AMOL2_HUMAN|Q9Y2J4	AMOL2_HUMAN|Q9Y2J4	AMOL2_HUMAN	Q9Y2J4	Angiomotin-like protein 2	85759	0	3	1	0	0	0	0	12	1
AMOT_HUMAN|Q4VCS5	AMOT_HUMAN|Q4VCS5	AMOT_HUMAN	Q4VCS5	Angiomotin	118078	0	755	741	0	270	369	0	871	577
AMPN_HUMAN|P15144	AMPN_HUMAN|P15144	AMPN_HUMAN	P15144	Aminopeptidase N	109533	0	0	0	0	0	0	0	0	1
AMY1_HUMAN|P04745	AMY1_HUMAN|P04745	AMY1_HUMAN	P04745	Alpha-amylase 1	57764	0	0	0	0	0	0	1	0	0
AN30A_HUMAN|Q9BXX3	AN30A_HUMAN|Q9BXX3	AN30A_HUMAN	Q9BXX3	Ankyrin repeat domain-containing protein 30A	158826	0	1	0	0	0	1	0	1	1
AN32A_HUMAN|P39687	AN32A_HUMAN|P39687	AN32A_HUMAN	P39687	Acidic leucine-rich nuclear phosphoprotein 32 family member A	28583	1	0	1	0	0	2	0	1	3
AN32B_HUMAN|Q92688	AN32B_HUMAN|Q92688	AN32B_HUMAN	Q92688	Acidic leucine-rich nuclear phosphoprotein 32 family member B	28786	0	0	3	0	0	1	0	0	4
AN32E_HUMAN|Q9BTT0	AN32E_HUMAN|Q9BTT0	AN32E_HUMAN	Q9BTT0	Acidic leucine-rich nuclear phosphoprotein 32 family member E	30690	2	0	0	0	0	0	0	0	0
AN36A_HUMAN|A6QL64	AN36A_HUMAN|A6QL64	AN36A_HUMAN	A6QL64	Ankyrin repeat domain-containing protein 36A	217452	0	1	0	0	7	1	0	0	0
ANGL8_HUMAN|Q6UXH0	ANGL8_HUMAN|Q6UXH0	--	--	--	--	0	0	0	0	0	0	0	1	0
ANKH1_HUMAN|Q8IWZ3	ANKH1_HUMAN|Q8IWZ3	ANKH1_HUMAN	Q8IWZ3	Ankyrin repeat and KH domain-containing protein 1	269442	0	0	1	0	0	0	0	0	0
ANKR9_HUMAN|Q96BM1	ANKR9_HUMAN|Q96BM1	ANKR9_HUMAN	Q96BM1	Ankyrin repeat domain-containing protein 9	34293	0	0	1	0	0	0	0	0	0
ANM1_HUMAN|Q99873	ANM1_HUMAN|Q99873	ANM1_HUMAN	Q99873	Protein arginine N-methyltransferase 1	41513	0	1	6	0	0	0	0	0	1
ANM5_HUMAN|O14744	ANM5_HUMAN|O14744	ANM5_HUMAN	O14744	Protein arginine N-methyltransferase 5	72680	0	1	4	0	0	1	0	3	1
ANXA1_HUMAN|P04083	ANXA1_HUMAN|P04083	ANXA1_HUMAN	P04083	Annexin A1	38712	3	0	0	0	0	0	0	0	0
ANXA2_HUMAN|P07355	ANXA2_HUMAN|P07355	ANXA2_HUMAN	P07355	Annexin A2	38602	20	4	5	13	4	0	7	3	4
ANXA4_HUMAN|P09525	ANXA4_HUMAN|P09525	ANXA4_HUMAN	P09525	Annexin A4	35880	0	0	0	0	0	0	0	0	1
AP2A_HUMAN|P05549	AP2A_HUMAN|P05549	AP2A_HUMAN	P05549	Transcription factor AP-2-alpha	48059	0	0	0	0	0	0	0	0	3
AP2S1_HUMAN|P53680	AP2S1_HUMAN|P53680	AP2S1_HUMAN	P53680	AP-2 complex subunit sigma	17016	0	0	1	0	0	0	0	0	0
APBB1_HUMAN|O00213	APBB1_HUMAN|O00213	APBB1_HUMAN	O00213	Amyloid beta A4 precursor protein-binding family B member 1	77239	0	0	0	0	0	0	0	1	0
APC_HUMAN|P25054	APC_HUMAN|P25054	APC_HUMAN	P25054	Adenomatous polyposis coli protein	311629	0	0	9	0	0	0	0	0	1
APC1_HUMAN|Q9H1A4	APC1_HUMAN|Q9H1A4	APC1_HUMAN	Q9H1A4	Anaphase-promoting complex subunit 1	216488	0	0	1	0	0	0	0	0	0
APC7_HUMAN|Q9UJX3	APC7_HUMAN|Q9UJX3	APC7_HUMAN	Q9UJX3	Anaphase-promoting complex subunit 7	66851	0	0	3	0	0	0	0	0	0
APEX1_HUMAN|P27695	APEX1_HUMAN|P27695	APEX1_HUMAN	P27695	DNA-(apurinic or apyrimidinic site) lyase	35552	0	0	1	0	0	0	0	0	2
API5_HUMAN|Q9BZZ5	API5_HUMAN|Q9BZZ5	API5_HUMAN	Q9BZZ5	Apoptosis inhibitor 5	59001	0	0	3	0	0	0	0	0	1
APOB_HUMAN|P04114	APOB_HUMAN|P04114	APOB_HUMAN	P04114	Apolipoprotein B-100	515576	0	1	0	0	0	0	0	0	0
APRV1_HUMAN|Q53RT3	APRV1_HUMAN|Q53RT3	APRV1_HUMAN	Q53RT3	Retroviral-like aspartic protease 1	36989	0	0	0	0	1	0	0	0	0
APT_HUMAN|P07741	APT_HUMAN|P07741	APT_HUMAN	P07741	Adenine phosphoribosyltransferase	19606	0	0	0	1	0	0	0	0	0
APTX_HUMAN|Q7Z2E3	APTX_HUMAN|Q7Z2E3	APTX_HUMAN	Q7Z2E3	Aprataxin	40737	0	0	8	0	0	2	0	0	23
AQR_HUMAN|O60306	AQR_HUMAN|O60306	AQR_HUMAN	O60306	Intron-binding protein aquarius	171286	0	0	27	0	2	2	0	0	0
AR6P4_HUMAN|Q66PJ3	AR6P4_HUMAN|Q66PJ3	AR6P4_HUMAN	Q66PJ3	ADP-ribosylation factor-like protein 6-interacting protein 4	44912	9	4	6	6	6	6	6	4	6
AR6P4_HUMAN|Q66PJ3-2	AR6P4_HUMAN|Q66PJ3-2	AR6P4_HUMAN	Q66PJ3-2	ADP-ribosylation factor-like protein 6-interacting protein 4 (isoform 2)	44912	0	0	0	0	1	0	0	0	0
AR6P4_HUMAN|Q66PJ3-7	AR6P4_HUMAN|Q66PJ3-7	AR6P4_HUMAN	Q66PJ3-7	ADP-ribosylation factor-like protein 6-interacting protein 4 (isoform 7)	44912	1	0	0	0	0	0	0	0	0
ARAF_HUMAN|P10398	ARAF_HUMAN|P10398	ARAF_HUMAN	P10398	Serine/threonine-protein kinase A-Raf	67581	0	0	1	0	0	0	0	0	0
ARAP3_HUMAN|Q8WWN8	ARAP3_HUMAN|Q8WWN8	ARAP3_HUMAN	Q8WWN8	Arf-GAP with Rho-GAP domain, ANK repeat and PH domain-containing protein 3	169834	0	0	0	0	0	0	0	1	0
ARC1A_HUMAN|Q92747	ARC1A_HUMAN|Q92747	ARC1A_HUMAN	Q92747	Actin-related protein 2/3 complex subunit 1A	41567	0	1	1	0	0	0	0	0	0
ARF1_HUMAN|P84077	ARF1_HUMAN|P84077	ARF1_HUMAN	P84077	ADP-ribosylation factor 1	20695	0	4	2	5	0	1	1	3	0
ARF4_HUMAN|P18085	ARF4_HUMAN|P18085	ARF4_HUMAN	P18085	ADP-ribosylation factor 4	20509	0	1	1	0	0	0	0	1	0
ARGI1_HUMAN|P05089	ARGI1_HUMAN|P05089	ARGI1_HUMAN	P05089	Arginase-1	34732	2	2	0	1	1	0	0	2	1
ARGL1_HUMAN|Q9NWB6	ARGL1_HUMAN|Q9NWB6	ARGL1_HUMAN	Q9NWB6	Arginine and glutamate-rich protein 1	33214	1	1	8	1	1	0	3	1	2
ARI1A_HUMAN|O14497	ARI1A_HUMAN|O14497	ARI1A_HUMAN	O14497	AT-rich interactive domain-containing protein 1A	242031	0	0	0	0	1	0	0	0	1
ARI3B_HUMAN|Q8IVW6	ARI3B_HUMAN|Q8IVW6	ARI3B_HUMAN	Q8IVW6	AT-rich interactive domain-containing protein 3B	60633	0	0	0	0	0	0	0	0	17
ARID2_HUMAN|Q68CP9	ARID2_HUMAN|Q68CP9	ARID2_HUMAN	Q68CP9	AT-rich interactive domain-containing protein 2	197379	0	0	1	0	0	0	0	0	0
ARL1_HUMAN|P40616	ARL1_HUMAN|P40616	ARL1_HUMAN	P40616	ADP-ribosylation factor-like protein 1	20416	0	2	1	0	0	0	0	2	1
ARL5A_HUMAN|Q9Y689	ARL5A_HUMAN|Q9Y689	ARL5A_HUMAN	Q9Y689	ADP-ribosylation factor-like protein 5A	20726	0	0	0	0	0	0	0	1	0
ARMX3_HUMAN|Q9UH62	ARMX3_HUMAN|Q9UH62	ARMX3_HUMAN	Q9UH62	Armadillo repeat-containing X-linked protein 3	42498	0	1	0	0	0	0	0	0	0
AROS_HUMAN|Q86WX3	AROS_HUMAN|Q86WX3	AROS_HUMAN	Q86WX3	Active regulator of SIRT1	15432	1	2	0	1	1	0	3	3	2
ARP5L_HUMAN|Q9BPX5	ARP5L_HUMAN|Q9BPX5	ARP5L_HUMAN	Q9BPX5	Actin-related protein 2/3 complex subunit 5-like protein	16940	0	0	1	0	0	0	0	2	0
ARPC3_HUMAN|O15145	ARPC3_HUMAN|O15145	ARPC3_HUMAN	O15145	Actin-related protein 2/3 complex subunit 3	20545	0	1	2	0	0	0	0	5	1
ARPC4_HUMAN|P59998	ARPC4_HUMAN|P59998	ARPC4_HUMAN	P59998	Actin-related protein 2/3 complex subunit 4	19666	0	1	1	0	0	0	0	3	0
ARPC5_HUMAN|O15511	ARPC5_HUMAN|O15511	ARPC5_HUMAN	O15511	Actin-related protein 2/3 complex subunit 5	16319	0	1	0	0	0	0	0	2	0
ASCC1_HUMAN|Q8N9N2-2	ASCC1_HUMAN|Q8N9N2-2	ASCC1_HUMAN	Q8N9N2-2	Activating signal cointegrator 1 complex subunit 1 (isoform 2)	45507	0	0	1	0	0	0	0	0	0
ASCC2_HUMAN|Q9H1I8	ASCC2_HUMAN|Q9H1I8	ASCC2_HUMAN	Q9H1I8	Activating signal cointegrator 1 complex subunit 2	86355	0	0	5	0	0	1	0	0	0
ASCC3_HUMAN|Q8N3C0	ASCC3_HUMAN|Q8N3C0	ASCC3_HUMAN	Q8N3C0	Activating signal cointegrator 1 complex subunit 3	251446	0	1	73	0	0	33	0	4	18
ASCL4_HUMAN|Q6XD76	ASCL4_HUMAN|Q6XD76	ASCL4_HUMAN	Q6XD76	Achaete-scute homolog 4	19251	0	0	0	0	0	1	0	0	0
ASF1A_HUMAN|Q9Y294	ASF1A_HUMAN|Q9Y294	ASF1A_HUMAN	Q9Y294	Histone chaperone ASF1A	22967	0	0	0	0	0	0	0	0	2
ASH2L_HUMAN|Q9UBL3	ASH2L_HUMAN|Q9UBL3	ASH2L_HUMAN	Q9UBL3	Set1/Ash2 histone methyltransferase complex subunit ASH2	68719	0	0	0	0	0	0	0	0	1
ASNS_HUMAN|P08243	ASNS_HUMAN|P08243	ASNS_HUMAN	P08243	Asparagine synthetase [glutamine-hydrolyzing]	64366	0	1	1	0	0	0	0	0	1
ASPM_HUMAN|Q8IZT6	ASPM_HUMAN|Q8IZT6	ASPM_HUMAN	Q8IZT6	Abnormal spindle-like microcephaly-associated protein	409778	0	0	5	0	0	0	0	0	0
ASSY_HUMAN|P00966	ASSY_HUMAN|P00966	ASSY_HUMAN	P00966	Argininosuccinate synthase	46527	0	0	0	0	30	40	0	8	10
AT135_HUMAN|Q4VNC0	AT135_HUMAN|Q4VNC0	AT135_HUMAN	Q4VNC0	Probable cation-transporting ATPase 13A5	137319	0	0	0	0	0	3	0	0	0
AT1A1_HUMAN|P05023	AT1A1_HUMAN|P05023	AT1A1_HUMAN	P05023	Sodium/potassium-transporting ATPase subunit alpha-1	112890	0	2	0	0	1	5	3	1	4
AT1A2_HUMAN|P50993	AT1A2_HUMAN|P50993	AT1A2_HUMAN	P50993	Sodium/potassium-transporting ATPase subunit alpha-2	112259	0	0	0	0	0	1	0	0	0
AT1B1_HUMAN|P05026	AT1B1_HUMAN|P05026	AT1B1_HUMAN	P05026	Sodium/potassium-transporting ATPase subunit beta-1	35059	0	0	0	0	0	0	0	0	1
AT2A1_HUMAN|O14983	AT2A1_HUMAN|O14983	AT2A1_HUMAN	O14983	Sarcoplasmic/endoplasmic reticulum calcium ATPase 1	110246	0	0	0	0	0	0	3	0	1
AT2A2_HUMAN|P16615	AT2A2_HUMAN|P16615	AT2A2_HUMAN	P16615	Sarcoplasmic/endoplasmic reticulum calcium ATPase 2	114750	0	0	1	0	0	0	0	5	0
AT5F1_HUMAN|P24539	AT5F1_HUMAN|P24539	AT5F1_HUMAN	P24539	ATP synthase F(0) complex subunit B1, mitochondrial	28907	0	0	1	0	0	0	0	0	0
AT5SL_HUMAN|Q9NW81	AT5SL_HUMAN|Q9NW81	AT5SL_HUMAN	Q9NW81	ATP synthase subunit s-like protein	29265	0	0	1	0	0	0	0	0	0
ATAD1_HUMAN|Q8NBU5	ATAD1_HUMAN|Q8NBU5	ATAD1_HUMAN	Q8NBU5	ATPase family AAA domain-containing protein 1	40741	0	1	0	0	0	0	0	0	0
ATD3A_HUMAN|Q9NVI7	ATD3A_HUMAN|Q9NVI7	ATD3A_HUMAN	Q9NVI7	ATPase family AAA domain-containing protein 3A	71365	0	35	55	0	23	35	3	52	30
ATD3B_HUMAN|Q5T9A4	ATD3B_HUMAN|Q5T9A4	ATD3B_HUMAN	Q5T9A4	ATPase family AAA domain-containing protein 3B	72569	0	7	17	0	4	10	0	17	3
ATF2_HUMAN|P15336	ATF2_HUMAN|P15336	ATF2_HUMAN	P15336	Cyclic AMP-dependent transcription factor ATF-2	54534	0	0	0	0	0	0	0	0	5
ATF3_HUMAN|P18847	ATF3_HUMAN|P18847	ATF3_HUMAN	P18847	Cyclic AMP-dependent transcription factor ATF-3	20574	0	0	0	0	0	8	0	0	9
ATF7_HUMAN|P17544	ATF7_HUMAN|P17544	ATF7_HUMAN	P17544	Cyclic AMP-dependent transcription factor ATF-7	52964	0	0	0	0	0	0	0	0	6
ATF7_HUMAN|P17544-2	ATF7_HUMAN|P17544-2	ATF7_HUMAN	P17544-2	Cyclic AMP-dependent transcription factor ATF-7 (isoform 2)	52964	0	0	0	0	0	0	0	0	1
ATM_HUMAN|Q13315	ATM_HUMAN|Q13315	ATM_HUMAN	Q13315	Serine-protein kinase ATM	350669	0	0	1	0	0	0	0	0	0
ATP5H_HUMAN|O75947	ATP5H_HUMAN|O75947	ATP5H_HUMAN	O75947	ATP synthase subunit d, mitochondrial	18490	0	0	3	0	0	0	0	0	0
ATP5I_HUMAN|P56385	ATP5I_HUMAN|P56385	ATP5I_HUMAN	P56385	ATP synthase subunit e, mitochondrial	7932	1	7	12	0	2	3	2	2	2
ATP5J_HUMAN|P18859	ATP5J_HUMAN|P18859	ATP5J_HUMAN	P18859	ATP synthase-coupling factor 6, mitochondrial	12586	0	0	2	0	0	0	0	0	0
ATP5L_HUMAN|O75964	ATP5L_HUMAN|O75964	ATP5L_HUMAN	O75964	ATP synthase subunit g, mitochondrial	11427	0	5	11	0	5	4	1	1	4
ATP6_HUMAN|P00846	ATP6_HUMAN|P00846	ATP6_HUMAN	P00846	ATP synthase subunit a	24815	0	1	1	0	0	1	0	1	1
ATPA_HUMAN|P25705	ATPA_HUMAN|P25705	ATPA_HUMAN	P25705	ATP synthase subunit alpha, mitochondrial	59747	7	20	26	1	13	6	16	12	18
ATPB_HUMAN|P06576	ATPB_HUMAN|P06576	ATPB_HUMAN	P06576	ATP synthase subunit beta, mitochondrial	56556	4	12	19	2	0	0	6	2	13
ATPD_HUMAN|P30049	ATPD_HUMAN|P30049	ATPD_HUMAN	P30049	ATP synthase subunit delta, mitochondrial	17488	0	1	0	0	0	0	0	0	0
ATPG_HUMAN|P36542	ATPG_HUMAN|P36542	ATPG_HUMAN	P36542	ATP synthase subunit gamma, mitochondrial	32994	0	12	16	0	4	2	1	4	10
ATPK_HUMAN|P56134	ATPK_HUMAN|P56134	ATPK_HUMAN	P56134	ATP synthase subunit f, mitochondrial	10917	0	1	6	0	1	1	1	1	1
ATPO_HUMAN|P48047	ATPO_HUMAN|P48047	ATPO_HUMAN	P48047	ATP synthase subunit O, mitochondrial	23276	0	3	5	0	0	0	0	1	1
ATRX_HUMAN|P46100	ATRX_HUMAN|P46100	ATRX_HUMAN	P46100	Transcriptional regulator ATRX	282570	0	0	0	0	0	5	0	1	1
ATX1L_HUMAN|P0C7T5	ATX1L_HUMAN|P0C7T5	ATX1L_HUMAN	P0C7T5	Ataxin-1-like	73302	0	0	0	0	0	0	0	0	1
ATX7_HUMAN|O15265	ATX7_HUMAN|O15265	ATX7_HUMAN	O15265	Ataxin-7	95446	0	0	0	0	2	0	0	0	0
AURKA_HUMAN|O14965	AURKA_HUMAN|O14965	AURKA_HUMAN	O14965	Aurora kinase A	45806	0	0	1	0	0	0	0	0	0
AURKB_HUMAN|Q96GD4	AURKB_HUMAN|Q96GD4	AURKB_HUMAN	Q96GD4	Aurora kinase B	39308	0	0	1	0	0	0	0	0	0
AVL9_HUMAN|Q8NBF6	AVL9_HUMAN|Q8NBF6	AVL9_HUMAN	Q8NBF6	Late secretory pathway protein AVL9 homolog	71943	0	0	1	0	0	0	0	0	0
B1N7B9_HUMAN|B1N7B9	B1N7B9_HUMAN|B1N7B9	B1N7B9_HUMAN	B1N7B9	Cryocrystalglobulin CC2 lambda light chain variable region	11313	1	0	0	0	0	0	0	0	0
B2MV14_HUMAN|B2MV14	B2MV14_HUMAN|B2MV14	B2MV14_HUMAN	B2MV14	Truncated lactoferrin	64230	0	0	0	0	0	0	1	0	0
B2R7V4_HUMAN|B2R7V4	B2R7V4_HUMAN|B2R7V4	B2R7V4_HUMAN	B2R7V4	cDNA, FLJ93619, highly similar to Homo sapiens PRP4 pre-mRNA processing factor 4 homolog (yeast) (PRPF4), mRNA	58446	0	0	1	0	0	0	0	0	0
B2RC06_HUMAN|B2RC06	B2RC06_HUMAN|B2RC06	B2RC06_HUMAN	B2RC06	cDNA, FLJ95791, highly similar to Homo sapiens aurora kinase B (AURKB), mRNA	39277	0	0	1	0	0	0	0	0	0
B3A3_HUMAN|P48751	B3A3_HUMAN|P48751	B3A3_HUMAN	P48751	Anion exchange protein 3	135783	0	0	0	0	0	0	0	0	1
B3KML9_HUMAN|B3KML9	B3KML9_HUMAN|B3KML9	B3KML9_HUMAN	B3KML9	cDNA FLJ11352 fis, clone HEMBA1000020, highly similar to Tubulin beta-2C chain	44599	0	0	1	0	0	0	0	0	0
B3KW79_HUMAN|B3KW79	B3KW79_HUMAN|B3KW79	B3KW79_HUMAN	B3KW79	cDNA FLJ42481 fis, clone BRACE2032090, highly similar to Probable serine carboxypeptidase CPVL (EC 3.4.16.-)	54169	0	0	0	0	0	0	0	1	0
B4DFN9_HUMAN|B4DFN9	B4DFN9_HUMAN|B4DFN9	B4DFN9_HUMAN	B4DFN9	cDNA FLJ54303, highly similar to Heat shock 70 kDa protein 1	62449	0	1	2	0	1	1	0	0	0
B4DI39_HUMAN|B4DI39	B4DI39_HUMAN|B4DI39	B4DI39_HUMAN	B4DI39	cDNA FLJ54328, highly similar to Heat shock 70 kDa protein 1	67527	0	0	0	0	0	0	0	1	0
B4DJX9_HUMAN|B4DJX9	B4DJX9_HUMAN|B4DJX9	B4DJX9_HUMAN	B4DJX9	Syntaxin 16, isoform CRA_c	16276	0	0	2	0	0	0	0	0	1
B4DKV4_HUMAN|B4DKV4	B4DKV4_HUMAN|B4DKV4	B4DKV4_HUMAN	B4DKV4	cDNA FLJ60647, highly similar to Keratin, type II cytoskeletal 6B	55728	0	0	0	0	0	1	0	0	0
B4DLB2_HUMAN|B4DLB2	B4DLB2_HUMAN|B4DLB2	B4DLB2_HUMAN	B4DLB2	cDNA FLJ56459, moderately similar to Mus musculus forkhead-associated (FHA) phosphopeptide binding domain 1 (Fhad1), mRNA	79411	0	0	0	0	0	0	0	1	0
B4DN54_HUMAN|B4DN54	B4DN54_HUMAN|B4DN54	B4DN54_HUMAN	B4DN54	cDNA FLJ55111, highly similar to Sorting and assembly machinery component 50 homolog	28479	0	0	1	0	0	0	0	1	0
B4DNP9_HUMAN|B4DNP9	B4DNP9_HUMAN|B4DNP9	B4DNP9_HUMAN	B4DNP9	cDNA FLJ59939, highly similar to Protein disulfide-isomerase (EC 5.3.4.1)	24532	0	0	1	0	0	0	0	0	0
B4DPP6_HUMAN|B4DPP6	B4DPP6_HUMAN|B4DPP6	B4DPP6_HUMAN	B4DPP6	cDNA FLJ54371, highly similar to Serum albumin	70359	0	0	0	1	0	0	0	0	0
B4DVW1_HUMAN|B4DVW1	B4DVW1_HUMAN|B4DVW1	B4DVW1_HUMAN	B4DVW1	cDNA FLJ51340, highly similar to Homo sapiens nuclear protein, ataxia-telangiectasia locus (NPAT), mRNA	52596	0	0	0	1	0	0	0	0	0
B4E1Q1_HUMAN|B4E1Q1	B4E1Q1_HUMAN|B4E1Q1	B4E1Q1_HUMAN	B4E1Q1	cDNA FLJ55485, highly similar to Heat shock cognate 71 kDa protein	55018	0	1	1	0	0	0	0	0	1
B4E1V0_HUMAN|B4E1V0	B4E1V0_HUMAN|B4E1V0	B4E1V0_HUMAN	B4E1V0	cDNA FLJ54839, highly similar to Lactotransferrin (EC 3.4.21.-)	33023	1	0	0	0	0	0	0	0	0
B4E263_HUMAN|B4E263	B4E263_HUMAN|B4E263	B4E263_HUMAN	B4E263	cDNA FLJ53502, highly similar to HEAT repeat-containing protein 1	127526	0	0	0	0	0	0	0	1	0
B4E2N5_HUMAN|B4E2N5	B4E2N5_HUMAN|B4E2N5	B4E2N5_HUMAN	B4E2N5	cDNA FLJ56645, highly similar to InaD-like protein	137227	0	5	6	0	0	0	0	10	9
B7Z2G3_HUMAN|B7Z2G3	B7Z2G3_HUMAN|B7Z2G3	B7Z2G3_HUMAN	B7Z2G3	cDNA FLJ53317, highly similar to Band 4.1-like protein 3	41676	0	0	0	0	0	1	0	0	0
B7Z7Y9_HUMAN|B7Z7Y9	B7Z7Y9_HUMAN|B7Z7Y9	B7Z7Y9_HUMAN	B7Z7Y9	cDNA FLJ56421, highly similar to F-box/LRR-repeat protein 19	75719	0	0	0	0	0	1	0	0	0
B7Z8C1_HUMAN|B7Z8C1	B7Z8C1_HUMAN|B7Z8C1	B7Z8C1_HUMAN	B7Z8C1	cDNA FLJ51421, highly similar to Bloom syndrome protein (EC 3.6.1.-)	58768	0	0	0	0	0	0	0	0	1
B7Z9D6_HUMAN|B7Z9D6	B7Z9D6_HUMAN|B7Z9D6	B7Z9D6_HUMAN	B7Z9D6	cDNA FLJ59087	31498	0	0	0	0	0	1	0	0	0
BAF_HUMAN|O75531	BAF_HUMAN|O75531	BAF_HUMAN	O75531	Barrier-to-autointegration factor	10058	0	0	13	0	0	6	1	1	9
BAG2_HUMAN|O95816	BAG2_HUMAN|O95816	BAG2_HUMAN	O95816	BAG family molecular chaperone regulator 2	23770	0	6	7	0	4	3	0	3	0
BAG4_HUMAN|O95429	BAG4_HUMAN|O95429	BAG4_HUMAN	O95429	BAG family molecular chaperone regulator 4	49591	0	0	0	0	0	0	0	3	0
BASI_HUMAN|P35613	BASI_HUMAN|P35613	BASI_HUMAN	P35613	Basigin	42198	0	0	1	0	0	0	0	1	0
BAZ1A_HUMAN|Q9NRL2	BAZ1A_HUMAN|Q9NRL2	BAZ1A_HUMAN	Q9NRL2	Bromodomain adjacent to zinc finger domain protein 1A	178693	0	0	0	0	0	0	0	0	3
BAZ2A_HUMAN|Q9UIF9	BAZ2A_HUMAN|Q9UIF9	BAZ2A_HUMAN	Q9UIF9	Bromodomain adjacent to zinc finger domain protein 2A	211186	0	0	16	0	0	1	0	0	32
BAZ2B_HUMAN|Q9UIF8	BAZ2B_HUMAN|Q9UIF8	BAZ2B_HUMAN	Q9UIF8	Bromodomain adjacent to zinc finger domain protein 2B	240446	0	0	0	0	0	0	0	0	31
BCD1_HUMAN|Q9NWK9	BCD1_HUMAN|Q9NWK9	BCD1_HUMAN	Q9NWK9	Box C/D snoRNA protein 1	53915	0	0	2	0	0	0	0	0	0
BCKD_HUMAN|O14874	BCKD_HUMAN|O14874	BCKD_HUMAN	O14874	[3-methyl-2-oxobutanoate dehydrogenase [lipoamide]] kinase, mitochondrial	46357	0	0	0	0	1	0	0	2	2
BCLF1_HUMAN|Q9NYF8	BCLF1_HUMAN|Q9NYF8	BCLF1_HUMAN	Q9NYF8	Bcl-2-associated transcription factor 1	106116	0	1	173	0	0	0	0	0	4
BCLF1_HUMAN|Q9NYF8-3	BCLF1_HUMAN|Q9NYF8-3	BCLF1_HUMAN	Q9NYF8-3	Bcl-2-associated transcription factor 1 (isoform 3)	106116	0	0	5	0	0	0	0	0	0
BCOR_HUMAN|Q6W2J9	BCOR_HUMAN|Q6W2J9	BCOR_HUMAN	Q6W2J9	BCL-6 corepressor	192178	0	0	2	0	0	0	0	0	5
BD1L1_HUMAN|Q8NFC6	BD1L1_HUMAN|Q8NFC6	BD1L1_HUMAN	Q8NFC6	Biorientation of chromosomes in cell division protein 1-like 1	330448	0	0	0	0	0	0	0	0	1
BGAL_HUMAN|P16278	BGAL_HUMAN|P16278	BGAL_HUMAN	P16278	Beta-galactosidase	76070	0	1	0	0	2	1	0	1	0
BIG1_HUMAN|Q9Y6D6	BIG1_HUMAN|Q9Y6D6	BIG1_HUMAN	Q9Y6D6	Brefeldin A-inhibited guanine nucleotide-exchange protein 1	208756	0	0	0	1	0	0	0	0	0
BIRC2_HUMAN|Q13490	BIRC2_HUMAN|Q13490	BIRC2_HUMAN	Q13490	Baculoviral IAP repeat-containing protein 2	69896	0	8	0	0	51	20	0	29	3
BIRC6_HUMAN|Q9NR09	BIRC6_HUMAN|Q9NR09	BIRC6_HUMAN	Q9NR09	Baculoviral IAP repeat-containing protein 6	530226	0	3	0	0	0	3	0	6	2
BLID_HUMAN|Q8IZY5	BLID_HUMAN|Q8IZY5	BLID_HUMAN	Q8IZY5	BH3-like motif-containing cell death inducer	12044	0	0	0	0	0	0	0	0	1
BLK_HUMAN|P51451	BLK_HUMAN|P51451	BLK_HUMAN	P51451	Tyrosine-protein kinase Blk	57703	0	2	2	0	1	0	0	1	1
BLM_HUMAN|P54132	BLM_HUMAN|P54132	BLM_HUMAN	P54132	Bloom syndrome protein	158991	0	0	16	0	0	0	0	0	77
BLMH_HUMAN|Q13867	BLMH_HUMAN|Q13867	BLMH_HUMAN	Q13867	Bleomycin hydrolase	52559	1	2	1	2	0	0	0	2	3
BMI1_HUMAN|P35226	BMI1_HUMAN|P35226	BMI1_HUMAN	P35226	Polycomb complex protein BMI-1	36947	0	0	1	0	0	0	0	0	0
BOP1_HUMAN|Q14137	BOP1_HUMAN|Q14137	BOP1_HUMAN	Q14137	Ribosome biogenesis protein BOP1	83625	0	0	2	0	0	0	0	0	0
BPIB1_HUMAN|Q8TDL5	BPIB1_HUMAN|Q8TDL5	BPIB1_HUMAN	Q8TDL5	BPI fold-containing family B member 1	52438	0	0	0	0	0	0	0	1	0
BPTF_HUMAN|Q12830	BPTF_HUMAN|Q12830	BPTF_HUMAN	Q12830	Nucleosome-remodeling factor subunit BPTF	338244	0	0	4	0	0	3	0	0	15
BRCA2_HUMAN|P51587	BRCA2_HUMAN|P51587	BRCA2_HUMAN	P51587	Breast cancer type 2 susceptibility protein	384204	0	0	8	0	0	0	0	2	4
BRK1_HUMAN|Q8WUW1	BRK1_HUMAN|Q8WUW1	BRK1_HUMAN	Q8WUW1	Protein BRICK1	8744	0	0	2	0	0	0	0	0	0
BRPF3_HUMAN|Q9ULD4	BRPF3_HUMAN|Q9ULD4	BRPF3_HUMAN	Q9ULD4	Bromodomain and PHD finger-containing protein 3	135737	0	0	1	0	0	0	0	0	0
BRX1_HUMAN|Q8TDN6	BRX1_HUMAN|Q8TDN6	BRX1_HUMAN	Q8TDN6	Ribosome biogenesis protein BRX1 homolog	41399	0	0	4	0	0	2	0	0	0
BT1A1_HUMAN|Q13410	BT1A1_HUMAN|Q13410	BT1A1_HUMAN	Q13410	Butyrophilin subfamily 1 member A1	58957	2	0	0	0	0	0	0	0	0
BT3L4_HUMAN|Q96K17	BT3L4_HUMAN|Q96K17	BT3L4_HUMAN	Q96K17	Transcription factor BTF3 homolog 4	17269	0	0	0	0	0	2	0	0	0
BTBD1_HUMAN|Q9H0C5	BTBD1_HUMAN|Q9H0C5	BTBD1_HUMAN	Q9H0C5	BTB/POZ domain-containing protein 1	52768	0	8	0	0	0	0	0	9	0
BTBD2_HUMAN|Q9BX70	BTBD2_HUMAN|Q9BX70	BTBD2_HUMAN	Q9BX70	BTB/POZ domain-containing protein 2	55928	0	5	0	0	0	0	0	13	0
BTBDA_HUMAN|Q9BSF8	BTBDA_HUMAN|Q9BSF8	BTBDA_HUMAN	Q9BSF8	BTB/POZ domain-containing protein 10	53776	0	0	4	0	0	0	0	3	0
BTF3_HUMAN|P20290	BTF3_HUMAN|P20290	BTF3_HUMAN	P20290	Transcription factor BTF3	22166	0	0	0	0	0	6	0	1	0
BTF3_HUMAN|P20290-2	BTF3_HUMAN|P20290-2	BTF3_HUMAN	P20290-2	Transcription factor BTF3 (isoform 2)	22166	0	0	0	0	0	0	0	1	0
BUB3_HUMAN|O43684	BUB3_HUMAN|O43684	BUB3_HUMAN	O43684	Mitotic checkpoint protein BUB3	37152	0	5	5	0	0	0	0	1	2
BUD13_HUMAN|Q9BRD0	BUD13_HUMAN|Q9BRD0	BUD13_HUMAN	Q9BRD0	BUD13 homolog	70517	0	0	2	0	0	0	0	0	0
BUD31_HUMAN|P41223	BUD31_HUMAN|P41223	BUD31_HUMAN	P41223	Protein BUD31 homolog	16998	2	1	11	2	0	1	0	0	1
BYST_HUMAN|Q13895	BYST_HUMAN|Q13895	BYST_HUMAN	Q13895	Bystin	49598	0	0	1	0	0	0	0	0	0
C170L_HUMAN|Q96L14	C170L_HUMAN|Q96L14	C170L_HUMAN	Q96L14	Cep170-like protein	32646	0	0	2	0	0	0	0	1	0
C1QB_HUMAN|P02746	C1QB_HUMAN|P02746	C1QB_HUMAN	P02746	Complement C1q subcomponent subunit B	26720	0	2	3	0	2	3	0	1	1
C1QBP_HUMAN|Q07021	C1QBP_HUMAN|Q07021	C1QBP_HUMAN	Q07021	Complement component 1 Q subcomponent-binding protein, mitochondrial	31360	1	4	7	0	0	5	0	5	6
C1R_HUMAN|P00736	C1R_HUMAN|P00736	C1R_HUMAN	P00736	Complement C1r subcomponent	80114	0	0	0	0	0	0	1	0	0
C1TC_HUMAN|P11586	C1TC_HUMAN|P11586	C1TC_HUMAN	P11586	C-1-tetrahydrofolate synthase, cytoplasmic	101553	0	4	1	0	0	0	0	8	0
C1TM_HUMAN|Q6UB35	C1TM_HUMAN|Q6UB35	C1TM_HUMAN	Q6UB35	Monofunctional C1-tetrahydrofolate synthase, mitochondrial	105784	0	0	0	0	0	0	0	1	0
C3P1_HUMAN|Q6ZMU1	C3P1_HUMAN|Q6ZMU1	C3P1_HUMAN	Q6ZMU1	Putative protein C3P1	40194	0	0	1	0	0	0	0	0	0
C9JBD2_HUMAN|C9JBD2	C9JBD2_HUMAN|C9JBD2	C9JBD2_HUMAN	C9JBD2	Cytochrome P450 3A4	17288	1	0	0	0	0	0	0	0	0
CA2D2_HUMAN|Q9NY47	CA2D2_HUMAN|Q9NY47	CA2D2_HUMAN	Q9NY47	Voltage-dependent calcium channel subunit alpha-2/delta-2	129810	0	0	0	0	1	0	0	0	0
CABIN_HUMAN|Q9Y6J0	CABIN_HUMAN|Q9Y6J0	CABIN_HUMAN	Q9Y6J0	Calcineurin-binding protein cabin-1	246338	0	0	0	0	0	0	0	0	5
CADM3_HUMAN|Q8N126	CADM3_HUMAN|Q8N126	CADM3_HUMAN	Q8N126	Cell adhesion molecule 3	43297	0	0	1	0	0	0	0	0	0
CAF1A_HUMAN|Q13111	CAF1A_HUMAN|Q13111	CAF1A_HUMAN	Q13111	Chromatin assembly factor 1 subunit A	106920	0	0	0	0	0	11	0	0	13
CAF1B_HUMAN|Q13112	CAF1B_HUMAN|Q13112	CAF1B_HUMAN	Q13112	Chromatin assembly factor 1 subunit B	61489	0	0	2	0	0	6	0	0	12
CAH2_HUMAN|P00918	CAH2_HUMAN|P00918	CAH2_HUMAN	P00918	Carbonic anhydrase 2	29244	0	0	1	0	0	0	0	0	0
CALL5_HUMAN|Q9NZT1	CALL5_HUMAN|Q9NZT1	CALL5_HUMAN	Q9NZT1	Calmodulin-like protein 5	15891	1	0	0	0	0	0	0	1	0
CALM_HUMAN|P62158	CALM_HUMAN|P62158	CALM_HUMAN	P62158	Calmodulin	16836	0	1	3	0	0	0	1	2	0
CALR_HUMAN|P27797	CALR_HUMAN|P27797	CALR_HUMAN	P27797	Calreticulin	48138	7	0	0	11	0	0	15	0	0
CALX_HUMAN|P27824	CALX_HUMAN|P27824	CALX_HUMAN	P27824	Calnexin	67564	0	0	1	0	0	0	0	2	1
CANB1_HUMAN|P63098	CANB1_HUMAN|P63098	CANB1_HUMAN	P63098	Calcineurin subunit B type 1	19298	0	1	0	0	0	0	0	0	0
CAND1_HUMAN|Q86VP6	CAND1_HUMAN|Q86VP6	CAND1_HUMAN	Q86VP6	Cullin-associated NEDD8-dissociated protein 1	136368	0	1	0	0	0	0	0	0	0
CAPZB_HUMAN|P47756	CAPZB_HUMAN|P47756	CAPZB_HUMAN	P47756	F-actin-capping protein subunit beta	31348	0	3	4	0	0	0	0	1	2
CAR10_HUMAN|Q9BWT7	CAR10_HUMAN|Q9BWT7	CAR10_HUMAN	Q9BWT7	Caspase recruitment domain-containing protein 10	115925	0	0	0	0	0	0	0	0	1
CARM1_HUMAN|Q86X55	CARM1_HUMAN|Q86X55	CARM1_HUMAN	Q86X55	Histone-arginine methyltransferase CARM1	65850	0	1	0	0	0	0	0	0	0
CASC5_HUMAN|Q8NG31	CASC5_HUMAN|Q8NG31	CASC5_HUMAN	Q8NG31	Protein CASC5	265377	0	0	4	0	0	0	0	0	1
CASP_HUMAN|Q13948	CASP_HUMAN|Q13948	CASP_HUMAN	Q13948	Protein CASP	77451	0	0	0	0	0	0	0	0	19
CASPE_HUMAN|P31944	CASPE_HUMAN|P31944	CASPE_HUMAN	P31944	Caspase-14	27678	2	0	3	6	3	0	3	3	0
CASQ1_HUMAN|P31415	CASQ1_HUMAN|P31415	CASQ1_HUMAN	P31415	Calsequestrin-1	45157	0	0	0	0	0	0	2	0	0
CASZ1_HUMAN|Q86V15	CASZ1_HUMAN|Q86V15	CASZ1_HUMAN	Q86V15	Zinc finger protein castor homolog 1	190058	0	0	36	0	0	141	0	0	220
CATA_HUMAN|P04040	CATA_HUMAN|P04040	CATA_HUMAN	P04040	Catalase	59752	3	2	0	2	1	0	1	0	1
CATD_HUMAN|P07339	CATD_HUMAN|P07339	CATD_HUMAN	P07339	Cathepsin D	44549	0	0	0	1	0	0	0	0	0
CATIN_HUMAN|Q8WUQ7	CATIN_HUMAN|Q8WUQ7	CATIN_HUMAN	Q8WUQ7	Cactin	88697	0	0	2	0	0	0	0	0	0
CATIN_HUMAN|Q8WUQ7-2	CATIN_HUMAN|Q8WUQ7-2	CATIN_HUMAN	Q8WUQ7-2	Cactin (isoform 2)	88697	0	0	1	0	0	0	0	0	0
CAZA1_HUMAN|P52907	CAZA1_HUMAN|P52907	CAZA1_HUMAN	P52907	F-actin-capping protein subunit alpha-1	32921	1	3	6	0	0	0	1	4	4
CAZA2_HUMAN|P47755	CAZA2_HUMAN|P47755	CAZA2_HUMAN	P47755	F-actin-capping protein subunit alpha-2	32947	0	1	2	0	0	0	0	0	1
CB047_HUMAN|Q8WWC4	CB047_HUMAN|Q8WWC4	CB047_HUMAN	Q8WWC4	Uncharacterized protein C2orf47, mitochondrial	32542	0	1	1	0	0	1	0	0	0
CBLB_HUMAN|Q13191	CBLB_HUMAN|Q13191	CBLB_HUMAN	Q13191	E3 ubiquitin-protein ligase CBL-B	109443	0	0	0	0	0	0	0	0	1
CBLN1_HUMAN|P23435	CBLN1_HUMAN|P23435	CBLN1_HUMAN	P23435	Cerebellin-1	21096	0	4	3	0	2	1	0	0	1
CBSL_HUMAN|P0DN79	CBSL_HUMAN|P0DN79	--	--	--	--	0	1	2	0	0	0	0	0	0
CBX1_HUMAN|P83916	CBX1_HUMAN|P83916	CBX1_HUMAN	P83916	Chromobox protein homolog 1	21416	0	0	1	0	0	0	0	0	2
CBX3_HUMAN|Q13185	CBX3_HUMAN|Q13185	CBX3_HUMAN	Q13185	Chromobox protein homolog 3	20810	0	0	1	0	0	0	0	0	3
CBX6_HUMAN|O95503	CBX6_HUMAN|O95503	CBX6_HUMAN	O95503	Chromobox protein homolog 6	43895	0	0	0	1	1	0	0	0	0
CBY1_HUMAN|Q9Y3M2	CBY1_HUMAN|Q9Y3M2	CBY1_HUMAN	Q9Y3M2	Protein chibby homolog 1	14469	0	1	0	0	0	0	0	0	1
CC062_HUMAN|Q6ZUJ4	CC062_HUMAN|Q6ZUJ4	CC062_HUMAN	Q6ZUJ4	Uncharacterized protein C3orf62	30192	0	0	0	1	0	0	0	0	0
CC124_HUMAN|Q96CT7	CC124_HUMAN|Q96CT7	CC124_HUMAN	Q96CT7	Coiled-coil domain-containing protein 124	25833	0	0	5	0	0	13	0	1	1
CCD12_HUMAN|Q8WUD4	CCD12_HUMAN|Q8WUD4	CCD12_HUMAN	Q8WUD4	Coiled-coil domain-containing protein 12	19179	0	0	2	0	0	0	0	0	0
CCD47_HUMAN|Q96A33	CCD47_HUMAN|Q96A33	CCD47_HUMAN	Q96A33	Coiled-coil domain-containing protein 47	55870	0	1	5	0	0	0	0	2	1
CCD65_HUMAN|Q8IXS2	CCD65_HUMAN|Q8IXS2	CCD65_HUMAN	Q8IXS2	Coiled-coil domain-containing protein 65	57293	0	1	0	0	0	1	0	0	1
CCD66_HUMAN|A2RUB6	CCD66_HUMAN|A2RUB6	CCD66_HUMAN	A2RUB6	Coiled-coil domain-containing protein 66	109405	0	0	0	0	0	0	0	0	1
CCD86_HUMAN|Q9H6F5	CCD86_HUMAN|Q9H6F5	CCD86_HUMAN	Q9H6F5	Coiled-coil domain-containing protein 86	40233	0	0	7	0	0	0	0	0	0
CCDC9_HUMAN|Q9Y3X0	CCDC9_HUMAN|Q9Y3X0	CCDC9_HUMAN	Q9Y3X0	Coiled-coil domain-containing protein 9	59699	0	0	2	0	0	0	0	0	0
CCNC_HUMAN|P24863	CCNC_HUMAN|P24863	CCNC_HUMAN	P24863	Cyclin-C	33241	0	2	2	0	0	0	0	2	2
CCNL1_HUMAN|Q9UK58	CCNL1_HUMAN|Q9UK58	CCNL1_HUMAN	Q9UK58	Cyclin-L1	59630	0	0	11	0	0	0	0	0	1
CCNL2_HUMAN|Q96S94	CCNL2_HUMAN|Q96S94	CCNL2_HUMAN	Q96S94	Cyclin-L2	58144	0	0	4	0	0	0	0	0	1
CD11A_HUMAN|Q9UQ88	CD11A_HUMAN|Q9UQ88	CD11A_HUMAN	Q9UQ88	Cyclin-dependent kinase 11A	91356	0	0	13	0	0	3	0	0	5
CD11B_HUMAN|P21127	CD11B_HUMAN|P21127	CD11B_HUMAN	P21127	Cyclin-dependent kinase 11B	92702	0	0	1	0	0	0	0	0	0
CD2B2_HUMAN|O95400	CD2B2_HUMAN|O95400	CD2B2_HUMAN	O95400	CD2 antigen cytoplasmic tail-binding protein 2	37644	0	0	5	0	0	0	0	0	0
CD320_HUMAN|Q9NPF0	CD320_HUMAN|Q9NPF0	CD320_HUMAN	Q9NPF0	CD320 antigen	28989	0	1	0	0	0	0	0	0	0
CD59_HUMAN|P13987	CD59_HUMAN|P13987	CD59_HUMAN	P13987	CD59 glycoprotein	14176	0	0	0	0	0	0	0	2	0
CDC23_HUMAN|Q9UJX2	CDC23_HUMAN|Q9UJX2	CDC23_HUMAN	Q9UJX2	Cell division cycle protein 23 homolog	68830	0	0	2	0	0	0	0	0	0
CDC45_HUMAN|O75419	CDC45_HUMAN|O75419	CDC45_HUMAN	O75419	Cell division control protein 45 homolog	65565	0	6	6	0	0	2	0	4	5
CDC5L_HUMAN|Q99459	CDC5L_HUMAN|Q99459	CDC5L_HUMAN	Q99459	Cell division cycle 5-like protein	92245	0	1	33	0	0	1	0	1	2
CDC7_HUMAN|O00311	CDC7_HUMAN|O00311	CDC7_HUMAN	O00311	Cell division cycle 7-related protein kinase	63884	0	0	0	0	0	0	0	0	1
CDC73_HUMAN|Q6P1J9	CDC73_HUMAN|Q6P1J9	CDC73_HUMAN	Q6P1J9	Parafibromin	60573	0	0	19	0	0	0	0	0	6
CDIPT_HUMAN|O14735	CDIPT_HUMAN|O14735	CDIPT_HUMAN	O14735	CDP-diacylglycerol--inositol 3-phosphatidyltransferase	23537	0	1	4	0	0	0	0	2	2
CDK1_HUMAN|P06493	CDK1_HUMAN|P06493	CDK1_HUMAN	P06493	Cyclin-dependent kinase 1	34093	0	8	12	0	0	0	0	4	8
CDK10_HUMAN|Q15131	CDK10_HUMAN|Q15131	CDK10_HUMAN	Q15131	Cyclin-dependent kinase 10	41035	0	0	1	0	0	0	0	0	0
CDK2_HUMAN|P24941	CDK2_HUMAN|P24941	CDK2_HUMAN	P24941	Cyclin-dependent kinase 2	33927	0	1	0	0	0	0	0	0	0
CDK5_HUMAN|Q00535	CDK5_HUMAN|Q00535	CDK5_HUMAN	Q00535	Cyclin-dependent-like kinase 5	33302	0	2	1	0	0	0	0	1	0
CDK9_HUMAN|P50750	CDK9_HUMAN|P50750	CDK9_HUMAN	P50750	Cyclin-dependent kinase 9	42775	0	0	3	0	0	0	0	0	0
CDKA1_HUMAN|O14519	CDKA1_HUMAN|O14519	CDKA1_HUMAN	O14519	Cyclin-dependent kinase 2-associated protein 1	12364	0	0	2	0	0	0	0	0	4
CDN2A_HUMAN|P42771	CDN2A_HUMAN|P42771	--	--	--	--	0	2	1	0	0	0	0	2	1
CDSN_HUMAN|Q15517	CDSN_HUMAN|Q15517	CDSN_HUMAN	Q15517	Corneodesmosin	51519	4	0	1	1	4	2	3	4	1
CDX1_HUMAN|P47902	CDX1_HUMAN|P47902	CDX1_HUMAN	P47902	Homeobox protein CDX-1	28136	0	0	0	0	0	0	0	0	1
CDX2_HUMAN|Q99626	CDX2_HUMAN|Q99626	CDX2_HUMAN	Q99626	Homeobox protein CDX-2	33517	0	0	8	0	0	5	0	0	11
CDYL1_HUMAN|Q9Y232	CDYL1_HUMAN|Q9Y232	CDYL1_HUMAN	Q9Y232	Chromodomain Y-like protein	66478	0	0	1	0	0	0	0	0	1
CE024_HUMAN|Q7Z6I8	CE024_HUMAN|Q7Z6I8	CE024_HUMAN	Q7Z6I8	UPF0461 protein C5orf24	20130	0	0	0	0	0	3	0	0	0
CE051_HUMAN|A6NDU8	CE051_HUMAN|A6NDU8	CE051_HUMAN	A6NDU8	UPF0600 protein C5orf51	33618	0	0	2	0	0	0	0	0	1
CE170_HUMAN|Q5SW79	CE170_HUMAN|Q5SW79	CE170_HUMAN	Q5SW79	Centrosomal protein of 170 kDa	175283	0	0	8	0	0	0	0	9	0
CEBPB_HUMAN|P17676	CEBPB_HUMAN|P17676	CEBPB_HUMAN	P17676	CCAAT/enhancer-binding protein beta	36103	0	0	3	0	0	4	0	0	6
CEBPG_HUMAN|P53567	CEBPG_HUMAN|P53567	CEBPG_HUMAN	P53567	CCAAT/enhancer-binding protein gamma	16407	0	0	1	0	0	3	0	0	1
CEBPZ_HUMAN|Q03701	CEBPZ_HUMAN|Q03701	CEBPZ_HUMAN	Q03701	CCAAT/enhancer-binding protein zeta	120967	0	0	4	0	0	1	0	0	0
CECR5_HUMAN|Q9BXW7	CECR5_HUMAN|Q9BXW7	CECR5_HUMAN	Q9BXW7	Cat eye syndrome critical region protein 5	46318	0	0	1	0	0	0	0	0	0
CENPB_HUMAN|P07199	CENPB_HUMAN|P07199	CENPB_HUMAN	P07199	Major centromere autoantigen B	65167	0	0	1	0	0	1	0	0	1
CENPF_HUMAN|P49454	CENPF_HUMAN|P49454	CENPF_HUMAN	P49454	Centromere protein F	367745	0	1	0	0	1	1	0	0	0
CENPS_HUMAN|Q8N2Z9	CENPS_HUMAN|Q8N2Z9	CENPS_HUMAN	Q8N2Z9	Centromere protein S	15892	0	0	0	0	0	0	0	0	3
CENPW_HUMAN|Q5EE01	CENPW_HUMAN|Q5EE01	CENPW_HUMAN	Q5EE01	Centromere protein W	10060	0	0	0	0	0	0	0	0	1
CENPX_HUMAN|A8MT69	CENPX_HUMAN|A8MT69	CENPX_HUMAN	A8MT69	Centromere protein X	8958	0	0	3	0	0	0	0	0	3
CEP97_HUMAN|Q8IW35	CEP97_HUMAN|Q8IW35	CEP97_HUMAN	Q8IW35	Centrosomal protein of 97 kDa	96975	0	0	1	0	0	0	0	0	0
CERU_HUMAN|P00450	CERU_HUMAN|P00450	CERU_HUMAN	P00450	Ceruloplasmin	122198	0	1	0	0	0	2	0	0	0
CETN1_HUMAN|Q12798	CETN1_HUMAN|Q12798	CETN1_HUMAN	Q12798	Centrin-1	19569	0	0	2	0	0	1	0	0	1
CETN2_HUMAN|P41208	CETN2_HUMAN|P41208	CETN2_HUMAN	P41208	Centrin-2	19737	0	0	1	0	0	3	0	1	3
CFA20_HUMAN|Q9Y6A4	CFA20_HUMAN|Q9Y6A4	CFA20_HUMAN	Q9Y6A4	Cilia- and flagella-associated protein 20	22773	1	0	6	0	0	0	0	0	0
CGBP1_HUMAN|Q9UFW8	CGBP1_HUMAN|Q9UFW8	CGBP1_HUMAN	Q9UFW8	CGG triplet repeat-binding protein 1	18819	0	0	0	0	0	0	0	1	1
CH033_HUMAN|Q9H7E9	CH033_HUMAN|Q9H7E9	CH033_HUMAN	Q9H7E9	UPF0488 protein C8orf33	24991	0	0	4	0	0	0	0	0	0
CH10_HUMAN|P61604	CH10_HUMAN|P61604	CH10_HUMAN	P61604	10 kDa heat shock protein, mitochondrial	10931	2	2	2	2	1	1	4	1	0
CH60_HUMAN|P10809	CH60_HUMAN|P10809	CH60_HUMAN	P10809	60 kDa heat shock protein, mitochondrial	61051	16	17	39	18	8	16	12	32	14
CHAP1_HUMAN|Q96JM3	CHAP1_HUMAN|Q96JM3	CHAP1_HUMAN	Q96JM3	Chromosome alignment-maintaining phosphoprotein 1	89094	0	0	0	0	0	0	0	0	2
CHCH1_HUMAN|Q96BP2	CHCH1_HUMAN|Q96BP2	CHCH1_HUMAN	Q96BP2	Coiled-coil-helix-coiled-coil-helix domain-containing protein 1	13474	0	1	0	0	0	0	0	0	0
CHD1_HUMAN|O14646	CHD1_HUMAN|O14646	CHD1_HUMAN	O14646	Chromodomain-helicase-DNA-binding protein 1	196677	0	0	11	0	0	2	0	0	1
CHD3_HUMAN|Q12873	CHD3_HUMAN|Q12873	CHD3_HUMAN	Q12873	Chromodomain-helicase-DNA-binding protein 3	226579	0	0	17	0	0	16	0	0	39
CHD4_HUMAN|Q14839	CHD4_HUMAN|Q14839	CHD4_HUMAN	Q14839	Chromodomain-helicase-DNA-binding protein 4	217993	0	1	39	0	0	27	0	1	152
CHD6_HUMAN|Q8TD26	CHD6_HUMAN|Q8TD26	CHD6_HUMAN	Q8TD26	Chromodomain-helicase-DNA-binding protein 6	305395	0	0	1	0	0	0	0	0	3
CHD7_HUMAN|Q9P2D1	CHD7_HUMAN|Q9P2D1	CHD7_HUMAN	Q9P2D1	Chromodomain-helicase-DNA-binding protein 7	335909	0	0	8	0	0	5	0	0	83
CHD9_HUMAN|Q3L8U1	CHD9_HUMAN|Q3L8U1	CHD9_HUMAN	Q3L8U1	Chromodomain-helicase-DNA-binding protein 9	326004	0	0	1	0	0	0	0	0	0
CHERP_HUMAN|Q8IWX8	CHERP_HUMAN|Q8IWX8	CHERP_HUMAN	Q8IWX8	Calcium homeostasis endoplasmic reticulum protein	103696	0	0	3	0	0	0	0	0	0
CHIP_HUMAN|Q9UNE7	CHIP_HUMAN|Q9UNE7	CHIP_HUMAN	Q9UNE7	E3 ubiquitin-protein ligase CHIP	34854	0	2	0	0	0	0	0	3	1
CHM1A_HUMAN|Q9HD42	CHM1A_HUMAN|Q9HD42	CHM1A_HUMAN	Q9HD42	Charged multivesicular body protein 1a	21701	0	0	3	0	0	1	0	0	4
CHM1B_HUMAN|Q7LBR1	CHM1B_HUMAN|Q7LBR1	CHM1B_HUMAN	Q7LBR1	Charged multivesicular body protein 1b	22108	0	0	1	0	0	0	0	0	1
CHM2A_HUMAN|O43633	CHM2A_HUMAN|O43633	CHM2A_HUMAN	O43633	Charged multivesicular body protein 2a	25102	0	0	2	0	0	0	0	0	5
CHM2B_HUMAN|Q9UQN3	CHM2B_HUMAN|Q9UQN3	CHM2B_HUMAN	Q9UQN3	Charged multivesicular body protein 2b	23905	0	0	0	0	0	0	0	0	1
CHM4B_HUMAN|Q9H444	CHM4B_HUMAN|Q9H444	CHM4B_HUMAN	Q9H444	Charged multivesicular body protein 4b	24948	0	0	1	0	0	0	0	0	2
CHMP3_HUMAN|Q9Y3E7	CHMP3_HUMAN|Q9Y3E7	CHMP3_HUMAN	Q9Y3E7	Charged multivesicular body protein 3	25071	0	0	1	0	0	0	0	0	2
CHMP5_HUMAN|Q9NZZ3	CHMP5_HUMAN|Q9NZZ3	CHMP5_HUMAN	Q9NZZ3	Charged multivesicular body protein 5	24569	0	6	2	0	0	0	0	13	2
CHP1_HUMAN|Q99653	CHP1_HUMAN|Q99653	CHP1_HUMAN	Q99653	Calcineurin B homologous protein 1	22455	0	0	1	0	0	0	0	0	0
CHRC1_HUMAN|Q9NRG0	CHRC1_HUMAN|Q9NRG0	CHRC1_HUMAN	Q9NRG0	Chromatin accessibility complex protein 1	14709	0	0	0	0	0	0	0	0	1
CHTOP_HUMAN|Q9Y3Y2	CHTOP_HUMAN|Q9Y3Y2	CHTOP_HUMAN	Q9Y3Y2	Chromatin target of PRMT1 protein	26395	1	1	19	4	4	4	0	2	5
CI072_HUMAN|Q96LT7	CI072_HUMAN|Q96LT7	CI072_HUMAN	Q96LT7	Protein C9orf72	54324	0	0	0	0	0	0	0	1	0
CIAO1_HUMAN|O76071	CIAO1_HUMAN|O76071	CIAO1_HUMAN	O76071	Probable cytosolic iron-sulfur protein assembly protein CIAO1	37838	0	3	4	0	0	0	0	0	0
CIC_HUMAN|Q96RK0	CIC_HUMAN|Q96RK0	CIC_HUMAN	Q96RK0	Protein capicua homolog	163810	0	0	0	0	0	0	0	0	5
CIR1_HUMAN|Q86X95	CIR1_HUMAN|Q86X95	CIR1_HUMAN	Q86X95	Corepressor interacting with RBPJ 1	52310	4	1	5	0	1	0	1	1	0
CIRBP_HUMAN|Q14011	CIRBP_HUMAN|Q14011	CIRBP_HUMAN	Q14011	Cold-inducible RNA-binding protein	18646	0	0	0	0	0	0	0	0	1
CISD1_HUMAN|Q9NZ45	CISD1_HUMAN|Q9NZ45	CISD1_HUMAN	Q9NZ45	CDGSH iron-sulfur domain-containing protein 1	12198	0	1	2	0	1	0	0	3	5
CISY_HUMAN|O75390	CISY_HUMAN|O75390	CISY_HUMAN	O75390	Citrate synthase, mitochondrial	51709	0	1	0	0	0	0	2	4	0
CK070_HUMAN|Q9BRQ4	CK070_HUMAN|Q9BRQ4	CK070_HUMAN	Q9BRQ4	Uncharacterized protein C11orf70	30857	0	0	1	0	0	0	0	0	0
CK087_HUMAN|Q6NUJ2	CK087_HUMAN|Q6NUJ2	CK087_HUMAN	Q6NUJ2	Uncharacterized protein C11orf87	20621	0	0	0	0	0	0	0	1	0
CK098_HUMAN|E9PRG8	CK098_HUMAN|E9PRG8	CK098_HUMAN	E9PRG8	Uncharacterized protein C11orf98	13797	0	0	1	1	1	2	0	0	0
CKAP2_HUMAN|Q8WWK9	CKAP2_HUMAN|Q8WWK9	CKAP2_HUMAN	Q8WWK9	Cytoskeleton-associated protein 2	76982	0	0	0	1	0	0	1	0	0
CKAP5_HUMAN|Q14008	CKAP5_HUMAN|Q14008	CKAP5_HUMAN	Q14008	Cytoskeleton-associated protein 5	225482	0	0	0	0	0	0	0	1	1
CKP2L_HUMAN|Q8IYA6	CKP2L_HUMAN|Q8IYA6	CKP2L_HUMAN	Q8IYA6	Cytoskeleton-associated protein 2-like	83582	1	0	0	0	0	0	2	1	0
CLAP2_HUMAN|O75122	CLAP2_HUMAN|O75122	CLAP2_HUMAN	O75122	CLIP-associating protein 2	141125	0	0	0	4	4	4	0	0	0
CLASR_HUMAN|Q8N2M8	CLASR_HUMAN|Q8N2M8	CLASR_HUMAN	Q8N2M8	CLK4-associating serine/arginine rich protein	77157	0	0	1	0	0	0	0	0	0
CLCA_HUMAN|P09496	CLCA_HUMAN|P09496	CLCA_HUMAN	P09496	Clathrin light chain A	27075	0	1	1	0	0	0	0	1	0
CLCB_HUMAN|P09497	CLCB_HUMAN|P09497	CLCB_HUMAN	P09497	Clathrin light chain B	25189	0	0	0	0	0	0	0	1	0
CLH1_HUMAN|Q00610	CLH1_HUMAN|Q00610	CLH1_HUMAN	Q00610	Clathrin heavy chain 1	191604	0	50	8	0	9	4	0	71	4
CLIC1_HUMAN|O00299	CLIC1_HUMAN|O00299	CLIC1_HUMAN	O00299	Chloride intracellular channel protein 1	26921	4	0	0	0	0	0	0	0	0
CLK1_HUMAN|P49759	CLK1_HUMAN|P49759	CLK1_HUMAN	P49759	Dual specificity protein kinase CLK1	57287	0	0	1	0	0	0	0	0	0
CLK2_HUMAN|P49760	CLK2_HUMAN|P49760	CLK2_HUMAN	P49760	Dual specificity protein kinase CLK2	60087	0	0	5	0	0	0	0	0	0
CLK3_HUMAN|P49761	CLK3_HUMAN|P49761	CLK3_HUMAN	P49761	Dual specificity protein kinase CLK3	73511	0	0	1	0	0	0	0	0	0
CLM8_HUMAN|Q9UGN4-2	CLM8_HUMAN|Q9UGN4-2	CLM8_HUMAN	Q9UGN4-2	CMRF35-like molecule 8 (isoform 2)	33199	0	0	0	0	0	0	0	0	1
CLN6_HUMAN|Q9NWW5	CLN6_HUMAN|Q9NWW5	CLN6_HUMAN	Q9NWW5	Ceroid-lipofuscinosis neuronal protein 6	35917	0	0	1	0	0	0	0	0	0
CLPB_HUMAN|Q9H078	CLPB_HUMAN|Q9H078	CLPB_HUMAN	Q9H078	Caseinolytic peptidase B protein homolog	78724	0	6	12	0	0	1	0	14	4
CLPB_HUMAN|Q9H078-2	CLPB_HUMAN|Q9H078-2	CLPB_HUMAN	Q9H078-2	Caseinolytic peptidase B protein homolog (isoform 2)	78724	0	0	0	0	0	0	0	1	0
CLPX_HUMAN|O76031	CLPX_HUMAN|O76031	CLPX_HUMAN	O76031	ATP-dependent Clp protease ATP-binding subunit clpX-like, mitochondrial	69219	0	0	0	0	0	0	6	2	0
CLU_HUMAN|O75153	CLU_HUMAN|O75153	CLU_HUMAN	O75153	Clustered mitochondria protein homolog	146661	0	1	0	0	0	0	0	0	0
CMC1_HUMAN|O75746	CMC1_HUMAN|O75746	CMC1_HUMAN	O75746	Calcium-binding mitochondrial carrier protein Aralar1	74757	0	7	13	0	3	4	0	6	4
CMC2_HUMAN|Q9UJS0	CMC2_HUMAN|Q9UJS0	CMC2_HUMAN	Q9UJS0	Calcium-binding mitochondrial carrier protein Aralar2	74171	0	10	17	0	1	7	0	10	7
CN166_HUMAN|Q9Y224	CN166_HUMAN|Q9Y224	CN166_HUMAN	Q9Y224	UPF0568 protein C14orf166	28066	0	1	10	0	0	1	0	2	6
CNBP_HUMAN|P62633	CNBP_HUMAN|P62633	CNBP_HUMAN	P62633	Cellular nucleic acid-binding protein	19461	0	0	1	1	0	0	0	0	0
CND1_HUMAN|Q15021	CND1_HUMAN|Q15021	CND1_HUMAN	Q15021	Condensin complex subunit 1	157173	0	0	0	0	0	2	0	0	0
CNDD3_HUMAN|P42695	CNDD3_HUMAN|P42695	CNDD3_HUMAN	P42695	Condensin-2 complex subunit D3	168881	0	3	6	0	0	1	0	1	1
CNDG2_HUMAN|Q86XI2	CNDG2_HUMAN|Q86XI2	CNDG2_HUMAN	Q86XI2	Condensin-2 complex subunit G2	130953	0	0	1	0	0	0	0	0	0
CNDH2_HUMAN|Q6IBW4	CNDH2_HUMAN|Q6IBW4	CNDH2_HUMAN	Q6IBW4	Condensin-2 complex subunit H2	68223	0	0	1	0	0	0	0	0	0
CNIH4_HUMAN|Q9P003	CNIH4_HUMAN|Q9P003	CNIH4_HUMAN	Q9P003	Protein cornichon homolog 4	16092	0	0	1	0	0	0	0	0	1
CNNM4_HUMAN|Q6P4Q7	CNNM4_HUMAN|Q6P4Q7	CNNM4_HUMAN	Q6P4Q7	Metal transporter CNNM4	86602	0	0	0	0	0	0	6	0	0
CNO6L_HUMAN|Q96LI5	CNO6L_HUMAN|Q96LI5	CNO6L_HUMAN	Q96LI5	CCR4-NOT transcription complex subunit 6-like	62998	0	0	1	0	0	0	0	0	0
CNOT1_HUMAN|A5YKK6	CNOT1_HUMAN|A5YKK6	CNOT1_HUMAN	A5YKK6	CCR4-NOT transcription complex subunit 1	266924	0	6	13	0	6	3	0	9	1
CNOT2_HUMAN|Q9NZN8	CNOT2_HUMAN|Q9NZN8	CNOT2_HUMAN	Q9NZN8	CCR4-NOT transcription complex subunit 2	59734	0	0	4	0	0	0	0	0	0
CNOT3_HUMAN|O75175	CNOT3_HUMAN|O75175	CNOT3_HUMAN	O75175	CCR4-NOT transcription complex subunit 3	81867	0	0	1	0	0	0	0	0	0
CNOT7_HUMAN|Q9UIV1	CNOT7_HUMAN|Q9UIV1	CNOT7_HUMAN	Q9UIV1	CCR4-NOT transcription complex subunit 7	32743	0	2	2	0	0	0	0	3	1
CNOT8_HUMAN|Q9UFF9	CNOT8_HUMAN|Q9UFF9	CNOT8_HUMAN	Q9UFF9	CCR4-NOT transcription complex subunit 8	33538	0	0	1	0	0	0	0	0	0
CNTRL_HUMAN|Q7Z7A1	CNTRL_HUMAN|Q7Z7A1	CNTRL_HUMAN	Q7Z7A1	Centriolin	268871	0	0	0	0	0	1	0	0	0
CO1A1_HUMAN|P02452	CO1A1_HUMAN|P02452	CO1A1_HUMAN	P02452	Collagen alpha-1(I) chain	138932	0	44	0	0	0	0	3	0	0
CO1A2_HUMAN|P08123	CO1A2_HUMAN|P08123	CO1A2_HUMAN	P08123	Collagen alpha-2(I) chain	129305	0	23	0	0	0	0	0	0	0
CO3_HUMAN|P01024	CO3_HUMAN|P01024	CO3_HUMAN	P01024	Complement C3	187138	0	2	3	0	7	11	0	5	8
CO3A1_HUMAN|P02461	CO3A1_HUMAN|P02461	CO3A1_HUMAN	P02461	Collagen alpha-1(III) chain	138555	0	2	0	0	0	0	0	0	0
CO4A_HUMAN|P0C0L4	CO4A_HUMAN|P0C0L4	CO4A_HUMAN	P0C0L4	Complement C4-A	192774	1	4	3	0	0	0	1	2	3
CO4A1_HUMAN|P02462	CO4A1_HUMAN|P02462	CO4A1_HUMAN	P02462	Collagen alpha-1(IV) chain	160605	0	0	0	0	3	4	0	0	0
CO4A2_HUMAN|P08572	CO4A2_HUMAN|P08572	CO4A2_HUMAN	P08572	Collagen alpha-2(IV) chain	167543	0	0	0	0	7	5	0	0	0
CO4A3_HUMAN|Q01955	CO4A3_HUMAN|Q01955	CO4A3_HUMAN	Q01955	Collagen alpha-3(IV) chain	161802	0	0	0	0	1	0	0	0	0
COA3_HUMAN|Q9Y2R0	COA3_HUMAN|Q9Y2R0	COA3_HUMAN	Q9Y2R0	Cytochrome c oxidase assembly factor 3 homolog, mitochondrial	11730	0	2	1	0	0	0	0	2	2
COBA2_HUMAN|P13942	COBA2_HUMAN|P13942	COBA2_HUMAN	P13942	Collagen alpha-2(XI) chain	171780	0	0	1	0	0	0	0	0	0
COCH_HUMAN|O43405	COCH_HUMAN|O43405	COCH_HUMAN	O43405	Cochlin	59479	0	0	0	0	0	0	1	0	0
COF1_HUMAN|P23528	COF1_HUMAN|P23528	COF1_HUMAN	P23528	Cofilin-1	18501	5	11	4	9	1	0	8	9	4
COF2_HUMAN|Q9Y281	COF2_HUMAN|Q9Y281	COF2_HUMAN	Q9Y281	Cofilin-2	18735	0	0	0	1	0	0	0	0	0
COIA1_HUMAN|P39060	COIA1_HUMAN|P39060	COIA1_HUMAN	P39060	Collagen alpha-1(XVIII) chain	178177	0	0	0	0	0	3	0	0	0
COMT_HUMAN|P21964	COMT_HUMAN|P21964	COMT_HUMAN	P21964	Catechol O-methyltransferase	30035	0	0	1	0	0	0	0	0	0
COPA_HUMAN|P53621	COPA_HUMAN|P53621	COPA_HUMAN	P53621	Coatomer subunit alpha	138338	0	8	20	0	3	13	0	17	10
COPB_HUMAN|P53618	COPB_HUMAN|P53618	COPB_HUMAN	P53618	Coatomer subunit beta	107136	0	7	20	0	2	2	0	10	2
COPB2_HUMAN|P35606	COPB2_HUMAN|P35606	COPB2_HUMAN	P35606	Coatomer subunit beta'	102481	0	0	3	0	0	0	0	0	0
COPD_HUMAN|P48444	COPD_HUMAN|P48444	COPD_HUMAN	P48444	Coatomer subunit delta	57207	0	2	5	0	0	0	0	1	0
COPE_HUMAN|O14579	COPE_HUMAN|O14579	COPE_HUMAN	O14579	Coatomer subunit epsilon	34480	0	4	14	0	0	0	0	1	1
COPG1_HUMAN|Q9Y678	COPG1_HUMAN|Q9Y678	COPG1_HUMAN	Q9Y678	Coatomer subunit gamma-1	97713	0	1	6	0	1	1	0	2	1
COPG2_HUMAN|Q9UBF2	COPG2_HUMAN|Q9UBF2	COPG2_HUMAN	Q9UBF2	Coatomer subunit gamma-2	97617	0	0	1	0	0	0	0	0	0
COPZ1_HUMAN|P61923	COPZ1_HUMAN|P61923	COPZ1_HUMAN	P61923	Coatomer subunit zeta-1	20197	0	2	1	0	0	0	0	3	0
COQ5_HUMAN|Q5HYK3	COQ5_HUMAN|Q5HYK3	COQ5_HUMAN	Q5HYK3	2-methoxy-6-polyprenyl-1,4-benzoquinol methylase, mitochondrial	37138	0	2	2	0	0	0	0	1	2
COR1B_HUMAN|Q9BR76	COR1B_HUMAN|Q9BR76	COR1B_HUMAN	Q9BR76	Coronin-1B	54231	0	0	0	0	0	0	0	1	0
COSA1_HUMAN|Q2UY09	COSA1_HUMAN|Q2UY09	COSA1_HUMAN	Q2UY09	Collagen alpha-1(XXVIII) chain	116650	0	0	1	0	0	0	0	0	0
COX11_HUMAN|Q9Y6N1	COX11_HUMAN|Q9Y6N1	COX11_HUMAN	Q9Y6N1	Cytochrome c oxidase assembly protein COX11, mitochondrial	31428	0	0	1	0	0	0	0	0	0
COX15_HUMAN|Q7KZN9	COX15_HUMAN|Q7KZN9	COX15_HUMAN	Q7KZN9	Cytochrome c oxidase assembly protein COX15 homolog	46027	0	2	3	0	0	0	0	1	2
COX16_HUMAN|Q9P0S2	COX16_HUMAN|Q9P0S2	COX16_HUMAN	Q9P0S2	Cytochrome c oxidase assembly protein COX16 homolog, mitochondrial	12292	0	0	1	0	0	0	0	0	0
COX2_HUMAN|P00403	COX2_HUMAN|P00403	COX2_HUMAN	P00403	Cytochrome c oxidase subunit 2	25563	0	2	3	0	0	0	0	1	1
COX41_HUMAN|P13073	COX41_HUMAN|P13073	COX41_HUMAN	P13073	Cytochrome c oxidase subunit 4 isoform 1, mitochondrial	19575	0	3	2	0	0	0	0	3	0
COX5A_HUMAN|P20674	COX5A_HUMAN|P20674	COX5A_HUMAN	P20674	Cytochrome c oxidase subunit 5A, mitochondrial	16761	0	1	0	0	0	0	1	2	1
COX6C_HUMAN|P09669	COX6C_HUMAN|P09669	COX6C_HUMAN	P09669	Cytochrome c oxidase subunit 6C	8780	0	2	3	0	0	0	0	0	0
CP131_HUMAN|Q9UPN4	CP131_HUMAN|Q9UPN4	CP131_HUMAN	Q9UPN4	Centrosomal protein of 131 kDa	122142	0	0	0	0	0	0	0	7	0
CP7A1_HUMAN|P22680	CP7A1_HUMAN|P22680	CP7A1_HUMAN	P22680	Cholesterol 7-alpha-monooxygenase	57657	0	0	0	0	0	0	0	2	0
CPNE1_HUMAN|Q99829	CPNE1_HUMAN|Q99829	CPNE1_HUMAN	Q99829	Copine-1	59055	0	1	0	0	0	0	0	0	0
CPNE2_HUMAN|Q96FN4	CPNE2_HUMAN|Q96FN4	CPNE2_HUMAN	Q96FN4	Copine-2	61186	0	3	2	0	0	0	0	0	1
CPNE3_HUMAN|O75131	CPNE3_HUMAN|O75131	CPNE3_HUMAN	O75131	Copine-3	60127	0	4	6	0	0	0	0	0	0
CPNE8_HUMAN|Q86YQ8	CPNE8_HUMAN|Q86YQ8	CPNE8_HUMAN	Q86YQ8	Copine-8	63104	0	0	2	0	0	0	0	0	0
CPS4L_HUMAN|A6NMK7	CPS4L_HUMAN|A6NMK7	CPS4L_HUMAN	A6NMK7	Putative cleavage and polyadenylation specificity factor subunit 4-like protein	20726	0	0	2	0	0	0	0	0	0
CPSF1_HUMAN|Q10570	CPSF1_HUMAN|Q10570	CPSF1_HUMAN	Q10570	Cleavage and polyadenylation specificity factor subunit 1	160875	0	1	154	0	0	2	0	1	2
CPSF2_HUMAN|Q9P2I0	CPSF2_HUMAN|Q9P2I0	CPSF2_HUMAN	Q9P2I0	Cleavage and polyadenylation specificity factor subunit 2	88482	0	0	109	0	0	0	0	0	0
CPSF3_HUMAN|Q9UKF6	CPSF3_HUMAN|Q9UKF6	CPSF3_HUMAN	Q9UKF6	Cleavage and polyadenylation specificity factor subunit 3	77481	0	0	56	0	0	0	0	1	2
CPSF4_HUMAN|O95639	CPSF4_HUMAN|O95639	CPSF4_HUMAN	O95639	Cleavage and polyadenylation specificity factor subunit 4	30253	0	1	34	0	0	0	0	1	1
CPSF5_HUMAN|O43809	CPSF5_HUMAN|O43809	CPSF5_HUMAN	O43809	Cleavage and polyadenylation specificity factor subunit 5	26225	0	0	24	0	0	1	0	4	4
CPSF6_HUMAN|Q16630	CPSF6_HUMAN|Q16630	CPSF6_HUMAN	Q16630	Cleavage and polyadenylation specificity factor subunit 6	59206	0	0	15	0	0	0	0	1	1
CPSF7_HUMAN|Q8N684	CPSF7_HUMAN|Q8N684	CPSF7_HUMAN	Q8N684	Cleavage and polyadenylation specificity factor subunit 7	52047	0	0	11	0	0	0	0	0	0
CPSM_HUMAN|P31327	CPSM_HUMAN|P31327	CPSM_HUMAN	P31327	Carbamoyl-phosphate synthase [ammonia], mitochondrial	164930	0	3	4	0	1	1	0	4	1
CPVL_HUMAN|Q9H3G5	CPVL_HUMAN|Q9H3G5	CPVL_HUMAN	Q9H3G5	Probable serine carboxypeptidase CPVL	54160	0	6	1	0	2	1	0	10	0
CR021_HUMAN|Q32NC0	CR021_HUMAN|Q32NC0	CR021_HUMAN	Q32NC0	UPF0711 protein C18orf21	24825	0	0	1	0	0	0	1	0	0
CREB5_HUMAN|Q02930	CREB5_HUMAN|Q02930	CREB5_HUMAN	Q02930	Cyclic AMP-responsive element-binding protein 5	56915	0	0	0	0	0	0	0	0	6
CRNL1_HUMAN|Q9BZJ0	CRNL1_HUMAN|Q9BZJ0	CRNL1_HUMAN	Q9BZJ0	Crooked neck-like protein 1	100446	0	0	26	3	0	1	0	0	1
CRNS1_HUMAN|A5YM72	CRNS1_HUMAN|A5YM72	CRNS1_HUMAN	A5YM72	Carnosine synthase 1	88479	0	0	0	0	0	0	0	0	1
CS052_HUMAN|Q9BSF4	CS052_HUMAN|Q9BSF4	CS052_HUMAN	Q9BSF4	Uncharacterized protein C19orf52	29231	0	5	2	0	0	0	0	12	0
CSH1_HUMAN|P0DML2	CSH1_HUMAN|P0DML2	CSH1_HUMAN	P0DML2	Chorionic somatomammotropin hormone 1	25019	7	1	0	3	3	1	4	0	2
CSK21_HUMAN|P68400	CSK21_HUMAN|P68400	CSK21_HUMAN	P68400	Casein kinase II subunit alpha	45141	0	0	11	0	0	0	0	0	1
CSK22_HUMAN|P19784	CSK22_HUMAN|P19784	CSK22_HUMAN	P19784	Casein kinase II subunit alpha'	41211	0	0	5	0	0	0	0	0	0
CSK2B_HUMAN|P67870	CSK2B_HUMAN|P67870	CSK2B_HUMAN	P67870	Casein kinase II subunit beta	24941	0	0	5	0	0	0	0	0	0
CSN7A_HUMAN|Q9UBW8	CSN7A_HUMAN|Q9UBW8	CSN7A_HUMAN	Q9UBW8	COP9 signalosome complex subunit 7a	30274	0	0	0	0	0	0	0	1	0
CSN7B_HUMAN|Q9H9Q2	CSN7B_HUMAN|Q9H9Q2	CSN7B_HUMAN	Q9H9Q2	COP9 signalosome complex subunit 7b	29620	0	0	0	0	0	0	0	1	0
CSTF1_HUMAN|Q05048	CSTF1_HUMAN|Q05048	CSTF1_HUMAN	Q05048	Cleavage stimulation factor subunit 1	48355	0	0	14	0	0	0	0	0	0
CSTF2_HUMAN|P33240	CSTF2_HUMAN|P33240	CSTF2_HUMAN	P33240	Cleavage stimulation factor subunit 2	60956	0	0	15	0	0	0	0	0	0
CSTF3_HUMAN|Q12996	CSTF3_HUMAN|Q12996	CSTF3_HUMAN	Q12996	Cleavage stimulation factor subunit 3	82917	0	0	28	0	0	0	0	0	0
CTBL1_HUMAN|Q8WYA6	CTBL1_HUMAN|Q8WYA6	CTBL1_HUMAN	Q8WYA6	Beta-catenin-like protein 1	65170	0	0	10	0	0	0	0	0	0
CTBP1_HUMAN|Q13363	CTBP1_HUMAN|Q13363	CTBP1_HUMAN	Q13363	C-terminal-binding protein 1	47532	0	0	7	0	0	4	0	8	25
CTBP2_HUMAN|P56545	CTBP2_HUMAN|P56545	CTBP2_HUMAN	P56545	C-terminal-binding protein 2	48942	0	1	4	0	0	1	0	3	17
CTNB1_HUMAN|P35222	CTNB1_HUMAN|P35222	CTNB1_HUMAN	P35222	Catenin beta-1	85491	0	0	2	0	0	1	0	0	0
CTR9_HUMAN|Q6PD62	CTR9_HUMAN|Q6PD62	CTR9_HUMAN	Q6PD62	RNA polymerase-associated protein CTR9 homolog	133495	0	0	3	0	0	0	0	0	0
CTRO_HUMAN|O14578	CTRO_HUMAN|O14578	CTRO_HUMAN	O14578	Citron Rho-interacting kinase	231418	0	0	0	0	0	0	0	1	0
CTU2_HUMAN|Q2VPK5	CTU2_HUMAN|Q2VPK5	CTU2_HUMAN	Q2VPK5	Cytoplasmic tRNA 2-thiolation protein 2	56104	0	0	0	0	0	0	0	1	0
CUL3_HUMAN|Q13618	CUL3_HUMAN|Q13618	CUL3_HUMAN	Q13618	Cullin-3	88925	0	0	0	0	0	0	0	5	0
CUL5_HUMAN|Q93034	CUL5_HUMAN|Q93034	CUL5_HUMAN	Q93034	Cullin-5	90950	3	0	0	0	0	0	1	0	0
CUL7_HUMAN|Q14999	CUL7_HUMAN|Q14999	CUL7_HUMAN	Q14999	Cullin-7	191150	0	0	2	0	0	6	0	1	0
CUL9_HUMAN|Q8IWT3	CUL9_HUMAN|Q8IWT3	CUL9_HUMAN	Q8IWT3	Cullin-9	281214	0	0	1	0	0	17	0	0	0
CUX1_HUMAN|P39880	CUX1_HUMAN|P39880	CUX1_HUMAN	P39880	Homeobox protein cut-like 1	164178	0	0	0	0	0	0	0	0	16
CWC15_HUMAN|Q9P013	CWC15_HUMAN|Q9P013	CWC15_HUMAN	Q9P013	Spliceosome-associated protein CWC15 homolog	26622	0	0	7	0	0	0	0	0	0
CWC22_HUMAN|Q9HCG8	CWC22_HUMAN|Q9HCG8	CWC22_HUMAN	Q9HCG8	Pre-mRNA-splicing factor CWC22 homolog	105460	0	0	4	0	0	0	0	0	0
CWC25_HUMAN|Q9NXE8	CWC25_HUMAN|Q9NXE8	CWC25_HUMAN	Q9NXE8	Pre-mRNA-splicing factor CWC25 homolog	49644	0	0	2	0	0	0	0	0	0
CWC27_HUMAN|Q6UX04	CWC27_HUMAN|Q6UX04	CWC27_HUMAN	Q6UX04	Peptidyl-prolyl cis-trans isomerase CWC27 homolog	53844	0	0	5	0	0	0	0	0	0
CX056_HUMAN|Q9H5V9	CX056_HUMAN|Q9H5V9	CX056_HUMAN	Q9H5V9	UPF0428 protein CXorf56	25623	0	2	3	0	0	0	0	1	2
CX057_HUMAN|Q6NSI4	CX057_HUMAN|Q6NSI4	CX057_HUMAN	Q6NSI4	Uncharacterized protein CXorf57	97549	0	0	0	0	1	0	0	0	0
CX7A2_HUMAN|P14406	CX7A2_HUMAN|P14406	CX7A2_HUMAN	P14406	Cytochrome c oxidase subunit 7A2, mitochondrial	9395	0	2	1	0	0	2	1	2	2
CXA1_HUMAN|P17302	CXA1_HUMAN|P17302	CXA1_HUMAN	P17302	Gap junction alpha-1 protein	43006	0	2	1	0	0	0	0	0	0
CY1_HUMAN|P08574	CY1_HUMAN|P08574	CY1_HUMAN	P08574	Cytochrome c1, heme protein, mitochondrial	35420	0	3	9	0	0	0	0	1	2
CYBP_HUMAN|Q9HB71	CYBP_HUMAN|Q9HB71	CYBP_HUMAN	Q9HB71	Calcyclin-binding protein	26208	0	0	1	0	0	0	0	3	1
CYC_HUMAN|P99999	CYC_HUMAN|P99999	CYC_HUMAN	P99999	Cytochrome c	11748	0	1	0	0	0	0	3	1	1
CYTA_HUMAN|P01040	CYTA_HUMAN|P01040	CYTA_HUMAN	P01040	Cystatin-A	11005	9	1	0	5	2	1	2	5	1
D3DQY9_HUMAN|D3DQY9	D3DQY9_HUMAN|D3DQY9	D3DQY9_HUMAN	D3DQY9	HCG1991922, isoform CRA_a	21576	0	0	0	0	0	1	0	0	0
D3DTX7_HUMAN|D3DTX7	D3DTX7_HUMAN|D3DTX7	D3DTX7_HUMAN	D3DTX7	Collagen, type I, alpha 1, isoform CRA_a	84734	0	33	0	0	0	0	0	0	0
D3DW91_HUMAN|D3DW91	D3DW91_HUMAN|D3DW91	D3DW91_HUMAN	D3DW91	HCG23704, isoform CRA_a	8842	0	1	1	1	1	1	1	0	0
D3VVN5_HUMAN|D3VVN5	D3VVN5_HUMAN|D3VVN5	D3VVN5_HUMAN	D3VVN5	Ataxin 3 variant ref	0	0	0	0	0	0	1	0	0	0
DAAF5_HUMAN|Q86Y56	DAAF5_HUMAN|Q86Y56	DAAF5_HUMAN	Q86Y56	Dynein assembly factor 5, axonemal	93516	0	0	2	0	0	0	0	0	0
DAD1_HUMAN|P61803	DAD1_HUMAN|P61803	DAD1_HUMAN	P61803	Dolichyl-diphosphooligosaccharide--protein glycosyltransferase subunit DAD1	12496	0	0	2	0	0	0	0	1	0
DBF4A_HUMAN|Q9UBU7	DBF4A_HUMAN|Q9UBU7	DBF4A_HUMAN	Q9UBU7	Protein DBF4 homolog A	76853	0	0	0	0	0	0	0	1	0
DBF4B_HUMAN|Q8NFT6	DBF4B_HUMAN|Q8NFT6	DBF4B_HUMAN	Q8NFT6	Protein DBF4 homolog B	67239	0	0	0	0	0	0	0	0	1
DBLOH_HUMAN|Q9NR28	DBLOH_HUMAN|Q9NR28	DBLOH_HUMAN	Q9NR28	Diablo homolog, mitochondrial	27129	0	1	0	0	14	0	0	13	0
DC1I2_HUMAN|Q13409	DC1I2_HUMAN|Q13409	DC1I2_HUMAN	Q13409	Cytoplasmic dynein 1 intermediate chain 2	71452	0	1	1	0	0	0	0	2	0
DC1L1_HUMAN|Q9Y6G9	DC1L1_HUMAN|Q9Y6G9	DC1L1_HUMAN	Q9Y6G9	Cytoplasmic dynein 1 light intermediate chain 1	56575	0	3	5	0	0	0	0	5	0
DCAF7_HUMAN|P61962	DCAF7_HUMAN|P61962	DCAF7_HUMAN	P61962	DDB1- and CUL4-associated factor 7	38924	0	2	5	0	0	0	0	0	0
DCD_HUMAN|P81605	DCD_HUMAN|P81605	DCD_HUMAN	P81605	Dermcidin	11283	20	13	15	16	14	10	18	14	16
DCTN4_HUMAN|Q9UJW0	DCTN4_HUMAN|Q9UJW0	DCTN4_HUMAN	Q9UJW0	Dynactin subunit 4	52334	0	0	1	0	0	0	0	0	0
DCTN5_HUMAN|Q9BTE1	DCTN5_HUMAN|Q9BTE1	DCTN5_HUMAN	Q9BTE1	Dynactin subunit 5	20125	0	0	0	0	0	0	0	1	0
DCTP1_HUMAN|Q9H773	DCTP1_HUMAN|Q9H773	DCTP1_HUMAN	Q9H773	dCTP pyrophosphatase 1	18679	0	0	0	0	0	0	0	1	1
DDA1_HUMAN|Q9BW61	DDA1_HUMAN|Q9BW61	DDA1_HUMAN	Q9BW61	DET1- and DDB1-associated protein 1	11834	0	0	1	0	0	0	0	1	2
DDB1_HUMAN|Q16531	DDB1_HUMAN|Q16531	DDB1_HUMAN	Q16531	DNA damage-binding protein 1	126961	0	2	15	0	0	16	0	6	13
DDB2_HUMAN|Q92466	DDB2_HUMAN|Q92466	DDB2_HUMAN	Q92466	DNA damage-binding protein 2	47861	0	0	0	0	0	1	0	0	0
DDI1_HUMAN|Q8WTU0	DDI1_HUMAN|Q8WTU0	DDI1_HUMAN	Q8WTU0	Protein DDI1 homolog 1	44122	0	2	3	0	1	2	0	2	1
DDX1_HUMAN|Q92499	DDX1_HUMAN|Q92499	DDX1_HUMAN	Q92499	ATP-dependent RNA helicase DDX1	82427	0	1	12	0	0	0	0	0	2
DDX17_HUMAN|Q92841	DDX17_HUMAN|Q92841	DDX17_HUMAN	Q92841	Probable ATP-dependent RNA helicase DDX17	80268	3	20	61	2	0	13	3	19	18
DDX18_HUMAN|Q9NVP1	DDX18_HUMAN|Q9NVP1	DDX18_HUMAN	Q9NVP1	ATP-dependent RNA helicase DDX18	75402	0	0	6	0	0	1	0	0	0
DDX20_HUMAN|Q9UHI6	DDX20_HUMAN|Q9UHI6	DDX20_HUMAN	Q9UHI6	Probable ATP-dependent RNA helicase DDX20	92235	0	2	8	0	0	0	0	4	2
DDX21_HUMAN|Q9NR30	DDX21_HUMAN|Q9NR30	DDX21_HUMAN	Q9NR30	Nucleolar RNA helicase 2	87339	0	0	17	0	0	12	0	0	0
DDX23_HUMAN|Q9BUQ8	DDX23_HUMAN|Q9BUQ8	DDX23_HUMAN	Q9BUQ8	Probable ATP-dependent RNA helicase DDX23	95577	0	0	23	0	0	0	0	0	2
DDX24_HUMAN|Q9GZR7	DDX24_HUMAN|Q9GZR7	DDX24_HUMAN	Q9GZR7	ATP-dependent RNA helicase DDX24	96326	0	0	1	0	0	0	0	0	0
DDX27_HUMAN|Q96GQ7	DDX27_HUMAN|Q96GQ7	DDX27_HUMAN	Q96GQ7	Probable ATP-dependent RNA helicase DDX27	89830	0	0	4	0	0	1	0	0	0
DDX28_HUMAN|Q9NUL7	DDX28_HUMAN|Q9NUL7	DDX28_HUMAN	Q9NUL7	Probable ATP-dependent RNA helicase DDX28	59577	0	0	13	0	0	0	0	0	0
DDX31_HUMAN|Q9H8H2	DDX31_HUMAN|Q9H8H2	DDX31_HUMAN	Q9H8H2	Probable ATP-dependent RNA helicase DDX31	94082	0	0	1	0	0	0	0	0	0
DDX3X_HUMAN|O00571	DDX3X_HUMAN|O00571	DDX3X_HUMAN	O00571	ATP-dependent RNA helicase DDX3X	73239	1	22	62	0	2	3	0	44	35
DDX41_HUMAN|Q9UJV9	DDX41_HUMAN|Q9UJV9	DDX41_HUMAN	Q9UJV9	Probable ATP-dependent RNA helicase DDX41	69833	136	79	80	116	63	68	125	77	55
DDX42_HUMAN|Q86XP3	DDX42_HUMAN|Q86XP3	DDX42_HUMAN	Q86XP3	ATP-dependent RNA helicase DDX42	102969	0	0	13	0	0	0	0	0	0
DDX46_HUMAN|Q7L014	DDX46_HUMAN|Q7L014	DDX46_HUMAN	Q7L014	Probable ATP-dependent RNA helicase DDX46	117355	0	0	0	1	1	1	5	0	0
DDX5_HUMAN|P17844	DDX5_HUMAN|P17844	DDX5_HUMAN	P17844	Probable ATP-dependent RNA helicase DDX5	69144	0	11	49	1	0	1	2	11	19
DDX50_HUMAN|Q9BQ39	DDX50_HUMAN|Q9BQ39	DDX50_HUMAN	Q9BQ39	ATP-dependent RNA helicase DDX50	82560	0	0	11	0	0	1	0	0	0
DDX51_HUMAN|Q8N8A6	DDX51_HUMAN|Q8N8A6	DDX51_HUMAN	Q8N8A6	ATP-dependent RNA helicase DDX51	72453	0	0	1	0	0	0	0	0	0
DDX52_HUMAN|Q9Y2R4	DDX52_HUMAN|Q9Y2R4	DDX52_HUMAN	Q9Y2R4	Probable ATP-dependent RNA helicase DDX52	67494	0	0	3	0	0	0	0	0	0
DDX54_HUMAN|Q8TDD1	DDX54_HUMAN|Q8TDD1	DDX54_HUMAN	Q8TDD1	ATP-dependent RNA helicase DDX54	98589	0	0	5	0	0	0	0	0	0
DDX55_HUMAN|Q8NHQ9	DDX55_HUMAN|Q8NHQ9	DDX55_HUMAN	Q8NHQ9	ATP-dependent RNA helicase DDX55	68543	0	0	1	0	0	0	0	0	0
DDX56_HUMAN|Q9NY93	DDX56_HUMAN|Q9NY93	DDX56_HUMAN	Q9NY93	Probable ATP-dependent RNA helicase DDX56	61586	0	0	11	0	0	1	0	0	0
DDX6_HUMAN|P26196	DDX6_HUMAN|P26196	DDX6_HUMAN	P26196	Probable ATP-dependent RNA helicase DDX6	54413	0	1	6	0	0	0	0	1	0
DECR2_HUMAN|Q9NUI1	DECR2_HUMAN|Q9NUI1	DECR2_HUMAN	Q9NUI1	Peroxisomal 2,4-dienoyl-CoA reductase	30775	0	0	0	0	0	1	0	0	0
DEF1_HUMAN|P59665	DEF1_HUMAN|P59665	DEF1_HUMAN	P59665	Neutrophil defensin 1	10200	2	0	0	0	0	0	0	1	0
DEN4C_HUMAN|Q5VZ89	DEN4C_HUMAN|Q5VZ89	DEN4C_HUMAN	Q5VZ89	DENN domain-containing protein 4C	186846	0	0	0	0	0	0	0	1	0
DEOC_HUMAN|Q9Y315	DEOC_HUMAN|Q9Y315	DEOC_HUMAN	Q9Y315	Deoxyribose-phosphate aldolase	35228	0	2	0	0	0	0	0	2	0
DERL1_HUMAN|Q9BUN8	DERL1_HUMAN|Q9BUN8	DERL1_HUMAN	Q9BUN8	Derlin-1	28799	0	0	1	0	0	0	0	0	0
DESM_HUMAN|P17661	DESM_HUMAN|P17661	DESM_HUMAN	P17661	Desmin	53532	0	1	0	0	0	0	0	10	0
DESP_HUMAN|P15924	DESP_HUMAN|P15924	DESP_HUMAN	P15924	Desmoplakin	331756	47	201	128	151	94	20	12	316	96
DEST_HUMAN|P60981	DEST_HUMAN|P60981	DEST_HUMAN	P60981	Destrin	18504	0	1	0	0	0	0	0	2	0
DGC14_HUMAN|Q96DF8	DGC14_HUMAN|Q96DF8	DGC14_HUMAN	Q96DF8	Protein DGCR14	52565	0	0	11	0	0	0	0	0	0
DHB11_HUMAN|Q8NBQ5	DHB11_HUMAN|Q8NBQ5	DHB11_HUMAN	Q8NBQ5	Estradiol 17-beta-dehydrogenase 11	32934	0	0	1	0	0	0	0	0	0
DHB12_HUMAN|Q53GQ0	DHB12_HUMAN|Q53GQ0	DHB12_HUMAN	Q53GQ0	Very-long-chain 3-oxoacyl-CoA reductase	34322	0	4	14	0	1	3	0	2	4
DHB4_HUMAN|P51659	DHB4_HUMAN|P51659	DHB4_HUMAN	P51659	Peroxisomal multifunctional enzyme type 2	79681	0	0	0	0	0	0	1	0	1
DHCR7_HUMAN|Q9UBM7	DHCR7_HUMAN|Q9UBM7	DHCR7_HUMAN	Q9UBM7	7-dehydrocholesterol reductase	54486	0	3	3	0	0	1	0	2	1
DHE3_HUMAN|P00367	DHE3_HUMAN|P00367	DHE3_HUMAN	P00367	Glutamate dehydrogenase 1, mitochondrial	61394	0	0	4	0	0	0	0	0	1
DHX15_HUMAN|O43143	DHX15_HUMAN|O43143	DHX15_HUMAN	O43143	Putative pre-mRNA-splicing factor ATP-dependent RNA helicase DHX15	90928	4	4	91	9	1	10	4	7	11
DHX16_HUMAN|O60231	DHX16_HUMAN|O60231	DHX16_HUMAN	O60231	Putative pre-mRNA-splicing factor ATP-dependent RNA helicase DHX16	119257	0	0	2	0	0	0	0	0	0
DHX29_HUMAN|Q7Z478	DHX29_HUMAN|Q7Z478	DHX29_HUMAN	Q7Z478	ATP-dependent RNA helicase DHX29	155227	0	0	1	0	0	3	0	0	0
DHX30_HUMAN|Q7L2E3	DHX30_HUMAN|Q7L2E3	DHX30_HUMAN	Q7L2E3	Putative ATP-dependent RNA helicase DHX30	133930	0	0	16	0	0	12	0	0	0
DHX33_HUMAN|Q9H6R0	DHX33_HUMAN|Q9H6R0	DHX33_HUMAN	Q9H6R0	Putative ATP-dependent RNA helicase DHX33	78869	0	1	0	0	0	0	0	0	0
DHX35_HUMAN|Q9H5Z1	DHX35_HUMAN|Q9H5Z1	DHX35_HUMAN	Q9H5Z1	Probable ATP-dependent RNA helicase DHX35	78906	1	0	8	7	0	0	0	0	0
DHX36_HUMAN|Q9H2U1	DHX36_HUMAN|Q9H2U1	DHX36_HUMAN	Q9H2U1	ATP-dependent RNA helicase DHX36	114754	0	0	1	0	0	0	0	0	0
DHX40_HUMAN|Q8IX18	DHX40_HUMAN|Q8IX18	DHX40_HUMAN	Q8IX18	Probable ATP-dependent RNA helicase DHX40	88555	0	0	1	0	0	0	0	0	0
DHX8_HUMAN|Q14562	DHX8_HUMAN|Q14562	DHX8_HUMAN	Q14562	ATP-dependent RNA helicase DHX8	139307	1	0	11	0	0	1	0	0	0
DHX9_HUMAN|Q08211	DHX9_HUMAN|Q08211	DHX9_HUMAN	Q08211	ATP-dependent RNA helicase A	140950	0	0	24	0	0	26	0	0	1
DIAP3_HUMAN|Q9NSV4	DIAP3_HUMAN|Q9NSV4	DIAP3_HUMAN	Q9NSV4	Protein diaphanous homolog 3	136918	0	0	1	0	0	0	0	0	0
DIC_HUMAN|Q9UBX3	DIC_HUMAN|Q9UBX3	DIC_HUMAN	Q9UBX3	Mitochondrial dicarboxylate carrier	31280	0	11	16	0	3	6	0	12	8
DICER_HUMAN|Q9UPY3	DICER_HUMAN|Q9UPY3	DICER_HUMAN	Q9UPY3	Endoribonuclease Dicer	218669	0	0	3	0	0	0	0	1	1
DIM1_HUMAN|Q9UNQ2	DIM1_HUMAN|Q9UNQ2	DIM1_HUMAN	Q9UNQ2	Probable dimethyladenosine transferase	35234	0	0	6	0	0	1	0	0	0
DJB11_HUMAN|Q9UBS4	DJB11_HUMAN|Q9UBS4	DJB11_HUMAN	Q9UBS4	DnaJ homolog subfamily B member 11	40511	0	1	2	10	0	0	10	1	1
DJC10_HUMAN|Q8IXB1	DJC10_HUMAN|Q8IXB1	DJC10_HUMAN	Q8IXB1	DnaJ homolog subfamily C member 10	91074	0	6	5	0	0	0	0	7	10
DJC11_HUMAN|Q9NVH1	DJC11_HUMAN|Q9NVH1	DJC11_HUMAN	Q9NVH1	DnaJ homolog subfamily C member 11	63274	0	0	4	0	0	0	0	0	0
DJC13_HUMAN|O75165	DJC13_HUMAN|O75165	DJC13_HUMAN	O75165	DnaJ homolog subfamily C member 13	254401	0	0	2	0	0	0	0	0	0
DJC16_HUMAN|Q9Y2G8	DJC16_HUMAN|Q9Y2G8	DJC16_HUMAN	Q9Y2G8	DnaJ homolog subfamily C member 16	90586	0	0	1	0	0	0	0	0	0
DJC30_HUMAN|Q96LL9	DJC30_HUMAN|Q96LL9	DJC30_HUMAN	Q96LL9	DnaJ homolog subfamily C member 30	25960	0	0	1	0	0	0	0	0	0
DKC1_HUMAN|O60832	DKC1_HUMAN|O60832	DKC1_HUMAN	O60832	H/ACA ribonucleoprotein complex subunit 4	57671	0	0	20	0	0	5	0	0	0
DLDH_HUMAN|P09622	DLDH_HUMAN|P09622	DLDH_HUMAN	P09622	Dihydrolipoyl dehydrogenase, mitochondrial	54174	0	6	7	0	23	12	0	11	5
DLG4_HUMAN|P78352	DLG4_HUMAN|P78352	DLG4_HUMAN	P78352	Disks large homolog 4	80490	0	0	0	0	0	0	0	0	1
DLRB1_HUMAN|Q9NP97	DLRB1_HUMAN|Q9NP97	DLRB1_HUMAN	Q9NP97	Dynein light chain roadblock-type 1	10921	0	1	7	0	1	0	0	2	1
DLX1_HUMAN|P56177	DLX1_HUMAN|P56177	DLX1_HUMAN	P56177	Homeobox protein DLX-1	27318	0	0	3	0	0	3	0	0	5
DLX2_HUMAN|Q07687	DLX2_HUMAN|Q07687	DLX2_HUMAN	Q07687	Homeobox protein DLX-2	34240	0	0	3	0	0	2	0	0	9
DLX6_HUMAN|P56179	DLX6_HUMAN|P56179	DLX6_HUMAN	P56179	Homeobox protein DLX-6	19707	0	0	2	0	0	0	0	0	2
DMAP1_HUMAN|Q9NPF5	DMAP1_HUMAN|Q9NPF5	DMAP1_HUMAN	Q9NPF5	DNA methyltransferase 1-associated protein 1	52989	0	0	1	0	0	0	0	0	4
DMBT1_HUMAN|Q9UGM3	DMBT1_HUMAN|Q9UGM3	DMBT1_HUMAN	Q9UGM3	Deleted in malignant brain tumors 1 protein	260721	1	1	0	0	0	0	0	1	1
DMD_HUMAN|P11532	DMD_HUMAN|P11532	DMD_HUMAN	P11532	Dystrophin	426727	0	0	1	0	1	0	0	0	0
DMP1_HUMAN|Q13316	DMP1_HUMAN|Q13316	DMP1_HUMAN	Q13316	Dentin matrix acidic phosphoprotein 1	55779	0	0	1	0	0	0	0	0	0
DNJA1_HUMAN|P31689	DNJA1_HUMAN|P31689	DNJA1_HUMAN	P31689	DnaJ homolog subfamily A member 1	44865	0	0	7	0	1	0	0	4	2
DNJA2_HUMAN|O60884	DNJA2_HUMAN|O60884	DNJA2_HUMAN	O60884	DnaJ homolog subfamily A member 2	45743	0	0	4	0	0	0	0	0	0
DNJA3_HUMAN|Q96EY1	DNJA3_HUMAN|Q96EY1	DNJA3_HUMAN	Q96EY1	DnaJ homolog subfamily A member 3, mitochondrial	52485	0	8	10	0	2	2	0	8	5
DNJA3_HUMAN|Q96EY1-2	DNJA3_HUMAN|Q96EY1-2	DNJA3_HUMAN	Q96EY1-2	DnaJ homolog subfamily A member 3, mitochondrial (isoform 2)	52485	0	0	1	0	0	0	0	0	0
DNJB1_HUMAN|P25685	DNJB1_HUMAN|P25685	DNJB1_HUMAN	P25685	DnaJ homolog subfamily B member 1	38042	0	5	4	0	1	0	0	1	0
DNJB2_HUMAN|P25686	DNJB2_HUMAN|P25686	DNJB2_HUMAN	P25686	DnaJ homolog subfamily B member 2	35578	0	0	1	0	0	1	0	1	1
DNJB3_HUMAN|Q8WWF6	DNJB3_HUMAN|Q8WWF6	DNJB3_HUMAN	Q8WWF6	DnaJ homolog subfamily B member 3	16557	0	2	3	0	1	2	0	2	3
DNJB4_HUMAN|Q9UDY4	DNJB4_HUMAN|Q9UDY4	DNJB4_HUMAN	Q9UDY4	DnaJ homolog subfamily B member 4	37804	0	1	0	0	0	0	0	3	0
DNJB6_HUMAN|O75190	DNJB6_HUMAN|O75190	DNJB6_HUMAN	O75190	DnaJ homolog subfamily B member 6	36085	0	4	6	0	2	2	0	6	5
DNJC7_HUMAN|Q99615	DNJC7_HUMAN|Q99615	DNJC7_HUMAN	Q99615	DnaJ homolog subfamily C member 7	56437	0	1	4	0	0	0	0	5	1
DNJC9_HUMAN|Q8WXX5	DNJC9_HUMAN|Q8WXX5	DNJC9_HUMAN	Q8WXX5	DnaJ homolog subfamily C member 9	29908	0	0	4	0	0	0	0	0	0
DNLI3_HUMAN|P49916	DNLI3_HUMAN|P49916	DNLI3_HUMAN	P49916	DNA ligase 3	112900	0	0	54	0	0	55	0	0	189
DNM3A_HUMAN|Q9Y6K1	DNM3A_HUMAN|Q9Y6K1	DNM3A_HUMAN	Q9Y6K1	DNA (cytosine-5)-methyltransferase 3A	101852	0	0	0	0	0	1	0	0	0
DNM3B_HUMAN|Q9UBC3	DNM3B_HUMAN|Q9UBC3	DNM3B_HUMAN	Q9UBC3	DNA (cytosine-5)-methyltransferase 3B	95745	0	0	0	0	0	1	0	0	0
DNPH1_HUMAN|O43598	DNPH1_HUMAN|O43598	DNPH1_HUMAN	O43598	2'-deoxynucleoside 5'-phosphate N-hydrolase 1	19107	0	0	0	1	0	0	0	0	0
DOCK7_HUMAN|Q96N67	DOCK7_HUMAN|Q96N67	DOCK7_HUMAN	Q96N67	Dedicator of cytokinesis protein 7	242547	0	4	10	0	5	2	0	17	8
DPM1_HUMAN|O60762	DPM1_HUMAN|O60762	DPM1_HUMAN	O60762	Dolichol-phosphate mannosyltransferase subunit 1	29632	0	8	13	0	2	7	0	9	11
DPM3_HUMAN|Q9P2X0	DPM3_HUMAN|Q9P2X0	DPM3_HUMAN	Q9P2X0	Dolichol-phosphate mannosyltransferase subunit 3	10093	0	0	1	0	0	0	0	0	0
DPOD1_HUMAN|P28340	DPOD1_HUMAN|P28340	DPOD1_HUMAN	P28340	DNA polymerase delta catalytic subunit	123624	0	5	3	0	3	1	0	5	2
DPOD3_HUMAN|Q15054	DPOD3_HUMAN|Q15054	DPOD3_HUMAN	Q15054	DNA polymerase delta subunit 3	51397	0	2	2	0	0	0	0	3	3
DPOE1_HUMAN|Q07864	DPOE1_HUMAN|Q07864	DPOE1_HUMAN	Q07864	DNA polymerase epsilon catalytic subunit A	261504	0	4	29	0	1	2	0	3	41
DPOE2_HUMAN|P56282	DPOE2_HUMAN|P56282	DPOE2_HUMAN	P56282	DNA polymerase epsilon subunit 2	59534	0	0	2	0	0	0	0	0	0
DPOE3_HUMAN|Q9NRF9	DPOE3_HUMAN|Q9NRF9	DPOE3_HUMAN	Q9NRF9	DNA polymerase epsilon subunit 3	16858	0	0	0	0	0	0	0	1	0
DPOE4_HUMAN|Q9NR33	DPOE4_HUMAN|Q9NR33	DPOE4_HUMAN	Q9NR33	DNA polymerase epsilon subunit 4	12208	0	1	2	0	0	0	0	1	2
DPOG1_HUMAN|P54098	DPOG1_HUMAN|P54098	DPOG1_HUMAN	P54098	DNA polymerase subunit gamma-1	139554	0	0	26	0	0	59	0	0	32
DPOG2_HUMAN|Q9UHN1	DPOG2_HUMAN|Q9UHN1	DPOG2_HUMAN	Q9UHN1	DNA polymerase subunit gamma-2, mitochondrial	54908	0	0	17	0	0	8	0	0	7
DPOLB_HUMAN|P06746	DPOLB_HUMAN|P06746	DPOLB_HUMAN	P06746	DNA polymerase beta	38175	0	0	23	0	0	11	0	0	25
DPP8_HUMAN|Q6V1X1	DPP8_HUMAN|Q6V1X1	DPP8_HUMAN	Q6V1X1	Dipeptidyl peptidase 8	103353	3	1	0	5	1	1	2	0	0
DPP9_HUMAN|Q86TI2	DPP9_HUMAN|Q86TI2	DPP9_HUMAN	Q86TI2	Dipeptidyl peptidase 9	98258	0	0	1	0	0	0	0	0	0
DRS7B_HUMAN|Q6IAN0	DRS7B_HUMAN|Q6IAN0	DRS7B_HUMAN	Q6IAN0	Dehydrogenase/reductase SDR family member 7B	35117	0	3	5	0	0	0	0	2	1
DSC1_HUMAN|Q08554	DSC1_HUMAN|Q08554	DSC1_HUMAN	Q08554	Desmocollin-1	99981	5	0	2	10	9	1	4	3	4
DSG1_HUMAN|Q02413	DSG1_HUMAN|Q02413	DSG1_HUMAN	Q02413	Desmoglein-1	113741	44	10	11	41	25	4	19	22	18
DSRAD_HUMAN|P55265	DSRAD_HUMAN|P55265	DSRAD_HUMAN	P55265	Double-stranded RNA-specific adenosine deaminase	136059	0	0	2	0	0	0	0	0	0
DUOX2_HUMAN|Q9NRD8	DUOX2_HUMAN|Q9NRD8	DUOX2_HUMAN	Q9NRD8	Dual oxidase 2	175354	0	0	1	0	0	0	0	0	0
DUS3_HUMAN|P51452	DUS3_HUMAN|P51452	DUS3_HUMAN	P51452	Dual specificity protein phosphatase 3	20477	0	4	0	0	0	0	0	3	0
DUT_HUMAN|P33316	DUT_HUMAN|P33316	DUT_HUMAN	P33316	Deoxyuridine 5'-triphosphate nucleotidohydrolase, mitochondrial	26561	0	1	0	0	0	0	0	1	0
DX39A_HUMAN|O00148	DX39A_HUMAN|O00148	DX39A_HUMAN	O00148	ATP-dependent RNA helicase DDX39A	49126	0	0	38	0	0	0	0	1	4
DX39B_HUMAN|Q13838	DX39B_HUMAN|Q13838	DX39B_HUMAN	Q13838	Spliceosome RNA helicase DDX39B	48988	0	0	14	0	0	0	0	0	1
DYH14_HUMAN|Q0VDD8	DYH14_HUMAN|Q0VDD8	DYH14_HUMAN	Q0VDD8	Dynein heavy chain 14, axonemal	399873	0	1	2	0	0	1	0	0	2
DYH17_HUMAN|Q9UFH2	DYH17_HUMAN|Q9UFH2	DYH17_HUMAN	Q9UFH2	Dynein heavy chain 17, axonemal	511759	1	0	0	0	0	0	0	0	0
DYH2_HUMAN|Q9P225	DYH2_HUMAN|Q9P225	DYH2_HUMAN	Q9P225	Dynein heavy chain 2, axonemal	507671	0	0	1	0	0	1	0	0	0
DYH5_HUMAN|Q8TE73	DYH5_HUMAN|Q8TE73	DYH5_HUMAN	Q8TE73	Dynein heavy chain 5, axonemal	528993	1	0	0	0	1	0	0	0	0
DYHC1_HUMAN|Q14204	DYHC1_HUMAN|Q14204	DYHC1_HUMAN	Q14204	Cytoplasmic dynein 1 heavy chain 1	532379	1	91	122	0	47	33	1	136	105
DYHC2_HUMAN|Q8NCM8	DYHC2_HUMAN|Q8NCM8	DYHC2_HUMAN	Q8NCM8	Cytoplasmic dynein 2 heavy chain 1	492595	0	2	1	0	0	1	0	1	0
DYL1_HUMAN|P63167	DYL1_HUMAN|P63167	DYL1_HUMAN	P63167	Dynein light chain 1, cytoplasmic	10365	0	12	27	0	7	5	1	21	20
DYL2_HUMAN|Q96FJ2	DYL2_HUMAN|Q96FJ2	DYL2_HUMAN	Q96FJ2	Dynein light chain 2, cytoplasmic	10349	0	4	14	0	1	1	0	5	1
DYLT1_HUMAN|P63172	DYLT1_HUMAN|P63172	DYLT1_HUMAN	P63172	Dynein light chain Tctex-type 1	12451	0	2	7	0	2	1	0	4	2
DYLT3_HUMAN|P51808	DYLT3_HUMAN|P51808	DYLT3_HUMAN	P51808	Dynein light chain Tctex-type 3	13060	0	0	2	0	0	0	0	0	0
E2F8_HUMAN|A0AVK6	E2F8_HUMAN|A0AVK6	E2F8_HUMAN	A0AVK6	Transcription factor E2F8	94160	0	1	0	0	0	0	0	0	0
E3Q1I1_HUMAN|E3Q1I1	E3Q1I1_HUMAN|E3Q1I1	E3Q1I1_HUMAN	E3Q1I1	MHC class I antigen	31592	0	0	1	0	0	0	0	0	0
E9PBX6_HUMAN|E9PBX6	E9PBX6_HUMAN|E9PBX6	E9PBX6_HUMAN	E9PBX6	Transmembrane protein C5orf28	13173	0	0	0	0	1	0	0	0	0
E9PHB9_HUMAN|E9PHB9	E9PHB9_HUMAN|E9PHB9	E9PHB9_HUMAN	E9PHB9	BRCA1-A complex subunit Abraxas	9466	0	0	1	0	0	0	0	0	0
EAA1_HUMAN|P43003	EAA1_HUMAN|P43003	EAA1_HUMAN	P43003	Excitatory amino acid transporter 1	59569	0	0	1	0	0	0	0	0	0
EAF6_HUMAN|Q9HAF1	EAF6_HUMAN|Q9HAF1	EAF6_HUMAN	Q9HAF1	Chromatin modification-related protein MEAF6	21633	0	0	1	0	0	0	0	0	0
EBP2_HUMAN|Q99848	EBP2_HUMAN|Q99848	EBP2_HUMAN	Q99848	Probable rRNA-processing protein EBP2	34850	0	0	5	0	0	0	0	0	0
ECD_HUMAN|O95905	ECD_HUMAN|O95905	--	--	--	--	0	0	0	0	0	0	0	0	1
ECH1_HUMAN|Q13011	ECH1_HUMAN|Q13011	ECH1_HUMAN	Q13011	Delta(3,5)-Delta(2,4)-dienoyl-CoA isomerase, mitochondrial	35814	0	0	0	0	0	0	0	2	0
ECHA_HUMAN|P40939	ECHA_HUMAN|P40939	ECHA_HUMAN	P40939	Trifunctional enzyme subunit alpha, mitochondrial	82995	0	0	12	0	0	22	0	0	7
ECHB_HUMAN|P55084	ECHB_HUMAN|P55084	ECHB_HUMAN	P55084	Trifunctional enzyme subunit beta, mitochondrial	51291	0	0	2	0	0	1	0	0	0
ECHD1_HUMAN|Q9NTX5	ECHD1_HUMAN|Q9NTX5	ECHD1_HUMAN	Q9NTX5	Ethylmalonyl-CoA decarboxylase	33696	0	1	2	0	0	0	0	2	0
ECHM_HUMAN|P30084	ECHM_HUMAN|P30084	ECHM_HUMAN	P30084	Enoyl-CoA hydratase, mitochondrial	31385	0	0	1	0	1	0	0	1	0
ECM1_HUMAN|Q16610	ECM1_HUMAN|Q16610	ECM1_HUMAN	Q16610	Extracellular matrix protein 1	60670	1	0	0	1	1	0	0	1	0
EDC3_HUMAN|Q96F86	EDC3_HUMAN|Q96F86	EDC3_HUMAN	Q96F86	Enhancer of mRNA-decapping protein 3	56074	0	0	1	0	0	0	0	1	0
EED_HUMAN|O75530	EED_HUMAN|O75530	EED_HUMAN	O75530	Polycomb protein EED	50195	0	0	2	0	0	0	0	0	0
EF1A1_HUMAN|P68104	EF1A1_HUMAN|P68104	EF1A1_HUMAN	P68104	Elongation factor 1-alpha 1	50138	46	32	54	24	11	6	9	22	15
EF1B_HUMAN|P24534	EF1B_HUMAN|P24534	EF1B_HUMAN	P24534	Elongation factor 1-beta	24762	1	2	1	0	0	0	0	3	0
EF1D_HUMAN|P29692	EF1D_HUMAN|P29692	EF1D_HUMAN	P29692	Elongation factor 1-delta	31120	2	3	2	0	0	0	3	1	0
EF1G_HUMAN|P26641	EF1G_HUMAN|P26641	EF1G_HUMAN	P26641	Elongation factor 1-gamma	50116	1	1	7	0	0	0	0	2	1
EF2_HUMAN|P13639	EF2_HUMAN|P13639	EF2_HUMAN	P13639	Elongation factor 2	95333	9	4	32	0	0	52	1	22	4
EFTU_HUMAN|P49411	EFTU_HUMAN|P49411	EFTU_HUMAN	P49411	Elongation factor Tu, mitochondrial	49538	0	1	9	0	0	0	0	5	2
EHMT1_HUMAN|Q9H9B1	EHMT1_HUMAN|Q9H9B1	EHMT1_HUMAN	Q9H9B1	Histone-lysine N-methyltransferase EHMT1	141458	0	0	0	0	0	2	0	0	3
EHMT2_HUMAN|Q96KQ7	EHMT2_HUMAN|Q96KQ7	EHMT2_HUMAN	Q96KQ7	Histone-lysine N-methyltransferase EHMT2	132363	0	0	2	0	0	4	0	0	2
EI24_HUMAN|O14681	EI24_HUMAN|O14681	EI24_HUMAN	O14681	Etoposide-induced protein 2.4 homolog	38962	0	0	2	0	0	0	0	0	0
EI2BD_HUMAN|Q9UI10	EI2BD_HUMAN|Q9UI10	EI2BD_HUMAN	Q9UI10	Translation initiation factor eIF-2B subunit delta	57554	0	1	2	0	0	0	0	0	1
EIF3A_HUMAN|Q14152	EIF3A_HUMAN|Q14152	EIF3A_HUMAN	Q14152	Eukaryotic translation initiation factor 3 subunit A	166560	0	3	77	0	1	122	0	10	35
EIF3B_HUMAN|P55884	EIF3B_HUMAN|P55884	EIF3B_HUMAN	P55884	Eukaryotic translation initiation factor 3 subunit B	92476	0	3	48	0	0	22	0	5	10
EIF3C_HUMAN|Q99613	EIF3C_HUMAN|Q99613	EIF3C_HUMAN	Q99613	Eukaryotic translation initiation factor 3 subunit C	105338	0	1	34	0	0	26	0	4	9
EIF3D_HUMAN|O15371	EIF3D_HUMAN|O15371	EIF3D_HUMAN	O15371	Eukaryotic translation initiation factor 3 subunit D	63969	0	3	46	0	0	26	0	7	14
EIF3E_HUMAN|P60228	EIF3E_HUMAN|P60228	EIF3E_HUMAN	P60228	Eukaryotic translation initiation factor 3 subunit E	52218	0	0	20	0	0	12	0	0	5
EIF3F_HUMAN|O00303	EIF3F_HUMAN|O00303	EIF3F_HUMAN	O00303	Eukaryotic translation initiation factor 3 subunit F	37561	0	0	18	0	0	9	0	0	5
EIF3G_HUMAN|O75821	EIF3G_HUMAN|O75821	EIF3G_HUMAN	O75821	Eukaryotic translation initiation factor 3 subunit G	35609	0	0	13	0	0	8	0	1	4
EIF3H_HUMAN|O15372	EIF3H_HUMAN|O15372	EIF3H_HUMAN	O15372	Eukaryotic translation initiation factor 3 subunit H	39928	0	0	14	0	0	15	0	1	8
EIF3I_HUMAN|Q13347	EIF3I_HUMAN|Q13347	EIF3I_HUMAN	Q13347	Eukaryotic translation initiation factor 3 subunit I	36499	0	5	24	0	0	13	0	1	8
EIF3J_HUMAN|O75822	EIF3J_HUMAN|O75822	EIF3J_HUMAN	O75822	Eukaryotic translation initiation factor 3 subunit J	29060	0	0	10	0	0	1	0	0	2
EIF3K_HUMAN|Q9UBQ5	EIF3K_HUMAN|Q9UBQ5	EIF3K_HUMAN	Q9UBQ5	Eukaryotic translation initiation factor 3 subunit K	25058	0	0	7	0	0	2	0	0	0
EIF3L_HUMAN|Q9Y262	EIF3L_HUMAN|Q9Y262	EIF3L_HUMAN	Q9Y262	Eukaryotic translation initiation factor 3 subunit L	66723	0	4	47	0	0	46	0	9	23
EIF3M_HUMAN|Q7L2H7	EIF3M_HUMAN|Q7L2H7	EIF3M_HUMAN	Q7L2H7	Eukaryotic translation initiation factor 3 subunit M	42500	0	2	24	0	0	15	0	0	8
EKI1_HUMAN|Q9HBU6	EKI1_HUMAN|Q9HBU6	EKI1_HUMAN	Q9HBU6	Ethanolamine kinase 1	50965	0	0	0	0	1	0	0	0	0
ELAV1_HUMAN|Q15717	ELAV1_HUMAN|Q15717	ELAV1_HUMAN	Q15717	ELAV-like protein 1	36089	0	2	5	0	0	0	0	0	2
ELOB_HUMAN|Q15370	ELOB_HUMAN|Q15370	ELOB_HUMAN	Q15370	Transcription elongation factor B polypeptide 2	13132	0	6	3	0	3	0	1	6	2
ELOC_HUMAN|Q15369	ELOC_HUMAN|Q15369	ELOC_HUMAN	Q15369	Transcription elongation factor B polypeptide 1	12472	0	6	6	0	5	4	4	4	4
ELP1_HUMAN|O95163	ELP1_HUMAN|O95163	ELP1_HUMAN	O95163	Elongator complex protein 1	150246	0	0	0	0	0	1	0	1	0
ELP3_HUMAN|Q9H9T3	ELP3_HUMAN|Q9H9T3	ELP3_HUMAN	Q9H9T3	Elongator complex protein 3	62255	0	2	4	0	0	0	0	2	0
ELYS_HUMAN|Q8WYP5	ELYS_HUMAN|Q8WYP5	ELYS_HUMAN	Q8WYP5	Protein ELYS	252484	0	0	2	0	0	0	0	0	2
EMAL5_HUMAN|Q05BV3	EMAL5_HUMAN|Q05BV3	EMAL5_HUMAN	Q05BV3	Echinoderm microtubule-associated protein-like 5	219414	0	0	1	0	0	0	0	0	0
EMC2_HUMAN|Q15006	EMC2_HUMAN|Q15006	EMC2_HUMAN	Q15006	ER membrane protein complex subunit 2	34831	0	0	2	0	0	0	0	0	0
EMD_HUMAN|P50402	EMD_HUMAN|P50402	EMD_HUMAN	P50402	Emerin	28992	0	15	32	0	0	6	0	11	27
EMRE_HUMAN|Q9H4I9	EMRE_HUMAN|Q9H4I9	EMRE_HUMAN	Q9H4I9	Essential MCU regulator, mitochondrial	11440	0	0	2	0	0	0	0	0	0
EMX1_HUMAN|Q04741	EMX1_HUMAN|Q04741	EMX1_HUMAN	Q04741	Homeobox protein EMX1	28036	0	0	1	0	0	2	0	0	8
ENO4_HUMAN|A6NNW6	ENO4_HUMAN|A6NNW6	ENO4_HUMAN	A6NNW6	Enolase-like protein ENO4	68817	0	1	0	0	0	0	0	0	0
ENOA_HUMAN|P06733	ENOA_HUMAN|P06733	ENOA_HUMAN	P06733	Alpha-enolase	47166	29	0	0	7	1	0	4	2	3
ENOB_HUMAN|P13929	ENOB_HUMAN|P13929	ENOB_HUMAN	P13929	Beta-enolase	46984	4	0	1	2	0	0	10	0	0
ENPL_HUMAN|P14625	ENPL_HUMAN|P14625	ENPL_HUMAN	P14625	Endoplasmin	92463	15	2	2	45	2	1	39	3	2
ENPLL_HUMAN|Q58FF3	ENPLL_HUMAN|Q58FF3	ENPLL_HUMAN	Q58FF3	Putative endoplasmin-like protein	45856	4	0	0	8	0	0	5	0	0
ENVT1_HUMAN|P61550	ENVT1_HUMAN|P61550	ENVT1_HUMAN	P61550	Endogenous retrovirus group S71 member 1 Env polyprotein	68166	0	1	0	0	2	0	3	3	2
ENY2_HUMAN|Q9NPA8	ENY2_HUMAN|Q9NPA8	ENY2_HUMAN	Q9NPA8	Transcription and mRNA export factor ENY2	11528	0	0	8	1	1	2	1	1	1
EPIPL_HUMAN|P58107	EPIPL_HUMAN|P58107	EPIPL_HUMAN	P58107	Epiplakin	555590	0	0	2	3	1	0	0	60	1
EPN4_HUMAN|Q14677	EPN4_HUMAN|Q14677	EPN4_HUMAN	Q14677	Clathrin interactor 1	68255	0	4	6	0	5	0	0	4	0
ERAL1_HUMAN|O75616	ERAL1_HUMAN|O75616	ERAL1_HUMAN	O75616	GTPase Era, mitochondrial	48347	0	0	1	0	0	0	0	0	0
ERCC2_HUMAN|P18074	ERCC2_HUMAN|P18074	ERCC2_HUMAN	P18074	TFIIH basal transcription factor complex helicase XPD subunit	86904	0	0	1	0	0	0	0	0	0
ERD21_HUMAN|P24390	ERD21_HUMAN|P24390	ERD21_HUMAN	P24390	ER lumen protein-retaining receptor 1	24540	0	2	2	0	0	0	0	2	0
ERGI1_HUMAN|Q969X5	ERGI1_HUMAN|Q969X5	ERGI1_HUMAN	Q969X5	Endoplasmic reticulum-Golgi intermediate compartment protein 1	32590	0	0	2	0	0	0	0	0	0
ERH_HUMAN|P84090	ERH_HUMAN|P84090	ERH_HUMAN	P84090	Enhancer of rudimentary homolog	12258	1	2	31	0	1	4	0	2	5
ERR1_HUMAN|P11474	ERR1_HUMAN|P11474	ERR1_HUMAN	P11474	Steroid hormone receptor ERR1	45507	0	0	0	0	0	1	0	0	0
ESCO2_HUMAN|Q56NI9	ESCO2_HUMAN|Q56NI9	ESCO2_HUMAN	Q56NI9	N-acetyltransferase ESCO2	68303	0	0	0	0	0	1	0	0	2
ESYT2_HUMAN|A0FGR8	ESYT2_HUMAN|A0FGR8	ESYT2_HUMAN	A0FGR8	Extended synaptotagmin-2	102351	0	0	0	0	0	0	0	1	0
ETFA_HUMAN|P13804	ETFA_HUMAN|P13804	ETFA_HUMAN	P13804	Electron transfer flavoprotein subunit alpha, mitochondrial	35077	0	6	2	0	0	0	0	0	3
EVPL_HUMAN|Q92817	EVPL_HUMAN|Q92817	EVPL_HUMAN	Q92817	Envoplakin	231591	0	0	0	1	0	0	0	0	0
EXO1_HUMAN|Q9UQ84	EXO1_HUMAN|Q9UQ84	EXO1_HUMAN	Q9UQ84	Exonuclease 1	94098	0	0	2	0	0	0	0	0	25
EXOS2_HUMAN|Q13868	EXOS2_HUMAN|Q13868	EXOS2_HUMAN	Q13868	Exosome complex component RRP4	32787	0	0	4	0	0	0	0	0	0
EXOS3_HUMAN|Q9NQT5	EXOS3_HUMAN|Q9NQT5	EXOS3_HUMAN	Q9NQT5	Exosome complex component RRP40	29570	0	0	3	0	0	0	0	0	0
EXOS4_HUMAN|Q9NPD3	EXOS4_HUMAN|Q9NPD3	EXOS4_HUMAN	Q9NPD3	Exosome complex component RRP41	26381	0	0	4	0	0	0	0	0	0
EXOS5_HUMAN|Q9NQT4	EXOS5_HUMAN|Q9NQT4	EXOS5_HUMAN	Q9NQT4	Exosome complex component RRP46	25247	0	0	2	0	0	0	0	0	0
EXOS6_HUMAN|Q5RKV6	EXOS6_HUMAN|Q5RKV6	EXOS6_HUMAN	Q5RKV6	Exosome complex component MTR3	28233	0	1	7	0	0	1	0	0	2
EXOS7_HUMAN|Q15024	EXOS7_HUMAN|Q15024	EXOS7_HUMAN	Q15024	Exosome complex component RRP42	31819	0	0	3	0	0	0	0	0	0
EXOS8_HUMAN|Q96B26	EXOS8_HUMAN|Q96B26	EXOS8_HUMAN	Q96B26	Exosome complex component RRP43	30037	0	0	2	0	0	0	0	0	0
EXOS9_HUMAN|Q06265	EXOS9_HUMAN|Q06265	EXOS9_HUMAN	Q06265	Exosome complex component RRP45	48946	0	0	5	0	0	0	0	0	0
EZRI_HUMAN|P15311	EZRI_HUMAN|P15311	EZRI_HUMAN	P15311	Ezrin	69409	6	0	0	22	0	0	15	1	0
F127A_HUMAN|A6ZKI3	F127A_HUMAN|A6ZKI3	F127A_HUMAN	A6ZKI3	Protein FAM127A	13170	0	2	5	0	2	0	0	1	1
F133A_HUMAN|Q8N9E0	F133A_HUMAN|Q8N9E0	F133A_HUMAN	Q8N9E0	Protein FAM133A	28939	7	3	3	3	4	2	5	2	5
F133B_HUMAN|Q5BKY9	F133B_HUMAN|Q5BKY9	F133B_HUMAN	Q5BKY9	Protein FAM133B	28383	0	1	1	0	0	0	1	0	1
F162A_HUMAN|Q96A26	F162A_HUMAN|Q96A26	F162A_HUMAN	Q96A26	Protein FAM162A	17341	0	1	1	0	0	0	1	1	0
F178B_HUMAN|Q8IXR5	F178B_HUMAN|Q8IXR5	F178B_HUMAN	Q8IXR5	Protein FAM178B	93508	0	0	1	0	0	0	0	0	0
F1T0I1_HUMAN|F1T0I1	F1T0I1_HUMAN|F1T0I1	F1T0I1_HUMAN	F1T0I1	Protein transport protein Sec16A	249468	0	0	1	0	0	0	0	1	1
F204A_HUMAN|Q9H8W3	F204A_HUMAN|Q9H8W3	F204A_HUMAN	Q9H8W3	Protein FAM204A	27019	0	0	1	0	0	0	0	0	0
F207A_HUMAN|Q9NSI2	F207A_HUMAN|Q9NSI2	F207A_HUMAN	Q9NSI2	Protein FAM207A	25454	0	1	9	0	0	1	0	3	1
F210A_HUMAN|Q96ND0	F210A_HUMAN|Q96ND0	F210A_HUMAN	Q96ND0	Protein FAM210A	30774	0	0	0	0	0	0	0	0	1
F5GWW2_HUMAN|F5GWW2	F5GWW2_HUMAN|F5GWW2	F5GWW2_HUMAN	F5GWW2	L-lactate dehydrogenase A chain	4879	0	0	0	0	0	0	0	1	0
F5H4K4_HUMAN|F5H4K4	F5H4K4_HUMAN|F5H4K4	F5H4K4_HUMAN	F5H4K4	Citron Rho-interacting kinase	18840	0	0	1	0	0	0	0	0	0
F8W8Y7_HUMAN|F8W8Y7	F8W8Y7_HUMAN|F8W8Y7	F8W8Y7_HUMAN	F8W8Y7	Armadillo repeat-containing X-linked protein 4	235950	0	0	0	0	0	0	0	0	2
F8WCF8_HUMAN|F8WCF8	F8WCF8_HUMAN|F8WCF8	F8WCF8_HUMAN	F8WCF8	Postacrosomal sheath WW domain-binding protein	9419	0	0	0	0	0	0	0	2	1
F8WDQ8_HUMAN|F8WDQ8	F8WDQ8_HUMAN|F8WDQ8	F8WDQ8_HUMAN	F8WDQ8	Multiple PDZ domain protein	20899	0	1	2	0	0	0	0	2	2
F91A1_HUMAN|Q658Y4	F91A1_HUMAN|Q658Y4	F91A1_HUMAN	Q658Y4	Protein FAM91A1	93903	0	0	1	0	0	0	0	0	0
F92A1_HUMAN|A1XBS5	F92A1_HUMAN|A1XBS5	F92A1_HUMAN	A1XBS5	Protein FAM92A1	33428	0	0	2	0	0	0	0	0	0
FA32A_HUMAN|Q9Y421	FA32A_HUMAN|Q9Y421	FA32A_HUMAN	Q9Y421	Protein FAM32A	13177	0	1	2	0	0	0	0	0	1
FA53B_HUMAN|Q14153	FA53B_HUMAN|Q14153	FA53B_HUMAN	Q14153	Protein FAM53B	45765	0	0	0	1	0	0	0	0	0
FA58A_HUMAN|Q8N1B3	FA58A_HUMAN|Q8N1B3	FA58A_HUMAN	Q8N1B3	Cyclin-related protein FAM58A	28367	0	0	1	0	0	0	0	0	0
FA65B_HUMAN|Q9Y4F9	FA65B_HUMAN|Q9Y4F9	FA65B_HUMAN	Q9Y4F9	Protein FAM65B	118512	0	0	0	0	0	0	0	1	0
FA83H_HUMAN|Q6ZRV2	FA83H_HUMAN|Q6ZRV2	FA83H_HUMAN	Q6ZRV2	Protein FAM83H	127115	0	0	2	0	0	0	0	0	0
FA98A_HUMAN|Q8NCA5	FA98A_HUMAN|Q8NCA5	FA98A_HUMAN	Q8NCA5	Protein FAM98A	55397	0	0	9	0	0	0	0	0	0
FABP5_HUMAN|Q01469	FABP5_HUMAN|Q01469	FABP5_HUMAN	Q01469	Fatty acid-binding protein, epidermal	15163	0	0	0	1	0	0	0	0	0
FACD2_HUMAN|Q9BXW9	FACD2_HUMAN|Q9BXW9	FACD2_HUMAN	Q9BXW9	Fanconi anemia group D2 protein	164119	0	0	0	0	0	1	0	0	0
FACR1_HUMAN|Q8WVX9	FACR1_HUMAN|Q8WVX9	FACR1_HUMAN	Q8WVX9	Fatty acyl-CoA reductase 1	59353	0	0	2	0	0	0	0	0	0
FAF2_HUMAN|Q96CS3	FAF2_HUMAN|Q96CS3	FAF2_HUMAN	Q96CS3	FAS-associated factor 2	52620	0	0	4	0	0	0	0	0	0
FAKD2_HUMAN|Q9NYY8	FAKD2_HUMAN|Q9NYY8	FAKD2_HUMAN	Q9NYY8	FAST kinase domain-containing protein 2	81458	0	0	4	0	0	0	0	0	0
FAKD5_HUMAN|Q7L8L6	FAKD5_HUMAN|Q7L8L6	FAKD5_HUMAN	Q7L8L6	FAST kinase domain-containing protein 5	86569	0	0	1	0	0	0	0	0	0
FANCI_HUMAN|Q9NVI1	FANCI_HUMAN|Q9NVI1	FANCI_HUMAN	Q9NVI1	Fanconi anemia group I protein	149315	0	0	2	0	0	0	0	1	0
FANCL_HUMAN|Q9NW38	FANCL_HUMAN|Q9NW38	FANCL_HUMAN	Q9NW38	E3 ubiquitin-protein ligase FANCL	42902	0	0	0	0	0	0	0	1	0
FANCM_HUMAN|Q8IYD8	FANCM_HUMAN|Q8IYD8	FANCM_HUMAN	Q8IYD8	Fanconi anemia group M protein	232179	0	0	0	0	0	0	0	0	21
FAS_HUMAN|P49327	FAS_HUMAN|P49327	FAS_HUMAN	P49327	Fatty acid synthase	273411	0	775	302	0	665	550	0	870	386
FBRL_HUMAN|P22087	FBRL_HUMAN|P22087	FBRL_HUMAN	P22087	rRNA 2'-O-methyltransferase fibrillarin	33782	0	2	16	0	0	2	0	2	6
FBSP1_HUMAN|P0C2W1	FBSP1_HUMAN|P0C2W1	FBSP1_HUMAN	P0C2W1	F-box/SPRY domain-containing protein 1	30631	0	23	2	0	17	1	0	27	0
FBW1A_HUMAN|Q9Y297	FBW1A_HUMAN|Q9Y297	FBW1A_HUMAN	Q9Y297	F-box/WD repeat-containing protein 1A	68863	0	0	1	0	0	0	0	2	0
FBW1B_HUMAN|Q9UKB1	FBW1B_HUMAN|Q9UKB1	FBW1B_HUMAN	Q9UKB1	F-box/WD repeat-containing protein 11	62087	0	0	1	0	0	0	0	0	0
FBX21_HUMAN|O94952	FBX21_HUMAN|O94952	FBX21_HUMAN	O94952	F-box only protein 21	72266	0	1	0	0	0	0	0	0	0
FBX22_HUMAN|Q8NEZ5	FBX22_HUMAN|Q8NEZ5	FBX22_HUMAN	Q8NEZ5	F-box only protein 22	44505	0	1	0	0	0	0	0	0	0
FBX50_HUMAN|Q6ZVX7	FBX50_HUMAN|Q6ZVX7	FBX50_HUMAN	Q6ZVX7	F-box only protein 50	30845	0	0	0	2	2	0	0	0	0
FBXW7_HUMAN|Q969H0	FBXW7_HUMAN|Q969H0	FBXW7_HUMAN	Q969H0	F-box/WD repeat-containing protein 7	79658	0	0	0	0	0	0	0	1	0
FBXW8_HUMAN|Q8N3Y1	FBXW8_HUMAN|Q8N3Y1	FBXW8_HUMAN	Q8N3Y1	F-box/WD repeat-containing protein 8	67390	0	0	0	0	0	0	0	1	0
FCF1_HUMAN|Q9Y324	FCF1_HUMAN|Q9Y324	FCF1_HUMAN	Q9Y324	rRNA-processing protein FCF1 homolog	23368	0	0	1	0	0	0	0	0	0
FETUA_HUMAN|P02765	FETUA_HUMAN|P02765	FETUA_HUMAN	P02765	Alpha-2-HS-glycoprotein	39322	6	2	4	1	4	0	14	18	12
FHL1_HUMAN|Q13642	FHL1_HUMAN|Q13642	FHL1_HUMAN	Q13642	Four and a half LIM domains protein 1	36261	0	0	0	0	0	0	0	2	1
FHL2_HUMAN|Q14192	FHL2_HUMAN|Q14192	FHL2_HUMAN	Q14192	Four and a half LIM domains protein 2	32191	0	1	3	0	0	0	0	2	0
FHL3_HUMAN|Q13643	FHL3_HUMAN|Q13643	FHL3_HUMAN	Q13643	Four and a half LIM domains protein 3	31190	0	9	7	0	0	0	0	11	0
FHL5_HUMAN|Q5TD97	FHL5_HUMAN|Q5TD97	FHL5_HUMAN	Q5TD97	Four and a half LIM domains protein 5	32718	0	0	0	0	1	0	0	0	0
FIBB_HUMAN|P02675	FIBB_HUMAN|P02675	FIBB_HUMAN	P02675	Fibrinogen beta chain	55925	0	1	2	0	4	6	0	1	1
FIBG_HUMAN|P02679	FIBG_HUMAN|P02679	FIBG_HUMAN	P02679	Fibrinogen gamma chain	51508	0	2	3	0	5	3	0	2	1
FIGL1_HUMAN|Q6PIW4	FIGL1_HUMAN|Q6PIW4	FIGL1_HUMAN	Q6PIW4	Fidgetin-like protein 1	74073	0	0	1	0	0	0	0	0	1
FILA_HUMAN|P20930	FILA_HUMAN|P20930	FILA_HUMAN	P20930	Filaggrin	435145	3	0	0	1	2	0	1	0	1
FILA2_HUMAN|Q5D862	FILA2_HUMAN|Q5D862	FILA2_HUMAN	Q5D862	Filaggrin-2	248058	12	11	8	11	12	8	7	14	15
FINC_HUMAN|P02751	FINC_HUMAN|P02751	FINC_HUMAN	P02751	Fibronectin	262610	0	2	6	0	2	5	0	1	5
FIP1_HUMAN|Q6UN15	FIP1_HUMAN|Q6UN15	FIP1_HUMAN	Q6UN15	Pre-mRNA 3'-end-processing factor FIP1	66522	0	2	47	0	0	0	0	2	3
FIP1_HUMAN|Q6UN15-3	FIP1_HUMAN|Q6UN15-3	FIP1_HUMAN	Q6UN15-3	Pre-mRNA 3'-end-processing factor FIP1 (isoform 3)	66522	0	0	1	0	0	0	0	0	0
FIS1_HUMAN|Q9Y3D6	FIS1_HUMAN|Q9Y3D6	FIS1_HUMAN	Q9Y3D6	Mitochondrial fission 1 protein	16936	0	1	0	0	1	0	0	1	1
FKB10_HUMAN|Q96AY3	FKB10_HUMAN|Q96AY3	FKB10_HUMAN	Q96AY3	Peptidyl-prolyl cis-trans isomerase FKBP10	64241	0	15	0	0	0	0	0	0	0
FKB1A_HUMAN|P62942	FKB1A_HUMAN|P62942	FKB1A_HUMAN	P62942	Peptidyl-prolyl cis-trans isomerase FKBP1A	11950	0	0	0	1	0	0	0	0	0
FKBP8_HUMAN|Q14318	FKBP8_HUMAN|Q14318	FKBP8_HUMAN	Q14318	Peptidyl-prolyl cis-trans isomerase FKBP8	44559	0	0	1	0	0	0	0	0	0
FKRP_HUMAN|Q9H9S5	FKRP_HUMAN|Q9H9S5	FKRP_HUMAN	Q9H9S5	Fukutin-related protein	54564	0	0	0	0	0	0	0	1	0
FL2D_HUMAN|Q15007	FL2D_HUMAN|Q15007	FL2D_HUMAN	Q15007	Pre-mRNA-splicing regulator WTAP	44241	0	0	14	0	0	0	0	0	0
FLCN_HUMAN|Q8NFG4	FLCN_HUMAN|Q8NFG4	FLCN_HUMAN	Q8NFG4	Folliculin	64469	0	1	0	0	0	0	0	0	0
FLNA_HUMAN|P21333	FLNA_HUMAN|P21333	FLNA_HUMAN	P21333	Filamin-A	280723	0	1	0	0	0	0	0	12	4
FLT3_HUMAN|P36888	FLT3_HUMAN|P36888	FLT3_HUMAN	P36888	Receptor-type tyrosine-protein kinase FLT3	112897	0	1	1	0	0	0	0	1	0
FMNL3_HUMAN|Q8IVF7	FMNL3_HUMAN|Q8IVF7	FMNL3_HUMAN	Q8IVF7	Formin-like protein 3	117206	0	0	1	0	0	0	0	0	0
FMO3_HUMAN|P31513	FMO3_HUMAN|P31513	FMO3_HUMAN	P31513	Dimethylaniline monooxygenase [N-oxide-forming] 3	60030	0	0	0	0	0	0	1	0	0
FMR1_HUMAN|Q06787	FMR1_HUMAN|Q06787	FMR1_HUMAN	Q06787	Fragile X mental retardation protein 1	71170	0	1	46	0	0	0	0	0	1
FMR1_HUMAN|Q06787-2	FMR1_HUMAN|Q06787-2	FMR1_HUMAN	Q06787-2	Fragile X mental retardation protein 1 (isoform 2)	71170	0	0	2	0	0	0	0	0	0
FMR1_HUMAN|Q06787-5	FMR1_HUMAN|Q06787-5	FMR1_HUMAN	Q06787-5	Fragile X mental retardation protein 1 (isoform 5)	71170	0	0	1	0	0	0	0	0	0
FNBP4_HUMAN|Q8N3X1	FNBP4_HUMAN|Q8N3X1	FNBP4_HUMAN	Q8N3X1	Formin-binding protein 4	110259	0	0	15	0	0	0	0	0	0
FNIP2_HUMAN|Q9P278	FNIP2_HUMAN|Q9P278	FNIP2_HUMAN	Q9P278	Folliculin-interacting protein 2	122108	0	0	1	0	0	0	0	0	0
FRG1B_HUMAN|Q9BZ01	FRG1B_HUMAN|Q9BZ01	FRG1B_HUMAN	Q9BZ01	Protein FRG1B	20760	0	0	2	0	0	0	0	0	0
FRPD2_HUMAN|Q68DX3	FRPD2_HUMAN|Q68DX3	FRPD2_HUMAN	Q68DX3	FERM and PDZ domain-containing protein 2	144273	0	2	0	0	0	0	0	1	0
FSBP_HUMAN|O95073	FSBP_HUMAN|O95073	FSBP_HUMAN	O95073	Fibrinogen silencer-binding protein	34765	0	0	0	0	0	0	0	0	2
FSCN1_HUMAN|Q16658	FSCN1_HUMAN|Q16658	FSCN1_HUMAN	Q16658	Fascin	54527	1	0	0	0	0	0	0	0	0
FSIP2_HUMAN|Q5CZC0	FSIP2_HUMAN|Q5CZC0	FSIP2_HUMAN	Q5CZC0	Fibrous sheath-interacting protein 2	780565	0	0	0	1	0	0	0	0	0
FTO_HUMAN|Q9C0B1	FTO_HUMAN|Q9C0B1	FTO_HUMAN	Q9C0B1	Alpha-ketoglutarate-dependent dioxygenase FTO	58279	0	0	0	0	1	0	0	0	0
FUBP2_HUMAN|Q92945	FUBP2_HUMAN|Q92945	FUBP2_HUMAN	Q92945	Far upstream element-binding protein 2	73111	0	0	0	4	0	0	2	1	0
FUBP3_HUMAN|Q96I24	FUBP3_HUMAN|Q96I24	FUBP3_HUMAN	Q96I24	Far upstream element-binding protein 3	61637	0	0	1	0	0	0	0	0	0
FUS_HUMAN|P35637	FUS_HUMAN|P35637	FUS_HUMAN	P35637	RNA-binding protein FUS	53422	0	1	11	0	0	1	3	2	4
FWCH1_HUMAN|Q4VC44	FWCH1_HUMAN|Q4VC44	FWCH1_HUMAN	Q4VC44	FLYWCH-type zinc finger-containing protein 1	80104	0	0	1	0	0	0	0	0	11
FXR1_HUMAN|P51114	FXR1_HUMAN|P51114	FXR1_HUMAN	P51114	Fragile X mental retardation syndrome-related protein 1	69717	0	1	27	0	0	0	0	0	0
FXR2_HUMAN|P51116	FXR2_HUMAN|P51116	FXR2_HUMAN	P51116	Fragile X mental retardation syndrome-related protein 2	74219	0	0	7	0	0	0	0	0	0
FXRD1_HUMAN|Q96CU9	FXRD1_HUMAN|Q96CU9	FXRD1_HUMAN	Q96CU9	FAD-dependent oxidoreductase domain-containing protein 1	53808	0	0	1	0	0	0	0	0	0
G3BP1_HUMAN|Q13283	G3BP1_HUMAN|Q13283	G3BP1_HUMAN	Q13283	Ras GTPase-activating protein-binding protein 1	52161	0	0	1	0	0	0	0	0	0
G3BP2_HUMAN|Q9UN86	G3BP2_HUMAN|Q9UN86	G3BP2_HUMAN	Q9UN86	Ras GTPase-activating protein-binding protein 2	54118	0	0	3	0	0	0	0	0	0
G3P_HUMAN|P04406	G3P_HUMAN|P04406	G3P_HUMAN	P04406	Glyceraldehyde-3-phosphate dehydrogenase	36051	41	13	10	17	2	1	12	8	5
G6PI_HUMAN|P06744	G6PI_HUMAN|P06744	G6PI_HUMAN	P06744	Glucose-6-phosphate isomerase	63143	0	0	0	0	0	0	1	1	0
G9LHJ5_HUMAN|G9LHJ5	G9LHJ5_HUMAN|G9LHJ5	G9LHJ5_HUMAN	G9LHJ5	Cytochrome c oxidase subunit 2	0	0	1	0	0	0	1	0	0	0
G9LKX8_HUMAN|G9LKX8	G9LKX8_HUMAN|G9LKX8	G9LKX8_HUMAN	G9LKX8	Cytochrome c oxidase subunit 2	25563	0	0	1	0	0	0	0	1	1
GALC_HUMAN|P54803	GALC_HUMAN|P54803	GALC_HUMAN	P54803	Galactocerebrosidase	77029	0	0	1	0	0	0	0	0	0
GALK1_HUMAN|P51570	GALK1_HUMAN|P51570	GALK1_HUMAN	P51570	Galactokinase	42269	0	3	3	0	0	1	0	0	0
GANAB_HUMAN|Q14697	GANAB_HUMAN|Q14697	GANAB_HUMAN	Q14697	Neutral alpha-glucosidase AB	106868	0	0	0	1	0	0	0	0	0
GANP_HUMAN|O60318	GANP_HUMAN|O60318	GANP_HUMAN	O60318	Germinal-center associated nuclear protein	218392	0	0	7	0	0	0	0	1	0
GAR1_HUMAN|Q9NY12	GAR1_HUMAN|Q9NY12	GAR1_HUMAN	Q9NY12	H/ACA ribonucleoprotein complex subunit 1	22346	0	1	5	0	0	0	0	0	0
GATA4_HUMAN|P43694	GATA4_HUMAN|P43694	GATA4_HUMAN	P43694	Transcription factor GATA-4	44562	0	0	0	0	0	0	0	0	1
GBB1_HUMAN|P62873	GBB1_HUMAN|P62873	GBB1_HUMAN	P62873	Guanine nucleotide-binding protein G(I)/G(S)/G(T) subunit beta-1	37374	0	2	3	0	0	0	0	3	1
GBG12_HUMAN|Q9UBI6	GBG12_HUMAN|Q9UBI6	GBG12_HUMAN	Q9UBI6	Guanine nucleotide-binding protein G(I)/G(S)/G(O) subunit gamma-12	8005	0	2	2	0	0	0	0	1	0
GBP5_HUMAN|Q96PP8	GBP5_HUMAN|Q96PP8	GBP5_HUMAN	Q96PP8	Guanylate-binding protein 5	66613	0	0	1	0	0	0	0	0	0
GCN1_HUMAN|Q92616	GCN1_HUMAN|Q92616	--	--	--	--	0	19	67	0	30	18	0	35	27
GCP2_HUMAN|Q9BSJ2	GCP2_HUMAN|Q9BSJ2	GCP2_HUMAN	Q9BSJ2	Gamma-tubulin complex component 2	102528	0	0	29	0	1	7	0	1	0
GCP3_HUMAN|Q96CW5	GCP3_HUMAN|Q96CW5	GCP3_HUMAN	Q96CW5	Gamma-tubulin complex component 3	103565	0	0	25	0	0	1	0	0	0
GCP4_HUMAN|Q9UGJ1	GCP4_HUMAN|Q9UGJ1	GCP4_HUMAN	Q9UGJ1	Gamma-tubulin complex component 4	76085	0	0	8	0	0	1	0	0	0
GCP5_HUMAN|Q96RT8	GCP5_HUMAN|Q96RT8	GCP5_HUMAN	Q96RT8	Gamma-tubulin complex component 5	118314	0	0	1	0	0	1	0	0	0
GCP6_HUMAN|Q96RT7	GCP6_HUMAN|Q96RT7	GCP6_HUMAN	Q96RT7	Gamma-tubulin complex component 6	200487	0	0	19	0	1	7	0	0	1
GELS_HUMAN|P06396	GELS_HUMAN|P06396	GELS_HUMAN	P06396	Gelsolin	85692	0	0	2	0	0	0	0	0	0
GEMI2_HUMAN|O14893	GEMI2_HUMAN|O14893	GEMI2_HUMAN	O14893	Gem-associated protein 2	31583	0	0	3	0	0	0	0	0	0
GEMI4_HUMAN|P57678	GEMI4_HUMAN|P57678	GEMI4_HUMAN	P57678	Gem-associated protein 4	120030	0	0	27	0	0	0	0	5	3
GEMI6_HUMAN|Q8WXD5	GEMI6_HUMAN|Q8WXD5	GEMI6_HUMAN	Q8WXD5	Gem-associated protein 6	18823	0	0	2	0	0	0	0	0	0
GEMI8_HUMAN|Q9NWZ8	GEMI8_HUMAN|Q9NWZ8	GEMI8_HUMAN	Q9NWZ8	Gem-associated protein 8	28635	0	0	1	0	0	0	0	0	0
GEN_HUMAN|Q17RS7	GEN_HUMAN|Q17RS7	GEN_HUMAN	Q17RS7	Flap endonuclease GEN homolog 1	102879	0	0	0	0	0	0	0	0	2
GFAP_HUMAN|P14136	GFAP_HUMAN|P14136	GFAP_HUMAN	P14136	Glial fibrillary acidic protein	49877	11	7	12	33	19	23	5	11	10
GGCT_HUMAN|O75223	GGCT_HUMAN|O75223	GGCT_HUMAN	O75223	Gamma-glutamylcyclotransferase	21006	0	0	0	0	0	0	0	1	0
GHC1_HUMAN|Q9H936	GHC1_HUMAN|Q9H936	GHC1_HUMAN	Q9H936	Mitochondrial glutamate carrier 1	34468	0	4	9	0	1	0	0	4	4
GHITM_HUMAN|Q9H3K2	GHITM_HUMAN|Q9H3K2	GHITM_HUMAN	Q9H3K2	Growth hormone-inducible transmembrane protein	37203	0	0	1	0	0	0	0	0	0
GID8_HUMAN|Q9NWU2	GID8_HUMAN|Q9NWU2	GID8_HUMAN	Q9NWU2	Glucose-induced degradation protein 8 homolog	26747	0	0	1	0	0	0	0	0	1
GIMA8_HUMAN|Q8ND71	GIMA8_HUMAN|Q8ND71	GIMA8_HUMAN	Q8ND71	GTPase IMAP family member 8	74886	0	0	0	0	0	1	0	0	0
GLD2_HUMAN|Q6PIY7	GLD2_HUMAN|Q6PIY7	GLD2_HUMAN	Q6PIY7	Poly(A) RNA polymerase GLD2	56024	0	1	4	0	3	1	0	1	1
GLU2B_HUMAN|P14314	GLU2B_HUMAN|P14314	GLU2B_HUMAN	P14314	Glucosidase 2 subunit beta	59422	0	0	0	1	0	0	0	0	0
GLYR1_HUMAN|Q49A26	GLYR1_HUMAN|Q49A26	GLYR1_HUMAN	Q49A26	Putative oxidoreductase GLYR1	60553	0	0	3	0	0	0	0	0	0
GNA12_HUMAN|Q03113	GNA12_HUMAN|Q03113	GNA12_HUMAN	Q03113	Guanine nucleotide-binding protein subunit alpha-12	44276	0	1	1	0	0	0	0	1	1
GNAI3_HUMAN|P08754	GNAI3_HUMAN|P08754	GNAI3_HUMAN	P08754	Guanine nucleotide-binding protein G(k) subunit alpha	40530	0	0	1	0	0	0	0	1	0
GNL3_HUMAN|Q9BVP2	GNL3_HUMAN|Q9BVP2	GNL3_HUMAN	Q9BVP2	Guanine nucleotide-binding protein-like 3	61989	0	0	28	0	0	18	0	0	1
GOGA2_HUMAN|Q08379	GOGA2_HUMAN|Q08379	GOGA2_HUMAN	Q08379	Golgin subfamily A member 2	113080	0	2	6	0	0	0	0	4	1
GOGB1_HUMAN|Q14789	GOGB1_HUMAN|Q14789	GOGB1_HUMAN	Q14789	Golgin subfamily B member 1	375999	0	0	0	0	0	2	0	0	0
GP126_HUMAN|Q86SQ4	GP126_HUMAN|Q86SQ4	GP126_HUMAN	Q86SQ4	G-protein coupled receptor 126	136687	0	1	0	0	0	0	0	0	0
GP149_HUMAN|Q86SP6	GP149_HUMAN|Q86SP6	GP149_HUMAN	Q86SP6	Probable G-protein coupled receptor 149	80979	0	0	1	0	0	0	0	0	0
GPAN1_HUMAN|O95872	GPAN1_HUMAN|O95872	GPAN1_HUMAN	O95872	G patch domain and ankyrin repeat-containing protein 1	39311	0	0	1	0	0	0	0	0	0
GPC4_HUMAN|O75487	GPC4_HUMAN|O75487	GPC4_HUMAN	O75487	Glypican-4	62408	0	0	5	0	0	4	0	0	1
GPKOW_HUMAN|Q92917	GPKOW_HUMAN|Q92917	GPKOW_HUMAN	Q92917	G patch domain and KOW motifs-containing protein	52225	0	0	3	0	0	0	0	0	0
GPT11_HUMAN|Q8N954	GPT11_HUMAN|Q8N954	GPT11_HUMAN	Q8N954	G patch domain-containing protein 11	30197	0	0	5	0	0	0	0	0	0
GPTC1_HUMAN|Q9BRR8	GPTC1_HUMAN|Q9BRR8	GPTC1_HUMAN	Q9BRR8	G patch domain-containing protein 1	103339	0	0	1	0	0	0	0	0	0
GPTC4_HUMAN|Q5T3I0	GPTC4_HUMAN|Q5T3I0	GPTC4_HUMAN	Q5T3I0	G patch domain-containing protein 4	50378	0	0	2	0	0	0	0	0	0
GPTC8_HUMAN|Q9UKJ3	GPTC8_HUMAN|Q9UKJ3	GPTC8_HUMAN	Q9UKJ3	G patch domain-containing protein 8	164188	0	0	2	0	0	1	0	0	0
GPX4_HUMAN|P36969	GPX4_HUMAN|P36969	GPX4_HUMAN	P36969	Phospholipid hydroperoxide glutathione peroxidase, mitochondrial	22173	0	1	0	0	0	0	0	1	0
GRDN_HUMAN|Q3V6T2	GRDN_HUMAN|Q3V6T2	GRDN_HUMAN	Q3V6T2	Girdin	216030	0	0	4	0	0	0	0	1	5
GRIN1_HUMAN|Q7Z2K8	GRIN1_HUMAN|Q7Z2K8	GRIN1_HUMAN	Q7Z2K8	G protein-regulated inducer of neurite outgrowth 1	102393	1	0	0	0	0	0	0	0	0
GRN_HUMAN|P28799	GRN_HUMAN|P28799	GRN_HUMAN	P28799	Granulins	63541	9	4	2	1	1	0	7	5	6
GRP75_HUMAN|P38646	GRP75_HUMAN|P38646	GRP75_HUMAN	P38646	Stress-70 protein, mitochondrial	73676	34	123	70	25	107	66	26	173	95
GRP78_HUMAN|P11021	GRP78_HUMAN|P11021	GRP78_HUMAN	P11021	78 kDa glucose-regulated protein	72328	54	114	77	147	103	73	112	128	96
GRPE1_HUMAN|Q9HAV7	GRPE1_HUMAN|Q9HAV7	GRPE1_HUMAN	Q9HAV7	GrpE protein homolog 1, mitochondrial	24277	0	2	0	0	1	0	0	3	0
GRWD1_HUMAN|Q9BQ67	GRWD1_HUMAN|Q9BQ67	GRWD1_HUMAN	Q9BQ67	Glutamate-rich WD repeat-containing protein 1	49416	0	0	6	0	0	0	0	0	0
GSDMA_HUMAN|Q96QA5	GSDMA_HUMAN|Q96QA5	GSDMA_HUMAN	Q96QA5	Gasdermin-A	49362	0	0	0	3	0	0	0	0	0
GSTP1_HUMAN|P09211	GSTP1_HUMAN|P09211	GSTP1_HUMAN	P09211	Glutathione S-transferase P	23354	1	0	0	0	0	0	1	0	0
GT251_HUMAN|Q8NBJ5	GT251_HUMAN|Q8NBJ5	GT251_HUMAN	Q8NBJ5	Procollagen galactosyltransferase 1	71632	0	2	0	0	13	17	0	2	0
GTSE1_HUMAN|Q9NYZ3	GTSE1_HUMAN|Q9NYZ3	GTSE1_HUMAN	Q9NYZ3	G2 and S phase-expressed protein 1	76640	0	0	0	6	7	3	6	3	1
GUAA_HUMAN|P49915	GUAA_HUMAN|P49915	GUAA_HUMAN	P49915	GMP synthase [glutamine-hydrolyzing]	76711	0	0	1	0	0	0	0	0	0
H0Y4D4_HUMAN|H0Y4D4	H0Y4D4_HUMAN|H0Y4D4	H0Y4D4_HUMAN	H0Y4D4	3-ketoacyl-CoA thiolase, peroxisomal	0	0	0	0	0	0	0	0	0	1
H0Y4S7_HUMAN|H0Y4S7	H0Y4S7_HUMAN|H0Y4S7	H0Y4S7_HUMAN	H0Y4S7	RanBP-type and C3HC4-type zinc finger-containing protein 1	0	0	0	0	0	0	0	0	1	0
H0Y4V6_HUMAN|H0Y4V6	H0Y4V6_HUMAN|H0Y4V6	H0Y4V6_HUMAN	H0Y4V6	Serine/threonine-protein kinase Chk2	0	0	0	1	0	0	0	0	0	0
H0Y596_HUMAN|H0Y596	H0Y596_HUMAN|H0Y596	H0Y596_HUMAN	H0Y596	Coagulation factor XI	0	0	0	0	0	1	0	0	0	0
H0Y909_HUMAN|H0Y909	H0Y909_HUMAN|H0Y909	H0Y909_HUMAN	H0Y909	Protein FAM149A	0	0	1	0	0	0	0	0	0	0
H0Y9F6_HUMAN|H0Y9F6	H0Y9F6_HUMAN|H0Y9F6	H0Y9F6_HUMAN	H0Y9F6	Arylsulfatase K	10143	1	0	0	0	1	1	0	1	0
H0YAV8_HUMAN|H0YAV8	H0YAV8_HUMAN|H0YAV8	H0YAV8_HUMAN	H0YAV8	DNA polymerase beta	0	0	0	1	0	0	0	0	0	1
H0YBX2_HUMAN|H0YBX2	H0YBX2_HUMAN|H0YBX2	H0YBX2_HUMAN	H0YBX2	Putative deoxyribonuclease TATDN1	0	0	0	0	0	1	0	0	0	0
H0YC74_HUMAN|H0YC74	H0YC74_HUMAN|H0YC74	H0YC74_HUMAN	H0YC74	TRPM8 channel-associated factor 2	0	0	0	0	1	0	0	0	0	0
H0YC85_HUMAN|H0YC85	H0YC85_HUMAN|H0YC85	H0YC85_HUMAN	H0YC85	Calcium-activated potassium channel subunit beta-4	0	0	0	0	0	0	0	0	2	0
H0YD93_HUMAN|H0YD93	H0YD93_HUMAN|H0YD93	H0YD93_HUMAN	H0YD93	RUN and FYVE domain-containing protein 2	0	0	0	0	0	1	0	0	1	0
H0YDB5_HUMAN|H0YDB5	H0YDB5_HUMAN|H0YDB5	H0YDB5_HUMAN	H0YDB5	Oxysterol-binding protein-related protein 9	0	0	0	0	0	0	0	0	0	1
H0YDN7_HUMAN|H0YDN7	H0YDN7_HUMAN|H0YDN7	H0YDN7_HUMAN	H0YDN7	Polycystic kidney disease 2-like 1 protein	0	0	0	0	0	0	0	0	0	1
H0YFZ7_HUMAN|H0YFZ7	H0YFZ7_HUMAN|H0YFZ7	H0YFZ7_HUMAN	H0YFZ7	Autophagy-related protein 16-2	0	0	12	13	0	13	13	0	12	17
H0YHD8_HUMAN|H0YHD8	H0YHD8_HUMAN|H0YHD8	H0YHD8_HUMAN	H0YHD8	Cysteine-rich protein 2	0	0	0	0	0	0	0	0	0	1
H0YHR9_HUMAN|H0YHR9	H0YHR9_HUMAN|H0YHR9	H0YHR9_HUMAN	H0YHR9	N-alpha-acetyltransferase 25, NatB auxiliary subunit	0	0	1	0	0	0	0	0	0	0
H0YHZ9_HUMAN|H0YHZ9	H0YHZ9_HUMAN|H0YHZ9	H0YHZ9_HUMAN	H0YHZ9	ATP-dependent RNA helicase DDX54	0	0	0	0	0	0	0	0	0	1
H0YI76_HUMAN|H0YI76	H0YI76_HUMAN|H0YI76	H0YI76_HUMAN	H0YI76	Keratin, type II cytoskeletal 5	0	0	0	0	0	0	0	0	1	0
H0YIK5_HUMAN|H0YIK5	H0YIK5_HUMAN|H0YIK5	H0YIK5_HUMAN	H0YIK5	Rac GTPase-activating protein 1	31313	0	0	0	0	1	0	0	0	0
H0YKZ4_HUMAN|H0YKZ4	H0YKZ4_HUMAN|H0YKZ4	H0YKZ4_HUMAN	H0YKZ4	Proprotein convertase subtilisin/kexin type 6	0	0	0	1	0	0	0	0	0	0
H10_HUMAN|P07305	H10_HUMAN|P07305	H10_HUMAN	P07305	Histone H1.0	20861	0	0	0	0	0	0	0	0	1
H11_HUMAN|Q02539	H11_HUMAN|Q02539	H11_HUMAN	Q02539	Histone H1.1	21840	1	0	7	2	0	4	2	2	4
H12_HUMAN|P16403	H12_HUMAN|P16403	H12_HUMAN	P16403	Histone H1.2	21363	0	0	18	1	0	9	2	1	9
H14_HUMAN|P10412	H14_HUMAN|P10412	H14_HUMAN	P10412	Histone H1.4	21863	0	0	2	0	0	0	0	0	1
H15_HUMAN|P16401	H15_HUMAN|P16401	H15_HUMAN	P16401	Histone H1.5	22578	0	0	0	0	0	0	0	1	0
H1X_HUMAN|Q92522	H1X_HUMAN|Q92522	H1X_HUMAN	Q92522	Histone H1x	22485	0	0	7	0	0	2	0	0	1
H2A1A_HUMAN|Q96QV6	H2A1A_HUMAN|Q96QV6	H2A1A_HUMAN	Q96QV6	Histone H2A type 1-A	14232	5	6	20	2	2	29	4	4	30
H2A1B_HUMAN|P04908	H2A1B_HUMAN|P04908	H2A1B_HUMAN	P04908	Histone H2A type 1-B/E	14134	21	14	26	4	4	29	9	6	32
H2A1D_HUMAN|P20671	H2A1D_HUMAN|P20671	H2A1D_HUMAN	P20671	Histone H2A type 1-D	14106	0	0	5	0	0	5	0	0	5
H2A2A_HUMAN|Q6FI13	H2A2A_HUMAN|Q6FI13	H2A2A_HUMAN	Q6FI13	Histone H2A type 2-A	14094	0	0	0	0	0	0	0	0	2
H2A2B_HUMAN|Q8IUE6	H2A2B_HUMAN|Q8IUE6	H2A2B_HUMAN	Q8IUE6	Histone H2A type 2-B	13994	0	0	1	0	0	0	0	0	1
H2AV_HUMAN|Q71UI9	H2AV_HUMAN|Q71UI9	H2AV_HUMAN	Q71UI9	Histone H2A.V	13507	0	3	3	1	0	5	1	4	8
H2AW_HUMAN|Q9P0M6	H2AW_HUMAN|Q9P0M6	H2AW_HUMAN	Q9P0M6	Core histone macro-H2A.2	40056	0	0	2	0	0	2	0	0	6
H2AX_HUMAN|P16104	H2AX_HUMAN|P16104	H2AX_HUMAN	P16104	Histone H2AX	15143	0	0	0	0	0	1	0	0	0
H2AY_HUMAN|O75367	H2AY_HUMAN|O75367	H2AY_HUMAN	O75367	Core histone macro-H2A.1	39614	0	0	10	0	0	5	0	0	14
H2B1A_HUMAN|Q96A08	H2B1A_HUMAN|Q96A08	H2B1A_HUMAN	Q96A08	Histone H2B type 1-A	14166	5	10	43	4	5	59	8	8	74
H2B1B_HUMAN|P33778	H2B1B_HUMAN|P33778	H2B1B_HUMAN	P33778	Histone H2B type 1-B	13949	17	4	22	3	1	36	5	5	44
H2B1C_HUMAN|P62807	H2B1C_HUMAN|P62807	H2B1C_HUMAN	P62807	Histone H2B type 1-C/E/F/G/I	13905	0	2	9	1	1	29	2	3	19
H2B2F_HUMAN|Q5QNW6	H2B2F_HUMAN|Q5QNW6	H2B2F_HUMAN	Q5QNW6	Histone H2B type 2-F	13919	0	0	0	0	0	0	0	0	1
H31_HUMAN|P68431	H31_HUMAN|P68431	H31_HUMAN	P68431	Histone H3.1	15403	0	0	1	0	0	0	0	0	4
H31T_HUMAN|Q16695	H31T_HUMAN|Q16695	H31T_HUMAN	Q16695	Histone H3.1t	15507	2	4	27	1	2	40	3	4	38
H32_HUMAN|Q71DI3	H32_HUMAN|Q71DI3	H32_HUMAN	Q71DI3	Histone H3.2	15387	0	0	2	0	0	0	0	0	4
H33_HUMAN|P84243	H33_HUMAN|P84243	H33_HUMAN	P84243	Histone H3.3	15327	0	0	0	0	0	0	0	0	4
H3BMS6_HUMAN|H3BMS6	H3BMS6_HUMAN|H3BMS6	H3BMS6_HUMAN	H3BMS6	Sulfide:quinone oxidoreductase, mitochondrial	0	0	0	0	0	0	0	0	1	0
H3BND4_HUMAN|H3BND4	H3BND4_HUMAN|H3BND4	H3BND4_HUMAN	H3BND4	Pyridoxal-dependent decarboxylase domain-containing protein 1	88757	0	0	0	0	0	0	0	1	0
H3BPU4_HUMAN|H3BPU4	H3BPU4_HUMAN|H3BPU4	H3BPU4_HUMAN	H3BPU4	Gamma-tubulin complex component 4	0	0	0	0	0	0	0	0	0	1
H3BRN6_HUMAN|H3BRN6	H3BRN6_HUMAN|H3BRN6	H3BRN6_HUMAN	H3BRN6	Zinc finger CCCH domain-containing protein 18	7707	0	0	0	0	1	0	0	0	0
H3BSN3_HUMAN|H3BSN3	H3BSN3_HUMAN|H3BSN3	H3BSN3_HUMAN	H3BSN3	G-protein-coupled receptor 56	5757	0	0	1	0	0	0	0	0	0
H3BV77_HUMAN|H3BV77	H3BV77_HUMAN|H3BV77	H3BV77_HUMAN	H3BV77	Polycystin-1	0	0	0	0	0	0	0	0	0	1
H3BVC7_HUMAN|H3BVC7	H3BVC7_HUMAN|H3BVC7	H3BVC7_HUMAN	H3BVC7	40S ribosomal protein S15a	0	0	0	3	0	0	1	0	0	0
H4_HUMAN|P62805	H4_HUMAN|P62805	H4_HUMAN	P62805	Histone H4	11366	37	32	131	8	9	140	23	21	205
H4G_HUMAN|Q99525	H4G_HUMAN|Q99525	H4G_HUMAN	Q99525	Histone H4-like protein type G	11008	0	0	0	0	0	1	0	0	2
H6VRF9_HUMAN|H6VRF9	H6VRF9_HUMAN|H6VRF9	H6VRF9_HUMAN	H6VRF9	Keratin 1	66064	0	0	0	0	1	0	0	0	0
H7BY53_HUMAN|H7BY53	H7BY53_HUMAN|H7BY53	H7BY53_HUMAN	H7BY53	EF-hand calcium-binding domain-containing protein 2	0	0	0	1	0	0	0	0	0	0
H7BYR4_HUMAN|H7BYR4	H7BYR4_HUMAN|H7BYR4	H7BYR4_HUMAN	H7BYR4	Calcium-dependent secretion activator 2	0	0	0	1	0	0	0	0	0	0
H7BZJ3_HUMAN|H7BZJ3	H7BZJ3_HUMAN|H7BZJ3	H7BZJ3_HUMAN	H7BZJ3	Protein disulfide-isomerase A3	13518	1	0	0	0	0	0	0	0	0
H7C0A1_HUMAN|H7C0A1	H7C0A1_HUMAN|H7C0A1	H7C0A1_HUMAN	H7C0A1	N-glycosylase/DNA lyase	0	0	2	1	0	0	1	0	1	0
H7C1I6_HUMAN|H7C1I6	H7C1I6_HUMAN|H7C1I6	H7C1I6_HUMAN	H7C1I6	Bromodomain adjacent to zinc finger domain protein 2B	20005	0	0	0	0	0	0	0	0	1
H7C275_HUMAN|H7C275	H7C275_HUMAN|H7C275	H7C275_HUMAN	H7C275	Guanine nucleotide exchange factor DBS	0	0	0	0	0	0	1	0	0	0
H7C2R1_HUMAN|H7C2R1	H7C2R1_HUMAN|H7C2R1	H7C2R1_HUMAN	H7C2R1	NADH dehydrogenase [ubiquinone] 1 alpha subcomplex subunit 3	0	0	0	0	0	0	0	1	0	0
H7C4A7_HUMAN|H7C4A7	H7C4A7_HUMAN|H7C4A7	H7C4A7_HUMAN	H7C4A7	Transcriptional enhancer factor TEF-5	24275	0	0	8	0	0	5	0	0	12
H7C4T5_HUMAN|H7C4T5	H7C4T5_HUMAN|H7C4T5	H7C4T5_HUMAN	H7C4T5	Muscleblind-like protein 1	0	2	2	2	1	2	2	0	1	3
H90B2_HUMAN|Q58FF8	H90B2_HUMAN|Q58FF8	H90B2_HUMAN	Q58FF8	Putative heat shock protein HSP 90-beta 2	44346	4	5	3	4	1	2	3	5	3
H90B3_HUMAN|Q58FF7	H90B3_HUMAN|Q58FF7	H90B3_HUMAN	Q58FF7	Putative heat shock protein HSP 90-beta-3	68321	1	4	3	4	1	1	1	5	5
HACD3_HUMAN|Q9P035	HACD3_HUMAN|Q9P035	HACD3_HUMAN	Q9P035	Very-long-chain (3R)-3-hydroxyacyl-CoA dehydratase 3	43157	0	6	15	0	0	5	0	4	1
HAKAI_HUMAN|Q75N03	HAKAI_HUMAN|Q75N03	HAKAI_HUMAN	Q75N03	E3 ubiquitin-protein ligase Hakai	54516	0	0	4	0	0	0	0	0	0
HAP28_HUMAN|Q13442	HAP28_HUMAN|Q13442	HAP28_HUMAN	Q13442	28 kDa heat- and acid-stable phosphoprotein	20628	0	0	0	0	0	1	0	0	1
HAT1_HUMAN|O14929	HAT1_HUMAN|O14929	HAT1_HUMAN	O14929	Histone acetyltransferase type B catalytic subunit	49510	0	0	1	0	0	0	0	0	0
HAUS1_HUMAN|Q96CS2	HAUS1_HUMAN|Q96CS2	HAUS1_HUMAN	Q96CS2	HAUS augmin-like complex subunit 1	31861	0	1	0	0	0	0	0	5	0
HAX1_HUMAN|O00165	HAX1_HUMAN|O00165	HAX1_HUMAN	O00165	HCLS1-associated protein X-1	31618	0	5	9	0	0	1	0	5	5
HBA_HUMAN|P69905	HBA_HUMAN|P69905	HBA_HUMAN	P69905	Hemoglobin subunit alpha	15256	0	8	4	4	3	3	4	5	5
HBB_HUMAN|P68871	HBB_HUMAN|P68871	HBB_HUMAN	P68871	Hemoglobin subunit beta	15997	0	1	0	0	0	0	0	1	0
HCD2_HUMAN|Q99714	HCD2_HUMAN|Q99714	HCD2_HUMAN	Q99714	3-hydroxyacyl-CoA dehydrogenase type-2	26921	0	1	2	0	0	0	0	2	2
HDAC1_HUMAN|Q13547	HDAC1_HUMAN|Q13547	HDAC1_HUMAN	Q13547	Histone deacetylase 1	55100	0	4	15	0	0	8	0	8	39
HDAC2_HUMAN|Q92769	HDAC2_HUMAN|Q92769	HDAC2_HUMAN	Q92769	Histone deacetylase 2	55361	0	0	8	0	0	7	0	1	22
HDGR3_HUMAN|Q9Y3E1	HDGR3_HUMAN|Q9Y3E1	HDGR3_HUMAN	Q9Y3E1	Hepatoma-derived growth factor-related protein 3	22618	0	0	0	0	1	0	0	0	0
HEAT1_HUMAN|Q9H583	HEAT1_HUMAN|Q9H583	HEAT1_HUMAN	Q9H583	HEAT repeat-containing protein 1	242357	0	3	8	0	1	0	0	4	3
HEAT3_HUMAN|Q7Z4Q2	HEAT3_HUMAN|Q7Z4Q2	HEAT3_HUMAN	Q7Z4Q2	HEAT repeat-containing protein 3	74578	0	0	1	0	0	0	0	0	0
HELLS_HUMAN|Q9NRZ9	HELLS_HUMAN|Q9NRZ9	HELLS_HUMAN	Q9NRZ9	Lymphoid-specific helicase	97068	0	0	2	0	0	0	0	0	0
HELZ_HUMAN|P42694	HELZ_HUMAN|P42694	HELZ_HUMAN	P42694	Probable helicase with zinc finger domain	218958	0	0	3	0	0	0	0	0	0
HEM2_HUMAN|P13716	HEM2_HUMAN|P13716	HEM2_HUMAN	P13716	Delta-aminolevulinic acid dehydratase	36292	0	0	0	0	0	0	1	0	0
HEMK2_HUMAN|Q9Y5N5	HEMK2_HUMAN|Q9Y5N5	HEMK2_HUMAN	Q9Y5N5	HemK methyltransferase family member 2	22899	0	0	1	0	0	0	0	0	0
HERC2_HUMAN|O95714	HERC2_HUMAN|O95714	HERC2_HUMAN	O95714	E3 ubiquitin-protein ligase HERC2	527199	0	8	51	0	7	6	0	100	9
HGB1A_HUMAN|B2RPK0	HGB1A_HUMAN|B2RPK0	HGB1A_HUMAN	B2RPK0	Putative high mobility group protein B1-like 1	24236	0	0	0	0	0	0	0	1	0
HIC2_HUMAN|Q96JB3	HIC2_HUMAN|Q96JB3	HIC2_HUMAN	Q96JB3	Hypermethylated in cancer 2 protein	66152	0	0	0	0	0	1	0	0	0
HID1_HUMAN|Q8IV36	HID1_HUMAN|Q8IV36	HID1_HUMAN	Q8IV36	Protein HID1	88739	0	1	0	0	0	0	0	0	0
HIG1A_HUMAN|Q9Y241	HIG1A_HUMAN|Q9Y241	HIG1A_HUMAN	Q9Y241	HIG1 domain family member 1A, mitochondrial	10142	0	1	2	0	0	1	1	3	1
HINT2_HUMAN|Q9BX68	HINT2_HUMAN|Q9BX68	HINT2_HUMAN	Q9BX68	Histidine triad nucleotide-binding protein 2, mitochondrial	17160	0	1	0	0	0	0	0	0	0
HLTF_HUMAN|Q14527	HLTF_HUMAN|Q14527	HLTF_HUMAN	Q14527	Helicase-like transcription factor	113922	0	0	1	0	0	5	0	0	18
HM20A_HUMAN|Q9NP66	HM20A_HUMAN|Q9NP66	HM20A_HUMAN	Q9NP66	High mobility group protein 20A	40141	0	0	14	0	0	2	0	0	9
HMCN1_HUMAN|Q96RW7	HMCN1_HUMAN|Q96RW7	HMCN1_HUMAN	Q96RW7	Hemicentin-1	613356	0	0	0	1	0	1	0	0	0
HMGA2_HUMAN|P52926	HMGA2_HUMAN|P52926	HMGA2_HUMAN	P52926	High mobility group protein HMGI-C	11831	0	0	0	0	0	2	0	0	1
HMHA1_HUMAN|Q92619	HMHA1_HUMAN|Q92619	HMHA1_HUMAN	Q92619	Minor histocompatibility protein HA-1	124607	0	3	0	0	0	0	0	1	0
HNF6_HUMAN|Q9UBC0	HNF6_HUMAN|Q9UBC0	HNF6_HUMAN	Q9UBC0	Hepatocyte nuclear factor 6	51020	0	0	0	0	0	0	0	0	1
HNRC1_HUMAN|O60812	HNRC1_HUMAN|O60812	HNRC1_HUMAN	O60812	Heterogeneous nuclear ribonucleoprotein C-like 1	32140	3	7	19	3	0	14	6	3	10
HNRDL_HUMAN|O14979	HNRDL_HUMAN|O14979	HNRDL_HUMAN	O14979	Heterogeneous nuclear ribonucleoprotein D-like	46434	0	1	7	1	0	2	0	0	3
HNRH1_HUMAN|P31943	HNRH1_HUMAN|P31943	HNRH1_HUMAN	P31943	Heterogeneous nuclear ribonucleoprotein H	49226	2	31	72	0	3	6	0	23	18
HNRH2_HUMAN|P55795	HNRH2_HUMAN|P55795	HNRH2_HUMAN	P55795	Heterogeneous nuclear ribonucleoprotein H2	49260	0	0	5	0	0	0	0	0	0
HNRH3_HUMAN|P31942	HNRH3_HUMAN|P31942	HNRH3_HUMAN	P31942	Heterogeneous nuclear ribonucleoprotein H3	36924	0	1	9	0	0	4	0	1	2
HNRLL_HUMAN|Q8WVV9	HNRLL_HUMAN|Q8WVV9	HNRLL_HUMAN	Q8WVV9	Heterogeneous nuclear ribonucleoprotein L-like	60079	0	0	8	0	0	1	0	0	0
HNRPC_HUMAN|P07910	HNRPC_HUMAN|P07910	HNRPC_HUMAN	P07910	Heterogeneous nuclear ribonucleoproteins C1/C2	33668	3	8	24	7	0	11	4	3	14
HNRPC_HUMAN|P07910-2	HNRPC_HUMAN|P07910-2	HNRPC_HUMAN	P07910-2	Heterogeneous nuclear ribonucleoproteins C1/C2 (isoform 2)	33668	0	0	2	0	0	2	0	0	2
HNRPD_HUMAN|Q14103	HNRPD_HUMAN|Q14103	HNRPD_HUMAN	Q14103	Heterogeneous nuclear ribonucleoprotein D0	38432	0	1	6	1	0	2	2	1	9
HNRPF_HUMAN|P52597	HNRPF_HUMAN|P52597	HNRPF_HUMAN	P52597	Heterogeneous nuclear ribonucleoprotein F	45669	0	1	11	0	0	0	0	4	3
HNRPK_HUMAN|P61978	HNRPK_HUMAN|P61978	HNRPK_HUMAN	P61978	Heterogeneous nuclear ribonucleoprotein K	50973	3	13	36	9	8	15	4	24	22
HNRPL_HUMAN|P14866	HNRPL_HUMAN|P14866	HNRPL_HUMAN	P14866	Heterogeneous nuclear ribonucleoprotein L	64129	0	7	34	0	0	5	0	4	5
HNRPM_HUMAN|P52272	HNRPM_HUMAN|P52272	HNRPM_HUMAN	P52272	Heterogeneous nuclear ribonucleoprotein M	77511	1	28	77	4	7	51	0	24	37
HNRPQ_HUMAN|O60506	HNRPQ_HUMAN|O60506	HNRPQ_HUMAN	O60506	Heterogeneous nuclear ribonucleoprotein Q	69598	0	1	12	0	0	2	0	1	1
HNRPR_HUMAN|O43390	HNRPR_HUMAN|O43390	HNRPR_HUMAN	O43390	Heterogeneous nuclear ribonucleoprotein R	70939	0	0	10	0	0	3	0	0	2
HNRPU_HUMAN|Q00839	HNRPU_HUMAN|Q00839	HNRPU_HUMAN	Q00839	Heterogeneous nuclear ribonucleoprotein U	90579	1	2	12	0	0	6	0	6	2
HOME1_HUMAN|Q86YM7	HOME1_HUMAN|Q86YM7	HOME1_HUMAN	Q86YM7	Homer protein homolog 1	40274	0	1	9	0	0	0	0	11	4
HOME2_HUMAN|Q9NSB8	HOME2_HUMAN|Q9NSB8	HOME2_HUMAN	Q9NSB8	Homer protein homolog 2	40625	0	0	0	0	0	0	0	3	1
HORN_HUMAN|Q86YZ3	HORN_HUMAN|Q86YZ3	HORN_HUMAN	Q86YZ3	Hornerin	282373	191	81	126	76	87	85	26	90	62
HP1B3_HUMAN|Q5SSJ5	HP1B3_HUMAN|Q5SSJ5	HP1B3_HUMAN	Q5SSJ5	Heterochromatin protein 1-binding protein 3	61203	0	0	5	0	0	1	0	0	0
HPBP1_HUMAN|Q9NZL4	HPBP1_HUMAN|Q9NZL4	HPBP1_HUMAN	Q9NZL4	Hsp70-binding protein 1	39471	0	4	2	0	3	1	0	3	1
HPRT_HUMAN|P00492	HPRT_HUMAN|P00492	HPRT_HUMAN	P00492	Hypoxanthine-guanine phosphoribosyltransferase	24578	0	2	1	0	0	0	0	2	0
HPT_HUMAN|P00738	HPT_HUMAN|P00738	HPT_HUMAN	P00738	Haptoglobin	45202	1	0	0	0	0	0	0	0	0
HS105_HUMAN|Q92598	HS105_HUMAN|Q92598	HS105_HUMAN	Q92598	Heat shock protein 105 kDa	96859	0	14	5	0	15	3	0	21	6
HS71A_HUMAN|P0DMV8	HS71A_HUMAN|P0DMV8	--	--	--	--	45	237	166	84	203	141	72	305	200
HS71L_HUMAN|P34931	HS71L_HUMAN|P34931	HS71L_HUMAN	P34931	Heat shock 70 kDa protein 1-like	70371	3	11	7	3	5	4	3	12	9
HS74L_HUMAN|O95757	HS74L_HUMAN|O95757	HS74L_HUMAN	O95757	Heat shock 70 kDa protein 4L	94507	0	7	2	0	6	2	0	27	2
HS902_HUMAN|Q14568	HS902_HUMAN|Q14568	HS902_HUMAN	Q14568	Putative heat shock protein HSP 90-alpha A2	39362	2	1	1	2	0	0	0	2	2
HS904_HUMAN|Q58FG1	HS904_HUMAN|Q58FG1	HS904_HUMAN	Q58FG1	Putative heat shock protein HSP 90-alpha A4	47709	5	3	4	4	1	0	1	4	2
HS905_HUMAN|Q58FG0	HS905_HUMAN|Q58FG0	HS905_HUMAN	Q58FG0	Putative heat shock protein HSP 90-alpha A5	38735	0	3	2	0	0	0	0	2	0
HS90A_HUMAN|P07900	HS90A_HUMAN|P07900	HS90A_HUMAN	P07900	Heat shock protein HSP 90-alpha	84655	6	8	3	1	1	2	7	8	2
HS90B_HUMAN|P08238	HS90B_HUMAN|P08238	HS90B_HUMAN	P08238	Heat shock protein HSP 90-beta	83259	6	7	6	0	0	0	3	3	3
HSP72_HUMAN|P54652	HSP72_HUMAN|P54652	HSP72_HUMAN	P54652	Heat shock-related 70 kDa protein 2	70017	4	51	24	7	51	19	4	46	27
HSP74_HUMAN|P34932	HSP74_HUMAN|P34932	HSP74_HUMAN	P34932	Heat shock 70 kDa protein 4	94325	0	17	4	0	19	7	0	31	6
HSP76_HUMAN|P17066	HSP76_HUMAN|P17066	HSP76_HUMAN	P17066	Heat shock 70 kDa protein 6	71024	0	0	0	0	0	0	0	1	0
HSP7C_HUMAN|P11142	HSP7C_HUMAN|P11142	HSP7C_HUMAN	P11142	Heat shock cognate 71 kDa protein	70894	19	155	88	20	111	60	26	186	110
HSPB1_HUMAN|P04792	HSPB1_HUMAN|P04792	HSPB1_HUMAN	P04792	Heat shock protein beta-1	22781	0	6	10	3	1	2	1	12	8
HTR5A_HUMAN|Q86XA9	HTR5A_HUMAN|Q86XA9	HTR5A_HUMAN	Q86XA9	HEAT repeat-containing protein 5A	221991	0	0	0	0	0	0	0	0	1
HTRA1_HUMAN|Q92743	HTRA1_HUMAN|Q92743	HTRA1_HUMAN	Q92743	Serine protease HTRA1	51284	0	0	0	2	0	1	0	0	0
HTRA2_HUMAN|O43464	HTRA2_HUMAN|O43464	HTRA2_HUMAN	O43464	Serine protease HTRA2, mitochondrial	48838	0	7	2	0	3	2	0	4	0
HUTH_HUMAN|P42357	HUTH_HUMAN|P42357	HUTH_HUMAN	P42357	Histidine ammonia-lyase	72693	0	0	0	2	0	0	0	0	0
HUWE1_HUMAN|Q7Z6Z7	HUWE1_HUMAN|Q7Z6Z7	HUWE1_HUMAN	Q7Z6Z7	E3 ubiquitin-protein ligase HUWE1	481864	0	0	3	0	0	0	0	2	1
HV320_HUMAN|P01781	HV320_HUMAN|P01781	HV320_HUMAN	P01781	Ig heavy chain V-III region GAL	0	0	7	4	0	3	4	0	5	3
HXA11_HUMAN|P31270	HXA11_HUMAN|P31270	HXA11_HUMAN	P31270	Homeobox protein Hox-A11	34484	0	0	7	0	0	0	0	0	8
HXA13_HUMAN|P31271	HXA13_HUMAN|P31271	HXA13_HUMAN	P31271	Homeobox protein Hox-A13	39724	0	0	7	0	0	15	0	0	14
HXB13_HUMAN|Q92826	HXB13_HUMAN|Q92826	HXB13_HUMAN	Q92826	Homeobox protein Hox-B13	30673	0	0	1	0	0	1	0	0	2
HXB9_HUMAN|P17482	HXB9_HUMAN|P17482	HXB9_HUMAN	P17482	Homeobox protein Hox-B9	28057	0	0	1	0	0	0	0	0	3
HXC13_HUMAN|P31276	HXC13_HUMAN|P31276	HXC13_HUMAN	P31276	Homeobox protein Hox-C13	35376	0	0	3	0	0	3	0	0	5
HXC9_HUMAN|P31274	HXC9_HUMAN|P31274	HXC9_HUMAN	P31274	Homeobox protein Hox-C9	29246	0	0	0	0	0	0	0	0	3
HXD11_HUMAN|P31277	HXD11_HUMAN|P31277	HXD11_HUMAN	P31277	Homeobox protein Hox-D11	35195	0	0	2	0	0	2	0	0	10
HXD13_HUMAN|P35453	HXD13_HUMAN|P35453	HXD13_HUMAN	P35453	Homeobox protein Hox-D13	36099	0	0	9	0	0	7	0	0	9
HYOU1_HUMAN|Q9Y4L1	HYOU1_HUMAN|Q9Y4L1	HYOU1_HUMAN	Q9Y4L1	Hypoxia up-regulated protein 1	111329	2	0	0	39	0	0	43	0	1
I0CMK4_HUMAN|I0CMK4	I0CMK4_HUMAN|I0CMK4	I0CMK4_HUMAN	I0CMK4	Beta-tubulin 4Q isoform 1	24145	0	0	1	0	0	0	0	0	0
I0EZ66_HUMAN|I0EZ66	I0EZ66_HUMAN|I0EZ66	I0EZ66_HUMAN	I0EZ66	Mucin 3A	28002	0	0	0	0	0	0	0	1	0
I2BP1_HUMAN|Q8IU81	I2BP1_HUMAN|Q8IU81	I2BP1_HUMAN	Q8IU81	Interferon regulatory factor 2-binding protein 1	61684	0	106	28	0	3	7	0	139	58
I2BP2_HUMAN|Q7Z5L9	I2BP2_HUMAN|Q7Z5L9	I2BP2_HUMAN	Q7Z5L9	Interferon regulatory factor 2-binding protein 2	61021	0	96	22	0	0	0	0	125	52
I2BP2_HUMAN|Q7Z5L9-2	I2BP2_HUMAN|Q7Z5L9-2	I2BP2_HUMAN	Q7Z5L9-2	Interferon regulatory factor 2-binding protein 2 (isoform 2)	61021	0	1	0	0	0	0	0	2	1
I2BP2_HUMAN|Q7Z5L9-3	I2BP2_HUMAN|Q7Z5L9-3	I2BP2_HUMAN	Q7Z5L9-3	Interferon regulatory factor 2-binding protein 2 (isoform 3)	61021	0	0	0	0	0	0	0	1	0
I2BPL_HUMAN|Q9H1B7	I2BPL_HUMAN|Q9H1B7	I2BPL_HUMAN	Q9H1B7	Interferon regulatory factor 2-binding protein-like	82654	0	95	22	0	1	5	0	99	26
I3L1P4_HUMAN|I3L1P4	I3L1P4_HUMAN|I3L1P4	I3L1P4_HUMAN	I3L1P4	Proline-, glutamic acid- and leucine-rich protein 1	0	0	0	0	0	0	2	0	0	1
ICAM5_HUMAN|Q9UMF0	ICAM5_HUMAN|Q9UMF0	ICAM5_HUMAN	Q9UMF0	Intercellular adhesion molecule 5	97110	0	0	0	0	0	0	0	1	0
IDE_HUMAN|P14735	IDE_HUMAN|P14735	IDE_HUMAN	P14735	Insulin-degrading enzyme	117962	0	0	0	0	46	8	0	3	0
IDH3A_HUMAN|P50213	IDH3A_HUMAN|P50213	IDH3A_HUMAN	P50213	Isocitrate dehydrogenase [NAD] subunit alpha, mitochondrial	39589	0	0	0	0	0	0	1	0	0
IDHP_HUMAN|P48735	IDHP_HUMAN|P48735	IDHP_HUMAN	P48735	Isocitrate dehydrogenase [NADP], mitochondrial	50906	0	0	0	0	0	0	0	0	1
IF172_HUMAN|Q9UG01	IF172_HUMAN|Q9UG01	IF172_HUMAN	Q9UG01	Intraflagellar transport protein 172 homolog	197565	0	0	0	0	0	0	0	1	0
IF1AX_HUMAN|P47813	IF1AX_HUMAN|P47813	IF1AX_HUMAN	P47813	Eukaryotic translation initiation factor 1A, X-chromosomal	16459	0	0	4	2	1	4	2	3	2
IF2A_HUMAN|P05198	IF2A_HUMAN|P05198	IF2A_HUMAN	P05198	Eukaryotic translation initiation factor 2 subunit 1	36110	0	0	1	0	0	0	0	0	0
IF2B1_HUMAN|Q9NZI8	IF2B1_HUMAN|Q9NZI8	IF2B1_HUMAN	Q9NZI8	Insulin-like growth factor 2 mRNA-binding protein 1	63477	0	1	20	0	0	6	0	0	3
IF2B2_HUMAN|Q9Y6M1	IF2B2_HUMAN|Q9Y6M1	IF2B2_HUMAN	Q9Y6M1	Insulin-like growth factor 2 mRNA-binding protein 2	66117	0	1	3	0	0	3	0	0	1
IF2B3_HUMAN|O00425	IF2B3_HUMAN|O00425	IF2B3_HUMAN	O00425	Insulin-like growth factor 2 mRNA-binding protein 3	63701	0	1	8	0	0	5	0	0	1
IF2P_HUMAN|O60841	IF2P_HUMAN|O60841	IF2P_HUMAN	O60841	Eukaryotic translation initiation factor 5B	138819	0	0	0	0	0	1	0	0	0
IF4A1_HUMAN|P60842	IF4A1_HUMAN|P60842	IF4A1_HUMAN	P60842	Eukaryotic initiation factor 4A-I	46151	0	0	17	0	0	8	0	2	4
IF4A3_HUMAN|P38919	IF4A3_HUMAN|P38919	IF4A3_HUMAN	P38919	Eukaryotic initiation factor 4A-III	46868	0	0	66	0	0	2	0	0	8
IF4E2_HUMAN|O60573	IF4E2_HUMAN|O60573	IF4E2_HUMAN	O60573	Eukaryotic translation initiation factor 4E type 2	28360	0	0	2	0	0	0	0	1	0
IF4G1_HUMAN|Q04637	IF4G1_HUMAN|Q04637	IF4G1_HUMAN	Q04637	Eukaryotic translation initiation factor 4 gamma 1	175481	0	1	3	0	0	0	0	0	0
IF5A1_HUMAN|P63241	IF5A1_HUMAN|P63241	IF5A1_HUMAN	P63241	Eukaryotic translation initiation factor 5A-1	16831	0	1	2	0	0	0	0	2	0
IF6_HUMAN|P56537	IF6_HUMAN|P56537	IF6_HUMAN	P56537	Eukaryotic translation initiation factor 6	26597	0	0	9	0	0	2	0	0	0
IFIT2_HUMAN|P09913	IFIT2_HUMAN|P09913	IFIT2_HUMAN	P09913	Interferon-induced protein with tetratricopeptide repeats 2	54629	0	0	0	0	0	0	1	0	0
IFNL4_HUMAN|K9M1U5	IFNL4_HUMAN|K9M1U5	IFNL4_HUMAN	K9M1U5	Interferon lambda-4	19673	0	0	1	0	0	0	0	0	0
IFT22_HUMAN|Q9H7X7	IFT22_HUMAN|Q9H7X7	IFT22_HUMAN	Q9H7X7	Intraflagellar transport protein 22 homolog	20833	0	0	1	0	0	0	0	0	0
IFT56_HUMAN|A0AVF1	IFT56_HUMAN|A0AVF1	IFT56_HUMAN	A0AVF1	Intraflagellar transport protein 56	64174	0	0	1	0	0	0	0	0	0
IGHA1_HUMAN|P01876	IGHA1_HUMAN|P01876	IGHA1_HUMAN	P01876	Ig alpha-1 chain C region	37652	2	0	0	0	0	0	0	1	0
IGHA2_HUMAN|P01877	IGHA2_HUMAN|P01877	IGHA2_HUMAN	P01877	Ig alpha-2 chain C region	36524	1	0	0	0	0	0	0	0	0
IGHG1_HUMAN|P01857	IGHG1_HUMAN|P01857	IGHG1_HUMAN	P01857	Ig gamma-1 chain C region	36103	3	0	1	5	0	0	2	1	0
IGHG2_HUMAN|P01859	IGHG2_HUMAN|P01859	IGHG2_HUMAN	P01859	Ig gamma-2 chain C region	35898	8	7	3	13	8	6	14	3	4
IGHG4_HUMAN|P01861	IGHG4_HUMAN|P01861	IGHG4_HUMAN	P01861	Ig gamma-4 chain C region	35938	0	0	0	0	0	0	0	0	4
IGHM_HUMAN|P01871	IGHM_HUMAN|P01871	IGHM_HUMAN	P01871	Ig mu chain C region	49303	0	0	0	1	0	0	0	0	0
IGKC_HUMAN|P01834	IGKC_HUMAN|P01834	IGKC_HUMAN	P01834	Ig kappa chain C region	11608	2	0	0	1	0	0	1	0	0
IGLL5_HUMAN|B9A064	IGLL5_HUMAN|B9A064	IGLL5_HUMAN	B9A064	Immunoglobulin lambda-like polypeptide 5	23061	7	9	6	10	8	9	10	17	15
IKKE_HUMAN|Q14164	IKKE_HUMAN|Q14164	IKKE_HUMAN	Q14164	Inhibitor of nuclear factor kappa-B kinase subunit epsilon	80457	0	1	0	0	1	1	0	0	0
IKZF1_HUMAN|Q13422	IKZF1_HUMAN|Q13422	IKZF1_HUMAN	Q13422	DNA-binding protein Ikaros	57525	0	0	1	0	0	0	0	0	0
ILF2_HUMAN|Q12905	ILF2_HUMAN|Q12905	ILF2_HUMAN	Q12905	Interleukin enhancer-binding factor 2	43059	0	0	20	0	0	0	0	0	3
ILF3_HUMAN|Q12906	ILF3_HUMAN|Q12906	ILF3_HUMAN	Q12906	Interleukin enhancer-binding factor 3	95333	0	0	17	0	0	2	0	0	0
IMA1_HUMAN|P52292	IMA1_HUMAN|P52292	IMA1_HUMAN	P52292	Importin subunit alpha-1	57858	0	5	21	0	0	0	1	5	13
IMA3_HUMAN|O00629	IMA3_HUMAN|O00629	IMA3_HUMAN	O00629	Importin subunit alpha-3	57883	0	0	7	0	0	2	0	0	2
IMA4_HUMAN|O00505	IMA4_HUMAN|O00505	IMA4_HUMAN	O00505	Importin subunit alpha-4	57807	0	0	6	0	0	0	0	0	2
IMA5_HUMAN|P52294	IMA5_HUMAN|P52294	IMA5_HUMAN	P52294	Importin subunit alpha-5	60218	0	2	10	0	0	0	0	3	3
IMA6_HUMAN|O15131	IMA6_HUMAN|O15131	IMA6_HUMAN	O15131	Importin subunit alpha-6	60345	0	1	2	0	0	0	0	0	1
IMA8_HUMAN|A9QM74	IMA8_HUMAN|A9QM74	IMA8_HUMAN	A9QM74	Importin subunit alpha-8	56934	0	0	1	0	0	0	0	0	0
IMB1_HUMAN|Q14974	IMB1_HUMAN|Q14974	IMB1_HUMAN	Q14974	Importin subunit beta-1	97165	0	3	3	0	0	1	0	3	1
IMDH1_HUMAN|P20839	IMDH1_HUMAN|P20839	IMDH1_HUMAN	P20839	Inosine-5'-monophosphate dehydrogenase 1	55402	0	0	2	0	0	13	0	0	0
IMDH2_HUMAN|P12268	IMDH2_HUMAN|P12268	IMDH2_HUMAN	P12268	Inosine-5'-monophosphate dehydrogenase 2	55801	0	2	27	0	0	51	0	2	3
IMP4_HUMAN|Q96G21	IMP4_HUMAN|Q96G21	IMP4_HUMAN	Q96G21	U3 small nucleolar ribonucleoprotein protein IMP4	33754	0	0	1	0	0	0	0	0	0
INADL_HUMAN|Q8NI35	INADL_HUMAN|Q8NI35	INADL_HUMAN	Q8NI35	InaD-like protein	196357	0	314	309	0	13	22	0	328	218
INADL_HUMAN|Q8NI35-2	INADL_HUMAN|Q8NI35-2	INADL_HUMAN	Q8NI35-2	InaD-like protein (isoform 2)	196357	0	1	0	0	0	0	0	0	0
INADL_HUMAN|Q8NI35-5	INADL_HUMAN|Q8NI35-5	INADL_HUMAN	Q8NI35-5	InaD-like protein (isoform 5)	196357	0	0	1	0	0	0	0	1	0
INF2_HUMAN|Q27J81	INF2_HUMAN|Q27J81	INF2_HUMAN	Q27J81	Inverted formin-2	135616	0	0	1	0	0	0	0	0	0
ING5_HUMAN|Q8WYH8	ING5_HUMAN|Q8WYH8	ING5_HUMAN	Q8WYH8	Inhibitor of growth protein 5	27749	0	0	1	0	0	0	0	0	0
INT1_HUMAN|Q8N201	INT1_HUMAN|Q8N201	INT1_HUMAN	Q8N201	Integrator complex subunit 1	244284	0	0	0	0	0	1	0	0	0
INT11_HUMAN|Q5TA45	INT11_HUMAN|Q5TA45	INT11_HUMAN	Q5TA45	Integrator complex subunit 11	67659	0	0	2	0	0	0	0	2	1
IPO4_HUMAN|Q8TEX9	IPO4_HUMAN|Q8TEX9	IPO4_HUMAN	Q8TEX9	Importin-4	118708	0	0	5	0	0	3	0	0	0
IPO7_HUMAN|O95373	IPO7_HUMAN|O95373	IPO7_HUMAN	O95373	Importin-7	119510	0	0	6	0	0	2	0	0	0
IPO9_HUMAN|Q96P70	IPO9_HUMAN|Q96P70	IPO9_HUMAN	Q96P70	Importin-9	115956	0	4	10	0	1	5	0	1	0
IPYR2_HUMAN|Q9H2U2	IPYR2_HUMAN|Q9H2U2	IPYR2_HUMAN	Q9H2U2	Inorganic pyrophosphatase 2, mitochondrial	37918	0	1	0	0	0	0	0	0	0
IQGA1_HUMAN|P46940	IQGA1_HUMAN|P46940	IQGA1_HUMAN	P46940	Ras GTPase-activating-like protein IQGAP1	189241	0	1	0	0	0	0	0	0	0
IQGA2_HUMAN|Q13576	IQGA2_HUMAN|Q13576	IQGA2_HUMAN	Q13576	Ras GTPase-activating-like protein IQGAP2	180568	0	0	0	0	0	9	0	1	0
IQGA3_HUMAN|Q86VI3	IQGA3_HUMAN|Q86VI3	IQGA3_HUMAN	Q86VI3	Ras GTPase-activating-like protein IQGAP3	184688	0	0	1	0	0	0	0	0	0
IRAK1_HUMAN|P51617	IRAK1_HUMAN|P51617	IRAK1_HUMAN	P51617	Interleukin-1 receptor-associated kinase 1	76532	0	1	0	0	0	0	0	1	0
IRF6_HUMAN|O14896	IRF6_HUMAN|O14896	IRF6_HUMAN	O14896	Interferon regulatory factor 6	53126	32	18	3	0	0	0	0	0	0
IRS4_HUMAN|O14654	IRS4_HUMAN|O14654	IRS4_HUMAN	O14654	Insulin receptor substrate 4	133760	0	3	15	0	0	0	0	0	0
ISCA2_HUMAN|Q86U28	ISCA2_HUMAN|Q86U28	ISCA2_HUMAN	Q86U28	Iron-sulfur cluster assembly 2 homolog, mitochondrial	16475	0	0	0	0	2	0	0	0	0
ISL1_HUMAN|P61371	ISL1_HUMAN|P61371	ISL1_HUMAN	P61371	Insulin gene enhancer protein ISL-1	39033	0	0	0	0	0	0	0	0	1
ISY1_HUMAN|Q9ULR0	ISY1_HUMAN|Q9ULR0	ISY1_HUMAN	Q9ULR0	Pre-mRNA-splicing factor ISY1 homolog	32990	2	2	13	1	0	0	0	0	0
ITA11_HUMAN|Q9UKX5	ITA11_HUMAN|Q9UKX5	ITA11_HUMAN	Q9UKX5	Integrin alpha-11	133462	0	4	8	0	3	5	0	1	5
ITCH_HUMAN|Q96J02	ITCH_HUMAN|Q96J02	ITCH_HUMAN	Q96J02	E3 ubiquitin-protein ligase Itchy homolog	102797	0	1	5	0	0	0	0	0	0
ITIH2_HUMAN|P19823	ITIH2_HUMAN|P19823	ITIH2_HUMAN	P19823	Inter-alpha-trypsin inhibitor heavy chain H2	106457	0	0	0	0	1	1	1	1	1
ITIH3_HUMAN|Q06033	ITIH3_HUMAN|Q06033	ITIH3_HUMAN	Q06033	Inter-alpha-trypsin inhibitor heavy chain H3	99843	0	0	1	0	0	0	0	0	1
ITSN2_HUMAN|Q9NZM3	ITSN2_HUMAN|Q9NZM3	ITSN2_HUMAN	Q9NZM3	Intersectin-2	193451	0	0	1	0	0	0	0	0	0
JADE1_HUMAN|Q6IE81	JADE1_HUMAN|Q6IE81	JADE1_HUMAN	Q6IE81	Protein Jade-1	95528	0	0	1	0	0	0	0	0	0
JDP2_HUMAN|Q8WYK2	JDP2_HUMAN|Q8WYK2	JDP2_HUMAN	Q8WYK2	Jun dimerization protein 2	18702	0	0	0	0	0	1	0	0	0
JKIP3_HUMAN|Q5VZ66	JKIP3_HUMAN|Q5VZ66	JKIP3_HUMAN	Q5VZ66	Janus kinase and microtubule-interacting protein 3	98523	0	0	0	0	0	0	0	0	1
JPH1_HUMAN|Q9HDC5	JPH1_HUMAN|Q9HDC5	JPH1_HUMAN	Q9HDC5	Junctophilin-1	71681	0	0	1	0	0	0	0	0	0
JUN_HUMAN|P05412	JUN_HUMAN|P05412	JUN_HUMAN	P05412	Transcription factor AP-1	35673	0	0	4	0	0	7	0	0	17
JUNB_HUMAN|P17275	JUNB_HUMAN|P17275	JUNB_HUMAN	P17275	Transcription factor jun-B	35877	0	0	0	0	0	0	0	0	1
JUND_HUMAN|P17535	JUND_HUMAN|P17535	JUND_HUMAN	P17535	Transcription factor jun-D	35171	0	0	0	0	0	0	0	0	4
K1107_HUMAN|Q9UPP5	K1107_HUMAN|Q9UPP5	K1107_HUMAN	Q9UPP5	Uncharacterized protein KIAA1107	155673	0	0	0	0	2	0	0	2	0
K1324_HUMAN|Q6UXG2	K1324_HUMAN|Q6UXG2	K1324_HUMAN	Q6UXG2	UPF0577 protein KIAA1324	111375	0	0	1	0	0	0	0	0	0
K1549_HUMAN|Q9HCM3	K1549_HUMAN|Q9HCM3	K1549_HUMAN	Q9HCM3	UPF0606 protein KIAA1549	210743	0	0	0	0	0	0	3	0	0
K1C10_HUMAN|P13645	K1C10_HUMAN|P13645	K1C10_HUMAN	P13645	Keratin, type I cytoskeletal 10	58823	590	486	537	921	591	508	484	532	566
K1C13_HUMAN|P13646	K1C13_HUMAN|P13646	K1C13_HUMAN	P13646	Keratin, type I cytoskeletal 13	49585	26	7	11	15	18	12	16	10	14
K1C14_HUMAN|P02533	K1C14_HUMAN|P02533	K1C14_HUMAN	P02533	Keratin, type I cytoskeletal 14	51558	151	95	96	165	105	99	87	109	99
K1C16_HUMAN|P08779	K1C16_HUMAN|P08779	K1C16_HUMAN	P08779	Keratin, type I cytoskeletal 16	51265	43	42	43	48	28	27	16	33	20
K1C17_HUMAN|Q04695	K1C17_HUMAN|Q04695	K1C17_HUMAN	Q04695	Keratin, type I cytoskeletal 17	48103	9	4	4	10	8	0	2	4	8
K1C19_HUMAN|P08727	K1C19_HUMAN|P08727	K1C19_HUMAN	P08727	Keratin, type I cytoskeletal 19	44103	0	0	0	0	0	0	1	0	0
K1C23_HUMAN|Q9C075	K1C23_HUMAN|Q9C075	K1C23_HUMAN	Q9C075	Keratin, type I cytoskeletal 23	48128	0	0	0	1	1	0	0	1	0
K1C25_HUMAN|Q7Z3Z0	K1C25_HUMAN|Q7Z3Z0	K1C25_HUMAN	Q7Z3Z0	Keratin, type I cytoskeletal 25	49315	0	0	0	0	3	0	0	0	0
K1C9_HUMAN|P35527	K1C9_HUMAN|P35527	K1C9_HUMAN	P35527	Keratin, type I cytoskeletal 9	62060	623	407	499	744	473	574	403	499	469
K1H1_HUMAN|Q15323	K1H1_HUMAN|Q15323	K1H1_HUMAN	Q15323	Keratin, type I cuticular Ha1	47234	2	0	0	1	5	0	5	0	0
K1H2_HUMAN|Q14532	K1H2_HUMAN|Q14532	K1H2_HUMAN	Q14532	Keratin, type I cuticular Ha2	50340	0	0	0	0	4	0	0	1	0
K22E_HUMAN|P35908	K22E_HUMAN|P35908	K22E_HUMAN	P35908	Keratin, type II cytoskeletal 2 epidermal	65429	562	400	404	681	460	388	361	416	496
K22O_HUMAN|Q01546	K22O_HUMAN|Q01546	K22O_HUMAN	Q01546	Keratin, type II cytoskeletal 2 oral	65837	1	0	0	0	0	0	1	1	2
K2C1_HUMAN|P04264	K2C1_HUMAN|P04264	K2C1_HUMAN	P04264	Keratin, type II cytoskeletal 1	66034	975	673	716	1177	776	768	632	811	770
K2C1B_HUMAN|Q7Z794	K2C1B_HUMAN|Q7Z794	K2C1B_HUMAN	Q7Z794	Keratin, type II cytoskeletal 1b	61897	16	5	0	28	8	3	7	22	8
K2C3_HUMAN|P12035	K2C3_HUMAN|P12035	K2C3_HUMAN	P12035	Keratin, type II cytoskeletal 3	64413	8	3	5	5	5	2	1	6	3
K2C4_HUMAN|P19013	K2C4_HUMAN|P19013	K2C4_HUMAN	P19013	Keratin, type II cytoskeletal 4	57282	5	3	0	1	3	0	0	1	0
K2C5_HUMAN|P13647	K2C5_HUMAN|P13647	K2C5_HUMAN	P13647	Keratin, type II cytoskeletal 5	62374	227	136	123	201	140	98	103	124	121
K2C6A_HUMAN|P02538	K2C6A_HUMAN|P02538	K2C6A_HUMAN	P02538	Keratin, type II cytoskeletal 6A	60041	88	48	36	48	29	40	28	42	27
K2C6B_HUMAN|P04259	K2C6B_HUMAN|P04259	K2C6B_HUMAN	P04259	Keratin, type II cytoskeletal 6B	60063	14	7	4	11	2	6	3	6	1
K2C71_HUMAN|Q3SY84	K2C71_HUMAN|Q3SY84	K2C71_HUMAN	Q3SY84	Keratin, type II cytoskeletal 71	57288	2	0	0	0	4	0	3	2	0
K2C78_HUMAN|Q8N1N4	K2C78_HUMAN|Q8N1N4	K2C78_HUMAN	Q8N1N4	Keratin, type II cytoskeletal 78	56862	8	1	1	10	5	1	3	6	2
K2C79_HUMAN|Q5XKE5	K2C79_HUMAN|Q5XKE5	K2C79_HUMAN	Q5XKE5	Keratin, type II cytoskeletal 79	57832	1	0	0	0	1	0	0	1	0
K2C8_HUMAN|P05787	K2C8_HUMAN|P05787	K2C8_HUMAN	P05787	Keratin, type II cytoskeletal 8	53701	0	0	0	0	0	0	0	2	0
K2C80_HUMAN|Q6KB66	K2C80_HUMAN|Q6KB66	K2C80_HUMAN	Q6KB66	Keratin, type II cytoskeletal 80	50522	3	3	2	4	3	1	0	1	2
K7ELZ1_HUMAN|K7ELZ1	K7ELZ1_HUMAN|K7ELZ1	K7ELZ1_HUMAN	K7ELZ1	UPF0449 protein C19orf25	9303	0	0	1	0	0	0	0	0	0
K7EPI2_HUMAN|K7EPI2	K7EPI2_HUMAN|K7EPI2	K7EPI2_HUMAN	K7EPI2	Podocan-like protein 1	0	0	0	0	0	0	0	0	1	0
K7ER90_HUMAN|K7ER90	K7ER90_HUMAN|K7ER90	K7ER90_HUMAN	K7ER90	Eukaryotic translation initiation factor 3 subunit G	25440	0	0	1	0	0	0	0	0	0
KAP0_HUMAN|P10644	KAP0_HUMAN|P10644	KAP0_HUMAN	P10644	cAMP-dependent protein kinase type I-alpha regulatory subunit	42979	0	0	0	0	0	0	0	0	1
KAPCA_HUMAN|P17612	KAPCA_HUMAN|P17612	KAPCA_HUMAN	P17612	cAMP-dependent protein kinase catalytic subunit alpha	40587	0	0	5	0	0	0	0	1	3
KAT7_HUMAN|O95251	KAT7_HUMAN|O95251	KAT7_HUMAN	O95251	Histone acetyltransferase KAT7	70638	0	0	0	0	0	1	0	0	1
KC1A_HUMAN|P48729	KC1A_HUMAN|P48729	KC1A_HUMAN	P48729	Casein kinase I isoform alpha	38912	0	1	4	0	0	0	0	1	0
KC1AL_HUMAN|Q8N752	KC1AL_HUMAN|Q8N752	KC1AL_HUMAN	Q8N752	Casein kinase I isoform alpha-like	39083	0	1	2	0	0	0	0	0	0
KCC2A_HUMAN|Q9UQM7	KCC2A_HUMAN|Q9UQM7	KCC2A_HUMAN	Q9UQM7	Calcium/calmodulin-dependent protein kinase type II subunit alpha	54084	0	0	4	0	0	0	0	0	0
KCC2D_HUMAN|Q13557	KCC2D_HUMAN|Q13557	KCC2D_HUMAN	Q13557	Calcium/calmodulin-dependent protein kinase type II subunit delta	56366	0	0	2	0	0	0	0	0	0
KCC2G_HUMAN|Q13555	KCC2G_HUMAN|Q13555	KCC2G_HUMAN	Q13555	Calcium/calmodulin-dependent protein kinase type II subunit gamma	62605	0	0	2	0	0	0	0	0	0
KCD12_HUMAN|Q96CX2	KCD12_HUMAN|Q96CX2	KCD12_HUMAN	Q96CX2	BTB/POZ domain-containing protein KCTD12	35698	0	2	0	0	0	0	0	2	0
KCD15_HUMAN|Q96SI1	KCD15_HUMAN|Q96SI1	KCD15_HUMAN	Q96SI1	BTB/POZ domain-containing protein KCTD15	31940	0	1	0	0	0	0	0	0	0
KCD20_HUMAN|Q7Z5Y7	KCD20_HUMAN|Q7Z5Y7	KCD20_HUMAN	Q7Z5Y7	BTB/POZ domain-containing protein KCTD20	47477	0	0	2	0	0	0	0	1	0
KCND1_HUMAN|Q9NSA2	KCND1_HUMAN|Q9NSA2	KCND1_HUMAN	Q9NSA2	Potassium voltage-gated channel subfamily D member 1	71326	0	0	1	0	0	0	0	0	1
KCRB_HUMAN|P12277	KCRB_HUMAN|P12277	KCRB_HUMAN	P12277	Creatine kinase B-type	42642	0	0	0	1	0	0	1	1	0
KCRM_HUMAN|P06732	KCRM_HUMAN|P06732	KCRM_HUMAN	P06732	Creatine kinase M-type	43098	0	0	0	0	0	0	4	0	0
KCRS_HUMAN|P17540	KCRS_HUMAN|P17540	KCRS_HUMAN	P17540	Creatine kinase S-type, mitochondrial	47501	0	0	1	0	0	0	1	0	0
KCRU_HUMAN|P12532	KCRU_HUMAN|P12532	KCRU_HUMAN	P12532	Creatine kinase U-type, mitochondrial	47034	0	0	4	0	1	1	1	0	1
KDM1A_HUMAN|O60341	KDM1A_HUMAN|O60341	KDM1A_HUMAN	O60341	Lysine-specific histone demethylase 1A	92897	0	1	6	0	1	11	0	4	37
KEAP1_HUMAN|Q14145	KEAP1_HUMAN|Q14145	KEAP1_HUMAN	Q14145	Kelch-like ECH-associated protein 1	69662	0	4	18	0	0	0	0	0	1
KHDR1_HUMAN|Q07666	KHDR1_HUMAN|Q07666	KHDR1_HUMAN	Q07666	KH domain-containing, RNA-binding, signal transduction-associated protein 1	48224	0	1	10	0	0	1	0	1	3
KI26A_HUMAN|Q9ULI4	KI26A_HUMAN|Q9ULI4	KI26A_HUMAN	Q9ULI4	Kinesin-like protein KIF26A	194578	0	0	0	0	0	1	0	0	0
KIBRA_HUMAN|Q8IX03	KIBRA_HUMAN|Q8IX03	KIBRA_HUMAN	Q8IX03	Protein KIBRA	125294	0	10	8	0	5	5	0	14	7
KIF22_HUMAN|Q14807	KIF22_HUMAN|Q14807	KIF22_HUMAN	Q14807	Kinesin-like protein KIF22	73258	0	0	0	0	0	0	0	0	1
KIF7_HUMAN|Q2M1P5	KIF7_HUMAN|Q2M1P5	KIF7_HUMAN	Q2M1P5	Kinesin-like protein KIF7	150579	0	2	9	0	21	28	0	9	0
KIME_HUMAN|Q03426	KIME_HUMAN|Q03426	KIME_HUMAN	Q03426	Mevalonate kinase	42448	0	0	0	1	0	0	0	0	0
KLH12_HUMAN|Q53G59	KLH12_HUMAN|Q53G59	KLH12_HUMAN	Q53G59	Kelch-like protein 12	63273	0	0	8	0	0	0	0	0	0
KLH22_HUMAN|Q53GT1	KLH22_HUMAN|Q53GT1	KLH22_HUMAN	Q53GT1	Kelch-like protein 22	71662	0	0	0	0	0	0	0	3	0
KLH26_HUMAN|Q53HC5	KLH26_HUMAN|Q53HC5	KLH26_HUMAN	Q53HC5	Kelch-like protein 26	68135	0	7	8	0	0	14	0	19	12
KLH41_HUMAN|O60662	KLH41_HUMAN|O60662	KLH41_HUMAN	O60662	Kelch-like protein 41	68033	0	0	0	0	0	0	0	1	0
KLHL7_HUMAN|Q8IXQ5	KLHL7_HUMAN|Q8IXQ5	KLHL7_HUMAN	Q8IXQ5	Kelch-like protein 7	65988	0	0	1	0	0	0	0	0	0
KMCP1_HUMAN|Q5SVS4	KMCP1_HUMAN|Q5SVS4	KMCP1_HUMAN	Q5SVS4	Kidney mitochondrial carrier protein 1	32473	0	0	1	0	0	0	0	0	0
KNOP1_HUMAN|Q1ED39	KNOP1_HUMAN|Q1ED39	KNOP1_HUMAN	Q1ED39	Lysine-rich nucleolar protein 1	51586	0	0	3	0	0	0	0	0	0
KNTC1_HUMAN|P50748	KNTC1_HUMAN|P50748	KNTC1_HUMAN	P50748	Kinetochore-associated protein 1	250735	0	3	7	0	3	3	0	3	2
KPRP_HUMAN|Q5T749	KPRP_HUMAN|Q5T749	KPRP_HUMAN	Q5T749	Keratinocyte proline-rich protein	64132	29	18	3	15	3	5	11	11	21
KPYM_HUMAN|P14618	KPYM_HUMAN|P14618	KPYM_HUMAN	P14618	Pyruvate kinase PKM	57933	17	6	4	9	2	10	7	2	14
KR87P_HUMAN|A6NCN2	KR87P_HUMAN|A6NCN2	KR87P_HUMAN	A6NCN2	Putative keratin-87 protein	29115	3	0	0	0	2	0	0	0	0
KRBA2_HUMAN|Q6ZNG9	KRBA2_HUMAN|Q6ZNG9	KRBA2_HUMAN	Q6ZNG9	KRAB-A domain-containing protein 2	56201	0	0	0	0	1	0	0	0	0
KRR1_HUMAN|Q13601	KRR1_HUMAN|Q13601	KRR1_HUMAN	Q13601	KRR1 small subunit processome component homolog	43662	0	0	1	0	0	0	0	0	0
KRT34_HUMAN|O76011	KRT34_HUMAN|O76011	KRT34_HUMAN	O76011	Keratin, type I cuticular Ha4	49421	0	0	0	0	1	0	0	0	0
KRT35_HUMAN|Q92764	KRT35_HUMAN|Q92764	KRT35_HUMAN	Q92764	Keratin, type I cuticular Ha5	50358	1	0	0	0	1	0	0	0	0
KRT37_HUMAN|O76014	KRT37_HUMAN|O76014	KRT37_HUMAN	O76014	Keratin, type I cuticular Ha7	49744	1	1	4	4	1	1	0	2	1
KRT81_HUMAN|Q14533	KRT81_HUMAN|Q14533	KRT81_HUMAN	Q14533	Keratin, type II cuticular Hb1	54925	0	0	0	1	0	0	0	0	0
KRT82_HUMAN|Q9NSB4	KRT82_HUMAN|Q9NSB4	KRT82_HUMAN	Q9NSB4	Keratin, type II cuticular Hb2	56649	3	0	0	0	3	0	0	0	0
KRT84_HUMAN|Q9NSB2	KRT84_HUMAN|Q9NSB2	KRT84_HUMAN	Q9NSB2	Keratin, type II cuticular Hb4	64838	0	0	0	0	0	2	0	0	0
KRT85_HUMAN|P78386	KRT85_HUMAN|P78386	KRT85_HUMAN	P78386	Keratin, type II cuticular Hb5	55799	0	0	0	0	3	0	1	0	0
KRT86_HUMAN|O43790	KRT86_HUMAN|O43790	KRT86_HUMAN	O43790	Keratin, type II cuticular Hb6	53497	0	0	0	1	0	0	0	0	0
KT33B_HUMAN|Q14525	KT33B_HUMAN|Q14525	KT33B_HUMAN	Q14525	Keratin, type I cuticular Ha3-II	46211	0	0	0	0	0	0	1	0	0
KT3K_HUMAN|Q9HA64	KT3K_HUMAN|Q9HA64	KT3K_HUMAN	Q9HA64	Ketosamine-3-kinase	34410	0	17	3	0	0	0	0	8	0
KTAP2_HUMAN|Q8N6L1	KTAP2_HUMAN|Q8N6L1	KTAP2_HUMAN	Q8N6L1	Keratinocyte-associated protein 2	14677	0	0	1	0	0	0	0	0	0
KTN1_HUMAN|Q86UP2	KTN1_HUMAN|Q86UP2	KTN1_HUMAN	Q86UP2	Kinectin	156267	0	0	1	0	0	0	0	0	0
KV101_HUMAN|P01593	KV101_HUMAN|P01593	KV101_HUMAN	P01593	Ig kappa chain V-I region AG	11991	0	0	0	0	0	0	1	0	0
KV113_HUMAN|P01605	KV113_HUMAN|P01605	KV113_HUMAN	P01605	Ig kappa chain V-I region Lay	11833	1	1	1	1	2	2	0	3	2
KV201_HUMAN|P01614	KV201_HUMAN|P01614	KV201_HUMAN	P01614	Ig kappa chain V-II region Cum	12675	0	10	10	0	10	10	0	11	9
KV203_HUMAN|P01616	KV203_HUMAN|P01616	KV203_HUMAN	P01616	Ig kappa chain V-II region MIL	0	0	1	2	0	5	4	0	3	2
KV302_HUMAN|P01620	KV302_HUMAN|P01620	KV302_HUMAN	P01620	Ig kappa chain V-III region SIE	11774	0	0	0	1	0	0	0	0	0
KV303_HUMAN|P01621	KV303_HUMAN|P01621	KV303_HUMAN	P01621	Ig kappa chain V-III region NG9	10728	4	3	1	2	5	4	7	5	4
KV401_HUMAN|P06312	KV401_HUMAN|P06312	KV401_HUMAN	P06312	Ig kappa chain V-IV region	13379	13	94	79	18	47	61	7	58	61
KV405_HUMAN|P83593	KV405_HUMAN|P83593	KV405_HUMAN	P83593	Ig kappa chain V-IV region STH	12059	0	1	0	0	0	1	0	0	0
L0ERK8_HUMAN|L0ERK8	L0ERK8_HUMAN|L0ERK8	L0ERK8_HUMAN	L0ERK8	Cellular tumor antigen p53	0	0	0	3	0	0	0	0	0	0
L0R4Y9_HUMAN|L0R4Y9	L0R4Y9_HUMAN|L0R4Y9	L0R4Y9_HUMAN	L0R4Y9	Alternative protein IQSEC1	4592	0	0	1	0	0	0	0	0	0
L0R5A1_HUMAN|L0R5A1	L0R5A1_HUMAN|L0R5A1	L0R5A1_HUMAN	L0R5A1	Alternative protein CSF2RB	11644	11	16	16	16	20	20	2	13	14
L10K_HUMAN|Q9UNZ5	L10K_HUMAN|Q9UNZ5	L10K_HUMAN	Q9UNZ5	Leydig cell tumor 10 kDa protein homolog	10575	0	0	0	0	0	1	2	1	1
L8E9Q3_HUMAN|L8E9Q3	L8E9Q3_HUMAN|L8E9Q3	L8E9Q3_HUMAN	L8E9Q3	Alternative protein CNKSR2	11260	0	0	0	1	0	0	0	0	0
L8EC67_HUMAN|L8EC67	L8EC67_HUMAN|L8EC67	L8EC67_HUMAN	L8EC67	Alternative protein DGKK	6483	0	0	1	0	0	0	0	0	0
LAC2_HUMAN|P0CG05	LAC2_HUMAN|P0CG05	LAC2_HUMAN	P0CG05	Ig lambda-2 chain C regions	11292	1	0	0	1	0	0	0	0	0
LACRT_HUMAN|Q9GZZ8	LACRT_HUMAN|Q9GZZ8	LACRT_HUMAN	Q9GZZ8	Extracellular glycoprotein lacritin	14245	0	0	0	0	0	0	2	2	3
LAMA5_HUMAN|O15230	LAMA5_HUMAN|O15230	LAMA5_HUMAN	O15230	Laminin subunit alpha-5	399715	0	0	0	0	0	2	0	0	0
LAMC1_HUMAN|P11047	LAMC1_HUMAN|P11047	LAMC1_HUMAN	P11047	Laminin subunit gamma-1	177593	0	0	1	0	0	1	0	0	1
LAP2A_HUMAN|P42166	LAP2A_HUMAN|P42166	LAP2A_HUMAN	P42166	Lamina-associated polypeptide 2, isoform alpha	75487	0	0	2	0	0	0	0	0	0
LAP2B_HUMAN|P42167	LAP2B_HUMAN|P42167	LAP2B_HUMAN	P42167	Lamina-associated polypeptide 2, isoforms beta/gamma	50667	0	0	3	0	0	0	0	1	0
LAR1B_HUMAN|Q659C4	LAR1B_HUMAN|Q659C4	LAR1B_HUMAN	Q659C4	La-related protein 1B	105316	0	0	1	0	0	2	0	0	0
LARP1_HUMAN|Q6PKG0	LARP1_HUMAN|Q6PKG0	LARP1_HUMAN	Q6PKG0	La-related protein 1	123503	0	0	1	0	0	2	0	0	0
LARP4_HUMAN|Q71RC2	LARP4_HUMAN|Q71RC2	LARP4_HUMAN	Q71RC2	La-related protein 4	80591	0	0	2	0	0	0	0	0	0
LARP7_HUMAN|Q4G0J3	LARP7_HUMAN|Q4G0J3	LARP7_HUMAN	Q4G0J3	La-related protein 7	66895	0	0	3	0	0	1	0	0	0
LAS1L_HUMAN|Q9Y4W2	LAS1L_HUMAN|Q9Y4W2	LAS1L_HUMAN	Q9Y4W2	Ribosomal biogenesis protein LAS1L	83060	0	0	25	0	0	18	0	0	9
LBR_HUMAN|Q14739	LBR_HUMAN|Q14739	LBR_HUMAN	Q14739	Lamin-B receptor	70699	0	0	1	0	0	0	0	1	0
LC1L1_HUMAN|Q5VSP4	LC1L1_HUMAN|Q5VSP4	LC1L1_HUMAN	Q5VSP4	Putative lipocalin 1-like protein 1	17917	0	0	0	0	0	0	5	8	5
LC7L2_HUMAN|Q9Y383	LC7L2_HUMAN|Q9Y383	LC7L2_HUMAN	Q9Y383	Putative RNA-binding protein Luc7-like 2	46511	1	0	6	3	1	4	7	3	1
LC7L3_HUMAN|O95232	LC7L3_HUMAN|O95232	LC7L3_HUMAN	O95232	Luc7-like protein 3	51463	0	0	5	6	2	8	0	0	0
LCN1_HUMAN|P31025	LCN1_HUMAN|P31025	LCN1_HUMAN	P31025	Lipocalin-1	19248	0	0	0	0	0	0	4	4	3
LDB1_HUMAN|Q86U70	LDB1_HUMAN|Q86U70	LDB1_HUMAN	Q86U70	LIM domain-binding protein 1	46530	0	0	0	0	0	0	0	0	1
LDH6A_HUMAN|Q6ZMR3	LDH6A_HUMAN|Q6ZMR3	LDH6A_HUMAN	Q6ZMR3	L-lactate dehydrogenase A-like 6A	36505	1	2	2	0	0	0	0	0	1
LDHA_HUMAN|P00338	LDHA_HUMAN|P00338	LDHA_HUMAN	P00338	L-lactate dehydrogenase A chain	36686	1	1	4	1	0	0	4	1	0
LDHB_HUMAN|P07195	LDHB_HUMAN|P07195	LDHB_HUMAN	P07195	L-lactate dehydrogenase B chain	36636	5	3	2	2	0	0	6	5	0
LEG7_HUMAN|P47929	LEG7_HUMAN|P47929	LEG7_HUMAN	P47929	Galectin-7	15074	0	2	5	0	0	0	2	0	0
LENG1_HUMAN|Q96BZ8	LENG1_HUMAN|Q96BZ8	LENG1_HUMAN	Q96BZ8	Leukocyte receptor cluster member 1	30527	0	0	1	0	0	0	0	0	0
LEO1_HUMAN|Q8WVC0	LEO1_HUMAN|Q8WVC0	LEO1_HUMAN	Q8WVC0	RNA polymerase-associated protein LEO1	75400	0	0	2	0	0	0	0	0	0
LGUL_HUMAN|Q04760	LGUL_HUMAN|Q04760	LGUL_HUMAN	Q04760	Lactoylglutathione lyase	20776	0	0	0	3	0	0	1	0	0
LIMC1_HUMAN|Q9UPQ0	LIMC1_HUMAN|Q9UPQ0	LIMC1_HUMAN	Q9UPQ0	LIM and calponin homology domains-containing protein 1	121860	0	0	0	0	0	0	0	1	0
LIN7A_HUMAN|O14910	LIN7A_HUMAN|O14910	LIN7A_HUMAN	O14910	Protein lin-7 homolog A	25995	0	17	23	0	0	0	0	13	6
LIN7C_HUMAN|Q9NUP9	LIN7C_HUMAN|Q9NUP9	LIN7C_HUMAN	Q9NUP9	Protein lin-7 homolog C	21832	0	17	17	0	0	0	0	19	4
LIN9_HUMAN|Q5TKA1	LIN9_HUMAN|Q5TKA1	LIN9_HUMAN	Q5TKA1	Protein lin-9 homolog	61942	0	0	0	0	0	0	0	0	1
LIPA1_HUMAN|Q13136	LIPA1_HUMAN|Q13136	LIPA1_HUMAN	Q13136	Liprin-alpha-1	135771	0	0	1	0	0	0	0	0	0
LLPH_HUMAN|Q9BRT6	LLPH_HUMAN|Q9BRT6	LLPH_HUMAN	Q9BRT6	Protein LLP homolog	15224	0	0	2	0	0	1	0	0	0
LMNA_HUMAN|P02545	LMNA_HUMAN|P02545	LMNA_HUMAN	P02545	Prelamin-A/C	74135	0	0	2	0	0	0	0	0	0
LMNB1_HUMAN|P20700	LMNB1_HUMAN|P20700	LMNB1_HUMAN	P20700	Lamin-B1	66404	0	0	1	0	0	0	0	1	0
LMNB2_HUMAN|Q03252	LMNB2_HUMAN|Q03252	LMNB2_HUMAN	Q03252	Lamin-B2	67685	0	0	0	0	0	0	0	1	0
LONP2_HUMAN|Q86WA8	LONP2_HUMAN|Q86WA8	LONP2_HUMAN	Q86WA8	Lon protease homolog 2, peroxisomal	94611	0	1	1	0	0	0	0	3	0
LORI_HUMAN|P23490	LORI_HUMAN|P23490	LORI_HUMAN	P23490	Loricrin	25758	0	0	0	1	0	0	0	0	0
LOXE3_HUMAN|Q9BYJ1	LOXE3_HUMAN|Q9BYJ1	LOXE3_HUMAN	Q9BYJ1	Hydroperoxide isomerase ALOXE3	80539	0	0	0	1	0	0	0	0	0
LPIN3_HUMAN|Q9BQK8	LPIN3_HUMAN|Q9BQK8	LPIN3_HUMAN	Q9BQK8	Phosphatidate phosphatase LPIN3	93609	0	0	0	0	0	0	0	1	1
LRC59_HUMAN|Q96AG4	LRC59_HUMAN|Q96AG4	LRC59_HUMAN	Q96AG4	Leucine-rich repeat-containing protein 59	34928	0	1	4	0	0	0	0	1	0
LRCH3_HUMAN|Q96II8	LRCH3_HUMAN|Q96II8	LRCH3_HUMAN	Q96II8	Leucine-rich repeat and calponin homology domain-containing protein 3	86078	0	0	0	0	0	1	0	0	0
LRMP_HUMAN|Q12912	LRMP_HUMAN|Q12912	LRMP_HUMAN	Q12912	Lymphoid-restricted membrane protein	62118	0	0	0	0	1	0	0	0	0
LRP1_HUMAN|Q07954	LRP1_HUMAN|Q07954	LRP1_HUMAN	Q07954	Prolow-density lipoprotein receptor-related protein 1	504580	0	0	0	0	1	0	0	0	0
LRP6_HUMAN|O75581	LRP6_HUMAN|O75581	LRP6_HUMAN	O75581	Low-density lipoprotein receptor-related protein 6	180419	0	0	0	0	1	0	0	0	0
LRRT2_HUMAN|O43300	LRRT2_HUMAN|O43300	LRRT2_HUMAN	O43300	Leucine-rich repeat transmembrane neuronal protein 2	59073	0	0	0	0	0	0	0	0	1
LS14A_HUMAN|Q8ND56	LS14A_HUMAN|Q8ND56	LS14A_HUMAN	Q8ND56	Protein LSM14 homolog A	50527	0	0	1	0	0	0	0	0	0
LSM2_HUMAN|Q9Y333	LSM2_HUMAN|Q9Y333	LSM2_HUMAN	Q9Y333	U6 snRNA-associated Sm-like protein LSm2	10833	0	1	9	1	1	0	1	1	1
LSM3_HUMAN|P62310	LSM3_HUMAN|P62310	LSM3_HUMAN	P62310	U6 snRNA-associated Sm-like protein LSm3	11844	0	0	1	0	0	0	1	0	0
LSM4_HUMAN|Q9Y4Z0	LSM4_HUMAN|Q9Y4Z0	LSM4_HUMAN	Q9Y4Z0	U6 snRNA-associated Sm-like protein LSm4	15348	2	1	2	0	0	0	0	0	0
LSM6_HUMAN|P62312	LSM6_HUMAN|P62312	LSM6_HUMAN	P62312	U6 snRNA-associated Sm-like protein LSm6	9127	0	0	6	0	0	0	0	0	0
LSM7_HUMAN|Q9UK45	LSM7_HUMAN|Q9UK45	LSM7_HUMAN	Q9UK45	U6 snRNA-associated Sm-like protein LSm7	11601	0	0	3	0	0	0	0	0	0
LSM8_HUMAN|O95777	LSM8_HUMAN|O95777	LSM8_HUMAN	O95777	U6 snRNA-associated Sm-like protein LSm8	10402	0	0	2	0	0	0	0	0	0
LTOR3_HUMAN|Q9UHA4	LTOR3_HUMAN|Q9UHA4	LTOR3_HUMAN	Q9UHA4	Ragulator complex protein LAMTOR3	13621	0	0	1	0	0	0	0	1	0
LTOR4_HUMAN|Q0VGL1	LTOR4_HUMAN|Q0VGL1	LTOR4_HUMAN	Q0VGL1	Ragulator complex protein LAMTOR4	10740	0	0	1	0	0	0	0	0	0
LTV1_HUMAN|Q96GA3	LTV1_HUMAN|Q96GA3	LTV1_HUMAN	Q96GA3	Protein LTV1 homolog	54852	0	0	8	0	0	0	0	0	3
LUM_HUMAN|P51884	LUM_HUMAN|P51884	LUM_HUMAN	P51884	Lumican	38426	0	0	0	0	0	1	0	0	0
LUZP1_HUMAN|Q86V48	LUZP1_HUMAN|Q86V48	LUZP1_HUMAN	Q86V48	Leucine zipper protein 1	120268	0	0	0	0	0	0	0	0	1
LV102_HUMAN|P01700	LV102_HUMAN|P01700	LV102_HUMAN	P01700	Ig lambda chain V-I region HA	11895	0	1	0	1	0	0	0	0	2
LV403_HUMAN|P01717	LV403_HUMAN|P01717	LV403_HUMAN	P01717	Ig lambda chain V-IV region Hil	11516	0	0	0	0	0	0	0	1	0
LX12B_HUMAN|O75342	LX12B_HUMAN|O75342	LX12B_HUMAN	O75342	Arachidonate 12-lipoxygenase, 12R-type	80351	0	0	0	1	0	0	0	0	0
LYAR_HUMAN|Q9NX58	LYAR_HUMAN|Q9NX58	LYAR_HUMAN	Q9NX58	Cell growth-regulating nucleolar protein	43612	0	0	8	0	0	1	0	0	0
LYRM4_HUMAN|Q9HD34	LYRM4_HUMAN|Q9HD34	LYRM4_HUMAN	Q9HD34	LYR motif-containing protein 4	10757	0	0	2	0	0	0	0	0	1
LYSC_HUMAN|P61626	LYSC_HUMAN|P61626	LYSC_HUMAN	P61626	Lysozyme C	16536	4	2	1	0	1	0	7	17	9
LZTR1_HUMAN|Q8N653	LZTR1_HUMAN|Q8N653	LZTR1_HUMAN	Q8N653	Leucine-zipper-like transcriptional regulator 1	94713	0	11	0	0	5	0	0	92	1
LZTS1_HUMAN|Q9Y250	LZTS1_HUMAN|Q9Y250	LZTS1_HUMAN	Q9Y250	Leucine zipper putative tumor suppressor 1	66609	0	0	0	0	0	0	0	1	0
LZTS2_HUMAN|Q9BRK4	LZTS2_HUMAN|Q9BRK4	LZTS2_HUMAN	Q9BRK4	Leucine zipper putative tumor suppressor 2	72755	0	0	6	0	0	0	0	10	0
M0QYQ9_HUMAN|M0QYQ9	M0QYQ9_HUMAN|M0QYQ9	M0QYQ9_HUMAN	M0QYQ9	Splicing factor U2AF 65 kDa subunit	0	0	0	1	0	0	1	1	1	1
M0QYS1_HUMAN|M0QYS1	M0QYS1_HUMAN|M0QYS1	M0QYS1_HUMAN	M0QYS1	60S ribosomal protein L13a	0	0	0	2	0	0	3	0	0	1
M0QZ53_HUMAN|M0QZ53	M0QZ53_HUMAN|M0QZ53	M0QZ53_HUMAN	M0QZ53	Proline and serine-rich protein 3	0	0	0	0	1	0	0	0	0	0
M0R081_HUMAN|M0R081	M0R081_HUMAN|M0R081	M0R081_HUMAN	M0R081	C-type lectin domain family 11 member A	33531	0	0	0	0	0	0	0	1	0
M0R093_HUMAN|M0R093	M0R093_HUMAN|M0R093	M0R093_HUMAN	M0R093	39S ribosomal protein L34, mitochondrial	3421	0	0	0	0	0	0	0	1	1
M0R2D3_HUMAN|M0R2D3	M0R2D3_HUMAN|M0R2D3	M0R2D3_HUMAN	M0R2D3	Tubulin beta-4A chain	17398	0	0	1	0	0	0	0	1	1
M21D2_HUMAN|Q8IYB1	M21D2_HUMAN|Q8IYB1	M21D2_HUMAN	Q8IYB1	Protein MB21D2	55797	50	40	16	46	24	14	68	39	10
M2OM_HUMAN|Q02978	M2OM_HUMAN|Q02978	M2OM_HUMAN	Q02978	Mitochondrial 2-oxoglutarate/malate carrier protein	34059	0	13	18	0	7	11	0	14	13
M4K4_HUMAN|O95819-3	M4K4_HUMAN|O95819-3	M4K4_HUMAN	O95819-3	Mitogen-activated protein kinase kinase kinase kinase 4 (isoform 3)	142093	0	0	0	0	0	0	0	1	0
MACF1_HUMAN|Q9UPN3	MACF1_HUMAN|Q9UPN3	MACF1_HUMAN	Q9UPN3	Microtubule-actin cross-linking factor 1, isoforms 1/2/3/5	838263	0	0	1	0	0	0	0	0	1
MACOI_HUMAN|Q8N5G2	MACOI_HUMAN|Q8N5G2	MACOI_HUMAN	Q8N5G2	Macoilin	76173	0	1	0	0	0	0	0	0	0
MAF_HUMAN|O75444	MAF_HUMAN|O75444	MAF_HUMAN	O75444	Transcription factor Maf	38490	0	0	0	0	0	0	0	0	1
MAFA_HUMAN|Q8NHW3	MAFA_HUMAN|Q8NHW3	MAFA_HUMAN	Q8NHW3	Transcription factor MafA	36979	0	0	0	0	0	0	0	0	1
MAFB_HUMAN|Q9Y5Q3	MAFB_HUMAN|Q9Y5Q3	MAFB_HUMAN	Q9Y5Q3	Transcription factor MafB	35789	0	0	1	0	0	0	0	0	2
MAFF_HUMAN|Q9ULX9	MAFF_HUMAN|Q9ULX9	MAFF_HUMAN	Q9ULX9	Transcription factor MafF	17759	0	0	0	0	0	0	0	0	1
MAFG_HUMAN|O15525	MAFG_HUMAN|O15525	MAFG_HUMAN	O15525	Transcription factor MafG	17848	0	0	1	0	0	1	0	0	6
MAFK_HUMAN|O60675	MAFK_HUMAN|O60675	MAFK_HUMAN	O60675	Transcription factor MafK	17522	0	0	0	0	0	0	0	0	3
MAGB1_HUMAN|P43366	MAGB1_HUMAN|P43366	MAGB1_HUMAN	P43366	Melanoma-associated antigen B1	39035	5	3	7	2	4	6	1	9	6
MAGD1_HUMAN|Q9Y5V3	MAGD1_HUMAN|Q9Y5V3	MAGD1_HUMAN	Q9Y5V3	Melanoma-associated antigen D1	86156	0	0	3	0	0	0	0	3	0
MAGT1_HUMAN|Q9H0U3	MAGT1_HUMAN|Q9H0U3	MAGT1_HUMAN	Q9H0U3	Magnesium transporter protein 1	38034	0	3	6	0	0	2	0	5	4
MAP1B_HUMAN|P46821	MAP1B_HUMAN|P46821	MAP1B_HUMAN	P46821	Microtubule-associated protein 1B	270619	0	0	0	0	0	0	0	0	2
MAP4_HUMAN|P27816	MAP4_HUMAN|P27816	MAP4_HUMAN	P27816	Microtubule-associated protein 4	120998	0	0	0	8	8	4	2	0	0
MAPK2_HUMAN|P49137	MAPK2_HUMAN|P49137	MAPK2_HUMAN	P49137	MAP kinase-activated protein kinase 2	45565	0	0	0	0	0	1	0	0	0
MARCS_HUMAN|P29966	MARCS_HUMAN|P29966	MARCS_HUMAN	P29966	Myristoylated alanine-rich C-kinase substrate	31552	0	0	0	0	0	0	0	2	0
MARE1_HUMAN|Q15691	MARE1_HUMAN|Q15691	MARE1_HUMAN	Q15691	Microtubule-associated protein RP/EB family member 1	29997	0	0	1	0	0	0	0	0	0
MARE2_HUMAN|Q15555	MARE2_HUMAN|Q15555	MARE2_HUMAN	Q15555	Microtubule-associated protein RP/EB family member 2	37029	0	1	0	0	0	0	0	0	0
MARK1_HUMAN|Q9P0L2	MARK1_HUMAN|Q9P0L2	MARK1_HUMAN	Q9P0L2	Serine/threonine-protein kinase MARK1	88997	0	0	0	0	0	0	0	0	1
MARK2_HUMAN|Q7KZI7	MARK2_HUMAN|Q7KZI7	MARK2_HUMAN	Q7KZI7	Serine/threonine-protein kinase MARK2	87906	0	0	0	0	0	0	0	0	3
MAT2B_HUMAN|Q9NZL9	MAT2B_HUMAN|Q9NZL9	MAT2B_HUMAN	Q9NZL9	Methionine adenosyltransferase 2 subunit beta	37549	0	1	0	0	0	0	0	1	1
MATR3_HUMAN|P43243	MATR3_HUMAN|P43243	MATR3_HUMAN	P43243	Matrin-3	94618	0	3	40	0	0	8	0	4	7
MBB1A_HUMAN|Q9BQG0	MBB1A_HUMAN|Q9BQG0	MBB1A_HUMAN	Q9BQG0	Myb-binding protein 1A	148846	0	6	78	0	1	27	0	4	4
MBD1_HUMAN|Q9UIS9	MBD1_HUMAN|Q9UIS9	MBD1_HUMAN	Q9UIS9	Methyl-CpG-binding domain protein 1	66603	0	0	0	0	0	0	0	0	3
MBD2_HUMAN|Q9UBB5	MBD2_HUMAN|Q9UBB5	MBD2_HUMAN	Q9UBB5	Methyl-CpG-binding domain protein 2	43252	0	0	0	0	0	0	0	0	2
MBD3_HUMAN|O95983	MBD3_HUMAN|O95983	MBD3_HUMAN	O95983	Methyl-CpG-binding domain protein 3	32842	0	0	2	0	0	0	0	0	15
MCA3_HUMAN|O43324	MCA3_HUMAN|O43324	MCA3_HUMAN	O43324	Eukaryotic translation elongation factor 1 epsilon-1	19809	0	6	1	1	1	0	1	5	4
MCCB_HUMAN|Q9HCC0	MCCB_HUMAN|Q9HCC0	MCCB_HUMAN	Q9HCC0	Methylcrotonoyl-CoA carboxylase beta chain, mitochondrial	61329	0	4	5	1	0	0	0	1	0
MCE1_HUMAN|O60942	MCE1_HUMAN|O60942	MCE1_HUMAN	O60942	mRNA-capping enzyme	68553	0	0	2	0	0	0	0	1	0
MCM2_HUMAN|P49736	MCM2_HUMAN|P49736	MCM2_HUMAN	P49736	DNA replication licensing factor MCM2	101890	0	0	0	0	0	0	0	0	1
MCM3_HUMAN|P25205	MCM3_HUMAN|P25205	MCM3_HUMAN	P25205	DNA replication licensing factor MCM3	90975	0	0	4	0	0	0	0	0	1
MCM4_HUMAN|P33991	MCM4_HUMAN|P33991	MCM4_HUMAN	P33991	DNA replication licensing factor MCM4	96552	0	0	4	0	0	0	0	0	1
MCM5_HUMAN|P33992	MCM5_HUMAN|P33992	MCM5_HUMAN	P33992	DNA replication licensing factor MCM5	82281	0	0	4	0	0	0	0	1	1
MCM6_HUMAN|Q14566	MCM6_HUMAN|Q14566	MCM6_HUMAN	Q14566	DNA replication licensing factor MCM6	92884	0	0	1	0	0	0	0	0	0
MCM7_HUMAN|P33993	MCM7_HUMAN|P33993	MCM7_HUMAN	P33993	DNA replication licensing factor MCM7	81303	0	12	19	0	0	3	0	11	11
MCU_HUMAN|Q8NE86	MCU_HUMAN|Q8NE86	MCU_HUMAN	Q8NE86	Calcium uniporter protein, mitochondrial	39864	0	0	2	0	0	0	0	0	0
MD13L_HUMAN|Q71F56	MD13L_HUMAN|Q71F56	MD13L_HUMAN	Q71F56	Mediator of RNA polymerase II transcription subunit 13-like	242588	1	0	0	0	0	0	0	0	0
MD2L1_HUMAN|Q13257	MD2L1_HUMAN|Q13257	MD2L1_HUMAN	Q13257	Mitotic spindle assembly checkpoint protein MAD2A	23508	0	0	4	0	0	0	0	1	0
MDC1_HUMAN|Q14676	MDC1_HUMAN|Q14676	MDC1_HUMAN	Q14676	Mediator of DNA damage checkpoint protein 1	226653	0	0	0	0	0	0	0	0	2
MDHC_HUMAN|P40925	MDHC_HUMAN|P40925	MDHC_HUMAN	P40925	Malate dehydrogenase, cytoplasmic	36424	0	0	0	0	0	0	2	0	1
MDHM_HUMAN|P40926	MDHM_HUMAN|P40926	MDHM_HUMAN	P40926	Malate dehydrogenase, mitochondrial	35501	1	0	0	1	0	0	7	0	2
MDN1_HUMAN|Q9NU22	MDN1_HUMAN|Q9NU22	MDN1_HUMAN	Q9NU22	Midasin	632786	0	12	76	0	6	25	0	21	41
MECP2_HUMAN|P51608	MECP2_HUMAN|P51608	MECP2_HUMAN	P51608	Methyl-CpG-binding protein 2	52437	0	0	0	0	0	0	0	0	6
MED31_HUMAN|Q9Y3C7	MED31_HUMAN|Q9Y3C7	MED31_HUMAN	Q9Y3C7	Mediator of RNA polymerase II transcription subunit 31	15804	0	0	0	0	0	0	0	1	0
MEP50_HUMAN|Q9BQA1	MEP50_HUMAN|Q9BQA1	MEP50_HUMAN	Q9BQA1	Methylosome protein 50	36722	0	4	4	0	0	1	0	3	2
MERL_HUMAN|P35240	MERL_HUMAN|P35240	MERL_HUMAN	P35240	Merlin	69686	0	6	4	0	0	1	0	11	17
METK2_HUMAN|P31153	METK2_HUMAN|P31153	METK2_HUMAN	P31153	S-adenosylmethionine synthase isoform type-2	43658	0	0	0	0	0	0	0	1	1
MFAP1_HUMAN|P55081	MFAP1_HUMAN|P55081	MFAP1_HUMAN	P55081	Microfibrillar-associated protein 1	51955	0	0	5	1	0	1	0	0	0
MFGM_HUMAN|Q08431	MFGM_HUMAN|Q08431	MFGM_HUMAN	Q08431	Lactadherin	43120	1	0	0	0	0	0	0	0	0
MFS6L_HUMAN|Q8IWD5	MFS6L_HUMAN|Q8IWD5	MFS6L_HUMAN	Q8IWD5	Major facilitator superfamily domain-containing protein 6-like	64001	0	0	0	0	0	0	0	0	1
MGAP_HUMAN|Q8IWI9	MGAP_HUMAN|Q8IWI9	MGAP_HUMAN	Q8IWI9	MAX gene-associated protein	331818	0	0	0	0	0	0	0	0	8
MGME1_HUMAN|Q9BQP7	MGME1_HUMAN|Q9BQP7	MGME1_HUMAN	Q9BQP7	Mitochondrial genome maintenance exonuclease 1	39418	0	0	1	0	0	0	0	0	1
MGN2_HUMAN|Q96A72	MGN2_HUMAN|Q96A72	MGN2_HUMAN	Q96A72	Protein mago nashi homolog 2	17274	1	2	25	1	1	3	1	2	6
MGST3_HUMAN|O14880	MGST3_HUMAN|O14880	MGST3_HUMAN	O14880	Microsomal glutathione S-transferase 3	16515	0	2	2	0	2	2	0	2	2
MGT5B_HUMAN|Q3V5L5	MGT5B_HUMAN|Q3V5L5	MGT5B_HUMAN	Q3V5L5	Alpha-1,6-mannosylglycoprotein 6-beta-N-acetylglucosaminyltransferase B	89530	0	0	0	0	0	0	0	1	0
MIB1_HUMAN|Q86YT6	MIB1_HUMAN|Q86YT6	MIB1_HUMAN	Q86YT6	E3 ubiquitin-protein ligase MIB1	110130	0	0	0	0	0	0	0	2	0
MIB2_HUMAN|Q96AX9	MIB2_HUMAN|Q96AX9	MIB2_HUMAN	Q96AX9	E3 ubiquitin-protein ligase MIB2	109932	0	0	0	0	19	5	0	9	0
MIC10_HUMAN|Q5TGZ0	MIC10_HUMAN|Q5TGZ0	MIC10_HUMAN	Q5TGZ0	MICOS complex subunit MIC10	8807	0	1	1	0	0	1	0	1	1
MIC13_HUMAN|Q5XKP0	MIC13_HUMAN|Q5XKP0	--	--	--	--	0	1	12	0	5	2	0	5	8
MIC19_HUMAN|Q9NX63	MIC19_HUMAN|Q9NX63	MIC19_HUMAN	Q9NX63	MICOS complex subunit MIC19	26151	0	2	10	0	1	0	0	13	3
MIC25_HUMAN|Q9BRQ6	MIC25_HUMAN|Q9BRQ6	MIC25_HUMAN	Q9BRQ6	MICOS complex subunit MIC25	26456	0	0	1	0	0	0	0	2	0
MIC60_HUMAN|Q16891	MIC60_HUMAN|Q16891	MIC60_HUMAN	Q16891	MICOS complex subunit MIC60	83673	0	5	18	0	0	3	0	34	6
MIC60_HUMAN|Q16891-4	MIC60_HUMAN|Q16891-4	MIC60_HUMAN	Q16891-4	MICOS complex subunit MIC60 (isoform 4)	83673	0	0	0	0	0	0	0	2	0
MIF_HUMAN|P14174	MIF_HUMAN|P14174	MIF_HUMAN	P14174	Macrophage migration inhibitory factor	12475	2	1	2	2	0	0	3	1	0
MINT_HUMAN|Q96T58	MINT_HUMAN|Q96T58	MINT_HUMAN	Q96T58	Msx2-interacting protein	402226	0	0	44	0	0	0	0	0	1
MIP18_HUMAN|Q9Y3D0	MIP18_HUMAN|Q9Y3D0	MIP18_HUMAN	Q9Y3D0	Mitotic spindle-associated MMXD complex subunit MIP18	17662	0	1	4	0	1	0	0	0	0
MIPEP_HUMAN|Q99797	MIPEP_HUMAN|Q99797	MIPEP_HUMAN	Q99797	Mitochondrial intermediate peptidase	80636	0	0	0	0	32	18	0	2	0
MITD1_HUMAN|Q8WV92	MITD1_HUMAN|Q8WV92	MITD1_HUMAN	Q8WV92	MIT domain-containing protein 1	29312	0	0	4	0	0	0	0	0	9
MK_HUMAN|P21741	MK_HUMAN|P21741	MK_HUMAN	P21741	Midkine	15584	0	0	0	2	1	3	0	0	0
MK01_HUMAN|P28482	MK01_HUMAN|P28482	MK01_HUMAN	P28482	Mitogen-activated protein kinase 1	41387	0	5	2	0	0	0	0	5	1
MK14_HUMAN|Q16539	MK14_HUMAN|Q16539	MK14_HUMAN	Q16539	Mitogen-activated protein kinase 14	41291	0	0	0	0	1	0	0	0	0
MK67I_HUMAN|Q9BYG3	MK67I_HUMAN|Q9BYG3	MK67I_HUMAN	Q9BYG3	MKI67 FHA domain-interacting nucleolar phosphoprotein	34220	0	0	7	0	0	0	0	0	0
ML12A_HUMAN|P19105	ML12A_HUMAN|P19105	ML12A_HUMAN	P19105	Myosin regulatory light chain 12A	19793	0	7	8	1	0	2	0	7	0
MLEC_HUMAN|Q14165	MLEC_HUMAN|Q14165	MLEC_HUMAN	Q14165	Malectin	32232	0	0	2	0	0	0	0	0	0
MLF2_HUMAN|Q15773	MLF2_HUMAN|Q15773	MLF2_HUMAN	Q15773	Myeloid leukemia factor 2	28145	0	0	1	0	3	1	0	2	1
MLRS_HUMAN|Q96A32	MLRS_HUMAN|Q96A32	MLRS_HUMAN	Q96A32	Myosin regulatory light chain 2, skeletal muscle isoform	19013	0	0	0	0	0	0	3	0	2
MMGT1_HUMAN|Q8N4V1	MMGT1_HUMAN|Q8N4V1	MMGT1_HUMAN	Q8N4V1	Membrane magnesium transporter 1	14684	0	1	0	0	0	0	0	0	0
MMP3_HUMAN|P08254	MMP3_HUMAN|P08254	MMP3_HUMAN	P08254	Stromelysin-1	53974	0	1	0	0	0	0	0	0	0
MMS19_HUMAN|Q96T76	MMS19_HUMAN|Q96T76	MMS19_HUMAN	Q96T76	MMS19 nucleotide excision repair protein homolog	113283	0	5	7	0	0	1	0	0	1
MMTA2_HUMAN|Q9BU76	MMTA2_HUMAN|Q9BU76	MMTA2_HUMAN	Q9BU76	Multiple myeloma tumor-associated protein 2	29410	24	8	18	1	1	1	5	1	4
MOES_HUMAN|P26038	MOES_HUMAN|P26038	MOES_HUMAN	P26038	Moesin	67816	0	0	0	25	0	0	6	0	0
MOV10_HUMAN|Q9HCE1	MOV10_HUMAN|Q9HCE1	MOV10_HUMAN	Q9HCE1	Putative helicase MOV-10	113665	0	0	3	0	0	0	0	0	0
MPC2_HUMAN|O95563	MPC2_HUMAN|O95563	MPC2_HUMAN	O95563	Mitochondrial pyruvate carrier 2	14278	0	1	2	0	0	0	0	0	0
MPCP_HUMAN|Q00325	MPCP_HUMAN|Q00325	MPCP_HUMAN	Q00325	Phosphate carrier protein, mitochondrial	40092	0	26	46	0	22	24	0	29	27
MPDZ_HUMAN|O75970	MPDZ_HUMAN|O75970	MPDZ_HUMAN	O75970	Multiple PDZ domain protein	221605	0	533	602	0	7	18	0	698	498
MPDZ_HUMAN|O75970-2	MPDZ_HUMAN|O75970-2	MPDZ_HUMAN	O75970-2	Multiple PDZ domain protein (isoform 2)	221605	0	2	2	0	0	0	0	2	2
MPND_HUMAN|Q8N594	MPND_HUMAN|Q8N594	MPND_HUMAN	Q8N594	MPN domain-containing protein	50659	0	0	1	0	0	0	0	0	4
MPP5_HUMAN|Q8N3R9	MPP5_HUMAN|Q8N3R9	MPP5_HUMAN	Q8N3R9	MAGUK p55 subfamily member 5	77289	0	279	280	0	2	10	0	257	167
MPP5_HUMAN|Q8N3R9-2	MPP5_HUMAN|Q8N3R9-2	MPP5_HUMAN	Q8N3R9-2	MAGUK p55 subfamily member 5 (isoform 2)	77289	0	1	1	0	0	0	0	0	0
MPP8_HUMAN|Q99549	MPP8_HUMAN|Q99549	MPP8_HUMAN	Q99549	M-phase phosphoprotein 8	97177	0	0	1	0	0	0	0	0	0
MPPB_HUMAN|O75439	MPPB_HUMAN|O75439	MPPB_HUMAN	O75439	Mitochondrial-processing peptidase subunit beta	54363	0	0	0	0	0	0	0	1	0
MPRI_HUMAN|P11717	MPRI_HUMAN|P11717	MPRI_HUMAN	P11717	Cation-independent mannose-6-phosphate receptor	274360	0	0	1	0	0	0	0	0	0
MPU1_HUMAN|O75352	MPU1_HUMAN|O75352	MPU1_HUMAN	O75352	Mannose-P-dolichol utilization defect 1 protein	26636	0	0	2	0	0	0	0	0	0
MRP_HUMAN|P49006	MRP_HUMAN|P49006	MRP_HUMAN	P49006	MARCKS-related protein	19527	0	0	0	0	0	0	0	1	0
MRP1_HUMAN|P33527	MRP1_HUMAN|P33527	MRP1_HUMAN	P33527	Multidrug resistance-associated protein 1	171581	0	0	1	0	0	0	0	0	0
MRRP1_HUMAN|Q7L0Y3	MRRP1_HUMAN|Q7L0Y3	MRRP1_HUMAN	Q7L0Y3	Mitochondrial ribonuclease P protein 1	47344	0	0	4	0	0	1	0	0	0
MRT4_HUMAN|Q9UKD2	MRT4_HUMAN|Q9UKD2	MRT4_HUMAN	Q9UKD2	mRNA turnover protein 4 homolog	27559	0	0	13	0	0	7	0	0	0
MSD2_HUMAN|Q6P1R3	MSD2_HUMAN|Q6P1R3	MSD2_HUMAN	Q6P1R3	Myb/SANT-like DNA-binding domain-containing protein 2	61316	0	0	0	1	0	0	0	0	0
MSGN1_HUMAN|A6NI15	MSGN1_HUMAN|A6NI15	MSGN1_HUMAN	A6NI15	Mesogenin-1	20777	0	1	0	0	0	0	0	0	0
MSH2_HUMAN|P43246	MSH2_HUMAN|P43246	MSH2_HUMAN	P43246	DNA mismatch repair protein Msh2	104737	0	3	9	0	0	6	0	5	17
MSH3_HUMAN|P20585	MSH3_HUMAN|P20585	MSH3_HUMAN	P20585	DNA mismatch repair protein Msh3	127405	0	0	1	0	0	5	0	0	13
MSH6_HUMAN|P52701	MSH6_HUMAN|P52701	MSH6_HUMAN	P52701	DNA mismatch repair protein Msh6	152777	0	13	27	0	1	18	0	7	38
MSI1H_HUMAN|O43347	MSI1H_HUMAN|O43347	MSI1H_HUMAN	O43347	RNA-binding protein Musashi homolog 1	39122	0	0	2	0	0	0	0	0	0
MTA1_HUMAN|Q13330	MTA1_HUMAN|Q13330	MTA1_HUMAN	Q13330	Metastasis-associated protein MTA1	80781	0	0	16	0	0	9	0	0	38
MTA2_HUMAN|O94776	MTA2_HUMAN|O94776	MTA2_HUMAN	O94776	Metastasis-associated protein MTA2	75019	0	0	11	0	0	3	0	0	28
MTA3_HUMAN|Q9BTC8	MTA3_HUMAN|Q9BTC8	MTA3_HUMAN	Q9BTC8	Metastasis-associated protein MTA3	67500	0	0	0	0	0	0	0	0	6
MTCH1_HUMAN|Q9NZJ7	MTCH1_HUMAN|Q9NZJ7	MTCH1_HUMAN	Q9NZJ7	Mitochondrial carrier homolog 1	41541	0	0	1	0	0	0	0	0	0
MTCH2_HUMAN|Q9Y6C9	MTCH2_HUMAN|Q9Y6C9	MTCH2_HUMAN	Q9Y6C9	Mitochondrial carrier homolog 2	33329	0	1	4	0	0	0	0	0	0
MTDC_HUMAN|P13995	MTDC_HUMAN|P13995	MTDC_HUMAN	P13995	Bifunctional methylenetetrahydrofolate dehydrogenase/cyclohydrolase, mitochondrial	37892	0	2	0	0	0	0	0	0	0
MTFP1_HUMAN|Q9UDX5	MTFP1_HUMAN|Q9UDX5	MTFP1_HUMAN	Q9UDX5	Mitochondrial fission process protein 1	18008	0	0	1	0	0	0	0	0	0
MTG16_HUMAN|O75081	MTG16_HUMAN|O75081	MTG16_HUMAN	O75081	Protein CBFA2T3	71188	1	0	0	0	0	0	0	0	0
MTG2_HUMAN|Q9H4K7	MTG2_HUMAN|Q9H4K7	MTG2_HUMAN	Q9H4K7	Mitochondrial ribosome-associated GTPase 2	43952	0	1	0	0	0	0	0	0	0
MTHFS_HUMAN|P49914	MTHFS_HUMAN|P49914	MTHFS_HUMAN	P49914	5-formyltetrahydrofolate cyclo-ligase	23254	1	1	1	0	0	0	0	0	0
MTOR_HUMAN|P42345	MTOR_HUMAN|P42345	MTOR_HUMAN	P42345	Serine/threonine-protein kinase mTOR	288876	0	0	2	0	0	0	0	1	0
MTPN_HUMAN|P58546	MTPN_HUMAN|P58546	MTPN_HUMAN	P58546	Myotrophin	12894	0	1	1	0	0	0	0	1	0
MTX2_HUMAN|O75431	MTX2_HUMAN|O75431	MTX2_HUMAN	O75431	Metaxin-2	29761	0	0	2	0	0	0	0	2	0
MUC15_HUMAN|Q8N387	MUC15_HUMAN|Q8N387	MUC15_HUMAN	Q8N387	Mucin-15	36292	0	0	0	0	0	1	0	0	0
MUC16_HUMAN|Q8WXI7	MUC16_HUMAN|Q8WXI7	MUC16_HUMAN	Q8WXI7	Mucin-16	0	0	0	0	0	0	0	0	0	1
MUC19_HUMAN|Q7Z5P9	MUC19_HUMAN|Q7Z5P9	MUC19_HUMAN	Q7Z5P9	Mucin-19	0	0	1	0	0	0	0	0	0	0
MUC5B_HUMAN|Q9HC84	MUC5B_HUMAN|Q9HC84	MUC5B_HUMAN	Q9HC84	Mucin-5B	596307	0	0	0	0	0	0	0	1	0
MUS81_HUMAN|Q96NY9	MUS81_HUMAN|Q96NY9	MUS81_HUMAN	Q96NY9	Crossover junction endonuclease MUS81	61169	0	0	0	0	0	0	0	0	1
MYCB2_HUMAN|O75592	MYCB2_HUMAN|O75592	MYCB2_HUMAN	O75592	E3 ubiquitin-protein ligase MYCBP2	510056	0	508	33	0	612	2	0	928	5
MYCB2_HUMAN|O75592-2	MYCB2_HUMAN|O75592-2	MYCB2_HUMAN	O75592-2	E3 ubiquitin-protein ligase MYCBP2 (isoform 2)	510056	0	1	0	0	0	0	0	2	0
MYCBP_HUMAN|Q99417	MYCBP_HUMAN|Q99417	MYCBP_HUMAN	Q99417	C-Myc-binding protein	11966	0	0	1	0	0	0	0	0	0
MYH1_HUMAN|P12882	MYH1_HUMAN|P12882	MYH1_HUMAN	P12882	Myosin-1	223133	0	0	0	0	0	0	16	1	3
MYH10_HUMAN|P35580	MYH10_HUMAN|P35580	MYH10_HUMAN	P35580	Myosin-10	228987	0	41	38	0	0	23	1	58	4
MYH11_HUMAN|P35749	MYH11_HUMAN|P35749	MYH11_HUMAN	P35749	Myosin-11	227327	0	3	2	0	0	1	0	1	1
MYH13_HUMAN|Q9UKX3	MYH13_HUMAN|Q9UKX3	MYH13_HUMAN	Q9UKX3	Myosin-13	223592	0	0	0	0	0	0	18	0	3
MYH14_HUMAN|Q7Z406	MYH14_HUMAN|Q7Z406	MYH14_HUMAN	Q7Z406	Myosin-14	227858	0	0	0	1	0	0	0	0	0
MYH2_HUMAN|Q9UKX2	MYH2_HUMAN|Q9UKX2	MYH2_HUMAN	Q9UKX2	Myosin-2	223032	0	0	0	0	0	0	2	0	0
MYH4_HUMAN|Q9Y623	MYH4_HUMAN|Q9Y623	MYH4_HUMAN	Q9Y623	Myosin-4	223059	0	0	0	0	0	0	3	0	1
MYH9_HUMAN|P35579	MYH9_HUMAN|P35579	MYH9_HUMAN	P35579	Myosin-9	226520	6	4	12	0	0	0	0	1	0
MYL1_HUMAN|P05976	MYL1_HUMAN|P05976	MYL1_HUMAN	P05976	Myosin light chain 1/3, skeletal muscle isoform	21143	0	0	0	0	0	0	2	0	1
MYL6_HUMAN|P60660	MYL6_HUMAN|P60660	MYL6_HUMAN	P60660	Myosin light polypeptide 6	16929	0	6	4	0	0	2	0	3	1
MYL6B_HUMAN|P14649	MYL6B_HUMAN|P14649	MYL6B_HUMAN	P14649	Myosin light chain 6B	22762	1	4	2	0	2	1	1	3	1
MYLIP_HUMAN|Q8WY64	MYLIP_HUMAN|Q8WY64	MYLIP_HUMAN	Q8WY64	E3 ubiquitin-protein ligase MYLIP	49907	0	0	1	0	0	0	0	0	0
MYO10_HUMAN|Q9HD67	MYO10_HUMAN|Q9HD67	MYO10_HUMAN	Q9HD67	Unconventional myosin-X	237334	0	0	1	0	0	0	0	1	0
MYO1A_HUMAN|Q9UBC5	MYO1A_HUMAN|Q9UBC5	MYO1A_HUMAN	Q9UBC5	Unconventional myosin-Ia	118394	0	0	4	0	0	2	0	0	0
MYO1B_HUMAN|O43795	MYO1B_HUMAN|O43795	MYO1B_HUMAN	O43795	Unconventional myosin-Ib	131978	0	0	23	0	0	4	0	2	0
MYO1B_HUMAN|O43795-2	MYO1B_HUMAN|O43795-2	MYO1B_HUMAN	O43795-2	Unconventional myosin-Ib (isoform 2)	131978	0	0	1	0	0	0	0	0	0
MYO1C_HUMAN|O00159	MYO1C_HUMAN|O00159	MYO1C_HUMAN	O00159	Unconventional myosin-Ic	121675	0	1	8	0	0	0	0	8	0
MYO1D_HUMAN|O94832	MYO1D_HUMAN|O94832	MYO1D_HUMAN	O94832	Unconventional myosin-Id	116196	0	0	1	0	0	0	0	6	0
MYO3B_HUMAN|Q8WXR4	MYO3B_HUMAN|Q8WXR4	MYO3B_HUMAN	Q8WXR4	Myosin-IIIb	151820	0	0	1	0	0	0	0	0	0
MYO5A_HUMAN|Q9Y4I1	MYO5A_HUMAN|Q9Y4I1	MYO5A_HUMAN	Q9Y4I1	Unconventional myosin-Va	215393	0	0	1	0	0	1	0	0	0
MYO5C_HUMAN|Q9NQX4	MYO5C_HUMAN|Q9NQX4	MYO5C_HUMAN	Q9NQX4	Unconventional myosin-Vc	202799	0	1	0	0	0	0	0	0	0
MYO9A_HUMAN|B2RTY4	MYO9A_HUMAN|B2RTY4	MYO9A_HUMAN	B2RTY4	Unconventional myosin-IXa	292690	0	0	2	0	0	0	0	0	0
MYO9B_HUMAN|Q13459	MYO9B_HUMAN|Q13459	MYO9B_HUMAN	Q13459	Unconventional myosin-IXb	243387	0	0	1	0	0	0	0	0	0
MZT1_HUMAN|Q08AG7	MZT1_HUMAN|Q08AG7	MZT1_HUMAN	Q08AG7	Mitotic-spindle organizing protein 1	8478	0	0	4	0	0	1	0	0	1
MZT2A_HUMAN|Q6P582	MZT2A_HUMAN|Q6P582	MZT2A_HUMAN	Q6P582	Mitotic-spindle organizing protein 2A	16219	0	2	6	0	0	3	0	1	2
MZT2B_HUMAN|Q6NZ67	MZT2B_HUMAN|Q6NZ67	MZT2B_HUMAN	Q6NZ67	Mitotic-spindle organizing protein 2B	16224	0	1	4	0	0	1	0	0	1
NAA16_HUMAN|Q6N069	NAA16_HUMAN|Q6N069	NAA16_HUMAN	Q6N069	N-alpha-acetyltransferase 16, NatA auxiliary subunit	101456	0	0	1	0	0	1	0	0	1
NAA40_HUMAN|Q86UY6	NAA40_HUMAN|Q86UY6	NAA40_HUMAN	Q86UY6	N-alpha-acetyltransferase 40	27192	0	0	3	0	0	0	0	0	1
NACAM_HUMAN|E9PAV3	NACAM_HUMAN|E9PAV3	NACAM_HUMAN	E9PAV3	Nascent polypeptide-associated complex subunit alpha, muscle-specific form	205409	1	1	3	1	0	4	3	3	0
NAIF1_HUMAN|Q69YI7	NAIF1_HUMAN|Q69YI7	NAIF1_HUMAN	Q69YI7	Nuclear apoptosis-inducing factor 1	35162	0	0	0	0	0	0	0	0	2
NAT10_HUMAN|Q9H0A0	NAT10_HUMAN|Q9H0A0	NAT10_HUMAN	Q9H0A0	N-acetyltransferase 10	115723	0	0	2	0	0	0	0	0	0
NAV3_HUMAN|Q8IVL0	NAV3_HUMAN|Q8IVL0	NAV3_HUMAN	Q8IVL0	Neuron navigator 3	255633	0	1	2	0	0	0	0	0	0
NB5R3_HUMAN|P00387	NB5R3_HUMAN|P00387	NB5R3_HUMAN	P00387	NADH-cytochrome b5 reductase 3	34233	1	1	0	0	1	0	0	1	0
NC2A_HUMAN|Q14919	NC2A_HUMAN|Q14919	NC2A_HUMAN	Q14919	Dr1-associated corepressor	22348	0	0	0	0	0	0	0	0	1
NC2B_HUMAN|Q01658	NC2B_HUMAN|Q01658	NC2B_HUMAN	Q01658	Protein Dr1	19442	0	0	0	0	0	1	0	0	0
NCBP1_HUMAN|Q09161	NCBP1_HUMAN|Q09161	NCBP1_HUMAN	Q09161	Nuclear cap-binding protein subunit 1	91834	0	0	22	0	0	1	0	1	5
NCBP2_HUMAN|P52298	NCBP2_HUMAN|P52298	NCBP2_HUMAN	P52298	Nuclear cap-binding protein subunit 2	18000	0	1	3	0	0	0	0	0	3
NCBP3_HUMAN|Q53F19	NCBP3_HUMAN|Q53F19	--	--	--	--	0	0	4	0	0	0	0	0	0
NCKP1_HUMAN|Q9Y2A7	NCKP1_HUMAN|Q9Y2A7	NCKP1_HUMAN	Q9Y2A7	Nck-associated protein 1	128783	0	0	0	0	0	0	0	1	0
NCLN_HUMAN|Q969V3	NCLN_HUMAN|Q969V3	NCLN_HUMAN	Q969V3	Nicalin	62970	0	0	1	0	0	0	0	0	0
NCOA5_HUMAN|Q9HCD5	NCOA5_HUMAN|Q9HCD5	NCOA5_HUMAN	Q9HCD5	Nuclear receptor coactivator 5	65532	0	0	7	0	0	3	0	0	0
NDC80_HUMAN|O14777	NDC80_HUMAN|O14777	NDC80_HUMAN	O14777	Kinetochore protein NDC80 homolog	73908	0	0	1	0	0	0	0	0	0
NDK3_HUMAN|Q13232	NDK3_HUMAN|Q13232	NDK3_HUMAN	Q13232	Nucleoside diphosphate kinase 3	19014	0	1	0	0	0	0	0	1	0
NDK7_HUMAN|Q9Y5B8	NDK7_HUMAN|Q9Y5B8	NDK7_HUMAN	Q9Y5B8	Nucleoside diphosphate kinase 7	42489	0	1	3	0	0	0	0	2	0
NDK8_HUMAN|O60361	NDK8_HUMAN|O60361	NDK8_HUMAN	O60361	Putative nucleoside diphosphate kinase	15528	0	6	3	5	0	1	3	4	4
NDKA_HUMAN|P15531	NDKA_HUMAN|P15531	NDKA_HUMAN	P15531	Nucleoside diphosphate kinase A	17147	0	6	4	1	0	1	0	8	2
NDKB_HUMAN|P22392	NDKB_HUMAN|P22392	NDKB_HUMAN	P22392	Nucleoside diphosphate kinase B	17297	0	1	0	0	0	0	0	1	0
NDUA2_HUMAN|O43678	NDUA2_HUMAN|O43678	NDUA2_HUMAN	O43678	NADH dehydrogenase [ubiquinone] 1 alpha subcomplex subunit 2	10920	0	0	2	0	0	0	0	0	0
NDUA4_HUMAN|O00483	NDUA4_HUMAN|O00483	NDUA4_HUMAN	O00483	Cytochrome c oxidase subunit NDUFA4	9369	0	4	4	0	1	0	1	3	4
NDUA5_HUMAN|Q16718	NDUA5_HUMAN|Q16718	NDUA5_HUMAN	Q16718	NADH dehydrogenase [ubiquinone] 1 alpha subcomplex subunit 5	13457	0	2	4	0	3	1	0	1	0
NDUA6_HUMAN|P56556	NDUA6_HUMAN|P56556	NDUA6_HUMAN	P56556	NADH dehydrogenase [ubiquinone] 1 alpha subcomplex subunit 6	17869	0	2	1	0	1	1	1	1	1
NDUA8_HUMAN|P51970	NDUA8_HUMAN|P51970	NDUA8_HUMAN	P51970	NADH dehydrogenase [ubiquinone] 1 alpha subcomplex subunit 8	20104	0	2	1	1	1	0	0	2	1
NDUA9_HUMAN|Q16795	NDUA9_HUMAN|Q16795	NDUA9_HUMAN	Q16795	NADH dehydrogenase [ubiquinone] 1 alpha subcomplex subunit 9, mitochondrial	42507	0	4	7	0	0	0	0	1	3
NDUAA_HUMAN|O95299	NDUAA_HUMAN|O95299	NDUAA_HUMAN	O95299	NADH dehydrogenase [ubiquinone] 1 alpha subcomplex subunit 10, mitochondrial	40748	0	1	1	0	0	0	0	0	0
NDUAB_HUMAN|Q86Y39	NDUAB_HUMAN|Q86Y39	NDUAB_HUMAN	Q86Y39	NADH dehydrogenase [ubiquinone] 1 alpha subcomplex subunit 11	14851	0	3	6	0	1	1	0	4	5
NDUAD_HUMAN|Q9P0J0	NDUAD_HUMAN|Q9P0J0	NDUAD_HUMAN	Q9P0J0	NADH dehydrogenase [ubiquinone] 1 alpha subcomplex subunit 13	16697	0	2	4	0	0	3	0	5	5
NDUBA_HUMAN|O96000	NDUBA_HUMAN|O96000	NDUBA_HUMAN	O96000	NADH dehydrogenase [ubiquinone] 1 beta subcomplex subunit 10	20775	0	0	3	0	0	0	0	3	2
NDUF3_HUMAN|Q9BU61	NDUF3_HUMAN|Q9BU61	NDUF3_HUMAN	Q9BU61	NADH dehydrogenase [ubiquinone] 1 alpha subcomplex assembly factor 3	20349	0	0	1	0	0	1	0	0	1
NDUF7_HUMAN|Q7L592	NDUF7_HUMAN|Q7L592	NDUF7_HUMAN	Q7L592	NADH dehydrogenase [ubiquinone] complex I, assembly factor 7	49235	0	0	0	0	0	0	0	0	2
NDUS1_HUMAN|P28331	NDUS1_HUMAN|P28331	NDUS1_HUMAN	P28331	NADH-ubiquinone oxidoreductase 75 kDa subunit, mitochondrial	79463	0	1	3	0	0	0	0	1	0
NDUS3_HUMAN|O75489	NDUS3_HUMAN|O75489	NDUS3_HUMAN	O75489	NADH dehydrogenase [ubiquinone] iron-sulfur protein 3, mitochondrial	30239	0	6	7	0	1	2	0	8	6
NDUS4_HUMAN|O43181	NDUS4_HUMAN|O43181	NDUS4_HUMAN	O43181	NADH dehydrogenase [ubiquinone] iron-sulfur protein 4, mitochondrial	20106	0	0	1	0	0	0	0	0	0
NDUS5_HUMAN|O43920	NDUS5_HUMAN|O43920	NDUS5_HUMAN	O43920	NADH dehydrogenase [ubiquinone] iron-sulfur protein 5	12516	0	0	1	0	0	0	0	1	1
NDUS7_HUMAN|O75251	NDUS7_HUMAN|O75251	NDUS7_HUMAN	O75251	NADH dehydrogenase [ubiquinone] iron-sulfur protein 7, mitochondrial	23562	0	2	1	0	0	1	0	2	0
NDUS8_HUMAN|O00217	NDUS8_HUMAN|O00217	NDUS8_HUMAN	O00217	NADH dehydrogenase [ubiquinone] iron-sulfur protein 8, mitochondrial	23703	0	2	2	0	1	0	0	4	3
NEBU_HUMAN|P20929	NEBU_HUMAN|P20929	NEBU_HUMAN	P20929	Nebulin	772873	0	0	0	0	0	0	0	1	0
NECT3_HUMAN|Q9NQS3	NECT3_HUMAN|Q9NQS3	--	--	--	--	0	1	2	0	1	1	0	0	2
NEIL2_HUMAN|Q969S2	NEIL2_HUMAN|Q969S2	NEIL2_HUMAN	Q969S2	Endonuclease 8-like 2	36824	0	0	0	0	0	0	0	0	1
NEIL3_HUMAN|Q8TAT5	NEIL3_HUMAN|Q8TAT5	NEIL3_HUMAN	Q8TAT5	Endonuclease 8-like 3	67765	0	0	0	0	0	0	0	0	2
NETO1_HUMAN|Q8TDF5-1	NETO1_HUMAN|Q8TDF5-1	NETO1_HUMAN	Q8TDF5-1	Neuropilin and tolloid-like protein 1 (isoform 1)	60188	0	0	0	0	0	0	0	0	1
NEUL4_HUMAN|Q96JN8	NEUL4_HUMAN|Q96JN8	NEUL4_HUMAN	Q96JN8	Neuralized-like protein 4	166897	0	0	0	0	0	0	0	2	0
NF1_HUMAN|P21359	NF1_HUMAN|P21359	NF1_HUMAN	P21359	Neurofibromin	319355	0	0	5	0	0	0	0	0	0
NFAC1_HUMAN|O95644	NFAC1_HUMAN|O95644	NFAC1_HUMAN	O95644	Nuclear factor of activated T-cells, cytoplasmic 1	101237	0	0	0	0	0	0	0	0	1
NFIA_HUMAN|Q12857	NFIA_HUMAN|Q12857	NFIA_HUMAN	Q12857	Nuclear factor 1 A-type	55941	0	0	0	0	0	0	0	0	4
NGDN_HUMAN|Q8NEJ9	NGDN_HUMAN|Q8NEJ9	NGDN_HUMAN	Q8NEJ9	Neuroguidin	35892	0	0	1	0	0	0	0	0	0
NH2L1_HUMAN|P55769	NH2L1_HUMAN|P55769	NH2L1_HUMAN	P55769	NHP2-like protein 1	14172	0	2	3	0	0	2	0	1	1
NHP2_HUMAN|Q9NX24	NHP2_HUMAN|Q9NX24	NHP2_HUMAN	Q9NX24	H/ACA ribonucleoprotein complex subunit 2	17200	0	0	5	0	0	2	0	0	1
NHSL2_HUMAN|Q5HYW2	NHSL2_HUMAN|Q5HYW2	NHSL2_HUMAN	Q5HYW2	NHS-like protein 2	76296	0	0	0	0	0	0	1	0	0
NIN_HUMAN|Q8N4C6	NIN_HUMAN|Q8N4C6	NIN_HUMAN	Q8N4C6	Ninein	243236	0	14	20	0	0	0	0	13	0
NIN_HUMAN|Q8N4C6-10	NIN_HUMAN|Q8N4C6-10	NIN_HUMAN	Q8N4C6-10	Ninein (isoform 10)	243236	0	2	2	0	0	0	0	2	0
NINL_HUMAN|Q9Y2I6	NINL_HUMAN|Q9Y2I6	NINL_HUMAN	Q9Y2I6	Ninein-like protein	156335	0	1	1	0	0	0	0	0	0
NIP7_HUMAN|Q9Y221	NIP7_HUMAN|Q9Y221	NIP7_HUMAN	Q9Y221	60S ribosome subunit biogenesis protein NIP7 homolog	20461	0	0	4	0	0	0	0	0	0
NIPA4_HUMAN|Q0D2K0	NIPA4_HUMAN|Q0D2K0	NIPA4_HUMAN	Q0D2K0	Magnesium transporter NIPA4	50054	0	0	2	0	0	0	0	1	0
NIPBL_HUMAN|Q6KC79	NIPBL_HUMAN|Q6KC79	NIPBL_HUMAN	Q6KC79	Nipped-B-like protein	316034	0	0	3	0	0	4	0	0	13
NIPS1_HUMAN|Q9BPW8	NIPS1_HUMAN|Q9BPW8	NIPS1_HUMAN	Q9BPW8	Protein NipSnap homolog 1	33308	0	1	1	0	0	0	0	1	1
NIPS2_HUMAN|O75323	NIPS2_HUMAN|O75323	NIPS2_HUMAN	O75323	Protein NipSnap homolog 2	33740	0	0	1	0	0	0	0	1	2
NKAP_HUMAN|Q8N5F7	NKAP_HUMAN|Q8N5F7	NKAP_HUMAN	Q8N5F7	NF-kappa-B-activating protein	47135	13	4	8	8	4	3	19	4	5
NKAPL_HUMAN|Q5M9Q1	NKAPL_HUMAN|Q5M9Q1	NKAPL_HUMAN	Q5M9Q1	NKAP-like protein	46309	0	0	3	1	0	0	0	0	1
NKRF_HUMAN|O15226	NKRF_HUMAN|O15226	NKRF_HUMAN	O15226	NF-kappa-B-repressing factor	77668	0	0	7	0	0	5	0	0	0
NKTR_HUMAN|P30414	NKTR_HUMAN|P30414	NKTR_HUMAN	P30414	NK-tumor recognition protein	165667	0	0	4	0	0	0	0	0	0
NKX11_HUMAN|Q15270	NKX11_HUMAN|Q15270	NKX11_HUMAN	Q15270	NK1 transcription factor-related protein 1	40656	0	0	0	0	0	0	0	0	1
NKX21_HUMAN|P43699	NKX21_HUMAN|P43699	NKX21_HUMAN	P43699	Homeobox protein Nkx-2.1	38594	0	0	0	0	0	0	0	0	2
NKX25_HUMAN|P52952	NKX25_HUMAN|P52952	NKX25_HUMAN	P52952	Homeobox protein Nkx-2.5	34915	0	0	1	0	0	0	0	0	3
NLS	NLS	--	--	--	--	26	1940	1800	47	2152	2237	66	2792	2688
NMNA1_HUMAN|Q9HAN9	NMNA1_HUMAN|Q9HAN9	NMNA1_HUMAN	Q9HAN9	Nicotinamide/nicotinic acid mononucleotide adenylyltransferase 1	31930	0	0	2	0	0	0	0	0	0
NO40_HUMAN|Q9NP64	NO40_HUMAN|Q9NP64	NO40_HUMAN	Q9NP64	Nucleolar protein of 40 kDa	27568	7	0	7	0	2	2	6	2	2
NOC2L_HUMAN|Q9Y3T9	NOC2L_HUMAN|Q9Y3T9	NOC2L_HUMAN	Q9Y3T9	Nucleolar complex protein 2 homolog	84914	0	0	2	0	0	0	0	0	0
NOC3L_HUMAN|Q8WTT2	NOC3L_HUMAN|Q8WTT2	NOC3L_HUMAN	Q8WTT2	Nucleolar complex protein 3 homolog	92542	0	0	10	0	0	1	0	0	0
NOC4L_HUMAN|Q9BVI4	NOC4L_HUMAN|Q9BVI4	NOC4L_HUMAN	Q9BVI4	Nucleolar complex protein 4 homolog	58464	0	0	5	0	0	0	0	0	0
NOG1_HUMAN|Q9BZE4	NOG1_HUMAN|Q9BZE4	NOG1_HUMAN	Q9BZE4	Nucleolar GTP-binding protein 1	73960	0	0	10	0	0	4	0	0	0
NOG2_HUMAN|Q13823	NOG2_HUMAN|Q13823	NOG2_HUMAN	Q13823	Nucleolar GTP-binding protein 2	83650	0	0	1	0	0	0	0	0	0
NOL11_HUMAN|Q9H8H0	NOL11_HUMAN|Q9H8H0	NOL11_HUMAN	Q9H8H0	Nucleolar protein 11	81119	0	0	1	0	0	0	0	0	0
NOL12_HUMAN|Q9UGY1	NOL12_HUMAN|Q9UGY1	NOL12_HUMAN	Q9UGY1	Nucleolar protein 12	24661	0	0	1	0	0	0	0	0	0
NOL6_HUMAN|Q9H6R4	NOL6_HUMAN|Q9H6R4	NOL6_HUMAN	Q9H6R4	Nucleolar protein 6	127586	0	0	1	0	0	1	0	0	0
NOL7_HUMAN|Q9UMY1	NOL7_HUMAN|Q9UMY1	NOL7_HUMAN	Q9UMY1	Nucleolar protein 7	29424	0	0	1	0	2	0	0	0	0
NOL8_HUMAN|Q76FK4	NOL8_HUMAN|Q76FK4	NOL8_HUMAN	Q76FK4	Nucleolar protein 8	131609	0	0	0	0	0	0	1	0	0
NOL9_HUMAN|Q5SY16	NOL9_HUMAN|Q5SY16	NOL9_HUMAN	Q5SY16	Polynucleotide 5'-hydroxyl-kinase NOL9	79318	0	0	13	0	0	8	0	0	3
NOM1_HUMAN|Q5C9Z4	NOM1_HUMAN|Q5C9Z4	NOM1_HUMAN	Q5C9Z4	Nucleolar MIF4G domain-containing protein 1	96252	0	0	1	0	0	0	0	0	0
NONO_HUMAN|Q15233	NONO_HUMAN|Q15233	NONO_HUMAN	Q15233	Non-POU domain-containing octamer-binding protein	54228	5	12	14	2	0	3	10	8	6
NOP10_HUMAN|Q9NPE3	NOP10_HUMAN|Q9NPE3	NOP10_HUMAN	Q9NPE3	H/ACA ribonucleoprotein complex subunit 3	7705	0	0	6	0	0	1	0	0	0
NOP14_HUMAN|P78316	NOP14_HUMAN|P78316	NOP14_HUMAN	P78316	Nucleolar protein 14	97663	0	0	1	0	0	0	0	0	0
NOP16_HUMAN|Q9Y3C1	NOP16_HUMAN|Q9Y3C1	NOP16_HUMAN	Q9Y3C1	Nucleolar protein 16	21187	0	0	1	0	0	0	0	0	0
NOP2_HUMAN|P46087	NOP2_HUMAN|P46087	NOP2_HUMAN	P46087	Probable 28S rRNA (cytosine(4447)-C(5))-methyltransferase	89296	0	0	11	0	0	3	0	0	0
NOP56_HUMAN|O00567	NOP56_HUMAN|O00567	NOP56_HUMAN	O00567	Nucleolar protein 56	66046	0	0	14	0	0	3	0	0	0
NOP58_HUMAN|Q9Y2X3	NOP58_HUMAN|Q9Y2X3	NOP58_HUMAN	Q9Y2X3	Nucleolar protein 58	59575	0	2	21	0	0	5	0	5	12
NOSIP_HUMAN|Q9Y314	NOSIP_HUMAN|Q9Y314	NOSIP_HUMAN	Q9Y314	Nitric oxide synthase-interacting protein	33170	0	0	6	0	0	0	0	0	0
NP1L1_HUMAN|P55209	NP1L1_HUMAN|P55209	NP1L1_HUMAN	P55209	Nucleosome assembly protein 1-like 1	45371	0	1	12	0	0	15	0	2	8
NP1L4_HUMAN|Q99733	NP1L4_HUMAN|Q99733	NP1L4_HUMAN	Q99733	Nucleosome assembly protein 1-like 4	42821	0	0	3	0	0	4	0	0	0
NPA1P_HUMAN|O60287	NPA1P_HUMAN|O60287	NPA1P_HUMAN	O60287	Nucleolar pre-ribosomal-associated protein 1	254375	0	0	7	0	0	1	0	0	0
NPB11_HUMAN|E5RHQ5	NPB11_HUMAN|E5RHQ5	NPB11_HUMAN	E5RHQ5	Nuclear pore complex-interacting protein family member B11	129201	0	0	1	0	0	0	0	2	1
NPM_HUMAN|P06748	NPM_HUMAN|P06748	NPM_HUMAN	P06748	Nucleophosmin	32573	7	4	37	1	0	38	2	5	28
NPM3_HUMAN|O75607	NPM3_HUMAN|O75607	NPM3_HUMAN	O75607	Nucleoplasmin-3	19342	0	0	1	0	0	4	0	0	2
NSA2_HUMAN|O95478	NSA2_HUMAN|O95478	NSA2_HUMAN	O95478	Ribosome biogenesis protein NSA2 homolog	30063	0	0	3	0	0	0	0	0	0
NSE1_HUMAN|Q8WV22	NSE1_HUMAN|Q8WV22	NSE1_HUMAN	Q8WV22	Non-structural maintenance of chromosomes element 1 homolog	30853	0	0	1	0	0	0	0	0	1
NSE2_HUMAN|Q96MF7	NSE2_HUMAN|Q96MF7	NSE2_HUMAN	Q96MF7	E3 SUMO-protein ligase NSE2	27931	0	1	2	0	0	0	0	0	1
NSE3_HUMAN|Q96MG7	NSE3_HUMAN|Q96MG7	--	--	--	--	0	0	1	0	0	0	0	0	0
NSMA3_HUMAN|Q9NXE4	NSMA3_HUMAN|Q9NXE4	NSMA3_HUMAN	Q9NXE4	Sphingomyelin phosphodiesterase 4	93346	0	0	1	0	0	0	0	0	0
NSUN4_HUMAN|Q96CB9	NSUN4_HUMAN|Q96CB9	NSUN4_HUMAN	Q96CB9	5-methylcytosine rRNA methyltransferase NSUN4	43086	0	0	1	0	0	0	0	0	0
NTH_HUMAN|P78549	NTH_HUMAN|P78549	NTH_HUMAN	P78549	Endonuclease III-like protein 1	34387	0	0	0	0	0	0	0	0	1
NTPCR_HUMAN|Q9BSD7	NTPCR_HUMAN|Q9BSD7	NTPCR_HUMAN	Q9BSD7	Cancer-related nucleoside-triphosphatase	20711	0	0	1	1	0	0	0	0	0
NU107_HUMAN|P57740	NU107_HUMAN|P57740	NU107_HUMAN	P57740	Nuclear pore complex protein Nup107	106368	0	0	1	0	0	0	0	4	0
NU133_HUMAN|Q8WUM0	NU133_HUMAN|Q8WUM0	NU133_HUMAN	Q8WUM0	Nuclear pore complex protein Nup133	128972	0	4	3	0	1	1	0	5	1
NU155_HUMAN|O75694	NU155_HUMAN|O75694	NU155_HUMAN	O75694	Nuclear pore complex protein Nup155	155190	0	2	2	0	0	0	0	9	0
NU160_HUMAN|Q12769	NU160_HUMAN|Q12769	NU160_HUMAN	Q12769	Nuclear pore complex protein Nup160	162112	0	3	3	0	0	1	0	7	2
NU188_HUMAN|Q5SRE5	NU188_HUMAN|Q5SRE5	NU188_HUMAN	Q5SRE5	Nucleoporin NUP188 homolog	196032	0	0	3	0	0	0	0	1	0
NU205_HUMAN|Q92621	NU205_HUMAN|Q92621	NU205_HUMAN	Q92621	Nuclear pore complex protein Nup205	227909	0	23	41	0	16	15	0	30	19
NUBP2_HUMAN|Q9Y5Y2	NUBP2_HUMAN|Q9Y5Y2	NUBP2_HUMAN	Q9Y5Y2	Cytosolic Fe-S cluster assembly factor NUBP2	28823	0	1	2	0	0	0	0	1	1
NUBPL_HUMAN|Q8TB37	NUBPL_HUMAN|Q8TB37	NUBPL_HUMAN	Q8TB37	Iron-sulfur protein NUBPL	34080	0	0	1	0	0	0	0	0	0
NUCL_HUMAN|P19338	NUCL_HUMAN|P19338	NUCL_HUMAN	P19338	Nucleolin	76610	3	0	55	1	0	57	0	3	9
NUD16_HUMAN|Q96DE0	NUD16_HUMAN|Q96DE0	NUD16_HUMAN	Q96DE0	U8 snoRNA-decapping enzyme	21272	0	0	1	0	0	0	0	0	0
NUMA1_HUMAN|Q14980	NUMA1_HUMAN|Q14980	NUMA1_HUMAN	Q14980	Nuclear mitotic apparatus protein 1	238246	0	0	120	0	1	8	0	1	66
NUMA1_HUMAN|Q14980-2	NUMA1_HUMAN|Q14980-2	NUMA1_HUMAN	Q14980-2	Nuclear mitotic apparatus protein 1 (isoform 2)	238246	0	0	2	0	0	1	0	0	1
NUP37_HUMAN|Q8NFH4	NUP37_HUMAN|Q8NFH4	NUP37_HUMAN	Q8NFH4	Nucleoporin Nup37	36705	0	0	1	0	0	0	0	0	0
NUP50_HUMAN|Q9UKX7	NUP50_HUMAN|Q9UKX7	NUP50_HUMAN	Q9UKX7	Nuclear pore complex protein Nup50	50141	0	0	1	0	0	0	0	0	0
NUP85_HUMAN|Q9BW27	NUP85_HUMAN|Q9BW27	NUP85_HUMAN	Q9BW27	Nuclear pore complex protein Nup85	75015	0	1	1	0	0	0	0	1	0
NUP93_HUMAN|Q8N1F7	NUP93_HUMAN|Q8N1F7	NUP93_HUMAN	Q8N1F7	Nuclear pore complex protein Nup93	93483	0	14	17	0	1	2	0	20	9
NUPL2_HUMAN|O15504	NUPL2_HUMAN|O15504	NUPL2_HUMAN	O15504	Nucleoporin-like protein 2	44869	0	0	1	0	0	0	0	0	0
NUSAP_HUMAN|Q9BXS6	NUSAP_HUMAN|Q9BXS6	NUSAP_HUMAN	Q9BXS6	Nucleolar and spindle-associated protein 1	49449	0	0	0	5	11	9	1	3	3
NWD1_HUMAN|Q149M9	NWD1_HUMAN|Q149M9	NWD1_HUMAN	Q149M9	NACHT and WD repeat domain-containing protein 1	174542	0	1	0	0	0	0	0	0	0
NXF1_HUMAN|Q9UBU9	NXF1_HUMAN|Q9UBU9	NXF1_HUMAN	Q9UBU9	Nuclear RNA export factor 1	70178	0	0	2	0	0	0	0	0	0
O56B2_HUMAN|Q8NGI1	O56B2_HUMAN|Q8NGI1	O56B2_HUMAN	Q8NGI1	Putative olfactory receptor 56B2	35953	0	1	0	0	0	0	0	1	0
O75944_HUMAN|O75944	O75944_HUMAN|O75944	O75944_HUMAN	O75944	Aconitase	65343	0	0	0	0	0	0	3	0	0
ODB2_HUMAN|P11182	ODB2_HUMAN|P11182	ODB2_HUMAN	P11182	Lipoamide acyltransferase component of branched-chain alpha-keto acid dehydrogenase complex, mitochondrial	53484	0	9	13	0	0	3	0	5	6
ODC_HUMAN|Q9BQT8	ODC_HUMAN|Q9BQT8	ODC_HUMAN	Q9BQT8	Mitochondrial 2-oxodicarboxylate carrier	33301	0	0	2	0	0	0	0	0	0
ODO1_HUMAN|Q02218	ODO1_HUMAN|Q02218	ODO1_HUMAN	Q02218	2-oxoglutarate dehydrogenase, mitochondrial	115929	0	5	4	0	25	16	0	16	6
ODO2_HUMAN|P36957	ODO2_HUMAN|P36957	ODO2_HUMAN	P36957	Dihydrolipoyllysine-residue succinyltransferase component of 2-oxoglutarate dehydrogenase complex, mitochondrial	48752	0	14	17	0	17	20	0	14	9
ODP2_HUMAN|P10515	ODP2_HUMAN|P10515	ODP2_HUMAN	P10515	Dihydrolipoyllysine-residue acetyltransferase component of pyruvate dehydrogenase complex, mitochondrial	68992	0	42	26	0	63	48	0	50	36
ODPA_HUMAN|P08559	ODPA_HUMAN|P08559	ODPA_HUMAN	P08559	Pyruvate dehydrogenase E1 component subunit alpha, somatic form, mitochondrial	43293	0	14	15	1	22	9	1	20	17
ODPAT_HUMAN|P29803	ODPAT_HUMAN|P29803	ODPAT_HUMAN	P29803	Pyruvate dehydrogenase E1 component subunit alpha, testis-specific form, mitochondrial	42930	0	3	0	0	3	4	0	4	4
ODPB_HUMAN|P11177	ODPB_HUMAN|P11177	ODPB_HUMAN	P11177	Pyruvate dehydrogenase E1 component subunit beta, mitochondrial	39231	0	14	12	0	21	8	0	17	17
ODPX_HUMAN|O00330	ODPX_HUMAN|O00330	ODPX_HUMAN	O00330	Pyruvate dehydrogenase protein X component, mitochondrial	54119	0	1	3	0	7	4	0	2	2
OFUT2_HUMAN|Q9Y2G5	OFUT2_HUMAN|Q9Y2G5	OFUT2_HUMAN	Q9Y2G5	GDP-fucose protein O-fucosyltransferase 2	49973	1	0	0	0	0	0	0	0	0
OGDHL_HUMAN|Q9ULD0	OGDHL_HUMAN|Q9ULD0	OGDHL_HUMAN	Q9ULD0	2-oxoglutarate dehydrogenase-like, mitochondrial	114475	0	0	0	0	1	0	0	0	0
OPCM_HUMAN|Q14982	OPCM_HUMAN|Q14982	OPCM_HUMAN	Q14982	Opioid-binding protein/cell adhesion molecule	38005	0	0	0	0	0	0	0	0	1
OR4K3_HUMAN|Q96R72	OR4K3_HUMAN|Q96R72	OR4K3_HUMAN	Q96R72	Olfactory receptor 4K3	35406	0	0	1	0	0	0	0	0	0
ORML1_HUMAN|Q9P0S3	ORML1_HUMAN|Q9P0S3	ORML1_HUMAN	Q9P0S3	ORM1-like protein 1	17370	0	0	1	0	0	0	0	0	0
OST48_HUMAN|P39656	OST48_HUMAN|P39656	OST48_HUMAN	P39656	Dolichyl-diphosphooligosaccharide--protein glycosyltransferase 48 kDa subunit	50798	0	0	2	0	0	0	0	0	0
OSTC_HUMAN|Q9NRP0	OSTC_HUMAN|Q9NRP0	OSTC_HUMAN	Q9NRP0	Oligosaccharyltransferase complex subunit OSTC	16828	0	1	1	0	0	1	0	1	1
OTU7B_HUMAN|Q6GQQ9	OTU7B_HUMAN|Q6GQQ9	OTU7B_HUMAN	Q6GQQ9	OTU domain-containing protein 7B	92520	0	0	1	0	0	0	0	0	0
OTUB2_HUMAN|Q96DC9	OTUB2_HUMAN|Q96DC9	OTUB2_HUMAN	Q96DC9	Ubiquitin thioesterase OTUB2	27211	0	1	1	0	1	1	0	0	0
OTUD3_HUMAN|Q5T2D3	OTUD3_HUMAN|Q5T2D3	OTUD3_HUMAN	Q5T2D3	OTU domain-containing protein 3	45121	0	0	0	0	0	0	0	1	1
OTX2_HUMAN|P32243	OTX2_HUMAN|P32243	OTX2_HUMAN	P32243	Homeobox protein OTX2	31634	0	0	0	0	0	0	0	0	1
OXA1L_HUMAN|Q15070	OXA1L_HUMAN|Q15070	OXA1L_HUMAN	Q15070	Mitochondrial inner membrane protein OXA1L	48545	0	1	3	0	0	0	0	1	1
P121A_HUMAN|Q96HA1	P121A_HUMAN|Q96HA1	P121A_HUMAN	Q96HA1	Nuclear envelope pore membrane protein POM 121	127712	0	0	0	1	0	0	0	0	0
P2RX4_HUMAN|Q99571	P2RX4_HUMAN|Q99571	P2RX4_HUMAN	Q99571	P2X purinoceptor 4	43366	0	0	2	0	0	0	0	0	0
P3H1_HUMAN|Q32P28	P3H1_HUMAN|Q32P28	P3H1_HUMAN	Q32P28	Prolyl 3-hydroxylase 1	83389	0	11	0	0	0	0	0	0	0
P4HA1_HUMAN|P13674	P4HA1_HUMAN|P13674	P4HA1_HUMAN	P13674	Prolyl 4-hydroxylase subunit alpha-1	61046	0	5	12	0	0	0	0	0	0
P4HA1_HUMAN|P13674-2	P4HA1_HUMAN|P13674-2	P4HA1_HUMAN	P13674-2	Prolyl 4-hydroxylase subunit alpha-1 (isoform 2)	61046	0	0	1	0	0	0	0	0	0
P4HA2_HUMAN|O15460	P4HA2_HUMAN|O15460	P4HA2_HUMAN	O15460	Prolyl 4-hydroxylase subunit alpha-2	60898	0	0	3	0	0	0	0	0	0
P53_HUMAN|P04637	P53_HUMAN|P04637	P53_HUMAN	P04637	Cellular tumor antigen p53	43650	0	2	34	0	0	37	0	6	2
P55G_HUMAN|Q92569	P55G_HUMAN|Q92569	P55G_HUMAN	Q92569	Phosphatidylinositol 3-kinase regulatory subunit gamma	54445	0	0	1	0	0	0	0	0	0
P5CR1_HUMAN|P32322	P5CR1_HUMAN|P32322	P5CR1_HUMAN	P32322	Pyrroline-5-carboxylate reductase 1, mitochondrial	33358	0	0	1	0	0	0	0	3	5
P5CR2_HUMAN|Q96C36	P5CR2_HUMAN|Q96C36	P5CR2_HUMAN	Q96C36	Pyrroline-5-carboxylate reductase 2	33635	0	1	0	0	0	0	0	4	1
P5CR3_HUMAN|Q53H96	P5CR3_HUMAN|Q53H96	P5CR3_HUMAN	Q53H96	Pyrroline-5-carboxylate reductase 3	28661	0	6	5	0	0	0	0	7	6
P5CS_HUMAN|P54886	P5CS_HUMAN|P54886	P5CS_HUMAN	P54886	Delta-1-pyrroline-5-carboxylate synthase	87297	0	4	3	0	0	0	0	16	2
P66A_HUMAN|Q86YP4	P66A_HUMAN|Q86YP4	P66A_HUMAN	Q86YP4	Transcriptional repressor p66-alpha	68059	0	0	3	0	0	3	0	0	20
P66B_HUMAN|Q8WXI9	P66B_HUMAN|Q8WXI9	P66B_HUMAN	Q8WXI9	Transcriptional repressor p66-beta	65257	0	0	1	0	0	0	0	0	21
P78328_HUMAN|P78328	P78328_HUMAN|P78328	P78328_HUMAN	P78328	HP47 protein	8695	3	0	0	0	0	0	0	0	0
PA2G4_HUMAN|Q9UQ80	PA2G4_HUMAN|Q9UQ80	PA2G4_HUMAN	Q9UQ80	Proliferation-associated protein 2G4	43784	0	0	3	0	0	0	0	0	0
PABP1_HUMAN|P11940	PABP1_HUMAN|P11940	PABP1_HUMAN	P11940	Polyadenylate-binding protein 1	70667	0	7	18	0	0	5	0	7	5
PABP2_HUMAN|Q86U42	PABP2_HUMAN|Q86U42	PABP2_HUMAN	Q86U42	Polyadenylate-binding protein 2	32747	0	0	3	0	0	0	0	0	0
PABP4_HUMAN|Q13310	PABP4_HUMAN|Q13310	PABP4_HUMAN	Q13310	Polyadenylate-binding protein 4	70779	0	0	2	0	0	0	0	0	0
PAF1_HUMAN|Q8N7H5	PAF1_HUMAN|Q8N7H5	PAF1_HUMAN	Q8N7H5	RNA polymerase II-associated factor 1 homolog	59972	0	0	12	0	0	0	0	0	5
PAIRB_HUMAN|Q8NC51	PAIRB_HUMAN|Q8NC51	PAIRB_HUMAN	Q8NC51	Plasminogen activator inhibitor 1 RNA-binding protein	44962	4	1	41	0	0	29	1	0	0
PAIRB_HUMAN|Q8NC51-3	PAIRB_HUMAN|Q8NC51-3	PAIRB_HUMAN	Q8NC51-3	Plasminogen activator inhibitor 1 RNA-binding protein (isoform 3)	44962	0	0	0	0	0	1	0	0	0
PAL4A_HUMAN|Q9Y536	PAL4A_HUMAN|Q9Y536	PAL4A_HUMAN	Q9Y536	Peptidyl-prolyl cis-trans isomerase A-like 4A/B/C	18180	0	1	1	0	0	0	1	2	0
PAPD1_HUMAN|Q9NVV4	PAPD1_HUMAN|Q9NVV4	PAPD1_HUMAN	Q9NVV4	Poly(A) RNA polymerase, mitochondrial	66168	0	1	0	0	0	0	0	0	0
PARP1_HUMAN|P09874	PARP1_HUMAN|P09874	PARP1_HUMAN	P09874	Poly [ADP-ribose] polymerase 1	113077	0	1	380	0	3	624	0	4	950
PARP2_HUMAN|Q9UGN5	PARP2_HUMAN|Q9UGN5	PARP2_HUMAN	Q9UGN5	Poly [ADP-ribose] polymerase 2	66202	0	0	4	0	0	8	0	0	8
PAX6_HUMAN|P26367	PAX6_HUMAN|P26367	PAX6_HUMAN	P26367	Paired box protein Pax-6	46680	0	0	1	0	0	0	0	0	4
PAX9_HUMAN|P55771	PAX9_HUMAN|P55771	PAX9_HUMAN	P55771	Paired box protein Pax-9	36308	0	0	0	0	0	0	0	0	1
PAXB1_HUMAN|Q9Y5B6	PAXB1_HUMAN|Q9Y5B6	PAXB1_HUMAN	Q9Y5B6	PAX3- and PAX7-binding protein 1	104798	0	0	17	0	0	0	0	0	0
PB1_HUMAN|Q86U86	PB1_HUMAN|Q86U86	PB1_HUMAN	Q86U86	Protein polybromo-1	192937	0	0	8	0	0	2	0	0	0
PBX1_HUMAN|P40424	PBX1_HUMAN|P40424	PBX1_HUMAN	P40424	Pre-B-cell leukemia transcription factor 1	46623	0	0	0	0	0	0	0	0	1
PC11X_HUMAN|Q9BZA7	PC11X_HUMAN|Q9BZA7	PC11X_HUMAN	Q9BZA7	Protocadherin-11 X-linked	147550	0	1	0	0	0	0	0	0	0
PCBP1_HUMAN|Q15365	PCBP1_HUMAN|Q15365	PCBP1_HUMAN	Q15365	Poly(rC)-binding protein 1	37495	6	13	11	1	1	4	10	5	8
PCBP2_HUMAN|Q15366	PCBP2_HUMAN|Q15366	PCBP2_HUMAN	Q15366	Poly(rC)-binding protein 2	38577	2	3	3	0	0	0	3	1	2
PCD15_HUMAN|Q96QU1	PCD15_HUMAN|Q96QU1	PCD15_HUMAN	Q96QU1	Protocadherin-15	216057	0	0	0	0	1	0	0	0	0
PCGF1_HUMAN|Q9BSM1	PCGF1_HUMAN|Q9BSM1	PCGF1_HUMAN	Q9BSM1	Polycomb group RING finger protein 1	30344	0	0	1	0	0	0	0	0	0
PCH2_HUMAN|Q15645	PCH2_HUMAN|Q15645	PCH2_HUMAN	Q15645	Pachytene checkpoint protein 2 homolog	48548	0	0	0	1	0	0	0	1	0
PCID2_HUMAN|Q5JVF3	PCID2_HUMAN|Q5JVF3	PCID2_HUMAN	Q5JVF3	PCI domain-containing protein 2	46027	0	0	5	0	0	0	0	0	0
PCM1_HUMAN|Q15154	PCM1_HUMAN|Q15154	PCM1_HUMAN	Q15154	Pericentriolar material 1 protein	228521	0	0	0	0	5	6	0	19	0
PCNA_HUMAN|P12004	PCNA_HUMAN|P12004	PCNA_HUMAN	P12004	Proliferating cell nuclear antigen	28767	0	10	19	0	6	1	0	12	14
PCNT_HUMAN|O95613	PCNT_HUMAN|O95613	PCNT_HUMAN	O95613	Pericentrin	378017	0	0	1	0	0	0	0	0	0
PDCD4_HUMAN|Q53EL6	PDCD4_HUMAN|Q53EL6	PDCD4_HUMAN	Q53EL6	Programmed cell death protein 4	51732	0	0	38	0	0	32	0	0	3
PDCD6_HUMAN|O75340	PDCD6_HUMAN|O75340	PDCD6_HUMAN	O75340	Programmed cell death protein 6	21867	0	2	10	0	0	0	0	5	5
PDE12_HUMAN|Q6L8Q7	PDE12_HUMAN|Q6L8Q7	PDE12_HUMAN	Q6L8Q7	2',5'-phosphodiesterase 12	67347	0	0	1	0	0	0	0	0	0
PDE4D_HUMAN|Q08499-6	PDE4D_HUMAN|Q08499-6	PDE4D_HUMAN	Q08499-6	cAMP-specific 3',5'-cyclic phosphodiesterase 4D (isoform 6)	91110	1	1	6	0	3	5	0	2	8
PDIA1_HUMAN|P07237	PDIA1_HUMAN|P07237	PDIA1_HUMAN	P07237	Protein disulfide-isomerase	57113	0	7	18	5	0	0	4	0	1
PDIA3_HUMAN|P30101	PDIA3_HUMAN|P30101	PDIA3_HUMAN	P30101	Protein disulfide-isomerase A3	56779	0	0	0	4	0	0	1	0	0
PDIA4_HUMAN|P13667	PDIA4_HUMAN|P13667	PDIA4_HUMAN	P13667	Protein disulfide-isomerase A4	72928	2	0	0	31	0	0	26	0	0
PDIP2_HUMAN|Q9Y2S7	PDIP2_HUMAN|Q9Y2S7	PDIP2_HUMAN	Q9Y2S7	Polymerase delta-interacting protein 2	42031	0	0	2	0	0	0	0	0	1
PDIP3_HUMAN|Q9BY77	PDIP3_HUMAN|Q9BY77	PDIP3_HUMAN	Q9BY77	Polymerase delta-interacting protein 3	46086	2	0	21	0	0	0	0	0	1
PDXK_HUMAN|O00764	PDXK_HUMAN|O00764	PDXK_HUMAN	O00764	Pyridoxal kinase	35100	0	4	2	0	0	0	0	0	0
PEBB_HUMAN|Q13951	PEBB_HUMAN|Q13951	PEBB_HUMAN	Q13951	Core-binding factor subunit beta	21507	0	0	0	0	0	0	0	0	3
PELP1_HUMAN|Q8IZL8	PELP1_HUMAN|Q8IZL8	PELP1_HUMAN	Q8IZL8	Proline-, glutamic acid- and leucine-rich protein 1	119692	0	0	23	0	0	60	0	0	47
PEPL_HUMAN|O60437	PEPL_HUMAN|O60437	PEPL_HUMAN	O60437	Periplakin	204736	0	0	0	1	0	0	0	0	0
PERI_HUMAN|P41219	PERI_HUMAN|P41219	PERI_HUMAN	P41219	Peripherin	53648	0	0	0	0	0	0	0	6	0
PERQ2_HUMAN|Q6Y7W6	PERQ2_HUMAN|Q6Y7W6	PERQ2_HUMAN	Q6Y7W6	PERQ amino acid-rich with GYF domain-containing protein 2	150062	0	0	1	0	0	0	0	1	0
PESC_HUMAN|O00541	PESC_HUMAN|O00541	PESC_HUMAN	O00541	Pescadillo homolog	67999	0	0	4	0	0	0	0	0	0
PFD1_HUMAN|O60925	PFD1_HUMAN|O60925	PFD1_HUMAN	O60925	Prefoldin subunit 1	14209	0	1	1	0	0	0	1	1	1
PFD2_HUMAN|Q9UHV9	PFD2_HUMAN|Q9UHV9	PFD2_HUMAN	Q9UHV9	Prefoldin subunit 2	16646	0	3	2	1	0	0	1	2	1
PFD6_HUMAN|O15212	PFD6_HUMAN|O15212	PFD6_HUMAN	O15212	Prefoldin subunit 6	14581	0	1	0	0	0	0	0	1	0
PFKAL_HUMAN|P17858	PFKAL_HUMAN|P17858	PFKAL_HUMAN	P17858	ATP-dependent 6-phosphofructokinase, liver type	85013	0	6	6	0	0	1	0	8	4
PFKAM_HUMAN|P08237	PFKAM_HUMAN|P08237	PFKAM_HUMAN	P08237	ATP-dependent 6-phosphofructokinase, muscle type	85177	0	0	1	0	0	0	0	1	1
PFKAP_HUMAN|Q01813	PFKAP_HUMAN|Q01813	PFKAP_HUMAN	Q01813	ATP-dependent 6-phosphofructokinase, platelet type	85591	0	0	0	0	0	0	0	2	0
PGAM1_HUMAN|P18669	PGAM1_HUMAN|P18669	PGAM1_HUMAN	P18669	Phosphoglycerate mutase 1	28802	0	0	0	0	0	0	1	2	0
PGAM5_HUMAN|Q96HS1	PGAM5_HUMAN|Q96HS1	PGAM5_HUMAN	Q96HS1	Serine/threonine-protein phosphatase PGAM5, mitochondrial	32002	0	19	72	0	3	12	0	19	29
PGES2_HUMAN|Q9H7Z7	PGES2_HUMAN|Q9H7Z7	PGES2_HUMAN	Q9H7Z7	Prostaglandin E synthase 2	41940	0	0	1	0	0	0	0	0	0
PGK1_HUMAN|P00558	PGK1_HUMAN|P00558	PGK1_HUMAN	P00558	Phosphoglycerate kinase 1	44612	0	0	0	1	0	0	2	0	0
PGTB2_HUMAN|P53611	PGTB2_HUMAN|P53611	PGTB2_HUMAN	P53611	Geranylgeranyl transferase type-2 subunit beta	36922	0	0	0	0	0	0	0	1	0
PHB_HUMAN|P35232	PHB_HUMAN|P35232	PHB_HUMAN	P35232	Prohibitin	29802	0	2	4	0	0	0	0	6	2
PHB2_HUMAN|Q99623	PHB2_HUMAN|Q99623	PHB2_HUMAN	Q99623	Prohibitin-2	33294	1	2	5	0	0	0	6	2	0
PHF10_HUMAN|Q8WUB8	PHF10_HUMAN|Q8WUB8	PHF10_HUMAN	Q8WUB8	PHD finger protein 10	56047	0	0	1	0	0	0	0	0	0
PHF14_HUMAN|O94880	PHF14_HUMAN|O94880	PHF14_HUMAN	O94880	PHD finger protein 14	100048	0	0	55	0	0	31	0	0	30
PHF14_HUMAN|O94880-2	PHF14_HUMAN|O94880-2	PHF14_HUMAN	O94880-2	PHD finger protein 14 (isoform 2)	100048	0	0	1	0	0	0	0	0	1
PHF3_HUMAN|Q92576	PHF3_HUMAN|Q92576	PHF3_HUMAN	Q92576	PHD finger protein 3	229469	0	0	11	0	0	0	0	0	1
PHF5A_HUMAN|Q7RTV0	PHF5A_HUMAN|Q7RTV0	PHF5A_HUMAN	Q7RTV0	PHD finger-like domain-containing protein 5A	12404	0	5	11	1	0	3	2	4	4
PHF6_HUMAN|Q8IWS0	PHF6_HUMAN|Q8IWS0	PHF6_HUMAN	Q8IWS0	PHD finger protein 6	41288	0	0	1	0	0	0	0	0	0
PHLB1_HUMAN|Q86UU1	PHLB1_HUMAN|Q86UU1	PHLB1_HUMAN	Q86UU1	Pleckstrin homology-like domain family B member 1	151153	0	0	0	0	0	0	0	1	0
PHRF1_HUMAN|Q9P1Y6	PHRF1_HUMAN|Q9P1Y6	PHRF1_HUMAN	Q9P1Y6	PHD and RING finger domain-containing protein 1	178656	0	0	8	0	0	0	0	0	0
PHTF2_HUMAN|Q8N3S3-5	PHTF2_HUMAN|Q8N3S3-5	PHTF2_HUMAN	Q8N3S3-5	Putative homeodomain transcription factor 2 (isoform 5)	88752	0	0	0	0	0	0	0	1	1
PI4KA_HUMAN|P42356	PI4KA_HUMAN|P42356	PI4KA_HUMAN	P42356	Phosphatidylinositol 4-kinase alpha	231306	0	0	4	0	0	2	0	2	0
PIAS1_HUMAN|O75925	PIAS1_HUMAN|O75925	PIAS1_HUMAN	O75925	E3 SUMO-protein ligase PIAS1	71832	0	0	0	0	0	0	0	0	1
PIGR_HUMAN|P01833	PIGR_HUMAN|P01833	PIGR_HUMAN	P01833	Polymeric immunoglobulin receptor	83279	2	0	0	0	0	0	0	0	0
PIGT_HUMAN|Q969N2	PIGT_HUMAN|Q969N2	PIGT_HUMAN	Q969N2	GPI transamidase component PIG-T	65696	0	0	3	0	0	0	0	0	0
PIMT_HUMAN|P22061	PIMT_HUMAN|P22061	PIMT_HUMAN	P22061	Protein-L-isoaspartate(D-aspartate) O-methyltransferase	24635	57	38	38	53	32	36	69	48	36
PIN1_HUMAN|Q13526	PIN1_HUMAN|Q13526	PIN1_HUMAN	Q13526	Peptidyl-prolyl cis-trans isomerase NIMA-interacting 1	18242	0	1	0	0	0	0	0	1	0
PIN4_HUMAN|Q9Y237	PIN4_HUMAN|Q9Y237	PIN4_HUMAN	Q9Y237	Peptidyl-prolyl cis-trans isomerase NIMA-interacting 4	13809	0	0	0	1	0	0	0	0	0
PININ_HUMAN|Q9H307	PININ_HUMAN|Q9H307	PININ_HUMAN	Q9H307	Pinin	81609	0	0	62	0	0	1	0	0	1
PIP_HUMAN|P12273	PIP_HUMAN|P12273	PIP_HUMAN	P12273	Prolactin-inducible protein	16571	32	14	12	7	10	3	22	8	8
PISD_HUMAN|Q9UG56	PISD_HUMAN|Q9UG56	PISD_HUMAN	Q9UG56	Phosphatidylserine decarboxylase proenzyme	46669	0	0	2	0	0	0	0	0	0
PITX1_HUMAN|P78337	PITX1_HUMAN|P78337	PITX1_HUMAN	P78337	Pituitary homeobox 1	34126	0	0	0	0	0	0	0	0	3
PITX2_HUMAN|Q99697	PITX2_HUMAN|Q99697	PITX2_HUMAN	Q99697	Pituitary homeobox 2	35367	0	0	0	0	0	0	0	0	2
PKCB1_HUMAN|Q9ULU4	PKCB1_HUMAN|Q9ULU4	PKCB1_HUMAN	Q9ULU4	Protein kinase C-binding protein 1	131685	0	0	0	0	0	2	0	0	0
PKHG4_HUMAN|Q58EX7	PKHG4_HUMAN|Q58EX7	PKHG4_HUMAN	Q58EX7	Puratrophin-1	130795	0	0	1	0	0	0	0	0	0
PKP1_HUMAN|Q13835	PKP1_HUMAN|Q13835	PKP1_HUMAN	Q13835	Plakophilin-1	82856	5	0	1	10	3	0	0	2	3
PKP2_HUMAN|Q99959	PKP2_HUMAN|Q99959	PKP2_HUMAN	Q99959	Plakophilin-2	97409	0	0	1	0	0	0	0	0	0
PKP3_HUMAN|Q9Y446	PKP3_HUMAN|Q9Y446	PKP3_HUMAN	Q9Y446	Plakophilin-3	87077	0	0	0	1	0	0	0	0	0
PLAK_HUMAN|P14923	PLAK_HUMAN|P14923	PLAK_HUMAN	P14923	Junction plakoglobin	81740	30	9	17	45	38	7	10	21	23
PLCE_HUMAN|Q9NUQ2	PLCE_HUMAN|Q9NUQ2	PLCE_HUMAN	Q9NUQ2	1-acyl-sn-glycerol-3-phosphate acyltransferase epsilon	42069	0	1	1	0	0	0	0	0	0
PLEC_HUMAN|Q15149	PLEC_HUMAN|Q15149	PLEC_HUMAN	Q15149	Plectin	531762	0	8	0	0	1	1	0	435	0
PLEC_HUMAN|Q15149-2	PLEC_HUMAN|Q15149-2	PLEC_HUMAN	Q15149-2	Plectin (isoform 2)	531762	0	0	0	0	0	0	0	1	0
PLEC_HUMAN|Q15149-3	PLEC_HUMAN|Q15149-3	PLEC_HUMAN	Q15149-3	Plectin (isoform 3)	531762	0	0	0	0	0	0	0	1	0
PLIN2_HUMAN|Q99541	PLIN2_HUMAN|Q99541	PLIN2_HUMAN	Q99541	Perilipin-2	48072	0	0	1	0	0	0	0	0	0
PLK1_HUMAN|P53350	PLK1_HUMAN|P53350	PLK1_HUMAN	P53350	Serine/threonine-protein kinase PLK1	68251	0	3	7	0	0	0	0	2	1
PLOD1_HUMAN|Q02809	PLOD1_HUMAN|Q02809	PLOD1_HUMAN	Q02809	Procollagen-lysine,2-oxoglutarate 5-dioxygenase 1	83545	0	1	0	0	2	8	0	1	0
PLOD2_HUMAN|O00469	PLOD2_HUMAN|O00469	PLOD2_HUMAN	O00469	Procollagen-lysine,2-oxoglutarate 5-dioxygenase 2	84681	0	2	0	0	0	0	0	0	0
PLOD3_HUMAN|O60568	PLOD3_HUMAN|O60568	PLOD3_HUMAN	O60568	Procollagen-lysine,2-oxoglutarate 5-dioxygenase 3	84780	0	1	0	0	14	19	0	1	0
PLRG1_HUMAN|O43660	PLRG1_HUMAN|O43660	PLRG1_HUMAN	O43660	Pleiotropic regulator 1	57190	2	1	54	2	0	3	0	0	0
PLST_HUMAN|P13797	PLST_HUMAN|P13797	PLST_HUMAN	P13797	Plastin-3	70807	0	0	0	0	0	0	0	1	0
PM34_HUMAN|O43808	PM34_HUMAN|O43808	PM34_HUMAN	O43808	Peroxisomal membrane protein PMP34	34565	0	3	5	0	0	1	0	2	0
PMGT2_HUMAN|Q8NAT1	PMGT2_HUMAN|Q8NAT1	PMGT2_HUMAN	Q8NAT1	Protein O-linked-mannose beta-1,4-N-acetylglucosaminyltransferase 2	66611	0	0	0	0	0	0	0	1	0
PNISR_HUMAN|Q8TF01	PNISR_HUMAN|Q8TF01	PNISR_HUMAN	Q8TF01	Arginine/serine-rich protein PNISR	92571	0	0	0	0	1	0	0	0	0
PNKD_HUMAN|Q8N490-2	PNKD_HUMAN|Q8N490-2	PNKD_HUMAN	Q8N490-2	Probable hydrolase PNKD (isoform 2)	42873	0	2	2	0	0	0	0	0	0
PNKP_HUMAN|Q96T60	PNKP_HUMAN|Q96T60	PNKP_HUMAN	Q96T60	Bifunctional polynucleotide phosphatase/kinase	57073	0	0	20	0	0	19	0	0	45
PNO1_HUMAN|Q9NRX1	PNO1_HUMAN|Q9NRX1	PNO1_HUMAN	Q9NRX1	RNA-binding protein PNO1	27922	0	0	5	0	0	0	0	1	4
PO210_HUMAN|Q8TEM1	PO210_HUMAN|Q8TEM1	PO210_HUMAN	Q8TEM1	Nuclear pore membrane glycoprotein 210	205099	0	5	0	1	22	8	0	11	0
PO3F1_HUMAN|Q03052	PO3F1_HUMAN|Q03052	PO3F1_HUMAN	Q03052	POU domain, class 3, transcription factor 1	45493	0	1	0	0	0	0	0	0	0
POF1B_HUMAN|Q8WVV4	POF1B_HUMAN|Q8WVV4	POF1B_HUMAN	Q8WVV4	Protein POF1B	68061	0	0	6	4	0	0	0	0	0
POGZ_HUMAN|Q7Z3K3	POGZ_HUMAN|Q7Z3K3	POGZ_HUMAN	Q7Z3K3	Pogo transposable element with ZNF domain	155335	0	0	0	0	0	2	0	0	4
POP1_HUMAN|Q99575	POP1_HUMAN|Q99575	POP1_HUMAN	Q99575	Ribonucleases P/MRP protein subunit POP1	114702	0	0	3	0	0	1	0	0	0
POP5_HUMAN|Q969H6	POP5_HUMAN|Q969H6	POP5_HUMAN	Q969H6	Ribonuclease P/MRP protein subunit POP5	18818	0	0	1	0	0	0	0	0	0
POP7_HUMAN|O75817	POP7_HUMAN|O75817	POP7_HUMAN	O75817	Ribonuclease P protein subunit p20	15650	0	0	1	0	0	0	0	0	1
POTE1_HUMAN|Q9NUX5	POTE1_HUMAN|Q9NUX5	POTE1_HUMAN	Q9NUX5	Protection of telomeres protein 1	71438	0	0	0	0	0	3	0	0	6
PP1A_HUMAN|P62136	PP1A_HUMAN|P62136	PP1A_HUMAN	P62136	Serine/threonine-protein phosphatase PP1-alpha catalytic subunit	37510	0	12	31	0	0	0	0	2	7
PP1B_HUMAN|P62140	PP1B_HUMAN|P62140	PP1B_HUMAN	P62140	Serine/threonine-protein phosphatase PP1-beta catalytic subunit	37184	0	0	3	0	0	0	0	0	0
PP1G_HUMAN|P36873	PP1G_HUMAN|P36873	PP1G_HUMAN	P36873	Serine/threonine-protein phosphatase PP1-gamma catalytic subunit	36981	0	0	1	0	0	0	0	0	0
PP2AA_HUMAN|P67775	PP2AA_HUMAN|P67775	PP2AA_HUMAN	P67775	Serine/threonine-protein phosphatase 2A catalytic subunit alpha isoform	35592	0	5	5	0	0	0	0	5	0
PP6R3_HUMAN|Q5H9R7	PP6R3_HUMAN|Q5H9R7	PP6R3_HUMAN	Q5H9R7	Serine/threonine-protein phosphatase 6 regulatory subunit 3	97663	0	0	1	0	0	0	0	3	4
PPAC_HUMAN|P24666	PPAC_HUMAN|P24666	PPAC_HUMAN	P24666	Low molecular weight phosphotyrosine protein phosphatase	18041	0	1	0	1	0	0	1	2	0
PPHLN_HUMAN|Q8NEY8-2	PPHLN_HUMAN|Q8NEY8-2	PPHLN_HUMAN	Q8NEY8-2	Periphilin-1 (isoform 2)	52734	0	0	1	0	0	0	0	0	0
PPIA_HUMAN|P62937	PPIA_HUMAN|P62937	PPIA_HUMAN	P62937	Peptidyl-prolyl cis-trans isomerase A	18011	4	11	7	12	0	2	11	8	3
PPIB_HUMAN|P23284	PPIB_HUMAN|P23284	PPIB_HUMAN	P23284	Peptidyl-prolyl cis-trans isomerase B	23741	0	2	0	0	0	0	0	1	0
PPIE_HUMAN|Q9UNP9	PPIE_HUMAN|Q9UNP9	PPIE_HUMAN	Q9UNP9	Peptidyl-prolyl cis-trans isomerase E	33429	0	0	13	1	0	0	0	0	0
PPIF_HUMAN|P30405	PPIF_HUMAN|P30405	PPIF_HUMAN	P30405	Peptidyl-prolyl cis-trans isomerase F, mitochondrial	22039	0	1	0	0	0	0	0	0	0
PPIG_HUMAN|Q13427	PPIG_HUMAN|Q13427	PPIG_HUMAN	Q13427	Peptidyl-prolyl cis-trans isomerase G	88612	0	1	15	1	2	3	0	0	1
PPIH_HUMAN|O43447	PPIH_HUMAN|O43447	PPIH_HUMAN	O43447	Peptidyl-prolyl cis-trans isomerase H	19207	0	0	8	0	0	0	0	1	2
PPIL1_HUMAN|Q9Y3C6	PPIL1_HUMAN|Q9Y3C6	PPIL1_HUMAN	Q9Y3C6	Peptidyl-prolyl cis-trans isomerase-like 1	18235	2	3	7	2	0	2	0	3	5
PPIL2_HUMAN|Q13356	PPIL2_HUMAN|Q13356	PPIL2_HUMAN	Q13356	Peptidyl-prolyl cis-trans isomerase-like 2	58820	0	0	5	0	0	0	0	0	1
PPIL3_HUMAN|Q9H2H8	PPIL3_HUMAN|Q9H2H8	PPIL3_HUMAN	Q9H2H8	Peptidyl-prolyl cis-trans isomerase-like 3	18153	1	0	4	1	0	1	0	2	1
PPIL4_HUMAN|Q8WUA2	PPIL4_HUMAN|Q8WUA2	PPIL4_HUMAN	Q8WUA2	Peptidyl-prolyl cis-trans isomerase-like 4	57222	0	1	13	0	0	0	0	0	0
PPP6_HUMAN|O00743	PPP6_HUMAN|O00743	PPP6_HUMAN	O00743	Serine/threonine-protein phosphatase 6 catalytic subunit	35142	0	3	6	0	3	0	0	2	1
PPTC7_HUMAN|Q8NI37	PPTC7_HUMAN|Q8NI37	PPTC7_HUMAN	Q8NI37	Protein phosphatase PTC7 homolog	32643	0	0	0	0	0	0	0	4	1
PPWD1_HUMAN|Q96BP3	PPWD1_HUMAN|Q96BP3	PPWD1_HUMAN	Q96BP3	Peptidylprolyl isomerase domain and WD repeat-containing protein 1	73571	0	0	11	0	0	0	0	0	0
PQBP1_HUMAN|O60828	PQBP1_HUMAN|O60828	PQBP1_HUMAN	O60828	Polyglutamine-binding protein 1	30470	0	0	3	0	0	0	0	0	0
PR38A_HUMAN|Q8NAV1	PR38A_HUMAN|Q8NAV1	PR38A_HUMAN	Q8NAV1	Pre-mRNA-splicing factor 38A	37474	1	0	6	0	0	0	0	0	0
PR38B_HUMAN|Q5VTL8	PR38B_HUMAN|Q5VTL8	PR38B_HUMAN	Q5VTL8	Pre-mRNA-splicing factor 38B	64464	0	0	2	0	2	2	0	0	0
PR40A_HUMAN|O75400	PR40A_HUMAN|O75400	PR40A_HUMAN	O75400	Pre-mRNA-processing factor 40 homolog A	108799	6	0	37	2	8	12	0	0	5
PRAM_HUMAN|Q96QH2	PRAM_HUMAN|Q96QH2	PRAM_HUMAN	Q96QH2	PML-RARA-regulated adapter molecule 1	79240	0	0	0	0	0	0	0	0	1
PRC2A_HUMAN|P48634	PRC2A_HUMAN|P48634	PRC2A_HUMAN	P48634	Protein PRRC2A	228850	0	1	10	0	0	3	0	0	0
PRC2B_HUMAN|Q5JSZ5	PRC2B_HUMAN|Q5JSZ5	PRC2B_HUMAN	Q5JSZ5	Protein PRRC2B	242953	0	0	7	0	0	0	0	0	1
PRC2C_HUMAN|Q9Y520	PRC2C_HUMAN|Q9Y520	PRC2C_HUMAN	Q9Y520	Protein PRRC2C	316893	0	0	20	0	0	0	0	0	0
PRDX1_HUMAN|Q06830	PRDX1_HUMAN|Q06830	PRDX1_HUMAN	Q06830	Peroxiredoxin-1	22109	1	9	4	14	2	0	8	7	3
PRDX2_HUMAN|P32119	PRDX2_HUMAN|P32119	PRDX2_HUMAN	P32119	Peroxiredoxin-2	21890	0	0	0	5	0	0	2	0	0
PRDX3_HUMAN|P30048	PRDX3_HUMAN|P30048	PRDX3_HUMAN	P30048	Thioredoxin-dependent peroxide reductase, mitochondrial	27691	1	1	0	1	0	0	2	3	0
PRDX4_HUMAN|Q13162	PRDX4_HUMAN|Q13162	PRDX4_HUMAN	Q13162	Peroxiredoxin-4	30538	0	4	2	0	0	0	0	0	2
PRDX6_HUMAN|P30041	PRDX6_HUMAN|P30041	PRDX6_HUMAN	P30041	Peroxiredoxin-6	25033	2	0	0	0	0	0	0	1	0
PRI2_HUMAN|P49643	PRI2_HUMAN|P49643	PRI2_HUMAN	P49643	DNA primase large subunit	58802	0	0	1	0	0	0	0	0	0
PRKDC_HUMAN|P78527	PRKDC_HUMAN|P78527	PRKDC_HUMAN	P78527	DNA-dependent protein kinase catalytic subunit	469064	3	167	258	0	195	223	5	230	216
PRKRA_HUMAN|O75569	PRKRA_HUMAN|O75569	PRKRA_HUMAN	O75569	Interferon-inducible double-stranded RNA-dependent protein kinase activator A	34402	0	0	2	0	0	0	0	0	0
PROF1_HUMAN|P07737	PROF1_HUMAN|P07737	PROF1_HUMAN	P07737	Profilin-1	15053	5	2	1	2	0	0	2	4	0
PROF2_HUMAN|P35080	PROF2_HUMAN|P35080	PROF2_HUMAN	P35080	Profilin-2	15045	0	1	0	0	0	0	0	1	1
PROL4_HUMAN|Q16378	PROL4_HUMAN|Q16378	PROL4_HUMAN	Q16378	Proline-rich protein 4	15095	0	0	0	0	0	0	1	0	1
PROS_HUMAN|P07225	PROS_HUMAN|P07225	PROS_HUMAN	P07225	Vitamin K-dependent protein S	75118	0	0	0	0	0	0	0	0	1
PROX1_HUMAN|Q92786	PROX1_HUMAN|Q92786	PROX1_HUMAN	Q92786	Prospero homeobox protein 1	83198	0	0	0	0	0	0	0	0	1
PRP17_HUMAN|O60508	PRP17_HUMAN|O60508	PRP17_HUMAN	O60508	Pre-mRNA-processing factor 17	65517	0	0	19	1	0	0	0	0	0
PRP19_HUMAN|Q9UMS4	PRP19_HUMAN|Q9UMS4	PRP19_HUMAN	Q9UMS4	Pre-mRNA-processing factor 19	55177	4	8	69	1	5	12	0	1	8
PRP31_HUMAN|Q8WWY3	PRP31_HUMAN|Q8WWY3	PRP31_HUMAN	Q8WWY3	U4/U6 small nuclear ribonucleoprotein Prp31	55453	0	0	20	0	0	0	0	1	2
PRP4_HUMAN|O43172	PRP4_HUMAN|O43172	PRP4_HUMAN	O43172	U4/U6 small nuclear ribonucleoprotein Prp4	58446	1	0	23	0	0	0	0	0	0
PRP4B_HUMAN|Q13523	PRP4B_HUMAN|Q13523	PRP4B_HUMAN	Q13523	Serine/threonine-protein kinase PRP4 homolog	116980	0	0	38	0	0	1	0	0	0
PRP6_HUMAN|O94906	PRP6_HUMAN|O94906	PRP6_HUMAN	O94906	Pre-mRNA-processing factor 6	106919	0	0	28	0	0	0	0	0	1
PRP8_HUMAN|Q6P2Q9	PRP8_HUMAN|Q6P2Q9	PRP8_HUMAN	Q6P2Q9	Pre-mRNA-processing-splicing factor 8	273586	36	26	189	32	63	83	15	36	97
PRPF3_HUMAN|O43395	PRPF3_HUMAN|O43395	PRPF3_HUMAN	O43395	U4/U6 small nuclear ribonucleoprotein Prp3	77524	0	0	12	0	0	0	0	0	0
PRPS1_HUMAN|P60891	PRPS1_HUMAN|P60891	PRPS1_HUMAN	P60891	Ribose-phosphate pyrophosphokinase 1	34832	0	9	9	0	1	0	0	3	1
PRS10_HUMAN|P62333	PRS10_HUMAN|P62333	PRS10_HUMAN	P62333	26S protease regulatory subunit 10B	44170	0	0	1	0	0	0	0	2	4
PRS4_HUMAN|P62191	PRS4_HUMAN|P62191	PRS4_HUMAN	P62191	26S protease regulatory subunit 4	49181	0	12	9	0	0	0	0	1	2
PRS6A_HUMAN|P17980	PRS6A_HUMAN|P17980	PRS6A_HUMAN	P17980	26S protease regulatory subunit 6A	49200	0	0	3	0	0	0	0	0	1
PRS6B_HUMAN|P43686	PRS6B_HUMAN|P43686	PRS6B_HUMAN	P43686	26S protease regulatory subunit 6B	47363	0	0	1	0	0	0	0	0	0
PRS7_HUMAN|P35998	PRS7_HUMAN|P35998	PRS7_HUMAN	P35998	26S protease regulatory subunit 7	48631	0	0	1	0	0	0	0	2	0
PRS8_HUMAN|P62195	PRS8_HUMAN|P62195	PRS8_HUMAN	P62195	26S protease regulatory subunit 8	45623	0	1	1	0	0	0	0	0	0
PRVA_HUMAN|P20472	PRVA_HUMAN|P20472	PRVA_HUMAN	P20472	Parvalbumin alpha	12058	0	0	0	0	0	0	1	0	0
PSA1_HUMAN|P25786	PSA1_HUMAN|P25786	PSA1_HUMAN	P25786	Proteasome subunit alpha type-1	29554	0	5	3	0	0	0	0	6	4
PSA2_HUMAN|P25787	PSA2_HUMAN|P25787	PSA2_HUMAN	P25787	Proteasome subunit alpha type-2	25897	0	4	4	0	0	0	0	1	0
PSA3_HUMAN|P25788	PSA3_HUMAN|P25788	PSA3_HUMAN	P25788	Proteasome subunit alpha type-3	28431	0	2	2	0	0	0	0	3	3
PSA4_HUMAN|P25789	PSA4_HUMAN|P25789	PSA4_HUMAN	P25789	Proteasome subunit alpha type-4	29482	0	4	9	0	0	0	0	5	4
PSA5_HUMAN|P28066	PSA5_HUMAN|P28066	PSA5_HUMAN	P28066	Proteasome subunit alpha type-5	26409	0	4	6	0	0	0	0	6	5
PSA6_HUMAN|P60900	PSA6_HUMAN|P60900	PSA6_HUMAN	P60900	Proteasome subunit alpha type-6	27398	0	7	4	0	0	0	0	5	2
PSA7_HUMAN|O14818	PSA7_HUMAN|O14818	PSA7_HUMAN	O14818	Proteasome subunit alpha type-7	27885	0	3	4	0	0	0	0	5	4
PSA7L_HUMAN|Q8TAA3	PSA7L_HUMAN|Q8TAA3	PSA7L_HUMAN	Q8TAA3	Proteasome subunit alpha type-7-like	28528	0	3	4	0	0	0	0	4	4
PSB2_HUMAN|P49721	PSB2_HUMAN|P49721	PSB2_HUMAN	P49721	Proteasome subunit beta type-2	22835	0	0	1	0	0	0	0	0	0
PSB3_HUMAN|P49720	PSB3_HUMAN|P49720	PSB3_HUMAN	P49720	Proteasome subunit beta type-3	22947	0	2	3	0	0	0	0	2	0
PSB4_HUMAN|P28070	PSB4_HUMAN|P28070	PSB4_HUMAN	P28070	Proteasome subunit beta type-4	29202	0	0	2	0	0	0	0	0	0
PSB5_HUMAN|P28074	PSB5_HUMAN|P28074	PSB5_HUMAN	P28074	Proteasome subunit beta type-5	28478	0	2	5	0	0	0	0	2	0
PSB6_HUMAN|P28072	PSB6_HUMAN|P28072	PSB6_HUMAN	P28072	Proteasome subunit beta type-6	25356	0	3	1	3	0	0	0	1	0
PSB7_HUMAN|Q99436	PSB7_HUMAN|Q99436	PSB7_HUMAN	Q99436	Proteasome subunit beta type-7	29963	0	1	2	0	0	0	0	4	1
PSB8_HUMAN|P28062-2	PSB8_HUMAN|P28062-2	PSB8_HUMAN	P28062-2	Proteasome subunit beta type-8 (isoform 2)	30352	0	0	1	0	0	0	0	0	0
PSD10_HUMAN|O75832	PSD10_HUMAN|O75832	PSD10_HUMAN	O75832	26S proteasome non-ATPase regulatory subunit 10	24426	0	1	0	0	0	0	0	0	0
PSD11_HUMAN|O00231	PSD11_HUMAN|O00231	PSD11_HUMAN	O00231	26S proteasome non-ATPase regulatory subunit 11	47461	0	0	4	0	0	0	0	1	0
PSD12_HUMAN|O00232	PSD12_HUMAN|O00232	PSD12_HUMAN	O00232	26S proteasome non-ATPase regulatory subunit 12	52901	0	1	4	0	0	0	0	0	0
PSD13_HUMAN|Q9UNM6	PSD13_HUMAN|Q9UNM6	PSD13_HUMAN	Q9UNM6	26S proteasome non-ATPase regulatory subunit 13	42943	0	2	1	0	0	0	0	1	3
PSDE_HUMAN|O00487	PSDE_HUMAN|O00487	PSDE_HUMAN	O00487	26S proteasome non-ATPase regulatory subunit 14	34575	0	4	4	0	0	0	0	1	1
PSMD1_HUMAN|Q99460	PSMD1_HUMAN|Q99460	PSMD1_HUMAN	Q99460	26S proteasome non-ATPase regulatory subunit 1	105830	0	3	1	0	0	0	0	8	2
PSMD2_HUMAN|Q13200	PSMD2_HUMAN|Q13200	PSMD2_HUMAN	Q13200	26S proteasome non-ATPase regulatory subunit 2	100194	0	4	8	0	0	0	0	12	3
PSMD3_HUMAN|O43242	PSMD3_HUMAN|O43242	PSMD3_HUMAN	O43242	26S proteasome non-ATPase regulatory subunit 3	60974	0	23	37	0	2	6	0	27	21
PSMD6_HUMAN|Q15008	PSMD6_HUMAN|Q15008	PSMD6_HUMAN	Q15008	26S proteasome non-ATPase regulatory subunit 6	45528	0	0	0	0	0	0	0	1	1
PSMD7_HUMAN|P51665	PSMD7_HUMAN|P51665	PSMD7_HUMAN	P51665	26S proteasome non-ATPase regulatory subunit 7	37023	0	6	4	0	0	0	0	2	2
PSMD8_HUMAN|P48556	PSMD8_HUMAN|P48556	PSMD8_HUMAN	P48556	26S proteasome non-ATPase regulatory subunit 8	39609	0	4	2	0	0	0	0	5	1
PSME3_HUMAN|P61289	PSME3_HUMAN|P61289	PSME3_HUMAN	P61289	Proteasome activator complex subunit 3	29504	0	0	1	0	0	0	0	0	0
PSMG1_HUMAN|O95456	PSMG1_HUMAN|O95456	PSMG1_HUMAN	O95456	Proteasome assembly chaperone 1	32852	0	1	0	0	0	0	0	0	0
PSPC1_HUMAN|Q8WXF1	PSPC1_HUMAN|Q8WXF1	PSPC1_HUMAN	Q8WXF1	Paraspeckle component 1	58740	0	1	0	0	0	0	0	0	1
PTBP1_HUMAN|P26599	PTBP1_HUMAN|P26599	PTBP1_HUMAN	P26599	Polypyrimidine tract-binding protein 1	57218	1	2	12	0	0	1	0	2	8
PTBP2_HUMAN|Q9UKA9	PTBP2_HUMAN|Q9UKA9	PTBP2_HUMAN	Q9UKA9	Polypyrimidine tract-binding protein 2	57487	0	0	0	0	0	0	0	0	2
PTCD3_HUMAN|Q96EY7	PTCD3_HUMAN|Q96EY7	PTCD3_HUMAN	Q96EY7	Pentatricopeptide repeat domain-containing protein 3, mitochondrial	78545	0	0	1	0	0	0	0	0	0
PTN13_HUMAN|Q12923	PTN13_HUMAN|Q12923	PTN13_HUMAN	Q12923	Tyrosine-protein phosphatase non-receptor type 13	276890	0	134	167	0	76	27	0	73	71
PTN13_HUMAN|Q12923-3	PTN13_HUMAN|Q12923-3	PTN13_HUMAN	Q12923-3	Tyrosine-protein phosphatase non-receptor type 13 (isoform 3)	276890	0	1	1	0	0	0	0	0	0
PTN14_HUMAN|Q15678	PTN14_HUMAN|Q15678	PTN14_HUMAN	Q15678	Tyrosine-protein phosphatase non-receptor type 14	135253	0	8	4	0	0	0	0	5	2
PTPM1_HUMAN|Q8WUK0	PTPM1_HUMAN|Q8WUK0	PTPM1_HUMAN	Q8WUK0	Phosphatidylglycerophosphatase and protein-tyrosine phosphatase 1	22842	0	0	1	0	0	0	0	0	0
PUF60_HUMAN|Q9UHX1	PUF60_HUMAN|Q9UHX1	PUF60_HUMAN	Q9UHX1	Poly(U)-binding-splicing factor PUF60	59872	18	13	16	12	8	12	26	18	18
PUF60_HUMAN|Q9UHX1-2	PUF60_HUMAN|Q9UHX1-2	PUF60_HUMAN	Q9UHX1-2	Poly(U)-binding-splicing factor PUF60 (isoform 2)	59872	0	0	0	0	0	0	1	0	0
PUM3_HUMAN|Q15397	PUM3_HUMAN|Q15397	--	--	--	--	0	0	9	0	0	0	0	0	0
PUR2_HUMAN|P22102	PUR2_HUMAN|P22102	PUR2_HUMAN	P22102	Trifunctional purine biosynthetic protein adenosine-3	107761	0	0	0	0	0	0	0	1	0
PWP1_HUMAN|Q13610	PWP1_HUMAN|Q13610	PWP1_HUMAN	Q13610	Periodic tryptophan protein 1 homolog	55824	0	0	11	0	0	0	0	0	0
PYR1_HUMAN|P27708	PYR1_HUMAN|P27708	PYR1_HUMAN	P27708	CAD protein	242970	0	158	149	1	84	80	10	202	110
PYRG1_HUMAN|P17812	PYRG1_HUMAN|P17812	PYRG1_HUMAN	P17812	CTP synthase 1	66686	0	1	0	0	0	0	0	1	0
PZP_HUMAN|P20742	PZP_HUMAN|P20742	PZP_HUMAN	P20742	Pregnancy zone protein	163854	0	0	0	0	0	0	0	1	0
Q000X0|K22E_HUMANC	Q000X0|K22E_HUMANC	--	--	--	--	1	6	8	4	2	4	4	3	2
Q000X0|K2C1_HUMANC	Q000X0|K2C1_HUMANC	--	--	--	--	0	0	0	0	0	0	0	1	0
Q000X0|TRYP_PIGC	Q000X0|TRYP_PIGC	--	--	--	--	1331	997	850	1291	1280	1144	802	985	833
Q0ZCG0_HUMAN|Q0ZCG0	Q0ZCG0_HUMAN|Q0ZCG0	Q0ZCG0_HUMAN	Q0ZCG0	Immunglobulin heavy chain variable region	13004	0	0	1	0	0	0	0	0	1
Q13380_HUMAN|Q13380	Q13380_HUMAN|Q13380	Q13380_HUMAN	Q13380	RNA binding motif	0	0	0	1	0	0	1	0	0	0
Q1AHR6_HUMAN|Q1AHR6	Q1AHR6_HUMAN|Q1AHR6	Q1AHR6_HUMAN	Q1AHR6	MIG7	0	0	0	1	0	1	0	0	0	0
Q4TWB7_HUMAN|Q4TWB7	Q4TWB7_HUMAN|Q4TWB7	Q4TWB7_HUMAN	Q4TWB7	Beta globin	0	0	0	0	0	0	0	1	2	0
Q53R25_HUMAN|Q53R25	Q53R25_HUMAN|Q53R25	Q53R25_HUMAN	Q53R25	Putative uncharacterized protein ERBB4	2829	0	0	1	0	0	0	0	0	0
Q59GV2_HUMAN|Q59GV2	Q59GV2_HUMAN|Q59GV2	Q59GV2_HUMAN	Q59GV2	RNA binding motif protein 14 variant	55626	0	2	3	0	0	1	0	1	1
Q5CZ94_HUMAN|Q5CZ94	Q5CZ94_HUMAN|Q5CZ94	Q5CZ94_HUMAN	Q5CZ94	Putative uncharacterized protein DKFZp781M0386	25000	0	5	2	0	2	4	0	4	4
Q68DF6_HUMAN|Q68DF6	Q68DF6_HUMAN|Q68DF6	Q68DF6_HUMAN	Q68DF6	Putative uncharacterized protein DKFZp686E18167	103416	0	0	0	0	1	0	0	0	0
Q6FG99_HUMAN|Q6FG99	Q6FG99_HUMAN|Q6FG99	Q6FG99_HUMAN	Q6FG99	RPLP1 protein	11567	0	0	2	0	0	0	0	0	0
Q6IPH7_HUMAN|Q6IPH7	Q6IPH7_HUMAN|Q6IPH7	Q6IPH7_HUMAN	Q6IPH7	RPL14 protein	23785	0	0	1	0	0	0	0	0	0
Q6N094_HUMAN|Q6N094	Q6N094_HUMAN|Q6N094	Q6N094_HUMAN	Q6N094	Putative uncharacterized protein DKFZp686O01196	52609	0	1	2	0	0	1	0	0	1
Q6PIN2_HUMAN|Q6PIN2	Q6PIN2_HUMAN|Q6PIN2	Q6PIN2_HUMAN	Q6PIN2	KRT4 protein	11940	0	0	1	0	1	0	0	0	0
Q6UXS7_HUMAN|Q6UXS7	Q6UXS7_HUMAN|Q6UXS7	Q6UXS7_HUMAN	Q6UXS7	RTFV9368	13038	0	0	0	0	0	0	0	1	0
Q6ZNX5_HUMAN|Q6ZNX5	Q6ZNX5_HUMAN|Q6ZNX5	Q6ZNX5_HUMAN	Q6ZNX5	CDNA FLJ26936 fis, clone RCT06808	17672	0	0	0	0	0	1	0	0	0
Q6ZRU0_HUMAN|Q6ZRU0	Q6ZRU0_HUMAN|Q6ZRU0	Q6ZRU0_HUMAN	Q6ZRU0	cDNA FLJ46111 fis, clone TESTI2034913, moderately similar to Keratin, type II cytoskeletal 8	22342	0	0	0	0	0	0	1	2	0
Q6ZUF8_HUMAN|Q6ZUF8	Q6ZUF8_HUMAN|Q6ZUF8	Q6ZUF8_HUMAN	Q6ZUF8	cDNA FLJ43749 fis, clone TESTI2034749	20181	0	0	0	0	0	1	0	0	0
Q701N6_HUMAN|Q701N6	Q701N6_HUMAN|Q701N6	Q701N6_HUMAN	Q701N6	MHC class I antigen	20964	0	0	0	0	0	1	0	0	0
Q71M26_HUMAN|Q71M26	Q71M26_HUMAN|Q71M26	Q71M26_HUMAN	Q71M26	Putative uncharacterized protein FP6778	15625	0	0	0	0	0	1	0	1	1
Q86XN0_HUMAN|Q86XN0	Q86XN0_HUMAN|Q86XN0	Q86XN0_HUMAN	Q86XN0	MRPL43 protein	15960	0	1	0	0	0	0	0	0	0
Q8N7Z6_HUMAN|Q8N7Z6	Q8N7Z6_HUMAN|Q8N7Z6	Q8N7Z6_HUMAN	Q8N7Z6	cDNA FLJ40190 fis, clone TESTI2019228	33071	0	0	0	0	0	0	0	1	1
Q8N8X8_HUMAN|Q8N8X8	Q8N8X8_HUMAN|Q8N8X8	Q8N8X8_HUMAN	Q8N8X8	cDNA FLJ38717 fis, clone KIDNE2009647	21589	0	0	1	0	0	0	0	0	0
Q8NAB3_HUMAN|Q8NAB3	Q8NAB3_HUMAN|Q8NAB3	Q8NAB3_HUMAN	Q8NAB3	cDNA FLJ35667 fis, clone SPLEN2018098, highly similar to METHIONYL-TRNA SYNTHETASE (EC 6.1.1.10)	15126	0	0	0	1	1	0	0	0	0
Q8NAJ6_HUMAN|Q8NAJ6	Q8NAJ6_HUMAN|Q8NAJ6	Q8NAJ6_HUMAN	Q8NAJ6	cDNA FLJ35251 fis, clone PROST2003635, weakly similar to MULTIFUNCTIONAL AMINOACYL-TRNA SYNTHETASE	81793	0	0	1	0	0	0	0	0	0
Q8NGB0_HUMAN|Q8NGB0	Q8NGB0_HUMAN|Q8NGB0	Q8NGB0_HUMAN	Q8NGB0	Seven transmembrane helix receptor	156499	0	0	0	1	0	0	0	0	0
Q8TC04_HUMAN|Q8TC04	Q8TC04_HUMAN|Q8TC04	Q8TC04_HUMAN	Q8TC04	Keratin 23 (Histone deacetylase inducible)	48174	0	0	1	0	0	1	0	0	2
Q8WZ58_HUMAN|Q8WZ58	Q8WZ58_HUMAN|Q8WZ58	Q8WZ58_HUMAN	Q8WZ58	Achaete-scute associated protein	39087	0	0	1	0	0	0	0	0	0
Q96DQ4_HUMAN|Q96DQ4	Q96DQ4_HUMAN|Q96DQ4	Q96DQ4_HUMAN	Q96DQ4	cDNA FLJ30634 fis, clone CTONG2002453	13829	0	0	0	0	0	0	0	0	1
Q96T67_HUMAN|Q96T67	Q96T67_HUMAN|Q96T67	Q96T67_HUMAN	Q96T67	TOB3	65111	0	0	1	0	0	0	0	0	0
Q9BR82_HUMAN|Q9BR82	Q9BR82_HUMAN|Q9BR82	Q9BR82_HUMAN	Q9BR82	LOC100132167 protein	9566	0	0	1	0	0	0	0	0	0
Q9C063_HUMAN|Q9C063	Q9C063_HUMAN|Q9C063	Q9C063_HUMAN	Q9C063	LYST-interacting protein LIP5	0	0	0	0	0	0	0	0	2	0
Q9GZT1_HUMAN|Q9GZT1	Q9GZT1_HUMAN|Q9GZT1	Q9GZT1_HUMAN	Q9GZT1	Poly(RC) binding protein 4, isoform CRA_a	43866	0	0	0	0	0	0	0	1	0
Q9H7I9_HUMAN|Q9H7I9	Q9H7I9_HUMAN|Q9H7I9	Q9H7I9_HUMAN	Q9H7I9	FLJ00094 protein	39565	0	0	1	0	0	0	0	0	0
Q9HB66_HUMAN|Q9HB66	Q9HB66_HUMAN|Q9HB66	Q9HB66_HUMAN	Q9HB66	Alternative protein MKKS	7263	0	1	2	0	1	0	0	1	0
Q9NP29_HUMAN|Q9NP29	Q9NP29_HUMAN|Q9NP29	Q9NP29_HUMAN	Q9NP29	Microfibrillar protein 2	0	19	54	40	41	64	120	32	63	45
Q9UEG9_HUMAN|Q9UEG9	Q9UEG9_HUMAN|Q9UEG9	Q9UEG9_HUMAN	Q9UEG9	Cytochrome c oxidase subunit 6A, mitochondrial	9749	0	0	1	0	0	0	0	0	0
Q9UJU1_HUMAN|Q9UJU1	Q9UJU1_HUMAN|Q9UJU1	Q9UJU1_HUMAN	Q9UJU1	Cytovillin 2	0	0	0	0	1	0	0	0	0	0
Q9Y509_HUMAN|Q9Y509	Q9Y509_HUMAN|Q9Y509	Q9Y509_HUMAN	Q9Y509	VH3 protein	15767	0	0	0	0	0	0	0	0	1
QCR2_HUMAN|P22695	QCR2_HUMAN|P22695	QCR2_HUMAN	P22695	Cytochrome b-c1 complex subunit 2, mitochondrial	48440	0	2	13	0	0	0	0	2	2
QCR6_HUMAN|P07919	QCR6_HUMAN|P07919	QCR6_HUMAN	P07919	Cytochrome b-c1 complex subunit 6, mitochondrial	10738	0	0	1	0	0	0	0	0	0
QCR7_HUMAN|P14927	QCR7_HUMAN|P14927	QCR7_HUMAN	P14927	Cytochrome b-c1 complex subunit 7	13529	0	0	0	1	0	0	1	0	0
QCR8_HUMAN|O14949	QCR8_HUMAN|O14949	QCR8_HUMAN	O14949	Cytochrome b-c1 complex subunit 8	9905	0	6	8	0	0	1	0	0	2
QCR9_HUMAN|Q9UDW1	QCR9_HUMAN|Q9UDW1	QCR9_HUMAN	Q9UDW1	Cytochrome b-c1 complex subunit 9	7308	0	3	4	0	0	1	0	2	3
QPCTL_HUMAN|Q9NXS2	QPCTL_HUMAN|Q9NXS2	QPCTL_HUMAN	Q9NXS2	Glutaminyl-peptide cyclotransferase-like protein	42921	0	2	3	0	0	0	0	1	1
R13P3_HUMAN|Q6NVV1	R13P3_HUMAN|Q6NVV1	R13P3_HUMAN	Q6NVV1	Putative 60S ribosomal protein L13a protein RPL13AP3	12133	0	2	14	0	0	5	0	1	1
R39L5_HUMAN|Q59GN2	R39L5_HUMAN|Q59GN2	R39L5_HUMAN	Q59GN2	Putative 60S ribosomal protein L39-like 5	6322	0	0	2	0	0	1	0	0	0
RA1L2_HUMAN|Q32P51	RA1L2_HUMAN|Q32P51	RA1L2_HUMAN	Q32P51	Heterogeneous nuclear ribonucleoprotein A1-like 2	34223	5	4	6	3	0	1	3	2	6
RA51C_HUMAN|O43502	RA51C_HUMAN|O43502	RA51C_HUMAN	O43502	DNA repair protein RAD51 homolog 3	42187	0	1	0	0	0	0	0	1	1
RABE1_HUMAN|Q15276	RABE1_HUMAN|Q15276	RABE1_HUMAN	Q15276	Rab GTPase-binding effector protein 1	99285	0	1	1	0	0	0	0	0	0
RABL3_HUMAN|Q5HYI8	RABL3_HUMAN|Q5HYI8	RABL3_HUMAN	Q5HYI8	Rab-like protein 3	26421	0	0	1	0	0	0	0	0	0
RACK1_HUMAN|P63244	RACK1_HUMAN|P63244	--	--	--	--	0	18	81	0	5	56	0	15	29
RAD51_HUMAN|Q06609	RAD51_HUMAN|Q06609	RAD51_HUMAN	Q06609	DNA repair protein RAD51 homolog 1	36964	0	1	0	0	0	0	0	2	0
RADI_HUMAN|P35241	RADI_HUMAN|P35241	RADI_HUMAN	P35241	Radixin	68560	1	0	0	13	0	0	3	0	0
RAE1L_HUMAN|P78406	RAE1L_HUMAN|P78406	RAE1L_HUMAN	P78406	mRNA export factor	40965	0	31	11	0	19	0	0	30	0
RAGP1_HUMAN|P46060	RAGP1_HUMAN|P46060	RAGP1_HUMAN	P46060	Ran GTPase-activating protein 1	63538	0	0	0	0	0	0	0	2	0
RAI1_HUMAN|Q7Z5J4	RAI1_HUMAN|Q7Z5J4	RAI1_HUMAN	Q7Z5J4	Retinoic acid-induced protein 1	203340	0	0	5	0	0	0	0	0	1
RALY_HUMAN|Q9UKM9	RALY_HUMAN|Q9UKM9	RALY_HUMAN	Q9UKM9	RNA-binding protein Raly	32461	0	4	15	1	0	6	0	0	6
RALY_HUMAN|Q9UKM9-2	RALY_HUMAN|Q9UKM9-2	RALY_HUMAN	Q9UKM9-2	RNA-binding protein Raly (isoform 2)	32461	0	0	1	0	0	0	0	0	0
RALYL_HUMAN|Q86SE5	RALYL_HUMAN|Q86SE5	RALYL_HUMAN	Q86SE5	RNA-binding Raly-like protein	32328	0	1	1	1	0	1	0	1	1
RAN_HUMAN|P62826	RAN_HUMAN|P62826	RAN_HUMAN	P62826	GTP-binding nuclear protein Ran	24421	1	5	5	0	1	2	1	5	4
RANG_HUMAN|P43487	RANG_HUMAN|P43487	RANG_HUMAN	P43487	Ran-specific GTPase-activating protein	23308	0	1	1	0	0	0	0	3	0
RAP1A_HUMAN|P62834	RAP1A_HUMAN|P62834	RAP1A_HUMAN	P62834	Ras-related protein Rap-1A	20986	0	0	0	0	0	0	0	1	0
RB12B_HUMAN|Q8IXT5	RB12B_HUMAN|Q8IXT5	RB12B_HUMAN	Q8IXT5	RNA-binding protein 12B	118096	0	0	0	0	0	1	0	0	0
RB15B_HUMAN|Q8NDT2	RB15B_HUMAN|Q8NDT2	RB15B_HUMAN	Q8NDT2	Putative RNA-binding protein 15B	97200	0	0	1	0	0	0	0	0	0
RB40C_HUMAN|Q96S21	RB40C_HUMAN|Q96S21	RB40C_HUMAN	Q96S21	Ras-related protein Rab-40C	31302	0	0	0	0	0	1	0	1	0
RBBP4_HUMAN|Q09028	RBBP4_HUMAN|Q09028	RBBP4_HUMAN	Q09028	Histone-binding protein RBBP4	47653	0	0	10	0	0	4	0	1	26
RBBP5_HUMAN|Q15291	RBBP5_HUMAN|Q15291	RBBP5_HUMAN	Q15291	Retinoblastoma-binding protein 5	59149	0	0	1	0	0	1	0	0	4
RBBP6_HUMAN|Q7Z6E9	RBBP6_HUMAN|Q7Z6E9	RBBP6_HUMAN	Q7Z6E9	E3 ubiquitin-protein ligase RBBP6	201553	0	0	59	0	0	1	0	0	1
RBBP7_HUMAN|Q16576	RBBP7_HUMAN|Q16576	RBBP7_HUMAN	Q16576	Histone-binding protein RBBP7	47817	0	0	2	0	0	0	0	0	2
RBCC1_HUMAN|Q8TDY2	RBCC1_HUMAN|Q8TDY2	RBCC1_HUMAN	Q8TDY2	RB1-inducible coiled-coil protein 1	183081	0	1	0	0	0	0	0	2	0
RBM14_HUMAN|Q96PK6	RBM14_HUMAN|Q96PK6	RBM14_HUMAN	Q96PK6	RNA-binding protein 14	69487	0	19	29	0	0	10	0	12	21
RBM15_HUMAN|Q96T37	RBM15_HUMAN|Q96T37	RBM15_HUMAN	Q96T37	Putative RNA-binding protein 15	107182	0	0	28	0	0	0	0	0	0
RBM20_HUMAN|Q5T481	RBM20_HUMAN|Q5T481	RBM20_HUMAN	Q5T481	RNA-binding protein 20	134350	0	0	0	0	0	1	0	0	0
RBM22_HUMAN|Q9NW64	RBM22_HUMAN|Q9NW64	RBM22_HUMAN	Q9NW64	Pre-mRNA-splicing factor RBM22	46893	0	0	12	0	0	0	0	0	0
RBM23_HUMAN|Q86U06	RBM23_HUMAN|Q86U06	RBM23_HUMAN	Q86U06	Probable RNA-binding protein 23	48728	0	0	5	0	0	0	1	0	1
RBM25_HUMAN|P49756	RBM25_HUMAN|P49756	RBM25_HUMAN	P49756	RNA-binding protein 25	100180	5	0	18	9	3	3	0	1	4
RBM28_HUMAN|Q9NW13	RBM28_HUMAN|Q9NW13	RBM28_HUMAN	Q9NW13	RNA-binding protein 28	85733	0	0	9	0	1	1	0	0	0
RBM34_HUMAN|P42696	RBM34_HUMAN|P42696	RBM34_HUMAN	P42696	RNA-binding protein 34	48562	0	0	1	0	0	0	0	0	0
RBM39_HUMAN|Q14498	RBM39_HUMAN|Q14498	RBM39_HUMAN	Q14498	RNA-binding protein 39	59376	22	21	46	2	0	16	33	17	28
RBM40_HUMAN|Q96LT9	RBM40_HUMAN|Q96LT9	RBM40_HUMAN	Q96LT9	RNA-binding protein 40	58572	0	0	1	0	0	0	0	0	0
RBM42_HUMAN|Q9BTD8	RBM42_HUMAN|Q9BTD8	RBM42_HUMAN	Q9BTD8	RNA-binding protein 42	50411	0	0	2	0	0	0	0	0	0
RBM7_HUMAN|Q9Y580	RBM7_HUMAN|Q9Y580	RBM7_HUMAN	Q9Y580	RNA-binding protein 7	30501	0	0	4	0	0	0	0	0	1
RBM8A_HUMAN|Q9Y5S9	RBM8A_HUMAN|Q9Y5S9	RBM8A_HUMAN	Q9Y5S9	RNA-binding protein 8A	19887	0	0	9	0	0	0	0	0	3
RBMS1_HUMAN|P29558	RBMS1_HUMAN|P29558	RBMS1_HUMAN	P29558	RNA-binding motif, single-stranded-interacting protein 1	44502	0	0	0	0	0	0	0	0	1
RBMX_HUMAN|P38159	RBMX_HUMAN|P38159	RBMX_HUMAN	P38159	RNA-binding motif protein, X chromosome	42329	0	0	33	0	0	2	0	0	4
RBMX2_HUMAN|Q9Y388	RBMX2_HUMAN|Q9Y388	RBMX2_HUMAN	Q9Y388	RNA-binding motif protein, X-linked 2	37333	0	0	2	0	0	0	0	0	0
RBP2_HUMAN|P49792	RBP2_HUMAN|P49792	RBP2_HUMAN	P49792	E3 SUMO-protein ligase RanBP2	358179	0	6	13	0	8	1	0	23	11
RBP56_HUMAN|Q92804	RBP56_HUMAN|Q92804	RBP56_HUMAN	Q92804	TATA-binding protein-associated factor 2N	61826	0	0	9	0	0	0	0	0	0
RBX1_HUMAN|P62877	RBX1_HUMAN|P62877	RBX1_HUMAN	P62877	E3 ubiquitin-protein ligase RBX1	12273	0	0	0	0	0	1	0	0	0
RCBT1_HUMAN|Q8NDN9	RCBT1_HUMAN|Q8NDN9	RCBT1_HUMAN	Q8NDN9	RCC1 and BTB domain-containing protein 1	58249	0	4	10	0	0	1	0	6	0
RCC2_HUMAN|Q9P258	RCC2_HUMAN|Q9P258	RCC2_HUMAN	Q9P258	Protein RCC2	56081	0	15	15	0	0	0	0	4	3
RCD1_HUMAN|Q92600	RCD1_HUMAN|Q92600	RCD1_HUMAN	Q92600	Cell differentiation protein RCD1 homolog	33629	0	1	6	0	1	0	0	3	0
RCL1_HUMAN|Q9Y2P8	RCL1_HUMAN|Q9Y2P8	RCL1_HUMAN	Q9Y2P8	RNA 3'-terminal phosphate cyclase-like protein	40840	0	0	2	0	0	0	0	0	0
RCN1_HUMAN|Q15293	RCN1_HUMAN|Q15293	RCN1_HUMAN	Q15293	Reticulocalbin-1	38887	0	0	0	4	0	0	1	0	0
RCN2_HUMAN|Q14257	RCN2_HUMAN|Q14257	RCN2_HUMAN	Q14257	Reticulocalbin-2	36874	0	1	8	0	1	1	0	2	1
RCOR1_HUMAN|Q9UKL0	RCOR1_HUMAN|Q9UKL0	RCOR1_HUMAN	Q9UKL0	REST corepressor 1	53025	0	3	6	0	0	11	0	5	29
RCOR3_HUMAN|Q9P2K3	RCOR3_HUMAN|Q9P2K3	RCOR3_HUMAN	Q9P2K3	REST corepressor 3	55578	0	0	0	0	0	1	0	0	5
RD23A_HUMAN|P54725	RD23A_HUMAN|P54725	RD23A_HUMAN	P54725	UV excision repair protein RAD23 homolog A	39607	0	0	0	0	0	1	0	0	0
RD23B_HUMAN|P54727	RD23B_HUMAN|P54727	RD23B_HUMAN	P54727	UV excision repair protein RAD23 homolog B	43168	0	0	6	0	0	5	0	0	4
RECQ1_HUMAN|P46063	RECQ1_HUMAN|P46063	RECQ1_HUMAN	P46063	ATP-dependent DNA helicase Q1	73453	0	0	3	0	0	0	0	0	43
RECQ5_HUMAN|O94762	RECQ5_HUMAN|O94762	RECQ5_HUMAN	O94762	ATP-dependent DNA helicase Q5	108852	0	0	4	0	0	0	0	0	0
RED_HUMAN|Q13123	RED_HUMAN|Q13123	RED_HUMAN	Q13123	Protein Red	65598	1	5	27	5	0	1	2	18	10
REN3B_HUMAN|Q9BZI7	REN3B_HUMAN|Q9BZI7	REN3B_HUMAN	Q9BZI7	Regulator of nonsense transcripts 3B	57759	0	0	5	0	0	0	0	0	0
REPS1_HUMAN|Q96D71	REPS1_HUMAN|Q96D71	REPS1_HUMAN	Q96D71	RalBP1-associated Eps domain-containing protein 1	86657	0	0	0	0	0	0	0	0	1
RET_HUMAN|P07949	RET_HUMAN|P07949	RET_HUMAN	P07949	Proto-oncogene tyrosine-protein kinase receptor Ret	124312	0	0	0	0	1	0	0	0	0
REXO4_HUMAN|Q9GZR2	REXO4_HUMAN|Q9GZR2	REXO4_HUMAN	Q9GZR2	RNA exonuclease 4	46669	0	0	1	0	0	0	0	0	0
RFA1_HUMAN|P27694	RFA1_HUMAN|P27694	RFA1_HUMAN	P27694	Replication protein A 70 kDa DNA-binding subunit	68134	0	0	19	0	0	46	0	1	50
RFA2_HUMAN|P15927	RFA2_HUMAN|P15927	RFA2_HUMAN	P15927	Replication protein A 32 kDa subunit	29245	0	0	4	0	0	6	0	0	6
RFA3_HUMAN|P35244	RFA3_HUMAN|P35244	RFA3_HUMAN	P35244	Replication protein A 14 kDa subunit	13568	0	0	3	0	0	6	0	0	8
RFC1_HUMAN|P35251	RFC1_HUMAN|P35251	RFC1_HUMAN	P35251	Replication factor C subunit 1	128247	0	0	16	0	0	19	0	0	30
RFC2_HUMAN|P35250	RFC2_HUMAN|P35250	RFC2_HUMAN	P35250	Replication factor C subunit 2	39155	0	0	24	0	0	7	0	0	15
RFC3_HUMAN|P40938	RFC3_HUMAN|P40938	RFC3_HUMAN	P40938	Replication factor C subunit 3	40554	0	4	27	0	0	14	0	3	21
RFC4_HUMAN|P35249	RFC4_HUMAN|P35249	RFC4_HUMAN	P35249	Replication factor C subunit 4	39679	0	3	21	0	0	10	0	1	17
RFC5_HUMAN|P40937	RFC5_HUMAN|P40937	RFC5_HUMAN	P40937	Replication factor C subunit 5	38494	0	5	22	0	0	9	0	1	19
RFIP4_HUMAN|Q86YS3	RFIP4_HUMAN|Q86YS3	RFIP4_HUMAN	Q86YS3	Rab11 family-interacting protein 4	71924	0	1	0	0	0	0	0	0	0
RFOX1_HUMAN|Q9NWB1	RFOX1_HUMAN|Q9NWB1	RFOX1_HUMAN	Q9NWB1	RNA binding protein fox-1 homolog 1	42781	0	3	4	0	0	0	0	0	0
RFOX2_HUMAN|O43251	RFOX2_HUMAN|O43251	RFOX2_HUMAN	O43251	RNA binding protein fox-1 homolog 2	41371	0	0	1	0	0	0	0	0	0
RGPA2_HUMAN|Q2PPJ7	RGPA2_HUMAN|Q2PPJ7	RGPA2_HUMAN	Q2PPJ7	Ral GTPase-activating protein subunit alpha-2	210758	0	0	2	0	0	1	0	1	1
RGPD3_HUMAN|A6NKT7	RGPD3_HUMAN|A6NKT7	RGPD3_HUMAN	A6NKT7	RanBP2-like and GRIP domain-containing protein 3	197476	0	0	0	0	1	0	0	0	0
RHBD2_HUMAN|Q6NTF9	RHBD2_HUMAN|Q6NTF9	RHBD2_HUMAN	Q6NTF9	Rhomboid domain-containing protein 2	39200	0	0	2	0	0	0	0	0	0
RICTR_HUMAN|Q6R327	RICTR_HUMAN|Q6R327	RICTR_HUMAN	Q6R327	Rapamycin-insensitive companion of mTOR	192207	0	0	3	0	0	0	0	0	0
RIF1_HUMAN|Q5UIP0	RIF1_HUMAN|Q5UIP0	RIF1_HUMAN	Q5UIP0	Telomere-associated protein RIF1	274450	0	2	217	0	1	3	0	0	7
RIM3A_HUMAN|Q9UFD9	RIM3A_HUMAN|Q9UFD9	RIM3A_HUMAN	Q9UFD9	RIMS-binding protein 3A	180707	0	0	0	0	0	0	0	0	1
RIMS3_HUMAN|Q9UJD0	RIMS3_HUMAN|Q9UJD0	RIMS3_HUMAN	Q9UJD0	Regulating synaptic membrane exocytosis protein 3	32794	0	1	0	0	0	0	0	0	0
RING1_HUMAN|Q06587	RING1_HUMAN|Q06587	RING1_HUMAN	Q06587	E3 ubiquitin-protein ligase RING1	42426	0	0	1	0	0	0	0	0	1
RING2_HUMAN|Q99496	RING2_HUMAN|Q99496	RING2_HUMAN	Q99496	E3 ubiquitin-protein ligase RING2	37653	0	0	7	0	0	0	0	0	1
RINI_HUMAN|P13489	RINI_HUMAN|P13489	RINI_HUMAN	P13489	Ribonuclease inhibitor	49970	0	0	0	0	0	0	0	0	2
RIOK2_HUMAN|Q9BVS4	RIOK2_HUMAN|Q9BVS4	RIOK2_HUMAN	Q9BVS4	Serine/threonine-protein kinase RIO2	63279	0	0	1	0	0	0	0	0	0
RIPK1_HUMAN|Q13546	RIPK1_HUMAN|Q13546	RIPK1_HUMAN	Q13546	Receptor-interacting serine/threonine-protein kinase 1	75926	0	0	0	0	0	0	0	2	0
RL10_HUMAN|P27635	RL10_HUMAN|P27635	RL10_HUMAN	P27635	60S ribosomal protein L10	24602	0	0	8	0	0	5	0	0	0
RL10A_HUMAN|P62906	RL10A_HUMAN|P62906	RL10A_HUMAN	P62906	60S ribosomal protein L10a	24829	0	0	36	0	0	18	0	2	6
RL10L_HUMAN|Q96L21	RL10L_HUMAN|Q96L21	RL10L_HUMAN	Q96L21	60S ribosomal protein L10-like	24517	0	0	9	0	0	3	0	0	0
RL11_HUMAN|P62913	RL11_HUMAN|P62913	RL11_HUMAN	P62913	60S ribosomal protein L11	20251	0	4	21	1	0	17	0	5	5
RL12_HUMAN|P30050	RL12_HUMAN|P30050	RL12_HUMAN	P30050	60S ribosomal protein L12	17817	0	7	18	3	1	32	1	5	8
RL13_HUMAN|P26373	RL13_HUMAN|P26373	RL13_HUMAN	P26373	60S ribosomal protein L13	24260	3	5	23	8	12	28	2	6	6
RL13A_HUMAN|P40429	RL13A_HUMAN|P40429	RL13A_HUMAN	P40429	60S ribosomal protein L13a	23575	0	0	12	0	0	9	0	0	0
RL14_HUMAN|P50914	RL14_HUMAN|P50914	RL14_HUMAN	P50914	60S ribosomal protein L14	23430	0	3	26	0	2	14	0	2	5
RL15_HUMAN|P61313	RL15_HUMAN|P61313	RL15_HUMAN	P61313	60S ribosomal protein L15	24144	0	1	50	0	0	27	0	0	4
RL17_HUMAN|P18621	RL17_HUMAN|P18621	RL17_HUMAN	P18621	60S ribosomal protein L17	21395	0	0	19	0	0	10	0	0	0
RL18_HUMAN|Q07020	RL18_HUMAN|Q07020	RL18_HUMAN	Q07020	60S ribosomal protein L18	21633	0	4	51	0	1	28	0	5	8
RL18A_HUMAN|Q02543	RL18A_HUMAN|Q02543	RL18A_HUMAN	Q02543	60S ribosomal protein L18a	20761	0	1	18	0	0	9	0	2	0
RL19_HUMAN|P84098	RL19_HUMAN|P84098	RL19_HUMAN	P84098	60S ribosomal protein L19	23464	0	0	23	0	0	15	0	1	6
RL1D1_HUMAN|O76021	RL1D1_HUMAN|O76021	RL1D1_HUMAN	O76021	Ribosomal L1 domain-containing protein 1	54969	0	0	31	0	0	8	0	0	0
RL21_HUMAN|P46778	RL21_HUMAN|P46778	RL21_HUMAN	P46778	60S ribosomal protein L21	18563	0	1	11	0	1	10	0	0	0
RL22_HUMAN|P35268	RL22_HUMAN|P35268	RL22_HUMAN	P35268	60S ribosomal protein L22	14786	1	2	11	1	1	9	2	3	3
RL22L_HUMAN|Q6P5R6	RL22L_HUMAN|Q6P5R6	RL22L_HUMAN	Q6P5R6	60S ribosomal protein L22-like 1	14605	0	0	1	0	0	0	0	0	0
RL23_HUMAN|P62829	RL23_HUMAN|P62829	RL23_HUMAN	P62829	60S ribosomal protein L23	14864	4	14	38	6	13	32	12	15	13
RL23A_HUMAN|P62750	RL23A_HUMAN|P62750	RL23A_HUMAN	P62750	60S ribosomal protein L23a	17694	0	0	22	0	0	20	0	1	0
RL24_HUMAN|P83731	RL24_HUMAN|P83731	RL24_HUMAN	P83731	60S ribosomal protein L24	17778	3	3	9	3	4	11	1	0	0
RL26_HUMAN|P61254	RL26_HUMAN|P61254	RL26_HUMAN	P61254	60S ribosomal protein L26	17257	0	0	5	0	0	1	0	0	1
RL26L_HUMAN|Q9UNX3	RL26L_HUMAN|Q9UNX3	RL26L_HUMAN	Q9UNX3	60S ribosomal protein L26-like 1	17255	0	0	18	0	0	14	0	0	2
RL27_HUMAN|P61353	RL27_HUMAN|P61353	RL27_HUMAN	P61353	60S ribosomal protein L27	15796	1	5	16	1	3	21	3	5	6
RL27A_HUMAN|P46776	RL27A_HUMAN|P46776	RL27A_HUMAN	P46776	60S ribosomal protein L27a	16560	1	1	17	0	0	12	0	1	5
RL28_HUMAN|P46779	RL28_HUMAN|P46779	RL28_HUMAN	P46779	60S ribosomal protein L28	15746	0	0	9	0	1	12	0	2	2
RL29_HUMAN|P47914	RL29_HUMAN|P47914	RL29_HUMAN	P47914	60S ribosomal protein L29	17751	0	0	8	0	0	12	0	1	3
RL3_HUMAN|P39023	RL3_HUMAN|P39023	RL3_HUMAN	P39023	60S ribosomal protein L3	46106	0	0	39	1	0	16	0	0	0
RL30_HUMAN|P62888	RL30_HUMAN|P62888	RL30_HUMAN	P62888	60S ribosomal protein L30	12783	0	6	22	0	2	16	1	6	9
RL31_HUMAN|P62899	RL31_HUMAN|P62899	RL31_HUMAN	P62899	60S ribosomal protein L31	14462	0	3	15	2	1	22	1	4	5
RL32_HUMAN|P62910	RL32_HUMAN|P62910	RL32_HUMAN	P62910	60S ribosomal protein L32	15858	0	0	14	0	0	20	0	0	3
RL34_HUMAN|P49207	RL34_HUMAN|P49207	RL34_HUMAN	P49207	60S ribosomal protein L34	13292	0	2	5	1	1	6	0	4	3
RL35_HUMAN|P42766	RL35_HUMAN|P42766	RL35_HUMAN	P42766	60S ribosomal protein L35	14550	0	0	10	1	1	15	0	1	3
RL35A_HUMAN|P18077	RL35A_HUMAN|P18077	RL35A_HUMAN	P18077	60S ribosomal protein L35a	12537	0	1	14	0	1	13	3	2	6
RL36_HUMAN|Q9Y3U8	RL36_HUMAN|Q9Y3U8	RL36_HUMAN	Q9Y3U8	60S ribosomal protein L36	12253	0	0	9	0	1	14	0	0	3
RL36A_HUMAN|P83881	RL36A_HUMAN|P83881	RL36A_HUMAN	P83881	60S ribosomal protein L36a	12440	0	1	11	4	3	12	3	4	5
RL36L_HUMAN|Q969Q0	RL36L_HUMAN|Q969Q0	RL36L_HUMAN	Q969Q0	60S ribosomal protein L36a-like	12468	0	0	1	0	0	2	0	1	0
RL37_HUMAN|P61927	RL37_HUMAN|P61927	RL37_HUMAN	P61927	60S ribosomal protein L37	11077	0	0	1	0	0	0	0	0	0
RL37A_HUMAN|P61513	RL37A_HUMAN|P61513	RL37A_HUMAN	P61513	60S ribosomal protein L37a	10274	2	5	22	2	6	14	2	3	4
RL38_HUMAN|P63173	RL38_HUMAN|P63173	RL38_HUMAN	P63173	60S ribosomal protein L38	8217	0	9	22	1	4	16	6	8	8
RL3L_HUMAN|Q92901	RL3L_HUMAN|Q92901	RL3L_HUMAN	Q92901	60S ribosomal protein L3-like	46293	0	0	5	0	0	1	0	0	0
RL4_HUMAN|P36578	RL4_HUMAN|P36578	RL4_HUMAN	P36578	60S ribosomal protein L4	47694	2	2	81	1	1	45	0	2	3
[truncated: 750 more rows]

## Sheet: NumPSM_Detroit_IPs
Identifier	Reference	Protein Symbol	Protein Accession	Description	Mol. Wt.	Control_Rep1_PSMs	NLSmutant_Rep1_PSMs	WT_Rep1_PSMs	Control_Rep2_PSMs	NLSmutant_Rep2_PSMs	WT_Rep2_PSMs	Control_Rep3_PSMs	NLSmutant_Rep3_PSMs	WT_Rep3_PSMs
1433B_HUMAN|P31946	1433B_HUMAN|P31946	1433B_HUMAN	P31946	14-3-3 protein beta/alpha	28080	6	49	33	8	59	39	23	81	32
1433E_HUMAN|P62258	1433E_HUMAN|P62258	1433E_HUMAN	P62258	14-3-3 protein epsilon	29172	8	76	64	6	98	70	19	113	64
1433F_HUMAN|Q04917	1433F_HUMAN|Q04917	1433F_HUMAN	Q04917	14-3-3 protein eta	28217	2	19	16	1	12	11	3	25	14
1433G_HUMAN|P61981	1433G_HUMAN|P61981	1433G_HUMAN	P61981	14-3-3 protein gamma	28301	2	22	15	2	15	14	8	28	16
1433S_HUMAN|P31947	1433S_HUMAN|P31947	1433S_HUMAN	P31947	14-3-3 protein sigma	27772	0	16	5	0	14	9	18	17	11
1433T_HUMAN|P27348	1433T_HUMAN|P27348	1433T_HUMAN	P27348	14-3-3 protein theta	27762	0	13	11	1	15	13	0	17	12
1433Z_HUMAN|P63104	1433Z_HUMAN|P63104	1433Z_HUMAN	P63104	14-3-3 protein zeta/delta	27743	5	39	22	5	29	22	10	59	26
1A01_HUMAN|P30443	1A01_HUMAN|P30443	1A01_HUMAN	P30443	HLA class I histocompatibility antigen, A-1 alpha chain	40843	0	0	0	0	3	6	0	1	2
1A25_HUMAN|P18462	1A25_HUMAN|P18462	1A25_HUMAN	P18462	HLA class I histocompatibility antigen, A-25 alpha chain	41215	0	0	0	0	1	1	0	0	0
1B07_HUMAN|P01889	1B07_HUMAN|P01889	1B07_HUMAN	P01889	HLA class I histocompatibility antigen, B-7 alpha chain	40457	0	2	0	0	3	4	0	2	4
1B13_HUMAN|P30461	1B13_HUMAN|P30461	1B13_HUMAN	P30461	HLA class I histocompatibility antigen, B-13 alpha chain	40472	0	1	1	0	2	3	0	1	3
1B35_HUMAN|P30685	1B35_HUMAN|P30685	1B35_HUMAN	P30685	HLA class I histocompatibility antigen, B-35 alpha chain	40453	0	0	0	0	1	2	0	0	1
1C03_HUMAN|P04222	1C03_HUMAN|P04222	1C03_HUMAN	P04222	HLA class I histocompatibility antigen, Cw-3 alpha chain	40858	0	0	0	0	0	1	0	0	1
2A5D_HUMAN|Q14738	2A5D_HUMAN|Q14738	2A5D_HUMAN	Q14738	Serine/threonine-protein phosphatase 2A 56 kDa regulatory subunit delta isoform	69988	0	0	0	0	11	15	0	0	4
2AAA_HUMAN|P30153	2AAA_HUMAN|P30153	2AAA_HUMAN	P30153	Serine/threonine-protein phosphatase 2A 65 kDa regulatory subunit A alpha isoform	65305	0	21	17	0	20	13	0	26	11
2AAB_HUMAN|P30154	2AAB_HUMAN|P30154	2AAB_HUMAN	P30154	Serine/threonine-protein phosphatase 2A 65 kDa regulatory subunit A beta isoform	66209	0	0	0	0	5	7	0	0	6
2ABA_HUMAN|P63151	2ABA_HUMAN|P63151	2ABA_HUMAN	P63151	Serine/threonine-protein phosphatase 2A 55 kDa regulatory subunit B alpha isoform	51689	0	0	0	0	0	0	0	3	0
4F2_HUMAN|P08195	4F2_HUMAN|P08195	4F2_HUMAN	P08195	4F2 cell-surface antigen heavy chain	67990	0	19	33	0	46	79	5	27	90
A0A024R1X6_HUMAN|A0A024R1X6	A0A024R1X6_HUMAN|A0A024R1X6	A0A024R1X6_HUMAN	A0A024R1X6	Keratin 14 (Epidermolysis bullosa simplex, Dowling-Meara, Koebner), isoform CRA_a	29978	0	0	0	1	1	0	2	0	1
A0A024R493_HUMAN|A0A024R493	A0A024R493_HUMAN|A0A024R493	A0A024R493_HUMAN	A0A024R493	EF-hand domain family, member D1, isoform CRA_a	26954	0	0	0	0	0	0	1	0	0
A0A024RAB6_HUMAN|A0A024RAB6	A0A024RAB6_HUMAN|A0A024RAB6	A0A024RAB6_HUMAN	A0A024RAB6	Heparan sulfate proteoglycan 2 (Perlecan), isoform CRA_b	463991	0	0	0	0	2	0	0	1	0
A0A024RAC9_HUMAN|A0A024RAC9	A0A024RAC9_HUMAN|A0A024RAC9	A0A024RAC9_HUMAN	A0A024RAC9	Zinc finger, UBR1 type 1, isoform CRA_c	289683	0	0	0	0	0	1	0	0	0
A0A024RBS1_HUMAN|A0A024RBS1	A0A024RBS1_HUMAN|A0A024RBS1	A0A024RBS1_HUMAN	A0A024RBS1	GCN1 general control of amino-acid synthesis 1-like 1 (Yeast), isoform CRA_b	266860	0	0	2	1	2	3	0	1	2
A0A059S4M9_HUMAN|A0A059S4M9	A0A059S4M9_HUMAN|A0A059S4M9	A0A059S4M9_HUMAN	A0A059S4M9	ATP synthase protein 8	0	0	0	0	0	1	3	0	0	3
A0A075B6R8_HUMAN|A0A075B6R8	A0A075B6R8_HUMAN|A0A075B6R8	A0A075B6R8_HUMAN	A0A075B6R8	Multiple PDZ domain protein	63811	0	0	1	0	0	0	0	0	0
A0A075B6R9_HUMAN|A0A075B6R9	A0A075B6R9_HUMAN|A0A075B6R9	A0A075B6R9_HUMAN	A0A075B6R9	Protein IGKV2D-24	13078	0	0	1	0	0	0	0	0	0
A0A087X1U6_HUMAN|A0A087X1U6	A0A087X1U6_HUMAN|A0A087X1U6	A0A087X1U6_HUMAN	A0A087X1U6	Epiplakin	555627	0	0	2	0	1	0	0	0	0
A0A096LPB2_HUMAN|A0A096LPB2	A0A096LPB2_HUMAN|A0A096LPB2	A0A096LPB2_HUMAN	A0A096LPB2	Protein LINC00493	10808	0	0	0	0	0	2	0	0	0
A0A0A0MS14_HUMAN|A0A0A0MS14	A0A0A0MS14_HUMAN|A0A0A0MS14	A0A0A0MS14_HUMAN	A0A0A0MS14	Protein IGHV1-45	13507	0	11	11	0	14	6	0	16	6
A0A0A0MSQ8_HUMAN|A0A0A0MSQ8	A0A0A0MSQ8_HUMAN|A0A0A0MSQ8	A0A0A0MSQ8_HUMAN	A0A0A0MSQ8	Protein WWC3	136641	0	27	17	0	14	4	0	42	16
A0A0A0MTR7_HUMAN|A0A0A0MTR7	A0A0A0MTR7_HUMAN|A0A0A0MTR7	A0A0A0MTR7_HUMAN	A0A0A0MTR7	E3 ubiquitin-protein ligase RNF213	591377	0	1	0	0	1	1	0	0	1
A0A0B4J220_HUMAN|A0A0B4J220	A0A0B4J220_HUMAN|A0A0B4J220	A0A0B4J220_HUMAN	A0A0B4J220	Chromosome 11 open reading frame 48, isoform CRA_c	14232	0	0	2	0	0	2	0	0	1
A0A0C4DG89_HUMAN|A0A0C4DG89	A0A0C4DG89_HUMAN|A0A0C4DG89	A0A0C4DG89_HUMAN	A0A0C4DG89	Probable ATP-dependent RNA helicase DDX46	117454	0	0	1	0	0	0	0	0	1
A0A0C4DG99_HUMAN|A0A0C4DG99	A0A0C4DG99_HUMAN|A0A0C4DG99	A0A0C4DG99_HUMAN	A0A0C4DG99	Kelch-like protein 13	68183	0	0	0	0	1	0	0	0	0
A0A0C4DH68_HUMAN|A0A0C4DH68	A0A0C4DH68_HUMAN|A0A0C4DH68	A0A0C4DH68_HUMAN	A0A0C4DH68	Protein IGKV2-24	13078	2	0	4	2	3	1	1	2	0
A0A0F7KYT8_HUMAN|A0A0F7KYT8	A0A0F7KYT8_HUMAN|A0A0F7KYT8	--	--	--	--	0	0	0	0	0	1	0	0	0
A0A0G2JNC6_HUMAN|A0A0G2JNC6	A0A0G2JNC6_HUMAN|A0A0G2JNC6	--	--	--	--	0	0	0	0	1	1	0	0	0
A0A0J9YX35_HUMAN|A0A0J9YX35	A0A0J9YX35_HUMAN|A0A0J9YX35	--	--	--	--	0	2	2	0	1	1	0	2	0
A0A0U1RQW4_HUMAN|A0A0U1RQW4	A0A0U1RQW4_HUMAN|A0A0U1RQW4	--	--	--	--	0	4	3	0	4	2	0	4	3
A0A0X9UWK7_HUMAN|A0A0X9UWK7	A0A0X9UWK7_HUMAN|A0A0X9UWK7	--	--	--	--	0	0	0	0	2	3	0	3	4
A0A0X9V9B3_HUMAN|A0A0X9V9B3	A0A0X9V9B3_HUMAN|A0A0X9V9B3	--	--	--	--	0	1	0	0	0	0	0	0	0
A0A125QYY8_HUMAN|A0A125QYY8	A0A125QYY8_HUMAN|A0A125QYY8	--	--	--	--	0	2	0	0	1	1	0	3	2
A0N4V7_HUMAN|A0N4V7	A0N4V7_HUMAN|A0N4V7	A0N4V7_HUMAN	A0N4V7	HCG2039797	2213	7	15	27	10	16	16	33	28	32
A0N5G3_HUMAN|A0N5G3	A0N5G3_HUMAN|A0N5G3	A0N5G3_HUMAN	A0N5G3	Rheumatoid factor G9 light chain	12896	0	1	0	0	0	1	1	0	0
A1A4E9_HUMAN|A1A4E9	A1A4E9_HUMAN|A1A4E9	A1A4E9_HUMAN	A1A4E9	Keratin 13	49583	0	0	0	0	4	0	0	0	0
A1KY36_HUMAN|A1KY36	A1KY36_HUMAN|A1KY36	A1KY36_HUMAN	A1KY36	Cell proliferation-inducing protein 41	73448	0	0	0	1	0	0	0	0	0
A2J1N6_HUMAN|A2J1N6	A2J1N6_HUMAN|A2J1N6	A2J1N6_HUMAN	A2J1N6	Rheumatoid factor RF-ET9	12625	0	8	8	0	11	11	0	10	11
A2MG_HUMAN|P01023	A2MG_HUMAN|P01023	A2MG_HUMAN	P01023	Alpha-2-macroglobulin	163282	5	0	2	13	3	4	12	3	5
A2ML1_HUMAN|A8K2U0	A2ML1_HUMAN|A8K2U0	A2ML1_HUMAN	A8K2U0	Alpha-2-macroglobulin-like protein 1	161097	0	0	0	0	41	0	0	0	0
A2N0T1_HUMAN|A2N0T1	A2N0T1_HUMAN|A2N0T1	A2N0T1_HUMAN	A2N0T1	VH6DJ protein	0	0	1	0	0	0	1	1	1	0
A2NJV5_HUMAN|A2NJV5	A2NJV5_HUMAN|A2NJV5	A2NJV5_HUMAN	A2NJV5	Kappa light chain variable region	13181	0	0	0	0	1	0	0	0	1
A4_HUMAN|P05067	A4_HUMAN|P05067	A4_HUMAN	P05067	Amyloid beta A4 protein	86938	0	0	0	0	2	1	0	0	0
A4UCU2_HUMAN|A4UCU2	A4UCU2_HUMAN|A4UCU2	A4UCU2_HUMAN	A4UCU2	Beta-4 tubulin	9579	0	0	0	0	0	1	0	0	0
A5PKX9_HUMAN|A5PKX9	A5PKX9_HUMAN|A5PKX9	A5PKX9_HUMAN	A5PKX9	INADL protein	129792	0	0	0	0	0	0	0	3	1
A6NJU0_HUMAN|A6NJU0	A6NJU0_HUMAN|A6NJU0	A6NJU0_HUMAN	A6NJU0	cDNA FLJ10018 fis, clone HEMBA1000531	29475	0	0	6	0	0	0	0	0	3
A7L3B_HUMAN|Q96GX2	A7L3B_HUMAN|Q96GX2	A7L3B_HUMAN	Q96GX2	Putative ataxin-7-like protein 3B	10770	0	0	0	0	1	2	0	0	1
A8K7N0_HUMAN|A8K7N0	A8K7N0_HUMAN|A8K7N0	A8K7N0_HUMAN	A8K7N0	cDNA FLJ75556, highly similar to Homo sapiens ribosomal protein L14, mRNA	23644	0	1	1	0	2	2	0	0	2
A9QUT7_HUMAN|A9QUT7	A9QUT7_HUMAN|A9QUT7	A9QUT7_HUMAN	A9QUT7	MHC class I antigen	0	0	0	0	0	1	0	0	0	0
AAAS_HUMAN|Q9NRG9	AAAS_HUMAN|Q9NRG9	AAAS_HUMAN	Q9NRG9	Aladin	59570	0	0	0	0	11	8	0	0	2
AAAT_HUMAN|Q15758	AAAT_HUMAN|Q15758	AAAT_HUMAN	Q15758	Neutral amino acid transporter B(0)	56595	0	1	1	0	3	5	1	1	4
AACS_HUMAN|Q86V21	AACS_HUMAN|Q86V21	AACS_HUMAN	Q86V21	Acetoacetyl-CoA synthetase	75140	0	0	0	0	0	2	0	0	0
AACT_HUMAN|P01011	AACT_HUMAN|P01011	AACT_HUMAN	P01011	Alpha-1-antichymotrypsin	47648	0	0	0	0	1	0	0	0	0
AAKG1_HUMAN|P54619	AAKG1_HUMAN|P54619	AAKG1_HUMAN	P54619	5'-AMP-activated protein kinase subunit gamma-1	37577	0	0	0	0	3	6	0	1	0
AAPK1_HUMAN|Q13131	AAPK1_HUMAN|Q13131	AAPK1_HUMAN	Q13131	5'-AMP-activated protein kinase catalytic subunit alpha-1	64005	0	3	3	0	12	16	0	3	9
AAR2_HUMAN|Q9Y312	AAR2_HUMAN|Q9Y312	AAR2_HUMAN	Q9Y312	Protein AAR2 homolog	43469	0	0	0	0	3	8	0	1	3
AASS_HUMAN|Q9UDR5	AASS_HUMAN|Q9UDR5	AASS_HUMAN	Q9UDR5	Alpha-aminoadipic semialdehyde synthase, mitochondrial	102126	0	0	0	0	4	0	0	0	0
AATC_HUMAN|P17174	AATC_HUMAN|P17174	AATC_HUMAN	P17174	Aspartate aminotransferase, cytoplasmic	46244	0	0	0	0	8	0	0	0	0
AATM_HUMAN|P00505	AATM_HUMAN|P00505	AATM_HUMAN	P00505	Aspartate aminotransferase, mitochondrial	47515	0	0	0	0	1	0	0	0	0
ABC3A_HUMAN|P31941	ABC3A_HUMAN|P31941	ABC3A_HUMAN	P31941	DNA dC->dU-editing enzyme APOBEC-3A	23010	0	0	1	0	0	0	0	0	0
ABC3B_HUMAN|Q9UH17	ABC3B_HUMAN|Q9UH17	ABC3B_HUMAN	Q9UH17	DNA dC->dU-editing enzyme APOBEC-3B	45922	0	1	2	0	0	0	0	0	0
ABC3C_HUMAN|Q9NRW3	ABC3C_HUMAN|Q9NRW3	ABC3C_HUMAN	Q9NRW3	DNA dC->dU-editing enzyme APOBEC-3C	22824	0	0	1	0	0	0	0	0	0
ABCB7_HUMAN|O75027	ABCB7_HUMAN|O75027	ABCB7_HUMAN	O75027	ATP-binding cassette sub-family B member 7, mitochondrial	82636	0	0	0	0	0	1	0	0	3
ABCD1_HUMAN|P33897	ABCD1_HUMAN|P33897	ABCD1_HUMAN	P33897	ATP-binding cassette sub-family D member 1	82932	0	0	0	0	1	2	0	0	1
ABCD3_HUMAN|P28288	ABCD3_HUMAN|P28288	ABCD3_HUMAN	P28288	ATP-binding cassette sub-family D member 3	75471	0	0	0	0	0	0	0	0	1
ABCE1_HUMAN|P61221	ABCE1_HUMAN|P61221	ABCE1_HUMAN	P61221	ATP-binding cassette sub-family E member 1	67310	0	16	21	0	16	18	0	8	18
ABCF1_HUMAN|Q8NE71	ABCF1_HUMAN|Q8NE71	ABCF1_HUMAN	Q8NE71	ATP-binding cassette sub-family F member 1	95920	0	0	1	0	1	1	0	0	0
ABCF3_HUMAN|Q9NUQ8	ABCF3_HUMAN|Q9NUQ8	ABCF3_HUMAN	Q9NUQ8	ATP-binding cassette sub-family F member 3	79740	0	0	0	0	10	7	0	0	0
ABHGA_HUMAN|O95870	ABHGA_HUMAN|O95870	ABHGA_HUMAN	O95870	Abhydrolase domain-containing protein 16A	63239	0	0	0	0	3	3	0	0	0
ABI1_HUMAN|Q8IZP0	ABI1_HUMAN|Q8IZP0	ABI1_HUMAN	Q8IZP0	Abl interactor 1	55077	0	2	2	0	1	1	0	1	3
ABLM3_HUMAN|O94929	ABLM3_HUMAN|O94929	ABLM3_HUMAN	O94929	Actin-binding LIM protein 3	77797	0	26	12	0	14	5	0	8	2
ABR_HUMAN|Q12979	ABR_HUMAN|Q12979	ABR_HUMAN	Q12979	Active breakpoint cluster region-related protein	97592	0	0	0	0	0	2	0	0	0
ACACA_HUMAN|Q13085	ACACA_HUMAN|Q13085	ACACA_HUMAN	Q13085	Acetyl-CoA carboxylase 1	265539	0	0	0	0	4	3	0	0	0
ACAD9_HUMAN|Q9H845	ACAD9_HUMAN|Q9H845	ACAD9_HUMAN	Q9H845	Acyl-CoA dehydrogenase family member 9, mitochondrial	68756	0	11	14	0	27	19	0	25	20
ACADM_HUMAN|P11310	ACADM_HUMAN|P11310	ACADM_HUMAN	P11310	Medium-chain specific acyl-CoA dehydrogenase, mitochondrial	46585	0	0	0	0	0	1	0	0	2
ACADV_HUMAN|P49748	ACADV_HUMAN|P49748	ACADV_HUMAN	P49748	Very long-chain specific acyl-CoA dehydrogenase, mitochondrial	70386	0	0	0	0	4	0	0	0	0
ACATN_HUMAN|O00400	ACATN_HUMAN|O00400	ACATN_HUMAN	O00400	Acetyl-coenzyme A transporter 1	60905	0	0	0	0	0	3	0	0	0
ACD10_HUMAN|Q6JQN1	ACD10_HUMAN|Q6JQN1	ACD10_HUMAN	Q6JQN1	Acyl-CoA dehydrogenase family member 10	118827	0	0	0	0	3	4	0	0	4
ACINU_HUMAN|Q9UKV3	ACINU_HUMAN|Q9UKV3	ACINU_HUMAN	Q9UKV3	Apoptotic chromatin condensation inducer in the nucleus	151853	0	7	65	0	2	52	0	3	116
ACO13_HUMAN|Q9NPJ3	ACO13_HUMAN|Q9NPJ3	ACO13_HUMAN	Q9NPJ3	Acyl-coenzyme A thioesterase 13	14959	0	0	0	0	2	3	0	0	2
ACOD_HUMAN|O00767	ACOD_HUMAN|O00767	ACOD_HUMAN	O00767	Acyl-CoA desaturase	41520	0	3	3	0	2	11	0	1	2
ACOT8_HUMAN|O14734	ACOT8_HUMAN|O14734	ACOT8_HUMAN	O14734	Acyl-coenzyme A thioesterase 8	35912	0	0	2	0	2	8	0	2	7
ACOX1_HUMAN|Q15067	ACOX1_HUMAN|Q15067	ACOX1_HUMAN	Q15067	Peroxisomal acyl-coenzyme A oxidase 1	74419	0	0	0	0	2	0	0	0	0
ACPH_HUMAN|P13798	ACPH_HUMAN|P13798	ACPH_HUMAN	P13798	Acylamino-acid-releasing enzyme	81220	0	0	0	0	4	0	0	0	0
ACSF2_HUMAN|Q96CM8	ACSF2_HUMAN|Q96CM8	ACSF2_HUMAN	Q96CM8	Acyl-CoA synthetase family member 2, mitochondrial	68121	0	0	0	0	2	0	0	0	0
ACSF3_HUMAN|Q4G176	ACSF3_HUMAN|Q4G176	ACSF3_HUMAN	Q4G176	Acyl-CoA synthetase family member 3, mitochondrial	64126	0	0	0	0	0	1	0	0	1
ACSL3_HUMAN|O95573	ACSL3_HUMAN|O95573	ACSL3_HUMAN	O95573	Long-chain-fatty-acid--CoA ligase 3	80415	0	0	0	0	48	67	0	3	19
ACSL4_HUMAN|O60488	ACSL4_HUMAN|O60488	ACSL4_HUMAN	O60488	Long-chain-fatty-acid--CoA ligase 4	79183	0	0	0	0	17	17	0	0	1
ACTA_HUMAN|P62736	ACTA_HUMAN|P62736	ACTA_HUMAN	P62736	Actin, aortic smooth muscle	42006	4	26	65	20	97	94	11	38	48
ACTB_HUMAN|P60709	ACTB_HUMAN|P60709	ACTB_HUMAN	P60709	Actin, cytoplasmic 1	41734	4	28	50	8	106	88	17	38	38
ACTBL_HUMAN|Q562R1	ACTBL_HUMAN|Q562R1	ACTBL_HUMAN	Q562R1	Beta-actin-like protein 2	42000	0	1	2	0	4	2	1	2	2
ACTBM_HUMAN|Q9BYX7	ACTBM_HUMAN|Q9BYX7	ACTBM_HUMAN	Q9BYX7	Putative beta-actin-like protein 3	42014	0	5	14	0	16	15	0	5	5
ACTN1_HUMAN|P12814	ACTN1_HUMAN|P12814	ACTN1_HUMAN	P12814	Alpha-actinin-1	103052	0	3	8	0	49	16	2	4	3
ACTN4_HUMAN|O43707	ACTN4_HUMAN|O43707	ACTN4_HUMAN	O43707	Alpha-actinin-4	104848	0	0	0	0	8	0	1	0	0
ACTZ_HUMAN|P61163	ACTZ_HUMAN|P61163	ACTZ_HUMAN	P61163	Alpha-centractin	42611	0	0	0	0	3	4	0	0	2
ADAM9_HUMAN|Q13443	ADAM9_HUMAN|Q13443	ADAM9_HUMAN	Q13443	Disintegrin and metalloproteinase domain-containing protein 9	90551	0	0	0	0	0	4	0	0	1
ADAS_HUMAN|O00116	ADAS_HUMAN|O00116	ADAS_HUMAN	O00116	Alkyldihydroxyacetonephosphate synthase, peroxisomal	72907	0	0	0	0	4	6	0	0	3
ADRM1_HUMAN|Q16186	ADRM1_HUMAN|Q16186	ADRM1_HUMAN	Q16186	Proteasomal ubiquitin receptor ADRM1	42150	0	0	0	0	1	1	0	0	0
ADT1_HUMAN|P12235	ADT1_HUMAN|P12235	ADT1_HUMAN	P12235	ADP/ATP translocase 1	33062	1	25	48	1	77	124	6	75	132
ADT2_HUMAN|P05141	ADT2_HUMAN|P05141	ADT2_HUMAN	P05141	ADP/ATP translocase 2	32850	1	25	31	2	64	129	4	54	126
ADT3_HUMAN|P12236	ADT3_HUMAN|P12236	ADT3_HUMAN	P12236	ADP/ATP translocase 3	32864	0	2	4	0	9	18	0	5	17
AFAD_HUMAN|P55196	AFAD_HUMAN|P55196	AFAD_HUMAN	P55196	Afadin	206793	0	6	2	0	2	0	0	2	0
AFG32_HUMAN|Q9Y4W6	AFG32_HUMAN|Q9Y4W6	AFG32_HUMAN	Q9Y4W6	AFG3-like protein 2	88578	0	0	0	0	0	3	0	0	3
AGK_HUMAN|Q53H12	AGK_HUMAN|Q53H12	AGK_HUMAN	Q53H12	Acylglycerol kinase, mitochondrial	47134	0	1	1	0	1	10	0	2	8
AGRIN_HUMAN|O00468	AGRIN_HUMAN|O00468	AGRIN_HUMAN	O00468	Agrin	217220	0	4	1	0	2	2	0	1	0
AHNK_HUMAN|Q09666	AHNK_HUMAN|Q09666	AHNK_HUMAN	Q09666	Neuroblast differentiation-associated protein AHNAK	629066	1	47	44	4	182	121	12	132	96
AHR_HUMAN|P35869	AHR_HUMAN|P35869	AHR_HUMAN	P35869	Aryl hydrocarbon receptor	96142	0	0	1	0	13	15	0	6	33
AHSA1_HUMAN|O95433	AHSA1_HUMAN|O95433	AHSA1_HUMAN	O95433	Activator of 90 kDa heat shock protein ATPase homolog 1	38272	0	1	1	0	2	3	0	2	2
AIFM1_HUMAN|O95831	AIFM1_HUMAN|O95831	AIFM1_HUMAN	O95831	Apoptosis-inducing factor 1, mitochondrial	66896	0	9	8	0	16	25	0	6	29
AIFM2_HUMAN|Q9BRQ8	AIFM2_HUMAN|Q9BRQ8	AIFM2_HUMAN	Q9BRQ8	Apoptosis-inducing factor 2	40524	0	0	0	0	1	2	0	0	1
AIM1_HUMAN|Q9Y4K1	AIM1_HUMAN|Q9Y4K1	AIM1_HUMAN	Q9Y4K1	Absent in melanoma 1 protein	188665	0	0	1	0	1	0	1	1	1
AIM1L_HUMAN|Q8N1P7	AIM1L_HUMAN|Q8N1P7	AIM1L_HUMAN	Q8N1P7	Absent in melanoma 1-like protein	68642	0	0	0	0	0	0	1	0	0
AIMP1_HUMAN|Q12904	AIMP1_HUMAN|Q12904	AIMP1_HUMAN	Q12904	Aminoacyl tRNA synthase complex-interacting multifunctional protein 1	34350	0	0	0	0	13	11	0	1	6
AIMP2_HUMAN|Q13155	AIMP2_HUMAN|Q13155	AIMP2_HUMAN	Q13155	Aminoacyl tRNA synthase complex-interacting multifunctional protein 2	35346	0	0	0	0	9	15	0	0	6
AIP_HUMAN|O00170	AIP_HUMAN|O00170	AIP_HUMAN	O00170	AH receptor-interacting protein	37634	0	1	0	0	1	2	0	1	1
AJUBA_HUMAN|Q96IF1	AJUBA_HUMAN|Q96IF1	AJUBA_HUMAN	Q96IF1	LIM domain-containing protein ajuba	56930	0	172	66	0	33	8	0	64	16
AKAP6_HUMAN|Q13023	AKAP6_HUMAN|Q13023	AKAP6_HUMAN	Q13023	A-kinase anchor protein 6	256706	0	0	0	0	2	0	0	0	0
AKAP8_HUMAN|O43823	AKAP8_HUMAN|O43823	AKAP8_HUMAN	O43823	A-kinase anchor protein 8	76104	0	1	1	0	0	0	0	0	2
AKAP9_HUMAN|Q99996	AKAP9_HUMAN|Q99996	AKAP9_HUMAN	Q99996	A-kinase anchor protein 9	453643	0	1	0	0	16	8	0	3	0
AKIP_HUMAN|Q9NWT8	AKIP_HUMAN|Q9NWT8	AKIP_HUMAN	Q9NWT8	Aurora kinase A-interacting protein	22353	0	0	0	0	1	1	0	0	0
AKP13_HUMAN|Q12802	AKP13_HUMAN|Q12802	AKP13_HUMAN	Q12802	A-kinase anchor protein 13	307533	0	0	0	0	4	3	0	0	0
AKP8L_HUMAN|Q9ULX6	AKP8L_HUMAN|Q9ULX6	AKP8L_HUMAN	Q9ULX6	A-kinase anchor protein 8-like	71644	0	0	2	0	0	7	0	0	10
AL1A2_HUMAN|O94788	AL1A2_HUMAN|O94788	AL1A2_HUMAN	O94788	Retinal dehydrogenase 2	56720	0	0	1	0	2	3	0	0	1
AL1A3_HUMAN|P47895	AL1A3_HUMAN|P47895	AL1A3_HUMAN	P47895	Aldehyde dehydrogenase family 1 member A3	56105	0	7	6	1	22	37	1	19	25
AL1L1_HUMAN|O75891	AL1L1_HUMAN|O75891	AL1L1_HUMAN	O75891	Cytosolic 10-formyltetrahydrofolate dehydrogenase	98823	0	0	0	0	0	2	0	0	2
AL1L2_HUMAN|Q3SY69	AL1L2_HUMAN|Q3SY69	AL1L2_HUMAN	Q3SY69	Mitochondrial 10-formyltetrahydrofolate dehydrogenase	101740	0	0	0	0	13	30	0	0	32
AL3A1_HUMAN|P30838	AL3A1_HUMAN|P30838	AL3A1_HUMAN	P30838	Aldehyde dehydrogenase, dimeric NADP-preferring	50392	0	1	0	0	5	2	1	3	1
AL3A2_HUMAN|P51648	AL3A2_HUMAN|P51648	AL3A2_HUMAN	P51648	Fatty aldehyde dehydrogenase	54844	0	0	0	0	3	9	1	3	6
ALBU_HUMAN|P02768	ALBU_HUMAN|P02768	ALBU_HUMAN	P02768	Serum albumin	69363	106	42	87	136	53	52	145	52	46
ALDH2_HUMAN|P05091	ALDH2_HUMAN|P05091	ALDH2_HUMAN	P05091	Aldehyde dehydrogenase, mitochondrial	56378	0	0	0	0	1	2	4	1	0
ALDOA_HUMAN|P04075	ALDOA_HUMAN|P04075	ALDOA_HUMAN	P04075	Fructose-bisphosphate aldolase A	39417	0	0	0	2	5	0	12	1	0
ALG1_HUMAN|Q9BT22	ALG1_HUMAN|Q9BT22	ALG1_HUMAN	Q9BT22	Chitobiosyldiphosphodolichol beta-mannosyltransferase	52515	0	0	0	0	2	5	0	0	4
ALG2_HUMAN|Q9H553	ALG2_HUMAN|Q9H553	ALG2_HUMAN	Q9H553	Alpha-1,3/1,6-mannosyltransferase ALG2	47089	0	0	0	0	3	10	0	1	12
ALG3_HUMAN|Q92685	ALG3_HUMAN|Q92685	ALG3_HUMAN	Q92685	Dol-P-Man:Man(5)GlcNAc(2)-PP-Dol alpha-1,3-mannosyltransferase	50123	0	0	0	0	0	1	0	0	0
ALG5_HUMAN|Q9Y673	ALG5_HUMAN|Q9Y673	ALG5_HUMAN	Q9Y673	Dolichyl-phosphate beta-glucosyltransferase	36944	0	0	0	0	6	9	0	0	5
AMOL1_HUMAN|Q8IY63	AMOL1_HUMAN|Q8IY63	AMOL1_HUMAN	Q8IY63	Angiomotin-like protein 1	106568	0	910	502	0	657	421	1	1135	591
AMOL2_HUMAN|Q9Y2J4	AMOL2_HUMAN|Q9Y2J4	AMOL2_HUMAN	Q9Y2J4	Angiomotin-like protein 2	85759	0	572	453	0	549	331	2	953	563
AMOT_HUMAN|Q4VCS5	AMOT_HUMAN|Q4VCS5	AMOT_HUMAN	Q4VCS5	Angiomotin	118078	0	23	75	0	8	51	0	32	104
AMPL_HUMAN|P28838	AMPL_HUMAN|P28838	AMPL_HUMAN	P28838	Cytosol aminopeptidase	56163	0	0	0	0	5	1	4	3	1
AMY1_HUMAN|P04745	AMY1_HUMAN|P04745	AMY1_HUMAN	P04745	Alpha-amylase 1	57764	2	1	0	1	0	0	0	0	0
ANK3_HUMAN|Q12955	ANK3_HUMAN|Q12955	ANK3_HUMAN	Q12955	Ankyrin-3	480383	0	0	0	0	0	1	1	2	0
ANKH1_HUMAN|Q8IWZ3	ANKH1_HUMAN|Q8IWZ3	ANKH1_HUMAN	Q8IWZ3	Ankyrin repeat and KH domain-containing protein 1	269442	0	0	0	0	0	3	0	0	0
ANM5_HUMAN|O14744	ANM5_HUMAN|O14744	ANM5_HUMAN	O14744	Protein arginine N-methyltransferase 5	72680	0	0	0	0	0	2	0	0	1
ANR17_HUMAN|O75179	ANR17_HUMAN|O75179	ANR17_HUMAN	O75179	Ankyrin repeat domain-containing protein 17	274242	0	0	0	0	0	1	0	0	0
ANR22_HUMAN|Q5VYY1	ANR22_HUMAN|Q5VYY1	ANR22_HUMAN	Q5VYY1	Ankyrin repeat domain-containing protein 22	21847	0	2	0	0	4	4	0	3	3
ANXA1_HUMAN|P04083	ANXA1_HUMAN|P04083	ANXA1_HUMAN	P04083	Annexin A1	38712	0	1	0	1	3	1	6	2	0
ANXA2_HUMAN|P07355	ANXA2_HUMAN|P07355	ANXA2_HUMAN	P07355	Annexin A2	38602	19	19	20	28	42	13	43	14	10
ANXA3_HUMAN|P12429	ANXA3_HUMAN|P12429	ANXA3_HUMAN	P12429	Annexin A3	36373	0	0	0	0	2	0	0	0	0
ANXA5_HUMAN|P08758	ANXA5_HUMAN|P08758	ANXA5_HUMAN	P08758	Annexin A5	35934	0	0	0	0	1	2	3	0	0
ANXA8_HUMAN|P13928	ANXA8_HUMAN|P13928	ANXA8_HUMAN	P13928	Annexin A8	36879	0	0	0	0	1	0	0	0	0
AP180_HUMAN|O60641	AP180_HUMAN|O60641	AP180_HUMAN	O60641	Clathrin coat assembly protein AP180	92496	0	0	0	0	1	2	0	0	1
AP1B1_HUMAN|Q10567	AP1B1_HUMAN|Q10567	AP1B1_HUMAN	Q10567	AP-1 complex subunit beta-1	104631	0	1	1	0	3	1	1	0	0
AP1G1_HUMAN|O43747	AP1G1_HUMAN|O43747	AP1G1_HUMAN	O43747	AP-1 complex subunit gamma-1	91346	0	0	0	0	0	1	0	0	0
AP1G2_HUMAN|O75843	AP1G2_HUMAN|O75843	AP1G2_HUMAN	O75843	AP-1 complex subunit gamma-like 2	87111	0	0	0	0	5	1	0	1	3
AP1M2_HUMAN|Q9Y6Q5	AP1M2_HUMAN|Q9Y6Q5	AP1M2_HUMAN	Q9Y6Q5	AP-1 complex subunit mu-2	48105	0	0	0	0	0	0	0	0	1
AP1S1_HUMAN|P61966	AP1S1_HUMAN|P61966	AP1S1_HUMAN	P61966	AP-1 complex subunit sigma-1A	18732	0	0	0	0	1	0	0	0	0
AP2A_HUMAN|P05549	AP2A_HUMAN|P05549	AP2A_HUMAN	P05549	Transcription factor AP-2-alpha	48059	0	0	1	0	0	0	0	0	1
AP2A1_HUMAN|O95782	AP2A1_HUMAN|O95782	AP2A1_HUMAN	O95782	AP-2 complex subunit alpha-1	107540	0	2	0	0	0	1	0	0	0
AP2M1_HUMAN|Q96CW1	AP2M1_HUMAN|Q96CW1	AP2M1_HUMAN	Q96CW1	AP-2 complex subunit mu	49652	0	0	0	0	0	5	0	0	8
AP2S1_HUMAN|P53680	AP2S1_HUMAN|P53680	AP2S1_HUMAN	P53680	AP-2 complex subunit sigma	17016	0	1	0	0	0	1	0	0	0
AP3B1_HUMAN|O00203	AP3B1_HUMAN|O00203	AP3B1_HUMAN	O00203	AP-3 complex subunit beta-1	121313	0	36	5	0	24	27	0	34	24
AP3D1_HUMAN|O14617	AP3D1_HUMAN|O14617	AP3D1_HUMAN	O14617	AP-3 complex subunit delta-1	130151	0	2	6	0	8	38	0	6	52
AP3M1_HUMAN|Q9Y2T2	AP3M1_HUMAN|Q9Y2T2	AP3M1_HUMAN	Q9Y2T2	AP-3 complex subunit mu-1	46936	0	5	0	0	4	9	0	5	7
AP3S1_HUMAN|Q92572	AP3S1_HUMAN|Q92572	AP3S1_HUMAN	Q92572	AP-3 complex subunit sigma-1	21730	0	2	0	0	3	2	0	1	1
AP3S2_HUMAN|P59780	AP3S2_HUMAN|P59780	AP3S2_HUMAN	P59780	AP-3 complex subunit sigma-2	22016	0	6	2	0	2	5	0	1	5
AP4S1_HUMAN|Q9Y587	AP4S1_HUMAN|Q9Y587	AP4S1_HUMAN	Q9Y587	AP-4 complex subunit sigma-1	17003	0	0	0	0	1	2	0	0	1
AP5B1_HUMAN|Q2VPB7	AP5B1_HUMAN|Q2VPB7	AP5B1_HUMAN	Q2VPB7	AP-5 complex subunit beta-1	93944	0	0	0	0	0	4	0	0	0
AP5Z1_HUMAN|O43299	AP5Z1_HUMAN|O43299	AP5Z1_HUMAN	O43299	AP-5 complex subunit zeta-1	88600	0	0	0	0	0	0	0	0	1
APC_HUMAN|P25054	APC_HUMAN|P25054	APC_HUMAN	P25054	Adenomatous polyposis coli protein	311629	0	3	14	0	1	5	0	0	4
APC1_HUMAN|Q9H1A4	APC1_HUMAN|Q9H1A4	APC1_HUMAN	Q9H1A4	Anaphase-promoting complex subunit 1	216488	0	0	0	0	0	14	0	1	17
APC7_HUMAN|Q9UJX3	APC7_HUMAN|Q9UJX3	APC7_HUMAN	Q9UJX3	Anaphase-promoting complex subunit 7	66851	0	0	1	0	5	7	0	0	5
APOA1_HUMAN|P02647	APOA1_HUMAN|P02647	APOA1_HUMAN	P02647	Apolipoprotein A-I	30776	0	0	0	0	0	0	1	0	0
APOB_HUMAN|P04114	APOB_HUMAN|P04114	APOB_HUMAN	P04114	Apolipoprotein B-100	515576	0	0	2	0	1	2	0	0	2
APOD_HUMAN|P05090	APOD_HUMAN|P05090	APOD_HUMAN	P05090	Apolipoprotein D	21274	0	0	0	0	3	0	0	0	0
APOL2_HUMAN|Q9BQE5	APOL2_HUMAN|Q9BQE5	APOL2_HUMAN	Q9BQE5	Apolipoprotein L2	37090	0	0	1	0	2	5	0	0	3
APRV1_HUMAN|Q53RT3	APRV1_HUMAN|Q53RT3	APRV1_HUMAN	Q53RT3	Retroviral-like aspartic protease 1	36989	0	0	0	0	1	0	2	1	0
APTX_HUMAN|Q7Z2E3	APTX_HUMAN|Q7Z2E3	APTX_HUMAN	Q7Z2E3	Aprataxin	40737	0	0	0	0	0	2	0	0	1
AQR_HUMAN|O60306	AQR_HUMAN|O60306	AQR_HUMAN	O60306	Intron-binding protein aquarius	171286	0	0	12	0	0	9	0	0	18
AR6P4_HUMAN|Q66PJ3	AR6P4_HUMAN|Q66PJ3	AR6P4_HUMAN	Q66PJ3	ADP-ribosylation factor-like protein 6-interacting protein 4	44912	7	4	7	7	2	3	7	2	6
AR6P4_HUMAN|Q66PJ3-2	AR6P4_HUMAN|Q66PJ3-2	AR6P4_HUMAN	Q66PJ3-2	ADP-ribosylation factor-like protein 6-interacting protein 4 (isoform 2)	44912	0	1	0	0	0	0	1	0	0
ARAF_HUMAN|P10398	ARAF_HUMAN|P10398	ARAF_HUMAN	P10398	Serine/threonine-protein kinase A-Raf	67581	0	0	0	0	4	4	0	0	2
ARAP3_HUMAN|Q8WWN8	ARAP3_HUMAN|Q8WWN8	ARAP3_HUMAN	Q8WWN8	Arf-GAP with Rho-GAP domain, ANK repeat and PH domain-containing protein 3	169834	0	0	1	0	0	2	0	0	3
ARC1A_HUMAN|Q92747	ARC1A_HUMAN|Q92747	ARC1A_HUMAN	Q92747	Actin-related protein 2/3 complex subunit 1A	41567	0	0	6	0	5	2	0	0	0
ARC1B_HUMAN|O15143	ARC1B_HUMAN|O15143	ARC1B_HUMAN	O15143	Actin-related protein 2/3 complex subunit 1B	40947	0	0	9	0	6	3	0	0	0
ARF1_HUMAN|P84077	ARF1_HUMAN|P84077	ARF1_HUMAN	P84077	ADP-ribosylation factor 1	20695	0	4	4	1	8	11	4	7	9
ARF4_HUMAN|P18085	ARF4_HUMAN|P18085	ARF4_HUMAN	P18085	ADP-ribosylation factor 4	20509	0	4	2	0	10	11	0	4	5
ARF5_HUMAN|P84085	ARF5_HUMAN|P84085	ARF5_HUMAN	P84085	ADP-ribosylation factor 5	20528	0	0	0	0	0	2	0	0	0
ARF6_HUMAN|P62330	ARF6_HUMAN|P62330	ARF6_HUMAN	P62330	ADP-ribosylation factor 6	20081	0	1	1	0	7	7	1	2	3
ARGI1_HUMAN|P05089	ARGI1_HUMAN|P05089	ARGI1_HUMAN	P05089	Arginase-1	34732	0	0	0	3	6	0	0	0	0
ARGL1_HUMAN|Q9NWB6	ARGL1_HUMAN|Q9NWB6	ARGL1_HUMAN	Q9NWB6	Arginine and glutamate-rich protein 1	33214	0	1	8	0	0	4	0	1	6
ARH40_HUMAN|Q8TER5	ARH40_HUMAN|Q8TER5	ARH40_HUMAN	Q8TER5	Rho guanine nucleotide exchange factor 40	164648	0	7	20	0	3	43	0	6	84
ARHG2_HUMAN|Q92974	ARHG2_HUMAN|Q92974	ARHG2_HUMAN	Q92974	Rho guanine nucleotide exchange factor 2	111536	0	0	0	0	7	23	0	1	29
ARHGB_HUMAN|O15085	ARHGB_HUMAN|O15085	ARHGB_HUMAN	O15085	Rho guanine nucleotide exchange factor 11	167695	0	0	0	0	2	0	0	0	0
ARI1A_HUMAN|O14497	ARI1A_HUMAN|O14497	ARI1A_HUMAN	O14497	AT-rich interactive domain-containing protein 1A	242031	0	0	6	0	0	0	0	1	0
ARI1B_HUMAN|Q8NFD5	ARI1B_HUMAN|Q8NFD5	ARI1B_HUMAN	Q8NFD5	AT-rich interactive domain-containing protein 1B	236110	0	0	1	0	1	0	0	1	0
ARL1_HUMAN|P40616	ARL1_HUMAN|P40616	ARL1_HUMAN	P40616	ADP-ribosylation factor-like protein 1	20416	0	3	2	0	6	14	0	3	9
ARL5B_HUMAN|Q96KC2	ARL5B_HUMAN|Q96KC2	ARL5B_HUMAN	Q96KC2	ADP-ribosylation factor-like protein 5B	20373	0	0	0	0	1	1	0	0	0
ARL8A_HUMAN|Q96BM9	ARL8A_HUMAN|Q96BM9	ARL8A_HUMAN	Q96BM9	ADP-ribosylation factor-like protein 8A	21414	0	0	0	0	2	1	0	0	0
ARM10_HUMAN|Q8N2F6	ARM10_HUMAN|Q8N2F6	ARM10_HUMAN	Q8N2F6	Armadillo repeat-containing protein 10	37537	0	0	0	0	5	5	0	0	2
ARMX3_HUMAN|Q9UH62	ARMX3_HUMAN|Q9UH62	ARMX3_HUMAN	Q9UH62	Armadillo repeat-containing X-linked protein 3	42498	0	0	0	0	6	9	0	0	1
AROS_HUMAN|Q86WX3	AROS_HUMAN|Q86WX3	AROS_HUMAN	Q86WX3	Active regulator of SIRT1	15432	0	1	1	0	3	4	0	1	3
ARP2_HUMAN|P61160	ARP2_HUMAN|P61160	ARP2_HUMAN	P61160	Actin-related protein 2	44758	0	0	6	0	15	7	0	2	2
ARP3_HUMAN|P61158	ARP3_HUMAN|P61158	ARP3_HUMAN	P61158	Actin-related protein 3	47368	0	0	4	0	2	1	0	0	0
ARP5L_HUMAN|Q9BPX5	ARP5L_HUMAN|Q9BPX5	ARP5L_HUMAN	Q9BPX5	Actin-related protein 2/3 complex subunit 5-like protein	16940	0	2	3	0	3	3	0	2	2
ARPC2_HUMAN|O15144	ARPC2_HUMAN|O15144	ARPC2_HUMAN	O15144	Actin-related protein 2/3 complex subunit 2	34331	0	0	14	0	11	8	0	6	2
ARPC3_HUMAN|O15145	ARPC3_HUMAN|O15145	ARPC3_HUMAN	O15145	Actin-related protein 2/3 complex subunit 3	20545	0	4	7	0	12	8	0	5	5
ARPC4_HUMAN|P59998	ARPC4_HUMAN|P59998	ARPC4_HUMAN	P59998	Actin-related protein 2/3 complex subunit 4	19666	0	4	8	0	6	4	0	4	4
ARPC5_HUMAN|O15511	ARPC5_HUMAN|O15511	ARPC5_HUMAN	O15511	Actin-related protein 2/3 complex subunit 5	16319	0	1	3	0	3	2	0	2	2
ARSF_HUMAN|P54793	ARSF_HUMAN|P54793	ARSF_HUMAN	P54793	Arylsulfatase F	65936	0	0	0	0	1	0	0	0	0
ARVC_HUMAN|O00192	ARVC_HUMAN|O00192	ARVC_HUMAN	O00192	Armadillo repeat protein deleted in velo-cardio-facial syndrome	104636	0	0	0	0	0	1	0	0	0
ASAH1_HUMAN|Q13510	ASAH1_HUMAN|Q13510	ASAH1_HUMAN	Q13510	Acid ceramidase	44657	0	0	0	0	2	0	0	0	0
ASCC1_HUMAN|Q8N9N2	ASCC1_HUMAN|Q8N9N2	ASCC1_HUMAN	Q8N9N2	Activating signal cointegrator 1 complex subunit 1	45507	0	0	0	0	2	3	0	0	0
ASCC1_HUMAN|Q8N9N2-2	ASCC1_HUMAN|Q8N9N2-2	ASCC1_HUMAN	Q8N9N2-2	Activating signal cointegrator 1 complex subunit 1 (isoform 2)	45507	0	0	0	0	1	2	0	0	2
ASCC3_HUMAN|Q8N3C0	ASCC3_HUMAN|Q8N3C0	ASCC3_HUMAN	Q8N3C0	Activating signal cointegrator 1 complex subunit 3	251446	0	5	30	0	20	50	0	1	23
ASF1A_HUMAN|Q9Y294	ASF1A_HUMAN|Q9Y294	ASF1A_HUMAN	Q9Y294	Histone chaperone ASF1A	22967	0	0	0	0	0	1	0	0	0
ASNS_HUMAN|P08243	ASNS_HUMAN|P08243	ASNS_HUMAN	P08243	Asparagine synthetase [glutamine-hydrolyzing]	64366	0	0	2	0	4	2	0	1	3
ASPH_HUMAN|Q12797	ASPH_HUMAN|Q12797	ASPH_HUMAN	Q12797	Aspartyl/asparaginyl beta-hydroxylase	85858	0	0	0	0	2	10	0	1	5
ASPM_HUMAN|Q8IZT6	ASPM_HUMAN|Q8IZT6	ASPM_HUMAN	Q8IZT6	Abnormal spindle-like microcephaly-associated protein	409778	0	2	1	0	0	0	0	0	0
ASPP2_HUMAN|Q13625	ASPP2_HUMAN|Q13625	ASPP2_HUMAN	Q13625	Apoptosis-stimulating of p53 protein 2	125609	0	16	5	0	12	2	0	6	1
ASSY_HUMAN|P00966	ASSY_HUMAN|P00966	ASSY_HUMAN	P00966	Argininosuccinate synthase	46527	0	0	1	0	1	2	0	2	6
AT1A1_HUMAN|P05023	AT1A1_HUMAN|P05023	AT1A1_HUMAN	P05023	Sodium/potassium-transporting ATPase subunit alpha-1	112890	0	0	0	0	5	7	0	0	1
AT1B1_HUMAN|P05026	AT1B1_HUMAN|P05026	AT1B1_HUMAN	P05026	Sodium/potassium-transporting ATPase subunit beta-1	35059	0	0	0	0	0	1	0	0	0
AT2A1_HUMAN|O14983	AT2A1_HUMAN|O14983	AT2A1_HUMAN	O14983	Sarcoplasmic/endoplasmic reticulum calcium ATPase 1	110246	0	2	2	0	13	24	0	2	10
AT2A2_HUMAN|P16615	AT2A2_HUMAN|P16615	AT2A2_HUMAN	P16615	Sarcoplasmic/endoplasmic reticulum calcium ATPase 2	114750	0	1	3	0	27	45	0	6	26
AT2B1_HUMAN|P20020	AT2B1_HUMAN|P20020	AT2B1_HUMAN	P20020	Plasma membrane calcium-transporting ATPase 1	138747	0	0	0	0	0	0	2	0	0
AT2C1_HUMAN|P98194	AT2C1_HUMAN|P98194	AT2C1_HUMAN	P98194	Calcium-transporting ATPase type 2C member 1	100571	0	0	0	0	0	1	0	0	0
AT5EL_HUMAN|Q5VTU8	AT5EL_HUMAN|Q5VTU8	AT5EL_HUMAN	Q5VTU8	ATP synthase subunit epsilon-like protein, mitochondrial	5806	0	0	0	0	1	0	0	0	2
AT5F1_HUMAN|P24539	AT5F1_HUMAN|P24539	AT5F1_HUMAN	P24539	ATP synthase F(0) complex subunit B1, mitochondrial	28907	0	0	0	0	18	14	0	0	10
AT5SL_HUMAN|Q9NW81	AT5SL_HUMAN|Q9NW81	AT5SL_HUMAN	Q9NW81	ATP synthase subunit s-like protein	29265	0	0	1	0	0	3	0	0	2
ATD3A_HUMAN|Q9NVI7	ATD3A_HUMAN|Q9NVI7	ATD3A_HUMAN	Q9NVI7	ATPase family AAA domain-containing protein 3A	71365	0	36	47	0	35	63	0	42	94
ATD3B_HUMAN|Q5T9A4	ATD3B_HUMAN|Q5T9A4	ATD3B_HUMAN	Q5T9A4	ATPase family AAA domain-containing protein 3B	72569	0	10	8	0	4	10	0	14	18
ATM_HUMAN|Q13315	ATM_HUMAN|Q13315	ATM_HUMAN	Q13315	Serine-protein kinase ATM	350669	0	0	0	0	1	19	0	1	11
ATP5H_HUMAN|O75947	ATP5H_HUMAN|O75947	ATP5H_HUMAN	O75947	ATP synthase subunit d, mitochondrial	18490	0	0	0	0	2	6	0	0	4
ATP5I_HUMAN|P56385	ATP5I_HUMAN|P56385	ATP5I_HUMAN	P56385	ATP synthase subunit e, mitochondrial	7932	0	2	4	1	9	14	1	3	10
ATP5J_HUMAN|P18859	ATP5J_HUMAN|P18859	ATP5J_HUMAN	P18859	ATP synthase-coupling factor 6, mitochondrial	12586	0	0	0	0	0	2	0	0	0
ATP5L_HUMAN|O75964	ATP5L_HUMAN|O75964	ATP5L_HUMAN	O75964	ATP synthase subunit g, mitochondrial	11427	0	3	4	0	7	15	1	7	10
ATP6_HUMAN|P00846	ATP6_HUMAN|P00846	ATP6_HUMAN	P00846	ATP synthase subunit a	24815	0	1	1	0	1	1	0	1	1
ATPA_HUMAN|P25705	ATPA_HUMAN|P25705	ATPA_HUMAN	P25705	ATP synthase subunit alpha, mitochondrial	59747	6	16	20	13	61	67	19	33	49
ATPB_HUMAN|P06576	ATPB_HUMAN|P06576	ATPB_HUMAN	P06576	ATP synthase subunit beta, mitochondrial	56556	0	0	2	5	43	66	9	17	31
ATPD_HUMAN|P30049	ATPD_HUMAN|P30049	ATPD_HUMAN	P30049	ATP synthase subunit delta, mitochondrial	17488	0	0	0	0	0	2	0	0	2
ATPF2_HUMAN|Q8N5M1	ATPF2_HUMAN|Q8N5M1	ATPF2_HUMAN	Q8N5M1	ATP synthase mitochondrial F1 complex assembly factor 2	32770	0	0	0	0	1	0	0	0	0
ATPG_HUMAN|P36542	ATPG_HUMAN|P36542	ATPG_HUMAN	P36542	ATP synthase subunit gamma, mitochondrial	32994	0	7	5	0	11	20	1	9	20
ATPK_HUMAN|P56134	ATPK_HUMAN|P56134	ATPK_HUMAN	P56134	ATP synthase subunit f, mitochondrial	10917	1	1	1	1	6	8	0	3	4
ATPO_HUMAN|P48047	ATPO_HUMAN|P48047	ATPO_HUMAN	P48047	ATP synthase subunit O, mitochondrial	23276	0	0	0	0	9	14	2	0	12
ATR_HUMAN|Q13535	ATR_HUMAN|Q13535	ATR_HUMAN	Q13535	Serine/threonine-protein kinase ATR	301350	0	0	2	0	1	15	0	0	6
ATX10_HUMAN|Q9UBB4	ATX10_HUMAN|Q9UBB4	ATX10_HUMAN	Q9UBB4	Ataxin-10	53485	0	0	0	0	2	20	0	1	9
AUP1_HUMAN|Q9Y679	AUP1_HUMAN|Q9Y679	AUP1_HUMAN	Q9Y679	Ancient ubiquitous protein 1	53025	0	0	0	0	1	6	0	0	3
AURKB_HUMAN|Q96GD4	AURKB_HUMAN|Q96GD4	AURKB_HUMAN	Q96GD4	Aurora kinase B	39308	0	0	1	0	0	4	0	0	1
B1N7B9_HUMAN|B1N7B9	B1N7B9_HUMAN|B1N7B9	B1N7B9_HUMAN	B1N7B9	Cryocrystalglobulin CC2 lambda light chain variable region	11313	0	0	0	0	0	0	3	0	0
B2DG08_HUMAN|B2DG08	B2DG08_HUMAN|B2DG08	B2DG08_HUMAN	B2DG08	MHC class I antigen	31613	0	0	0	0	0	1	0	1	1
B2MG_HUMAN|P61769	B2MG_HUMAN|P61769	B2MG_HUMAN	P61769	Beta-2-microglobulin	13713	0	0	0	0	2	2	0	0	0
B2RA10_HUMAN|B2RA10	B2RA10_HUMAN|B2RA10	B2RA10_HUMAN	B2RA10	Homer homolog 3 (Drosophila), isoform CRA_b	39903	0	2	1	0	2	3	0	5	1
B2RC06_HUMAN|B2RC06	B2RC06_HUMAN|B2RC06	B2RC06_HUMAN	B2RC06	cDNA, FLJ95791, highly similar to Homo sapiens aurora kinase B (AURKB), mRNA	39277	0	0	0	0	0	1	0	0	0
B2RWN4_HUMAN|B2RWN4	B2RWN4_HUMAN|B2RWN4	B2RWN4_HUMAN	B2RWN4	TUBGCP6 protein	199489	0	0	3	0	0	0	0	0	0
B3GT6_HUMAN|Q96L58	B3GT6_HUMAN|Q96L58	B3GT6_HUMAN	Q96L58	Beta-1,3-galactosyltransferase 6	37135	0	0	0	0	0	1	0	0	1
B3KML9_HUMAN|B3KML9	B3KML9_HUMAN|B3KML9	B3KML9_HUMAN	B3KML9	cDNA FLJ11352 fis, clone HEMBA1000020, highly similar to Tubulin beta-2C chain	44599	0	0	0	0	2	5	0	1	7
B3KVV6_HUMAN|B3KVV6	B3KVV6_HUMAN|B3KVV6	B3KVV6_HUMAN	B3KVV6	cDNA FLJ41607 fis, clone CTONG3001370, highly similar to Homo sapiens alpha-2-macroglobulin-like 1 (A2ML1), mRNA	143652	0	0	0	0	6	0	0	0	0
B3KXW7_HUMAN|B3KXW7	B3KXW7_HUMAN|B3KXW7	B3KXW7_HUMAN	B3KXW7	cDNA FLJ46218 fis, clone TESTI4013474, highly similar to Homo sapiens minor histocompatibility antigen HA-1 (HA-1), mRNA	112283	0	4	0	0	2	0	0	1	0
B4DE90_HUMAN|B4DE90	B4DE90_HUMAN|B4DE90	B4DE90_HUMAN	B4DE90	cDNA FLJ59473, highly similar to InaD-like protein	48976	0	4	3	0	2	1	0	3	2
B4DN21_HUMAN|B4DN21	B4DN21_HUMAN|B4DN21	B4DN21_HUMAN	B4DN21	cDNA FLJ53365, highly similar to Homo sapiens fibronectin 1 (FN1), transcript variant 4, mRNA	34498	0	0	1	0	0	2	0	0	0
B4DPQ0_HUMAN|B4DPQ0	B4DPQ0_HUMAN|B4DPQ0	B4DPQ0_HUMAN	B4DPQ0	Complement C1r subcomponent	81885	1	0	3	1	0	0	0	0	2
B4E263_HUMAN|B4E263	B4E263_HUMAN|B4E263	B4E263_HUMAN	B4E263	cDNA FLJ53502, highly similar to HEAT repeat-containing protein 1	127526	0	0	0	0	0	1	0	0	0
B4E2N5_HUMAN|B4E2N5	B4E2N5_HUMAN|B4E2N5	B4E2N5_HUMAN	B4E2N5	cDNA FLJ56645, highly similar to InaD-like protein	137227	0	16	12	0	18	9	0	23	12
B4GT1_HUMAN|P15291	B4GT1_HUMAN|P15291	B4GT1_HUMAN	P15291	Beta-1,4-galactosyltransferase 1	43917	0	3	2	0	6	1	0	5	1
B7Z954_HUMAN|B7Z954	B7Z954_HUMAN|B7Z954	B7Z954_HUMAN	B7Z954	cDNA FLJ61560, highly similar to Tight junction protein ZO-2	124870	0	3	1	0	0	0	0	0	0
B9VP19_HUMAN|B9VP19	B9VP19_HUMAN|B9VP19	B9VP19_HUMAN	B9VP19	60 kDa chaperonin	19850	0	0	0	0	2	1	0	0	1
BACD3_HUMAN|Q9H3F6	BACD3_HUMAN|Q9H3F6	BACD3_HUMAN	Q9H3F6	BTB/POZ domain-containing adapter for CUL3-mediated RhoA degradation protein 3	35430	0	0	1	0	0	0	0	0	1
BACH_HUMAN|O00154	BACH_HUMAN|O00154	BACH_HUMAN	O00154	Cytosolic acyl coenzyme A thioester hydrolase	41793	0	0	0	0	5	8	0	0	3
BAF_HUMAN|O75531	BAF_HUMAN|O75531	BAF_HUMAN	O75531	Barrier-to-autointegration factor	10058	0	6	5	1	5	5	3	4	4
BAG2_HUMAN|O95816	BAG2_HUMAN|O95816	BAG2_HUMAN	O95816	BAG family molecular chaperone regulator 2	23770	0	2	1	0	4	6	0	0	8
BAG3_HUMAN|O95817	BAG3_HUMAN|O95817	BAG3_HUMAN	O95817	BAG family molecular chaperone regulator 3	61591	0	0	1	0	1	1	0	0	0
BAG4_HUMAN|O95429	BAG4_HUMAN|O95429	BAG4_HUMAN	O95429	BAG family molecular chaperone regulator 4	49591	0	18	1	0	5	0	0	5	0
BAIP2_HUMAN|Q9UQB8	BAIP2_HUMAN|Q9UQB8	BAIP2_HUMAN	Q9UQB8	Brain-specific angiogenesis inhibitor 1-associated protein 2	60864	0	0	0	0	2	0	0	0	0
BASI_HUMAN|P35613	BASI_HUMAN|P35613	BASI_HUMAN	P35613	Basigin	42198	0	0	0	0	2	0	0	0	0
BAZ1A_HUMAN|Q9NRL2	BAZ1A_HUMAN|Q9NRL2	BAZ1A_HUMAN	Q9NRL2	Bromodomain adjacent to zinc finger domain protein 1A	178693	0	0	0	0	0	2	0	0	1
BAZ1B_HUMAN|Q9UIG0	BAZ1B_HUMAN|Q9UIG0	BAZ1B_HUMAN	Q9UIG0	Tyrosine-protein kinase BAZ1B	170893	0	0	2	0	0	0	0	0	0
BAZ2A_HUMAN|Q9UIF9	BAZ2A_HUMAN|Q9UIF9	BAZ2A_HUMAN	Q9UIF9	Bromodomain adjacent to zinc finger domain protein 2A	211186	0	0	6	0	0	2	0	0	1
BCKD_HUMAN|O14874	BCKD_HUMAN|O14874	BCKD_HUMAN	O14874	[3-methyl-2-oxobutanoate dehydrogenase [lipoamide]] kinase, mitochondrial	46357	0	16	8	0	9	2	0	8	4
BCLF1_HUMAN|Q9NYF8	BCLF1_HUMAN|Q9NYF8	BCLF1_HUMAN	Q9NYF8	Bcl-2-associated transcription factor 1	106116	0	16	64	0	8	68	0	10	110
BDH_HUMAN|Q02338	BDH_HUMAN|Q02338	BDH_HUMAN	Q02338	D-beta-hydroxybutyrate dehydrogenase, mitochondrial	38155	0	1	1	0	3	17	0	1	17
BDNF_HUMAN|P23560	BDNF_HUMAN|P23560	BDNF_HUMAN	P23560	Brain-derived neurotrophic factor	27816	0	2	2	0	2	3	0	2	5
BET1_HUMAN|O15155	BET1_HUMAN|O15155	BET1_HUMAN	O15155	BET1 homolog	13288	0	0	1	0	2	4	0	0	2
BGH3_HUMAN|Q15582	BGH3_HUMAN|Q15582	BGH3_HUMAN	Q15582	Transforming growth factor-beta-induced protein ig-h3	74676	0	0	1	0	0	2	0	0	2
BI2L1_HUMAN|Q9UHR4	BI2L1_HUMAN|Q9UHR4	BI2L1_HUMAN	Q9UHR4	Brain-specific angiogenesis inhibitor 1-associated protein 2-like protein 1	56879	0	0	0	0	1	0	0	0	0
BIG1_HUMAN|Q9Y6D6	BIG1_HUMAN|Q9Y6D6	BIG1_HUMAN	Q9Y6D6	Brefeldin A-inhibited guanine nucleotide-exchange protein 1	208756	0	0	1	1	20	43	0	2	25
BIG2_HUMAN|Q9Y6D5	BIG2_HUMAN|Q9Y6D5	BIG2_HUMAN	Q9Y6D5	Brefeldin A-inhibited guanine nucleotide-exchange protein 2	202027	0	0	0	0	3	17	0	1	7
BIN3_HUMAN|Q9NQY0	BIN3_HUMAN|Q9NQY0	BIN3_HUMAN	Q9NQY0	Bridging integrator 3	29663	0	3	4	0	0	1	0	2	0
BIRC2_HUMAN|Q13490	BIRC2_HUMAN|Q13490	BIRC2_HUMAN	Q13490	Baculoviral IAP repeat-containing protein 2	69896	0	41	15	0	23	13	0	60	32
BIRC3_HUMAN|Q13489	BIRC3_HUMAN|Q13489	BIRC3_HUMAN	Q13489	Baculoviral IAP repeat-containing protein 3	68367	0	0	1	0	0	0	0	1	1
BIRC6_HUMAN|Q9NR09	BIRC6_HUMAN|Q9NR09	BIRC6_HUMAN	Q9NR09	Baculoviral IAP repeat-containing protein 6	530226	0	0	0	0	1	3	0	1	2
BLK_HUMAN|P51451	BLK_HUMAN|P51451	BLK_HUMAN	P51451	Tyrosine-protein kinase Blk	57703	0	1	3	0	3	5	0	0	3
BLMH_HUMAN|Q13867	BLMH_HUMAN|Q13867	BLMH_HUMAN	Q13867	Bleomycin hydrolase	52559	0	0	0	2	7	1	1	0	0
BNC1_HUMAN|Q01954	BNC1_HUMAN|Q01954	BNC1_HUMAN	Q01954	Zinc finger protein basonuclin-1	110966	0	0	2	0	0	0	0	0	0
BRAF_HUMAN|P15056	BRAF_HUMAN|P15056	BRAF_HUMAN	P15056	Serine/threonine-protein kinase B-raf	84432	0	0	0	0	1	1	0	0	1
BRAT1_HUMAN|Q6PJG6	BRAT1_HUMAN|Q6PJG6	BRAT1_HUMAN	Q6PJG6	BRCA1-associated ATM activator 1	88114	0	0	0	0	0	2	0	0	0
BRCA2_HUMAN|P51587	BRCA2_HUMAN|P51587	BRCA2_HUMAN	P51587	Breast cancer type 2 susceptibility protein	384204	0	1	2	0	1	3	0	0	2
BRE_HUMAN|Q9NXR7	BRE_HUMAN|Q9NXR7	BRE_HUMAN	Q9NXR7	BRCA1-A complex subunit BRE	43549	0	0	0	0	1	1	0	1	0
BRI3_HUMAN|O95415	BRI3_HUMAN|O95415	BRI3_HUMAN	O95415	Brain protein I3	13644	0	11	0	0	3	2	0	2	0
BRI3B_HUMAN|Q8WY22	BRI3B_HUMAN|Q8WY22	BRI3B_HUMAN	Q8WY22	BRI3-binding protein	27834	0	0	1	0	0	1	0	0	1
BRK1_HUMAN|Q8WUW1	BRK1_HUMAN|Q8WUW1	BRK1_HUMAN	Q8WUW1	Protein BRICK1	8744	0	0	0	0	0	3	0	0	1
BRX1_HUMAN|Q8TDN6	BRX1_HUMAN|Q8TDN6	BRX1_HUMAN	Q8TDN6	Ribosome biogenesis protein BRX1 homolog	41399	0	0	2	0	0	0	0	0	4
BTAF1_HUMAN|O14981	BTAF1_HUMAN|O14981	BTAF1_HUMAN	O14981	TATA-binding protein-associated factor 172	206876	0	0	0	0	3	8	0	0	5
BTBD1_HUMAN|Q9H0C5	BTBD1_HUMAN|Q9H0C5	BTBD1_HUMAN	Q9H0C5	BTB/POZ domain-containing protein 1	52768	0	1	2	0	0	0	0	0	0
BTBD2_HUMAN|Q9BX70	BTBD2_HUMAN|Q9BX70	BTBD2_HUMAN	Q9BX70	BTB/POZ domain-containing protein 2	55928	0	1	4	0	0	0	0	1	0
BTBDA_HUMAN|Q9BSF8	BTBDA_HUMAN|Q9BSF8	BTBDA_HUMAN	Q9BSF8	BTB/POZ domain-containing protein 10	53776	0	5	6	0	0	0	0	0	0
BTF3_HUMAN|P20290	BTF3_HUMAN|P20290	BTF3_HUMAN	P20290	Transcription factor BTF3	22166	0	0	1	0	0	1	0	0	1
BTK_HUMAN|Q06187	BTK_HUMAN|Q06187	BTK_HUMAN	Q06187	Tyrosine-protein kinase BTK	76277	0	0	0	0	1	1	0	0	0
BUB3_HUMAN|O43684	BUB3_HUMAN|O43684	BUB3_HUMAN	O43684	Mitotic checkpoint protein BUB3	37152	0	1	4	0	1	2	0	0	1
BUD13_HUMAN|Q9BRD0	BUD13_HUMAN|Q9BRD0	BUD13_HUMAN	Q9BRD0	BUD13 homolog	70517	0	0	0	0	0	3	0	0	2
BUD31_HUMAN|P41223	BUD31_HUMAN|P41223	BUD31_HUMAN	P41223	Protein BUD31 homolog	16998	0	0	12	0	2	10	0	0	9
BZW1_HUMAN|Q7L1Q6	BZW1_HUMAN|Q7L1Q6	BZW1_HUMAN	Q7L1Q6	Basic leucine zipper and W2 domain-containing protein 1	48040	0	0	0	0	1	1	0	0	0
C10_HUMAN|Q99622	C10_HUMAN|Q99622	C10_HUMAN	Q99622	Protein C10	13177	0	2	1	0	1	1	0	1	0
C170L_HUMAN|Q96L14	C170L_HUMAN|Q96L14	C170L_HUMAN	Q96L14	Cep170-like protein	32646	0	0	1	0	0	1	0	1	1
C1QB_HUMAN|P02746	C1QB_HUMAN|P02746	C1QB_HUMAN	P02746	Complement C1q subcomponent subunit B	26720	0	2	3	0	2	0	0	2	2
C1QBP_HUMAN|Q07021	C1QBP_HUMAN|Q07021	C1QBP_HUMAN	Q07021	Complement component 1 Q subcomponent-binding protein, mitochondrial	31360	0	0	3	0	2	6	0	0	7
C1R_HUMAN|P00736	C1R_HUMAN|P00736	C1R_HUMAN	P00736	Complement C1r subcomponent	80114	104	6	48	71	0	10	35	0	23
C1RL_HUMAN|Q9NZP8	C1RL_HUMAN|Q9NZP8	C1RL_HUMAN	Q9NZP8	Complement C1r subcomponent-like protein	53495	1	0	2	1	0	0	1	0	1
C1S_HUMAN|P09871	C1S_HUMAN|P09871	C1S_HUMAN	P09871	Complement C1s subcomponent	76680	41	2	12	18	0	1	5	0	3
C1TC_HUMAN|P11586	C1TC_HUMAN|P11586	C1TC_HUMAN	P11586	C-1-tetrahydrofolate synthase, cytoplasmic	101553	0	0	0	0	11	10	0	0	3
C42S1_HUMAN|Q9NRR8	C42S1_HUMAN|Q9NRR8	C42S1_HUMAN	Q9NRR8	CDC42 small effector protein 1	8924	0	0	0	0	1	1	0	0	0
C42S2_HUMAN|Q9NRR3	C42S2_HUMAN|Q9NRR3	C42S2_HUMAN	Q9NRR3	CDC42 small effector protein 2	9223	0	0	0	0	0	4	0	0	2
C9JJQ8_HUMAN|C9JJQ8	C9JJQ8_HUMAN|C9JJQ8	C9JJQ8_HUMAN	C9JJQ8	Tubulin alpha-4A chain	21676	0	0	0	0	0	0	0	0	1
C9K0I9_HUMAN|C9K0I9	C9K0I9_HUMAN|C9K0I9	C9K0I9_HUMAN	C9K0I9	Unconventional myosin-Ib	9727	0	0	0	0	2	5	0	2	1
CA043_HUMAN|Q9BWL3	CA043_HUMAN|Q9BWL3	CA043_HUMAN	Q9BWL3	Uncharacterized protein C1orf43	28777	0	0	0	0	0	1	0	0	0
CACP_HUMAN|P43155	CACP_HUMAN|P43155	CACP_HUMAN	P43155	Carnitine O-acetyltransferase	70853	0	0	0	0	0	0	1	0	0
CADH1_HUMAN|P12830	CADH1_HUMAN|P12830	CADH1_HUMAN	P12830	Cadherin-1	97450	0	0	0	0	1	1	0	0	0
CADH3_HUMAN|P22223	CADH3_HUMAN|P22223	CADH3_HUMAN	P22223	Cadherin-3	91413	0	0	0	0	2	6	0	0	1
CADH6_HUMAN|P55285	CADH6_HUMAN|P55285	CADH6_HUMAN	P55285	Cadherin-6	88303	0	1	0	0	9	0	0	2	4
CALL3_HUMAN|P27482	CALL3_HUMAN|P27482	CALL3_HUMAN	P27482	Calmodulin-like protein 3	16889	0	0	0	0	2	0	0	0	0
CALL5_HUMAN|Q9NZT1	CALL5_HUMAN|Q9NZT1	CALL5_HUMAN	Q9NZT1	Calmodulin-like protein 5	15891	1	0	0	1	5	0	0	1	0
CALM_HUMAN|P62158	CALM_HUMAN|P62158	CALM_HUMAN	P62158	Calmodulin	16836	0	7	11	0	5	3	1	4	4
CALR_HUMAN|P27797	CALR_HUMAN|P27797	CALR_HUMAN	P27797	Calreticulin	48138	8	0	0	9	5	0	8	0	0
CALU_HUMAN|O43852	CALU_HUMAN|O43852	CALU_HUMAN	O43852	Calumenin	37104	0	0	0	0	1	2	0	0	4
CALX_HUMAN|P27824	CALX_HUMAN|P27824	CALX_HUMAN	P27824	Calnexin	67564	0	0	1	0	19	12	0	0	6
CAN1_HUMAN|P07384	CAN1_HUMAN|P07384	CAN1_HUMAN	P07384	Calpain-1 catalytic subunit	81885	0	21	24	0	84	110	0	15	58
CAN12_HUMAN|Q6ZSI9	CAN12_HUMAN|Q6ZSI9	CAN12_HUMAN	Q6ZSI9	Calpain-12	81032	0	0	0	0	0	0	1	0	0
CAN2_HUMAN|P17655	CAN2_HUMAN|P17655	CAN2_HUMAN	P17655	Calpain-2 catalytic subunit	79991	0	0	0	0	3	6	0	0	5
CAND1_HUMAN|Q86VP6	CAND1_HUMAN|Q86VP6	CAND1_HUMAN	Q86VP6	Cullin-associated NEDD8-dissociated protein 1	136368	0	0	0	0	13	22	1	1	20
CAP1_HUMAN|Q01518	CAP1_HUMAN|Q01518	CAP1_HUMAN	Q01518	Adenylyl cyclase-associated protein 1	51898	0	0	0	2	0	0	0	0	0
CAPR1_HUMAN|Q14444	CAPR1_HUMAN|Q14444	CAPR1_HUMAN	Q14444	Caprin-1	78361	0	0	0	0	0	2	0	0	0
CAPZB_HUMAN|P47756	CAPZB_HUMAN|P47756	CAPZB_HUMAN	P47756	F-actin-capping protein subunit beta	31348	0	2	3	0	4	3	0	1	2
CAR16_HUMAN|Q5EG05	CAR16_HUMAN|Q5EG05	CAR16_HUMAN	Q5EG05	Caspase recruitment domain-containing protein 16	22624	0	0	0	0	0	1	0	0	1
CASP_HUMAN|Q13948	CASP_HUMAN|Q13948	CASP_HUMAN	Q13948	Protein CASP	77451	0	0	0	0	3	1	0	0	3
CASPE_HUMAN|P31944	CASPE_HUMAN|P31944	CASPE_HUMAN	P31944	Caspase-14	27678	6	0	0	8	10	0	5	0	0
CASZ1_HUMAN|Q86V15	CASZ1_HUMAN|Q86V15	CASZ1_HUMAN	Q86V15	Zinc finger protein castor homolog 1	190058	0	0	44	0	0	18	0	0	68
CATA_HUMAN|P04040	CATA_HUMAN|P04040	CATA_HUMAN	P04040	Catalase	59752	0	1	0	1	16	3	1	1	0
CATB_HUMAN|P07858	CATB_HUMAN|P07858	CATB_HUMAN	P07858	Cathepsin B	37819	0	0	0	0	5	11	0	1	5
CATC_HUMAN|P53634	CATC_HUMAN|P53634	CATC_HUMAN	P53634	Dipeptidyl peptidase 1	51851	0	0	0	0	2	1	0	0	0
CATD_HUMAN|P07339	CATD_HUMAN|P07339	CATD_HUMAN	P07339	Cathepsin D	44549	0	0	0	2	19	0	1	1	0
CATH_HUMAN|P09668	CATH_HUMAN|P09668	CATH_HUMAN	P09668	Pro-cathepsin H	37391	0	0	0	0	2	0	0	0	0
CATIN_HUMAN|Q8WUQ7	CATIN_HUMAN|Q8WUQ7	CATIN_HUMAN	Q8WUQ7	Cactin	88697	0	1	5	0	0	1	0	0	3
CATL2_HUMAN|O60911	CATL2_HUMAN|O60911	CATL2_HUMAN	O60911	Cathepsin L2	37327	0	0	0	0	3	0	0	0	0
CATZ_HUMAN|Q9UBR2	CATZ_HUMAN|Q9UBR2	CATZ_HUMAN	Q9UBR2	Cathepsin Z	33866	0	0	0	0	1	1	0	0	0
CAV1_HUMAN|Q03135	CAV1_HUMAN|Q03135	CAV1_HUMAN	Q03135	Caveolin-1	20470	0	12	22	0	14	13	0	7	15
CAV2_HUMAN|P51636	CAV2_HUMAN|P51636	CAV2_HUMAN	P51636	Caveolin-2	18290	0	2	5	0	2	3	0	0	3
CAZA1_HUMAN|P52907	CAZA1_HUMAN|P52907	CAZA1_HUMAN	P52907	F-actin-capping protein subunit alpha-1	32921	0	4	9	0	8	6	0	2	4
CAZA2_HUMAN|P47755	CAZA2_HUMAN|P47755	CAZA2_HUMAN	P47755	F-actin-capping protein subunit alpha-2	32947	0	2	4	0	3	3	0	0	0
CB047_HUMAN|Q8WWC4	CB047_HUMAN|Q8WWC4	CB047_HUMAN	Q8WWC4	Uncharacterized protein C2orf47, mitochondrial	32542	0	0	1	0	2	4	0	0	8
CBLN1_HUMAN|P23435	CBLN1_HUMAN|P23435	CBLN1_HUMAN	P23435	Cerebellin-1	21096	0	4	0	0	2	2	0	0	2
CBPA4_HUMAN|Q9UI42	CBPA4_HUMAN|Q9UI42	CBPA4_HUMAN	Q9UI42	Carboxypeptidase A4	47348	0	0	0	0	4	0	0	0	0
CBSL_HUMAN|P0DN79	CBSL_HUMAN|P0DN79	--	--	--	--	0	0	0	0	3	1	0	0	3
CBY1_HUMAN|Q9Y3M2	CBY1_HUMAN|Q9Y3M2	CBY1_HUMAN	Q9Y3M2	Protein chibby homolog 1	14469	0	1	1	0	0	0	0	0	1
CC127_HUMAN|Q96BQ5	CC127_HUMAN|Q96BQ5	CC127_HUMAN	Q96BQ5	Coiled-coil domain-containing protein 127	30832	0	0	0	0	0	1	0	1	0
CC85C_HUMAN|A6NKD9	CC85C_HUMAN|A6NKD9	CC85C_HUMAN	A6NKD9	Coiled-coil domain-containing protein 85C	45207	0	5	0	0	0	0	0	1	0
CCAR2_HUMAN|Q8N163	CCAR2_HUMAN|Q8N163	CCAR2_HUMAN	Q8N163	Cell cycle and apoptosis regulator protein 2	102895	0	0	0	0	4	6	0	0	3
CCD47_HUMAN|Q96A33	CCD47_HUMAN|Q96A33	CCD47_HUMAN	Q96A33	Coiled-coil domain-containing protein 47	55870	0	3	3	0	32	30	0	6	23
CCDC9_HUMAN|Q9Y3X0	CCDC9_HUMAN|Q9Y3X0	CCDC9_HUMAN	Q9Y3X0	Coiled-coil domain-containing protein 9	59699	0	0	3	0	0	0	0	0	0
CCND1_HUMAN|P24385	CCND1_HUMAN|P24385	CCND1_HUMAN	P24385	G1/S-specific cyclin-D1	33727	0	0	0	0	1	2	0	0	0
CCNK_HUMAN|O75909	CCNK_HUMAN|O75909	CCNK_HUMAN	O75909	Cyclin-K	64236	0	0	3	0	0	0	0	0	2
CCNL1_HUMAN|Q9UK58	CCNL1_HUMAN|Q9UK58	CCNL1_HUMAN	Q9UK58	Cyclin-L1	59630	0	0	3	0	0	5	0	0	10
CCNL2_HUMAN|Q96S94	CCNL2_HUMAN|Q96S94	CCNL2_HUMAN	Q96S94	Cyclin-L2	58144	0	0	1	0	0	0	0	0	0
CCYL1_HUMAN|Q8N7R7	CCYL1_HUMAN|Q8N7R7	CCYL1_HUMAN	Q8N7R7	Cyclin-Y-like protein 1	40702	0	0	0	0	1	1	0	0	0
CD11A_HUMAN|Q9UQ88	CD11A_HUMAN|Q9UQ88	CD11A_HUMAN	Q9UQ88	Cyclin-dependent kinase 11A	91356	0	2	16	0	1	12	0	1	17
CD11B_HUMAN|P21127	CD11B_HUMAN|P21127	CD11B_HUMAN	P21127	Cyclin-dependent kinase 11B	92702	0	0	1	0	0	1	0	0	2
CD2B2_HUMAN|O95400	CD2B2_HUMAN|O95400	CD2B2_HUMAN	O95400	CD2 antigen cytoplasmic tail-binding protein 2	37644	0	0	0	0	0	6	0	0	2
CD44_HUMAN|P16070	CD44_HUMAN|P16070	CD44_HUMAN	P16070	CD44 antigen	81533	0	2	19	0	0	12	2	1	10
CD59_HUMAN|P13987	CD59_HUMAN|P13987	CD59_HUMAN	P13987	CD59 glycoprotein	14176	0	8	8	0	9	8	2	5	4
CDC16_HUMAN|Q13042	CDC16_HUMAN|Q13042	CDC16_HUMAN	Q13042	Cell division cycle protein 16 homolog	71651	0	0	0	0	2	1	0	0	2
CDC23_HUMAN|Q9UJX2	CDC23_HUMAN|Q9UJX2	CDC23_HUMAN	Q9UJX2	Cell division cycle protein 23 homolog	68830	0	0	0	0	2	6	0	0	8
CDC45_HUMAN|O75419	CDC45_HUMAN|O75419	CDC45_HUMAN	O75419	Cell division control protein 45 homolog	65565	0	0	4	0	1	6	0	0	4
CDC5L_HUMAN|Q99459	CDC5L_HUMAN|Q99459	CDC5L_HUMAN	Q99459	Cell division cycle 5-like protein	92245	0	1	16	0	2	16	0	0	15
CDC73_HUMAN|Q6P1J9	CDC73_HUMAN|Q6P1J9	CDC73_HUMAN	Q6P1J9	Parafibromin	60573	0	0	0	0	1	0	0	0	0
CDIPT_HUMAN|O14735	CDIPT_HUMAN|O14735	CDIPT_HUMAN	O14735	CDP-diacylglycerol--inositol 3-phosphatidyltransferase	23537	0	5	1	0	8	7	0	4	10
CDK1_HUMAN|P06493	CDK1_HUMAN|P06493	CDK1_HUMAN	P06493	Cyclin-dependent kinase 1	34093	0	6	4	0	16	26	0	2	11
CDK12_HUMAN|Q9NYV4	CDK12_HUMAN|Q9NYV4	CDK12_HUMAN	Q9NYV4	Cyclin-dependent kinase 12	164145	0	0	2	0	0	2	0	0	11
CDK13_HUMAN|Q14004	CDK13_HUMAN|Q14004	CDK13_HUMAN	Q14004	Cyclin-dependent kinase 13	164914	0	0	1	0	0	0	0	0	2
CDK17_HUMAN|Q00537	CDK17_HUMAN|Q00537	CDK17_HUMAN	Q00537	Cyclin-dependent kinase 17	59579	0	0	0	0	1	2	0	0	1
CDK2_HUMAN|P24941	CDK2_HUMAN|P24941	CDK2_HUMAN	P24941	Cyclin-dependent kinase 2	33927	0	0	0	0	1	1	0	0	0
CDK9_HUMAN|P50750	CDK9_HUMAN|P50750	CDK9_HUMAN	P50750	Cyclin-dependent kinase 9	42775	0	0	3	0	2	3	0	0	3
CDKAL_HUMAN|Q5VV42	CDKAL_HUMAN|Q5VV42	CDKAL_HUMAN	Q5VV42	Threonylcarbamoyladenosine tRNA methylthiotransferase	65108	0	0	1	0	2	4	0	0	2
CDSN_HUMAN|Q15517	CDSN_HUMAN|Q15517	CDSN_HUMAN	Q15517	Corneodesmosin	51519	1	1	2	2	4	2	1	0	0
CE170_HUMAN|Q5SW79	CE170_HUMAN|Q5SW79	CE170_HUMAN	Q5SW79	Centrosomal protein of 170 kDa	175283	0	1	1	0	0	1	0	0	2
CE192_HUMAN|Q8TEP8	CE192_HUMAN|Q8TEP8	CE192_HUMAN	Q8TEP8	Centrosomal protein of 192 kDa	213134	0	3	0	0	0	0	0	0	0
CEBOS_HUMAN|A8MTT3	CEBOS_HUMAN|A8MTT3	CEBOS_HUMAN	A8MTT3	Protein CEBPZOS	9335	0	0	0	0	0	2	0	0	0
CEBPB_HUMAN|P17676	CEBPB_HUMAN|P17676	CEBPB_HUMAN	P17676	CCAAT/enhancer-binding protein beta	36103	0	0	8	0	0	7	0	0	11
CEBPD_HUMAN|P49716	CEBPD_HUMAN|P49716	CEBPD_HUMAN	P49716	CCAAT/enhancer-binding protein delta	28465	0	0	1	0	0	0	0	0	1
CEBPZ_HUMAN|Q03701	CEBPZ_HUMAN|Q03701	CEBPZ_HUMAN	Q03701	CCAAT/enhancer-binding protein zeta	120967	0	0	0	0	0	8	0	0	5
CECR5_HUMAN|Q9BXW7	CECR5_HUMAN|Q9BXW7	CECR5_HUMAN	Q9BXW7	Cat eye syndrome critical region protein 5	46318	0	0	0	0	0	1	0	0	3
CEPT1_HUMAN|Q9Y6K0	CEPT1_HUMAN|Q9Y6K0	CEPT1_HUMAN	Q9Y6K0	Choline/ethanolaminephosphotransferase 1	46551	0	0	0	0	4	2	0	0	2
CERS2_HUMAN|Q96G23	CERS2_HUMAN|Q96G23	CERS2_HUMAN	Q96G23	Ceramide synthase 2	44873	0	0	0	0	4	6	0	0	2
CERS6_HUMAN|Q6ZMG9	CERS6_HUMAN|Q6ZMG9	CERS6_HUMAN	Q6ZMG9	Ceramide synthase 6	44887	0	0	0	0	0	2	0	0	0
CFA20_HUMAN|Q9Y6A4	CFA20_HUMAN|Q9Y6A4	CFA20_HUMAN	Q9Y6A4	Cilia- and flagella-associated protein 20	22773	0	1	2	0	0	4	0	0	5
CG043_HUMAN|Q8WVR3	CG043_HUMAN|Q8WVR3	CG043_HUMAN	Q8WVR3	Uncharacterized protein C7orf43	62593	0	21	7	0	5	0	0	23	10
CGAS_HUMAN|Q8N884	CGAS_HUMAN|Q8N884	CGAS_HUMAN	Q8N884	Cyclic GMP-AMP synthase	58811	0	0	1	0	0	0	0	0	1
CGL_HUMAN|P32929	CGL_HUMAN|P32929	CGL_HUMAN	P32929	Cystathionine gamma-lyase	44505	0	0	0	0	1	1	1	1	0
CH10_HUMAN|P61604	CH10_HUMAN|P61604	CH10_HUMAN	P61604	10 kDa heat shock protein, mitochondrial	10931	1	1	1	0	1	1	2	1	1
CH60_HUMAN|P10809	CH60_HUMAN|P10809	CH60_HUMAN	P10809	60 kDa heat shock protein, mitochondrial	61051	9	42	32	14	89	92	10	42	55
CHCH1_HUMAN|Q96BP2	CHCH1_HUMAN|Q96BP2	CHCH1_HUMAN	Q96BP2	Coiled-coil-helix-coiled-coil-helix domain-containing protein 1	13474	0	0	0	0	2	2	0	0	2
CHD2_HUMAN|O14647	CHD2_HUMAN|O14647	CHD2_HUMAN	O14647	Chromodomain-helicase-DNA-binding protein 2	211332	0	0	2	0	0	0	0	0	0
CHD3_HUMAN|Q12873	CHD3_HUMAN|Q12873	CHD3_HUMAN	Q12873	Chromodomain-helicase-DNA-binding protein 3	226579	0	0	7	0	0	1	1	0	1
CHD4_HUMAN|Q14839	CHD4_HUMAN|Q14839	CHD4_HUMAN	Q14839	Chromodomain-helicase-DNA-binding protein 4	217993	0	0	10	0	0	1	0	0	2
CHDH_HUMAN|Q8NE62	CHDH_HUMAN|Q8NE62	CHDH_HUMAN	Q8NE62	Choline dehydrogenase, mitochondrial	65354	0	1	1	0	1	0	0	0	0
CHIP_HUMAN|Q9UNE7	CHIP_HUMAN|Q9UNE7	CHIP_HUMAN	Q9UNE7	E3 ubiquitin-protein ligase CHIP	34854	0	0	0	0	0	1	0	0	0
CHM1A_HUMAN|Q9HD42	CHM1A_HUMAN|Q9HD42	CHM1A_HUMAN	Q9HD42	Charged multivesicular body protein 1a	21701	0	2	7	0	2	5	0	6	5
CHM1B_HUMAN|Q7LBR1	CHM1B_HUMAN|Q7LBR1	CHM1B_HUMAN	Q7LBR1	Charged multivesicular body protein 1b	22108	0	2	2	0	1	3	0	3	4
CHM2A_HUMAN|O43633	CHM2A_HUMAN|O43633	CHM2A_HUMAN	O43633	Charged multivesicular body protein 2a	25102	0	0	4	0	2	6	0	8	5
CHM2B_HUMAN|Q9UQN3	CHM2B_HUMAN|Q9UQN3	CHM2B_HUMAN	Q9UQN3	Charged multivesicular body protein 2b	23905	0	0	1	0	0	2	0	1	1
CHM4B_HUMAN|Q9H444	CHM4B_HUMAN|Q9H444	CHM4B_HUMAN	Q9H444	Charged multivesicular body protein 4b	24948	0	3	3	0	3	3	0	10	3
CHMP3_HUMAN|Q9Y3E7	CHMP3_HUMAN|Q9Y3E7	CHMP3_HUMAN	Q9Y3E7	Charged multivesicular body protein 3	25071	0	0	0	0	3	1	0	2	3
CHMP5_HUMAN|Q9NZZ3	CHMP5_HUMAN|Q9NZZ3	CHMP5_HUMAN	Q9NZZ3	Charged multivesicular body protein 5	24569	0	2	5	0	4	4	0	4	4
CHP1_HUMAN|Q99653	CHP1_HUMAN|Q99653	CHP1_HUMAN	Q99653	Calcineurin B homologous protein 1	22455	0	0	0	0	1	2	0	0	1
CHRC1_HUMAN|Q9NRG0	CHRC1_HUMAN|Q9NRG0	CHRC1_HUMAN	Q9NRG0	Chromatin accessibility complex protein 1	14709	0	0	0	0	0	1	0	0	0
CHTOP_HUMAN|Q9Y3Y2	CHTOP_HUMAN|Q9Y3Y2	CHTOP_HUMAN	Q9Y3Y2	Chromatin target of PRMT1 protein	26395	0	2	8	0	2	9	0	2	10
CIA30_HUMAN|Q9Y375	CIA30_HUMAN|Q9Y375	CIA30_HUMAN	Q9Y375	Complex I intermediate-associated protein 30, mitochondrial	37761	0	0	0	0	1	5	0	0	0
CIAO1_HUMAN|O76071	CIAO1_HUMAN|O76071	CIAO1_HUMAN	O76071	Probable cytosolic iron-sulfur protein assembly protein CIAO1	37838	0	0	0	0	1	7	0	0	4
CING_HUMAN|Q9P2M7	CING_HUMAN|Q9P2M7	CING_HUMAN	Q9P2M7	Cingulin	136378	0	20	15	0	83	18	0	11	0
CIP2A_HUMAN|Q8TCG1	CIP2A_HUMAN|Q8TCG1	CIP2A_HUMAN	Q8TCG1	Protein CIP2A	102179	0	0	0	0	1	9	0	0	5
CIR1_HUMAN|Q86X95	CIR1_HUMAN|Q86X95	CIR1_HUMAN	Q86X95	Corepressor interacting with RBPJ 1	52310	0	1	5	1	0	0	0	0	2
CIRBP_HUMAN|Q14011	CIRBP_HUMAN|Q14011	CIRBP_HUMAN	Q14011	Cold-inducible RNA-binding protein	18646	0	0	1	0	0	1	0	0	1
CISD1_HUMAN|Q9NZ45	CISD1_HUMAN|Q9NZ45	CISD1_HUMAN	Q9NZ45	CDGSH iron-sulfur domain-containing protein 1	12198	0	1	3	0	5	10	0	1	5
CISD2_HUMAN|Q8N5K1	CISD2_HUMAN|Q8N5K1	CISD2_HUMAN	Q8N5K1	CDGSH iron-sulfur domain-containing protein 2	15277	0	0	0	0	1	2	0	0	0
CISD3_HUMAN|P0C7P0	CISD3_HUMAN|P0C7P0	CISD3_HUMAN	P0C7P0	CDGSH iron-sulfur domain-containing protein 3, mitochondrial	14214	0	0	0	0	1	3	0	0	3
CK057_HUMAN|Q6ZUT1	CK057_HUMAN|Q6ZUT1	CK057_HUMAN	Q6ZUT1	Uncharacterized protein C11orf57	34108	0	0	0	1	0	0	0	0	0
CK098_HUMAN|E9PRG8	CK098_HUMAN|E9PRG8	CK098_HUMAN	E9PRG8	Uncharacterized protein C11orf98	13797	0	1	1	0	1	2	1	2	2
CK5P1_HUMAN|Q96SZ6	CK5P1_HUMAN|Q96SZ6	CK5P1_HUMAN	Q96SZ6	CDK5 regulatory subunit-associated protein 1	67684	0	0	1	0	0	1	0	0	0
CK5P3_HUMAN|Q96JB5	CK5P3_HUMAN|Q96JB5	CK5P3_HUMAN	Q96JB5	CDK5 regulatory subunit-associated protein 3	56917	0	0	0	0	12	12	0	1	10
CKAP2_HUMAN|Q8WWK9	CKAP2_HUMAN|Q8WWK9	CKAP2_HUMAN	Q8WWK9	Cytoskeleton-associated protein 2	76982	0	0	0	0	0	1	0	0	1
CKAP4_HUMAN|Q07065	CKAP4_HUMAN|Q07065	CKAP4_HUMAN	Q07065	Cytoskeleton-associated protein 4	66018	0	0	4	0	0	6	0	0	5
CKAP5_HUMAN|Q14008	CKAP5_HUMAN|Q14008	CKAP5_HUMAN	Q14008	Cytoskeleton-associated protein 5	225482	0	0	0	0	5	26	0	0	0
CKP2L_HUMAN|Q8IYA6	CKP2L_HUMAN|Q8IYA6	CKP2L_HUMAN	Q8IYA6	Cytoskeleton-associated protein 2-like	83582	2	0	0	13	0	0	0	0	0
CL029_HUMAN|Q8N999	CL029_HUMAN|Q8N999	CL029_HUMAN	Q8N999	Uncharacterized protein C12orf29	37488	0	0	0	0	1	3	0	0	0
CLAP1_HUMAN|Q7Z460	CLAP1_HUMAN|Q7Z460	CLAP1_HUMAN	Q7Z460	CLIP-associating protein 1	169441	0	0	0	0	1	1	0	0	0
CLASR_HUMAN|Q8N2M8	CLASR_HUMAN|Q8N2M8	CLASR_HUMAN	Q8N2M8	CLK4-associating serine/arginine rich protein	77157	0	0	1	0	0	1	0	0	3
CLD1_HUMAN|O95832	CLD1_HUMAN|O95832	CLD1_HUMAN	O95832	Claudin-1	22742	0	1	1	0	3	5	0	1	4
CLD11_HUMAN|O75508	CLD11_HUMAN|O75508	CLD11_HUMAN	O75508	Claudin-11	21992	0	1	1	0	2	2	0	0	1
CLH1_HUMAN|Q00610	CLH1_HUMAN|Q00610	CLH1_HUMAN	Q00610	Clathrin heavy chain 1	191604	0	17	13	0	27	7	3	12	4
CLIC1_HUMAN|O00299	CLIC1_HUMAN|O00299	CLIC1_HUMAN	O00299	Chloride intracellular channel protein 1	26921	0	0	1	0	0	1	0	0	0
CLK2_HUMAN|P49760	CLK2_HUMAN|P49760	CLK2_HUMAN	P49760	Dual specificity protein kinase CLK2	60087	0	2	3	0	0	1	0	0	4
CLK3_HUMAN|P49761	CLK3_HUMAN|P49761	CLK3_HUMAN	P49761	Dual specificity protein kinase CLK3	73511	0	2	1	0	0	0	0	0	1
CLN6_HUMAN|Q9NWW5	CLN6_HUMAN|Q9NWW5	CLN6_HUMAN	Q9NWW5	Ceroid-lipofuscinosis neuronal protein 6	35917	0	0	0	0	1	1	0	0	2
CLP1L_HUMAN|Q96KA5	CLP1L_HUMAN|Q96KA5	CLP1L_HUMAN	Q96KA5	Cleft lip and palate transmembrane protein 1-like protein	62225	0	0	0	0	2	1	0	0	1
CLPB_HUMAN|Q9H078	CLPB_HUMAN|Q9H078	CLPB_HUMAN	Q9H078	Caseinolytic peptidase B protein homolog	78724	0	12	9	0	3	1	0	4	1
CLPX_HUMAN|O76031	CLPX_HUMAN|O76031	CLPX_HUMAN	O76031	ATP-dependent Clp protease ATP-binding subunit clpX-like, mitochondrial	69219	4	0	2	1	11	15	0	0	3
CMC1_HUMAN|O75746	CMC1_HUMAN|O75746	CMC1_HUMAN	O75746	Calcium-binding mitochondrial carrier protein Aralar1	74757	0	7	8	0	22	41	0	10	43
CMC2_HUMAN|Q9UJS0	CMC2_HUMAN|Q9UJS0	CMC2_HUMAN	Q9UJS0	Calcium-binding mitochondrial carrier protein Aralar2	74171	0	4	6	0	21	32	0	9	41
CMTD1_HUMAN|Q86VU5	CMTD1_HUMAN|Q86VU5	CMTD1_HUMAN	Q86VU5	Catechol O-methyltransferase domain-containing protein 1	28807	0	0	0	0	0	1	0	0	0
CN166_HUMAN|Q9Y224	CN166_HUMAN|Q9Y224	CN166_HUMAN	Q9Y224	UPF0568 protein C14orf166	28066	0	2	1	0	1	2	0	1	1
CN37_HUMAN|P09543	CN37_HUMAN|P09543	CN37_HUMAN	P09543	2',3'-cyclic-nucleotide 3'-phosphodiesterase	47576	0	0	0	0	3	5	0	0	3
CND1_HUMAN|Q15021	CND1_HUMAN|Q15021	CND1_HUMAN	Q15021	Condensin complex subunit 1	157173	0	0	0	0	6	24	0	0	7
CND2_HUMAN|Q15003	CND2_HUMAN|Q15003	CND2_HUMAN	Q15003	Condensin complex subunit 2	82558	0	0	0	0	1	2	0	0	0
CND3_HUMAN|Q9BPX3	CND3_HUMAN|Q9BPX3	CND3_HUMAN	Q9BPX3	Condensin complex subunit 3	114327	0	0	0	0	6	24	0	0	12
CNDD3_HUMAN|P42695	CNDD3_HUMAN|P42695	CNDD3_HUMAN	P42695	Condensin-2 complex subunit D3	168881	0	0	1	0	1	11	0	0	8
CNIH4_HUMAN|Q9P003	CNIH4_HUMAN|Q9P003	CNIH4_HUMAN	Q9P003	Protein cornichon homolog 4	16092	0	1	1	0	2	2	0	1	2
CNNM4_HUMAN|Q6P4Q7	CNNM4_HUMAN|Q6P4Q7	CNNM4_HUMAN	Q6P4Q7	Metal transporter CNNM4	86602	2	0	0	4	3	1	4	1	3
CNOT1_HUMAN|A5YKK6	CNOT1_HUMAN|A5YKK6	CNOT1_HUMAN	A5YKK6	CCR4-NOT transcription complex subunit 1	266924	0	2	0	0	10	19	0	1	6
CNOT2_HUMAN|Q9NZN8	CNOT2_HUMAN|Q9NZN8	CNOT2_HUMAN	Q9NZN8	CCR4-NOT transcription complex subunit 2	59734	0	0	0	0	2	2	0	0	1
CNOT7_HUMAN|Q9UIV1	CNOT7_HUMAN|Q9UIV1	CNOT7_HUMAN	Q9UIV1	CCR4-NOT transcription complex subunit 7	32743	0	0	0	0	2	4	0	1	1
CO052_HUMAN|Q6ZUT6	CO052_HUMAN|Q6ZUT6	CO052_HUMAN	Q6ZUT6	Uncharacterized protein C15orf52	57321	0	0	5	0	0	4	0	0	6
CO061_HUMAN|A6NNL5	CO061_HUMAN|A6NNL5	CO061_HUMAN	A6NNL5	Uncharacterized protein C15orf61	18089	0	0	0	0	0	1	0	0	1
CO1A1_HUMAN|P02452	CO1A1_HUMAN|P02452	CO1A1_HUMAN	P02452	Collagen alpha-1(I) chain	138932	0	0	0	16	0	0	0	0	0
CO1A2_HUMAN|P08123	CO1A2_HUMAN|P08123	CO1A2_HUMAN	P08123	Collagen alpha-2(I) chain	129305	0	0	0	2	0	0	0	0	0
CO3_HUMAN|P01024	CO3_HUMAN|P01024	CO3_HUMAN	P01024	Complement C3	187138	1	4	4	3	4	6	2	7	13
CO3A1_HUMAN|P02461	CO3A1_HUMAN|P02461	CO3A1_HUMAN	P02461	Collagen alpha-1(III) chain	138555	0	0	0	1	0	0	0	0	0
CO4A_HUMAN|P0C0L4	CO4A_HUMAN|P0C0L4	CO4A_HUMAN	P0C0L4	Complement C4-A	192774	4	2	7	5	4	5	3	2	5
CO4A1_HUMAN|P02462	CO4A1_HUMAN|P02462	CO4A1_HUMAN	P02462	Collagen alpha-1(IV) chain	160605	0	8	2	0	8	0	0	6	1
CO4A2_HUMAN|P08572	CO4A2_HUMAN|P08572	CO4A2_HUMAN	P08572	Collagen alpha-2(IV) chain	167543	0	7	1	0	4	1	0	2	0
CO4A3_HUMAN|Q01955	CO4A3_HUMAN|Q01955	CO4A3_HUMAN	Q01955	Collagen alpha-3(IV) chain	161802	0	3	0	0	1	0	0	2	0
CO4A6_HUMAN|Q14031	CO4A6_HUMAN|Q14031	CO4A6_HUMAN	Q14031	Collagen alpha-6(IV) chain	163796	0	0	0	0	0	0	0	1	0
CO7A1_HUMAN|Q02388	CO7A1_HUMAN|Q02388	CO7A1_HUMAN	Q02388	Collagen alpha-1(VII) chain	295202	0	6	0	0	0	0	0	0	0
CO8A1_HUMAN|P27658	CO8A1_HUMAN|P27658	CO8A1_HUMAN	P27658	Collagen alpha-1(VIII) chain	73359	2	1	3	8	1	1	0	0	0
COA1_HUMAN|Q9GZY4	COA1_HUMAN|Q9GZY4	COA1_HUMAN	Q9GZY4	Cytochrome c oxidase assembly factor 1 homolog	16693	0	0	0	0	0	2	0	0	2
COA3_HUMAN|Q9Y2R0	COA3_HUMAN|Q9Y2R0	COA3_HUMAN	Q9Y2R0	Cytochrome c oxidase assembly factor 3 homolog, mitochondrial	11730	0	1	2	0	3	5	0	2	3
COASY_HUMAN|Q13057	COASY_HUMAN|Q13057	COASY_HUMAN	Q13057	Bifunctional coenzyme A synthase	62325	0	0	0	0	5	8	0	0	6
COF1_HUMAN|P23528	COF1_HUMAN|P23528	COF1_HUMAN	P23528	Cofilin-1	18501	2	8	13	5	15	15	24	20	9
COF2_HUMAN|Q9Y281	COF2_HUMAN|Q9Y281	COF2_HUMAN	Q9Y281	Cofilin-2	18735	0	0	1	0	1	1	0	0	0
COG1_HUMAN|Q8WTW3	COG1_HUMAN|Q8WTW3	COG1_HUMAN	Q8WTW3	Conserved oligomeric Golgi complex subunit 1	108972	0	0	0	0	2	5	0	0	1
COG2_HUMAN|Q14746	COG2_HUMAN|Q14746	COG2_HUMAN	Q14746	Conserved oligomeric Golgi complex subunit 2	83203	0	0	0	0	6	9	0	0	5
COG4_HUMAN|Q9H9E3	COG4_HUMAN|Q9H9E3	COG4_HUMAN	Q9H9E3	Conserved oligomeric Golgi complex subunit 4	89078	0	0	0	0	1	2	0	0	0
COG6_HUMAN|Q9Y2V7	COG6_HUMAN|Q9Y2V7	COG6_HUMAN	Q9Y2V7	Conserved oligomeric Golgi complex subunit 6	73275	0	0	0	0	2	3	0	0	0
COG8_HUMAN|Q96MW5	COG8_HUMAN|Q96MW5	COG8_HUMAN	Q96MW5	Conserved oligomeric Golgi complex subunit 8	68419	0	0	0	0	0	2	0	0	0
COGA1_HUMAN|Q07092	COGA1_HUMAN|Q07092	COGA1_HUMAN	Q07092	Collagen alpha-1(XVI) chain	157742	0	2	0	0	13	1	0	23	1
COIA1_HUMAN|P39060	COIA1_HUMAN|P39060	COIA1_HUMAN	P39060	Collagen alpha-1(XVIII) chain	178177	0	59	23	0	51	17	0	39	18
COMD2_HUMAN|Q86X83	COMD2_HUMAN|Q86X83	COMD2_HUMAN	Q86X83	COMM domain-containing protein 2	22743	0	0	0	0	0	1	0	0	0
COMD3_HUMAN|Q9UBI1	COMD3_HUMAN|Q9UBI1	COMD3_HUMAN	Q9UBI1	COMM domain-containing protein 3	22149	0	0	0	0	0	1	0	0	0
COMT_HUMAN|P21964	COMT_HUMAN|P21964	COMT_HUMAN	P21964	Catechol O-methyltransferase	30035	0	1	1	0	7	9	0	1	4
COPA_HUMAN|P53621	COPA_HUMAN|P53621	COPA_HUMAN	P53621	Coatomer subunit alpha	138338	0	23	30	0	97	164	0	30	120
COPB_HUMAN|P53618	COPB_HUMAN|P53618	COPB_HUMAN	P53618	Coatomer subunit beta	107136	0	7	18	0	70	124	0	16	123
COPB2_HUMAN|P35606	COPB2_HUMAN|P35606	COPB2_HUMAN	P35606	Coatomer subunit beta'	102481	0	2	7	0	16	33	0	0	24
COPD_HUMAN|P48444	COPD_HUMAN|P48444	COPD_HUMAN	P48444	Coatomer subunit delta	57207	0	6	9	0	27	24	0	9	19
COPE_HUMAN|O14579	COPE_HUMAN|O14579	COPE_HUMAN	O14579	Coatomer subunit epsilon	34480	0	6	13	0	15	32	0	9	26
COPG1_HUMAN|Q9Y678	COPG1_HUMAN|Q9Y678	COPG1_HUMAN	Q9Y678	Coatomer subunit gamma-1	97713	0	0	3	1	36	68	0	4	34
COPG2_HUMAN|Q9UBF2	COPG2_HUMAN|Q9UBF2	COPG2_HUMAN	Q9UBF2	Coatomer subunit gamma-2	97617	0	0	0	0	2	6	0	0	0
COPZ1_HUMAN|P61923	COPZ1_HUMAN|P61923	COPZ1_HUMAN	P61923	Coatomer subunit zeta-1	20197	0	0	1	0	5	7	0	1	5
COQ5_HUMAN|Q5HYK3	COQ5_HUMAN|Q5HYK3	COQ5_HUMAN	Q5HYK3	2-methoxy-6-polyprenyl-1,4-benzoquinol methylase, mitochondrial	37138	0	0	0	0	0	4	0	0	6
COR1C_HUMAN|Q9ULV4	COR1C_HUMAN|Q9ULV4	COR1C_HUMAN	Q9ULV4	Coronin-1C	53246	0	0	7	0	4	7	0	0	1
COR2A_HUMAN|Q92828	COR2A_HUMAN|Q92828	COR2A_HUMAN	Q92828	Coronin-2A	59760	0	0	2	0	5	1	0	0	0
COT1_HUMAN|P10589	COT1_HUMAN|P10589	COT1_HUMAN	P10589	COUP transcription factor 1	46153	0	0	0	0	1	1	0	0	1
COX15_HUMAN|Q7KZN9	COX15_HUMAN|Q7KZN9	COX15_HUMAN	Q7KZN9	Cytochrome c oxidase assembly protein COX15 homolog	46027	0	3	4	0	3	11	0	1	10
COX16_HUMAN|Q9P0S2	COX16_HUMAN|Q9P0S2	COX16_HUMAN	Q9P0S2	Cytochrome c oxidase assembly protein COX16 homolog, mitochondrial	12292	0	0	0	0	1	3	0	0	2
COX18_HUMAN|Q8N8Q8	COX18_HUMAN|Q8N8Q8	COX18_HUMAN	Q8N8Q8	Mitochondrial inner membrane protein COX18	37060	0	0	0	0	0	1	0	0	0
COX2_HUMAN|P00403	COX2_HUMAN|P00403	COX2_HUMAN	P00403	Cytochrome c oxidase subunit 2	25563	0	1	2	0	2	2	0	2	2
COX20_HUMAN|Q5RI15	COX20_HUMAN|Q5RI15	COX20_HUMAN	Q5RI15	Cytochrome c oxidase protein 20 homolog	13290	0	0	0	0	2	1	0	0	1
COX41_HUMAN|P13073	COX41_HUMAN|P13073	COX41_HUMAN	P13073	Cytochrome c oxidase subunit 4 isoform 1, mitochondrial	19575	0	4	5	0	6	12	0	2	3
COX5A_HUMAN|P20674	COX5A_HUMAN|P20674	COX5A_HUMAN	P20674	Cytochrome c oxidase subunit 5A, mitochondrial	16761	0	1	1	0	1	2	0	1	2
COX6C_HUMAN|P09669	COX6C_HUMAN|P09669	COX6C_HUMAN	P09669	Cytochrome c oxidase subunit 6C	8780	0	0	1	0	1	1	0	0	1
COX7R_HUMAN|O14548	COX7R_HUMAN|O14548	COX7R_HUMAN	O14548	Cytochrome c oxidase subunit 7A-related protein, mitochondrial	12613	0	0	0	0	0	3	0	0	2
CP100_HUMAN|Q494V2	CP100_HUMAN|Q494V2	--	--	--	--	0	0	0	1	0	0	0	0	0
CP131_HUMAN|Q9UPN4	CP131_HUMAN|Q9UPN4	CP131_HUMAN	Q9UPN4	Centrosomal protein of 131 kDa	122142	0	1	0	0	0	0	0	0	0
CP24A_HUMAN|Q07973	CP24A_HUMAN|Q07973	CP24A_HUMAN	Q07973	1,25-dihydroxyvitamin D(3) 24-hydroxylase, mitochondrial	58872	0	0	0	0	18	6	0	0	0
CPNE2_HUMAN|Q96FN4	CPNE2_HUMAN|Q96FN4	CPNE2_HUMAN	Q96FN4	Copine-2	61186	0	2	2	0	4	2	0	2	2
CPNE3_HUMAN|O75131	CPNE3_HUMAN|O75131	CPNE3_HUMAN	O75131	Copine-3	60127	0	1	0	0	5	0	0	0	0
CPNE5_HUMAN|Q9HCH3	CPNE5_HUMAN|Q9HCH3	CPNE5_HUMAN	Q9HCH3	Copine-5	65730	0	0	0	0	1	0	0	1	0
CPNE8_HUMAN|Q86YQ8	CPNE8_HUMAN|Q86YQ8	CPNE8_HUMAN	Q86YQ8	Copine-8	63104	0	1	1	0	3	2	0	4	1
CPNS1_HUMAN|P04632	CPNS1_HUMAN|P04632	CPNS1_HUMAN	P04632	Calpain small subunit 1	28314	0	4	2	0	11	12	0	5	13
CPNS2_HUMAN|Q96L46	CPNS2_HUMAN|Q96L46	CPNS2_HUMAN	Q96L46	Calpain small subunit 2	27658	0	0	0	0	2	2	0	0	2
CPS4L_HUMAN|A6NMK7	CPS4L_HUMAN|A6NMK7	CPS4L_HUMAN	A6NMK7	Putative cleavage and polyadenylation specificity factor subunit 4-like protein	20726	0	1	2	0	1	3	0	0	4
CPSF1_HUMAN|Q10570	CPSF1_HUMAN|Q10570	CPSF1_HUMAN	Q10570	Cleavage and polyadenylation specificity factor subunit 1	160875	0	55	130	0	14	114	0	12	170
CPSF2_HUMAN|Q9P2I0	CPSF2_HUMAN|Q9P2I0	CPSF2_HUMAN	Q9P2I0	Cleavage and polyadenylation specificity factor subunit 2	88482	0	27	69	0	10	71	0	10	101
CPSF3_HUMAN|Q9UKF6	CPSF3_HUMAN|Q9UKF6	CPSF3_HUMAN	Q9UKF6	Cleavage and polyadenylation specificity factor subunit 3	77481	0	18	35	0	5	37	0	6	49
CPSF4_HUMAN|O95639	CPSF4_HUMAN|O95639	CPSF4_HUMAN	O95639	Cleavage and polyadenylation specificity factor subunit 4	30253	0	13	26	0	3	34	0	7	38
CPSF5_HUMAN|O43809	CPSF5_HUMAN|O43809	CPSF5_HUMAN	O43809	Cleavage and polyadenylation specificity factor subunit 5	26225	0	47	51	0	25	45	0	22	59
CPSF6_HUMAN|Q16630	CPSF6_HUMAN|Q16630	CPSF6_HUMAN	Q16630	Cleavage and polyadenylation specificity factor subunit 6	59206	0	41	49	0	19	42	0	14	70
CPSF6_HUMAN|Q16630-2	CPSF6_HUMAN|Q16630-2	CPSF6_HUMAN	Q16630-2	Cleavage and polyadenylation specificity factor subunit 6 (isoform 2)	59206	0	1	3	0	0	0	0	0	3
CPSF7_HUMAN|Q8N684	CPSF7_HUMAN|Q8N684	CPSF7_HUMAN	Q8N684	Cleavage and polyadenylation specificity factor subunit 7	52047	0	40	40	0	28	33	0	21	40
CPSM_HUMAN|P31327	CPSM_HUMAN|P31327	CPSM_HUMAN	P31327	Carbamoyl-phosphate synthase [ammonia], mitochondrial	164930	0	0	1	0	6	1	0	1	6
CPT1A_HUMAN|P50416	CPT1A_HUMAN|P50416	CPT1A_HUMAN	P50416	Carnitine O-palmitoyltransferase 1, liver isoform	88362	0	4	7	1	55	73	1	11	48
CPVL_HUMAN|Q9H3G5	CPVL_HUMAN|Q9H3G5	CPVL_HUMAN	Q9H3G5	Probable serine carboxypeptidase CPVL	54160	0	0	0	0	1	0	0	7	0
CQ062_HUMAN|Q9BQA9	CQ062_HUMAN|Q9BQA9	CQ062_HUMAN	Q9BQA9	Uncharacterized protein C17orf62	20772	0	0	0	0	2	2	0	0	1
CRBG3_HUMAN|Q68DQ2	CRBG3_HUMAN|Q68DQ2	CRBG3_HUMAN	Q68DQ2	Very large A-kinase anchor protein	330614	0	0	1	0	0	1	0	0	0
CRCM1_HUMAN|Q96D31	CRCM1_HUMAN|Q96D31	CRCM1_HUMAN	Q96D31	Calcium release-activated calcium channel protein 1	32666	0	0	0	0	0	1	0	0	1
CRCT1_HUMAN|Q9UGL9	CRCT1_HUMAN|Q9UGL9	CRCT1_HUMAN	Q9UGL9	Cysteine-rich C-terminal protein 1	9735	0	0	0	0	2	0	0	0	0
CREG1_HUMAN|O75629	CREG1_HUMAN|O75629	CREG1_HUMAN	O75629	Protein CREG1	24073	0	0	0	0	2	0	0	0	0
CRKL_HUMAN|P46109	CRKL_HUMAN|P46109	CRKL_HUMAN	P46109	Crk-like protein	33775	0	1	2	0	0	7	0	0	5
CRNL1_HUMAN|Q9BZJ0	CRNL1_HUMAN|Q9BZJ0	CRNL1_HUMAN	Q9BZJ0	Crooked neck-like protein 1	100446	0	0	5	0	0	9	0	0	10
CRTAP_HUMAN|O75718	CRTAP_HUMAN|O75718	CRTAP_HUMAN	O75718	Cartilage-associated protein	46559	0	2	1	0	7	8	0	0	4
CRYAB_HUMAN|P02511	CRYAB_HUMAN|P02511	CRYAB_HUMAN	P02511	Alpha-crystallin B chain	20157	0	0	0	0	3	3	0	0	1
CS025_HUMAN|Q9UFG5	CS025_HUMAN|Q9UFG5	CS025_HUMAN	Q9UFG5	UPF0449 protein C19orf25	12876	0	0	0	0	0	1	0	0	1
CS052_HUMAN|Q9BSF4	CS052_HUMAN|Q9BSF4	CS052_HUMAN	Q9BSF4	Uncharacterized protein C19orf52	29231	0	2	1	0	4	7	0	2	7
CSH1_HUMAN|P0DML2	CSH1_HUMAN|P0DML2	CSH1_HUMAN	P0DML2	Chorionic somatomammotropin hormone 1	25019	5	2	2	4	1	1	4	2	2
CSK21_HUMAN|P68400	CSK21_HUMAN|P68400	CSK21_HUMAN	P68400	Casein kinase II subunit alpha	45141	0	0	0	0	6	10	0	0	7
CSK22_HUMAN|P19784	CSK22_HUMAN|P19784	CSK22_HUMAN	P19784	Casein kinase II subunit alpha'	41211	0	5	8	0	3	7	0	0	4
CSK2B_HUMAN|P67870	CSK2B_HUMAN|P67870	CSK2B_HUMAN	P67870	Casein kinase II subunit beta	24941	0	2	1	0	0	0	0	0	3
CSTF1_HUMAN|Q05048	CSTF1_HUMAN|Q05048	CSTF1_HUMAN	Q05048	Cleavage stimulation factor subunit 1	48355	0	0	5	0	0	1	0	0	3
CSTF2_HUMAN|P33240	CSTF2_HUMAN|P33240	CSTF2_HUMAN	P33240	Cleavage stimulation factor subunit 2	60956	0	2	13	0	0	4	0	0	7
CSTF3_HUMAN|Q12996	CSTF3_HUMAN|Q12996	CSTF3_HUMAN	Q12996	Cleavage stimulation factor subunit 3	82917	0	8	26	0	0	22	0	0	25
CSTFT_HUMAN|Q9H0L4	CSTFT_HUMAN|Q9H0L4	CSTFT_HUMAN	Q9H0L4	Cleavage stimulation factor subunit 2 tau variant	64432	0	0	1	0	0	2	0	0	1
CTBL1_HUMAN|Q8WYA6	CTBL1_HUMAN|Q8WYA6	CTBL1_HUMAN	Q8WYA6	Beta-catenin-like protein 1	65170	0	0	2	0	3	1	0	0	0
CTBP1_HUMAN|Q13363	CTBP1_HUMAN|Q13363	CTBP1_HUMAN	Q13363	C-terminal-binding protein 1	47532	0	0	5	0	0	0	0	0	2
CTBP2_HUMAN|P56545	CTBP2_HUMAN|P56545	CTBP2_HUMAN	P56545	C-terminal-binding protein 2	48942	0	0	3	0	0	0	0	0	1
CTF18_HUMAN|Q8WVB6	CTF18_HUMAN|Q8WVB6	CTF18_HUMAN	Q8WVB6	Chromosome transmission fidelity protein 18 homolog	107377	0	0	0	0	4	6	0	0	3
CTF8_HUMAN|P0CG13	CTF8_HUMAN|P0CG13	CTF8_HUMAN	P0CG13	Chromosome transmission fidelity protein 8 homolog	13312	0	0	0	0	0	1	0	0	0
CTGF_HUMAN|P29279	CTGF_HUMAN|P29279	CTGF_HUMAN	P29279	Connective tissue growth factor	38089	0	0	0	0	3	5	0	0	0
CTNA1_HUMAN|P35221	CTNA1_HUMAN|P35221	CTNA1_HUMAN	P35221	Catenin alpha-1	100065	0	8	6	0	27	27	1	10	20
CTNB1_HUMAN|P35222	CTNB1_HUMAN|P35222	CTNB1_HUMAN	P35222	Catenin beta-1	85491	0	3	8	1	31	30	8	7	14
CTND1_HUMAN|O60716	CTND1_HUMAN|O60716	CTND1_HUMAN	O60716	Catenin delta-1	108164	0	7	2	0	72	51	0	11	12
CTRO_HUMAN|O14578	CTRO_HUMAN|O14578	CTRO_HUMAN	O14578	Citron Rho-interacting kinase	231418	0	55	16	0	13	4	0	13	3
CTRO_HUMAN|O14578-3	CTRO_HUMAN|O14578-3	CTRO_HUMAN	O14578-3	Citron Rho-interacting kinase (isoform 3)	231418	0	1	0	0	0	0	0	0	0
CUL4A_HUMAN|Q13619	CUL4A_HUMAN|Q13619	CUL4A_HUMAN	Q13619	Cullin-4A	87675	0	0	0	0	2	1	0	0	0
CUL7_HUMAN|Q14999	CUL7_HUMAN|Q14999	CUL7_HUMAN	Q14999	Cullin-7	191150	0	16	1	0	1	1	0	4	11
CWC15_HUMAN|Q9P013	CWC15_HUMAN|Q9P013	CWC15_HUMAN	Q9P013	Spliceosome-associated protein CWC15 homolog	26622	0	0	3	0	0	1	0	0	0
CWC22_HUMAN|Q9HCG8	CWC22_HUMAN|Q9HCG8	CWC22_HUMAN	Q9HCG8	Pre-mRNA-splicing factor CWC22 homolog	105460	0	2	2	0	0	3	0	0	2
CWC27_HUMAN|Q6UX04	CWC27_HUMAN|Q6UX04	CWC27_HUMAN	Q6UX04	Peptidyl-prolyl cis-trans isomerase CWC27 homolog	53844	0	1	2	0	0	2	0	0	1
CX056_HUMAN|Q9H5V9	CX056_HUMAN|Q9H5V9	CX056_HUMAN	Q9H5V9	UPF0428 protein CXorf56	25623	0	2	2	0	0	1	0	0	2
CX7A2_HUMAN|P14406	CX7A2_HUMAN|P14406	CX7A2_HUMAN	P14406	Cytochrome c oxidase subunit 7A2, mitochondrial	9395	0	1	0	0	2	2	0	1	2
CXA1_HUMAN|P17302	CXA1_HUMAN|P17302	CXA1_HUMAN	P17302	Gap junction alpha-1 protein	43006	0	18	13	0	12	3	0	0	0
CXG1_HUMAN|P36383	CXG1_HUMAN|P36383	CXG1_HUMAN	P36383	Gap junction gamma-1 protein	45467	0	0	1	0	1	1	0	0	0
CY1_HUMAN|P08574	CY1_HUMAN|P08574	CY1_HUMAN	P08574	Cytochrome c1, heme protein, mitochondrial	35420	0	0	0	0	3	8	0	0	6
CYC_HUMAN|P99999	CYC_HUMAN|P99999	CYC_HUMAN	P99999	Cytochrome c	11748	0	0	1	0	1	3	0	0	0
CYFP1_HUMAN|Q7L576	CYFP1_HUMAN|Q7L576	CYFP1_HUMAN	Q7L576	Cytoplasmic FMR1-interacting protein 1	145174	0	3	7	0	2	11	0	1	12
CYH1_HUMAN|Q15438	CYH1_HUMAN|Q15438	CYH1_HUMAN	Q15438	Cytohesin-1	46410	0	0	0	0	1	0	0	0	0
CYR61_HUMAN|O00622	CYR61_HUMAN|O00622	CYR61_HUMAN	O00622	Protein CYR61	42024	0	1	5	0	6	20	0	0	1
CYTA_HUMAN|P01040	CYTA_HUMAN|P01040	CYTA_HUMAN	P01040	Cystatin-A	11005	3	1	2	5	8	1	2	0	1
CYTB_HUMAN|P04080	CYTB_HUMAN|P04080	CYTB_HUMAN	P04080	Cystatin-B	11138	0	0	0	0	1	0	0	0	0
CYTM_HUMAN|Q15828	CYTM_HUMAN|Q15828	CYTM_HUMAN	Q15828	Cystatin-M	16510	0	0	0	0	3	1	0	0	0
CYTM1_HUMAN|Q9H1C7	CYTM1_HUMAN|Q9H1C7	CYTM1_HUMAN	Q9H1C7	Cysteine-rich and transmembrane domain-containing protein 1	10630	0	0	0	0	1	0	0	1	0
CYTSB_HUMAN|Q5M775	CYTSB_HUMAN|Q5M775	CYTSB_HUMAN	Q5M775	Cytospin-B	118578	0	0	0	0	5	0	0	0	0
D3DS14_HUMAN|D3DS14	D3DS14_HUMAN|D3DS14	D3DS14_HUMAN	D3DS14	Uncharacterized protein	164636	0	0	1	0	0	1	0	0	2
D3DSM5_HUMAN|D3DSM5	D3DSM5_HUMAN|D3DSM5	D3DSM5_HUMAN	D3DSM5	Collagen, type XVIII, alpha 1, isoform CRA_b	153757	0	1	0	0	1	0	0	0	0
D6R613_HUMAN|D6R613	D6R613_HUMAN|D6R613	D6R613_HUMAN	D6R613	ATP synthase protein 8	8007	0	0	0	0	0	4	0	0	1
D6RBK2_HUMAN|D6RBK2	D6RBK2_HUMAN|D6RBK2	D6RBK2_HUMAN	D6RBK2	Angiomotin-like protein 2	13919	0	7	6	0	8	4	0	13	9
DAAF5_HUMAN|Q86Y56	DAAF5_HUMAN|Q86Y56	DAAF5_HUMAN	Q86Y56	Dynein assembly factor 5, axonemal	93516	0	0	0	0	3	10	0	0	4
DAD1_HUMAN|P61803	DAD1_HUMAN|P61803	DAD1_HUMAN	P61803	Dolichyl-diphosphooligosaccharide--protein glycosyltransferase subunit DAD1	12496	0	2	2	0	2	4	0	1	4
DBLOH_HUMAN|Q9NR28	DBLOH_HUMAN|Q9NR28	DBLOH_HUMAN	Q9NR28	Diablo homolog, mitochondrial	27129	0	1	0	0	1	1	0	1	0
DC1I2_HUMAN|Q13409	DC1I2_HUMAN|Q13409	DC1I2_HUMAN	Q13409	Cytoplasmic dynein 1 intermediate chain 2	71452	0	0	0	0	12	13	0	1	6
DC1L1_HUMAN|Q9Y6G9	DC1L1_HUMAN|Q9Y6G9	DC1L1_HUMAN	Q9Y6G9	Cytoplasmic dynein 1 light intermediate chain 1	56575	0	0	0	0	15	17	0	5	15
DC1L2_HUMAN|O43237	DC1L2_HUMAN|O43237	DC1L2_HUMAN	O43237	Cytoplasmic dynein 1 light intermediate chain 2	54096	0	0	0	0	12	19	0	1	9
DCAF7_HUMAN|P61962	DCAF7_HUMAN|P61962	DCAF7_HUMAN	P61962	DDB1- and CUL4-associated factor 7	38924	0	0	0	0	0	1	0	0	0
DCAF8_HUMAN|Q5TAQ9	DCAF8_HUMAN|Q5TAQ9	DCAF8_HUMAN	Q5TAQ9	DDB1- and CUL4-associated factor 8	66848	0	0	0	0	1	2	0	0	0
DCAKD_HUMAN|Q8WVC6	DCAKD_HUMAN|Q8WVC6	DCAKD_HUMAN	Q8WVC6	Dephospho-CoA kinase domain-containing protein	26548	0	0	0	0	0	1	0	0	0
DCD_HUMAN|P81605	DCD_HUMAN|P81605	DCD_HUMAN	P81605	Dermcidin	11283	13	10	10	21	20	16	16	8	9
DCNL5_HUMAN|Q9BTE7	DCNL5_HUMAN|Q9BTE7	DCNL5_HUMAN	Q9BTE7	DCN1-like protein 5	27506	0	0	0	0	2	1	0	0	0
DCTN1_HUMAN|Q14203	DCTN1_HUMAN|Q14203	DCTN1_HUMAN	Q14203	Dynactin subunit 1	141687	0	0	0	0	7	11	0	0	8
DCTN5_HUMAN|Q9BTE1	DCTN5_HUMAN|Q9BTE1	DCTN5_HUMAN	Q9BTE1	Dynactin subunit 5	20125	0	1	0	0	2	2	0	1	1
DDA1_HUMAN|Q9BW61	DDA1_HUMAN|Q9BW61	DDA1_HUMAN	Q9BW61	DET1- and DDB1-associated protein 1	11834	0	3	1	0	3	1	0	5	1
DDB1_HUMAN|Q16531	DDB1_HUMAN|Q16531	DDB1_HUMAN	Q16531	DNA damage-binding protein 1	126961	0	37	9	0	24	25	0	36	15
DDR1_HUMAN|Q08345	DDR1_HUMAN|Q08345	DDR1_HUMAN	Q08345	Epithelial discoidin domain-containing receptor 1	101122	0	1	0	0	3	1	0	0	0
DDRGK_HUMAN|Q96HY6	DDRGK_HUMAN|Q96HY6	DDRGK_HUMAN	Q96HY6	DDRGK domain-containing protein 1	35608	0	0	0	0	0	3	0	0	0
DDX1_HUMAN|Q92499	DDX1_HUMAN|Q92499	DDX1_HUMAN	Q92499	ATP-dependent RNA helicase DDX1	82427	0	0	0	0	1	1	0	0	1
DDX17_HUMAN|Q92841	DDX17_HUMAN|Q92841	DDX17_HUMAN	Q92841	Probable ATP-dependent RNA helicase DDX17	80268	0	5	16	0	14	23	1	3	19
DDX18_HUMAN|Q9NVP1	DDX18_HUMAN|Q9NVP1	DDX18_HUMAN	Q9NVP1	ATP-dependent RNA helicase DDX18	75402	0	0	0	0	0	7	0	0	2
DDX20_HUMAN|Q9UHI6	DDX20_HUMAN|Q9UHI6	DDX20_HUMAN	Q9UHI6	Probable ATP-dependent RNA helicase DDX20	92235	0	0	0	0	1	2	0	0	1
DDX21_HUMAN|Q9NR30	DDX21_HUMAN|Q9NR30	DDX21_HUMAN	Q9NR30	Nucleolar RNA helicase 2	87339	0	0	8	0	2	14	0	0	6
DDX23_HUMAN|Q9BUQ8	DDX23_HUMAN|Q9BUQ8	DDX23_HUMAN	Q9BUQ8	Probable ATP-dependent RNA helicase DDX23	95577	0	2	11	0	6	25	0	0	19
DDX27_HUMAN|Q96GQ7	DDX27_HUMAN|Q96GQ7	DDX27_HUMAN	Q96GQ7	Probable ATP-dependent RNA helicase DDX27	89830	0	0	2	0	0	2	0	0	5
DDX28_HUMAN|Q9NUL7	DDX28_HUMAN|Q9NUL7	DDX28_HUMAN	Q9NUL7	Probable ATP-dependent RNA helicase DDX28	59577	0	7	0	0	2	3	0	0	0
DDX3X_HUMAN|O00571	DDX3X_HUMAN|O00571	DDX3X_HUMAN	O00571	ATP-dependent RNA helicase DDX3X	73239	0	40	37	0	21	23	0	10	29
DDX41_HUMAN|Q9UJV9	DDX41_HUMAN|Q9UJV9	DDX41_HUMAN	Q9UJV9	Probable ATP-dependent RNA helicase DDX41	69833	98	58	57	86	28	46	98	41	44
DDX46_HUMAN|Q7L014	DDX46_HUMAN|Q7L014	DDX46_HUMAN	Q7L014	Probable ATP-dependent RNA helicase DDX46	117355	0	5	23	1	0	16	0	1	38
DDX5_HUMAN|P17844	DDX5_HUMAN|P17844	DDX5_HUMAN	P17844	Probable ATP-dependent RNA helicase DDX5	69144	0	2	25	0	7	17	0	1	16
DDX50_HUMAN|Q9BQ39	DDX50_HUMAN|Q9BQ39	DDX50_HUMAN	Q9BQ39	ATP-dependent RNA helicase DDX50	82560	0	0	3	0	0	1	0	0	2
DDX51_HUMAN|Q8N8A6	DDX51_HUMAN|Q8N8A6	DDX51_HUMAN	Q8N8A6	ATP-dependent RNA helicase DDX51	72453	0	0	0	0	1	2	0	0	1
DDX52_HUMAN|Q9Y2R4	DDX52_HUMAN|Q9Y2R4	DDX52_HUMAN	Q9Y2R4	Probable ATP-dependent RNA helicase DDX52	67494	0	0	0	0	0	1	0	0	1
DDX56_HUMAN|Q9NY93	DDX56_HUMAN|Q9NY93	DDX56_HUMAN	Q9NY93	Probable ATP-dependent RNA helicase DDX56	61586	0	0	0	0	0	3	0	0	0
DDX6_HUMAN|P26196	DDX6_HUMAN|P26196	DDX6_HUMAN	P26196	Probable ATP-dependent RNA helicase DDX6	54413	0	2	3	0	3	6	0	1	3
DDX60_HUMAN|Q8IY21	DDX60_HUMAN|Q8IY21	DDX60_HUMAN	Q8IY21	Probable ATP-dependent RNA helicase DDX60	197842	0	28	9	0	16	25	0	10	52
DECR_HUMAN|Q16698	DECR_HUMAN|Q16698	DECR_HUMAN	Q16698	2,4-dienoyl-CoA reductase, mitochondrial	36065	0	0	0	0	2	3	0	3	2
DECR2_HUMAN|Q9NUI1	DECR2_HUMAN|Q9NUI1	DECR2_HUMAN	Q9NUI1	Peroxisomal 2,4-dienoyl-CoA reductase	30775	0	0	0	0	3	3	0	0	3
DEF1_HUMAN|P59665	DEF1_HUMAN|P59665	DEF1_HUMAN	P59665	Neutrophil defensin 1	10200	0	1	0	1	0	0	1	0	0
DEND3_HUMAN|A2RUS2	DEND3_HUMAN|A2RUS2	DEND3_HUMAN	A2RUS2	DENN domain-containing protein 3	135882	0	0	0	0	0	3	0	0	0
DEOC_HUMAN|Q9Y315	DEOC_HUMAN|Q9Y315	DEOC_HUMAN	Q9Y315	Deoxyribose-phosphate aldolase	35228	0	0	0	0	0	2	0	0	1
DERL1_HUMAN|Q9BUN8	DERL1_HUMAN|Q9BUN8	DERL1_HUMAN	Q9BUN8	Derlin-1	28799	0	0	0	0	2	5	0	0	0
DESM_HUMAN|P17661	DESM_HUMAN|P17661	DESM_HUMAN	P17661	Desmin	53532	0	0	2	14	2	1	0	0	1
DESP_HUMAN|P15924	DESP_HUMAN|P15924	DESP_HUMAN	P15924	Desmoplakin	331756	13	133	74	70	278	77	86	103	46
DEST_HUMAN|P60981	DEST_HUMAN|P60981	DEST_HUMAN	P60981	Destrin	18504	0	0	1	0	1	1	0	1	0
DGC14_HUMAN|Q96DF8	DGC14_HUMAN|Q96DF8	DGC14_HUMAN	Q96DF8	Protein DGCR14	52565	0	0	4	0	0	3	0	0	5
DGKA_HUMAN|P23743	DGKA_HUMAN|P23743	DGKA_HUMAN	P23743	Diacylglycerol kinase alpha	82625	0	0	0	0	2	2	0	0	0
DHB11_HUMAN|Q8NBQ5	DHB11_HUMAN|Q8NBQ5	DHB11_HUMAN	Q8NBQ5	Estradiol 17-beta-dehydrogenase 11	32934	0	0	0	0	1	1	0	0	0
DHB12_HUMAN|Q53GQ0	DHB12_HUMAN|Q53GQ0	DHB12_HUMAN	Q53GQ0	Very-long-chain 3-oxoacyl-CoA reductase	34322	0	6	11	0	21	42	0	13	35
DHB4_HUMAN|P51659	DHB4_HUMAN|P51659	DHB4_HUMAN	P51659	Peroxisomal multifunctional enzyme type 2	79681	0	15	2	0	10	1	1	12	0
DHB7_HUMAN|P56937	DHB7_HUMAN|P56937	DHB7_HUMAN	P56937	3-keto-steroid reductase	38204	0	0	0	0	2	2	0	0	1
DHC24_HUMAN|Q15392	DHC24_HUMAN|Q15392	DHC24_HUMAN	Q15392	Delta(24)-sterol reductase	60098	0	2	1	0	12	21	0	2	15
DHCR7_HUMAN|Q9UBM7	DHCR7_HUMAN|Q9UBM7	DHCR7_HUMAN	Q9UBM7	7-dehydrocholesterol reductase	54486	1	5	10	1	20	37	0	9	32
DHE3_HUMAN|P00367	DHE3_HUMAN|P00367	DHE3_HUMAN	P00367	Glutamate dehydrogenase 1, mitochondrial	61394	0	0	3	0	3	5	0	0	3
DHR13_HUMAN|Q6UX07	DHR13_HUMAN|Q6UX07	DHR13_HUMAN	Q6UX07	Dehydrogenase/reductase SDR family member 13	40846	0	0	0	0	1	2	0	0	2
DHRS3_HUMAN|O75911	DHRS3_HUMAN|O75911	DHRS3_HUMAN	O75911	Short-chain dehydrogenase/reductase 3	33546	0	0	0	0	3	3	0	0	4
DHRS4_HUMAN|Q9BTZ2	DHRS4_HUMAN|Q9BTZ2	DHRS4_HUMAN	Q9BTZ2	Dehydrogenase/reductase SDR family member 4	29535	0	0	0	0	3	1	0	0	0
DHRS7_HUMAN|Q9Y394	DHRS7_HUMAN|Q9Y394	DHRS7_HUMAN	Q9Y394	Dehydrogenase/reductase SDR family member 7	38296	0	0	0	0	2	1	0	0	0
DHRS9_HUMAN|Q9BPW9	DHRS9_HUMAN|Q9BPW9	DHRS9_HUMAN	Q9BPW9	Dehydrogenase/reductase SDR family member 9	35225	0	6	0	0	13	15	0	8	14
DHX15_HUMAN|O43143	DHX15_HUMAN|O43143	DHX15_HUMAN	O43143	Putative pre-mRNA-splicing factor ATP-dependent RNA helicase DHX15	90928	1	2	34	2	2	23	1	2	37
DHX16_HUMAN|O60231	DHX16_HUMAN|O60231	DHX16_HUMAN	O60231	Putative pre-mRNA-splicing factor ATP-dependent RNA helicase DHX16	119257	0	0	1	0	0	0	0	0	1
DHX30_HUMAN|Q7L2E3	DHX30_HUMAN|Q7L2E3	DHX30_HUMAN	Q7L2E3	Putative ATP-dependent RNA helicase DHX30	133930	0	0	1	0	0	1	0	0	0
DHX35_HUMAN|Q9H5Z1	DHX35_HUMAN|Q9H5Z1	DHX35_HUMAN	Q9H5Z1	Probable ATP-dependent RNA helicase DHX35	78906	0	0	3	0	0	3	0	0	2
DHX8_HUMAN|Q14562	DHX8_HUMAN|Q14562	DHX8_HUMAN	Q14562	ATP-dependent RNA helicase DHX8	139307	0	0	4	0	0	1	0	0	3
DHX9_HUMAN|Q08211	DHX9_HUMAN|Q08211	DHX9_HUMAN	Q08211	ATP-dependent RNA helicase A	140950	0	0	10	0	4	10	0	0	10
DIA1_HUMAN|Q8NDZ4	DIA1_HUMAN|Q8NDZ4	DIA1_HUMAN	Q8NDZ4	Deleted in autism protein 1	49479	0	0	0	0	1	3	0	0	2
DIAP1_HUMAN|O60610	DIAP1_HUMAN|O60610	DIAP1_HUMAN	O60610	Protein diaphanous homolog 1	141339	0	0	0	0	8	2	0	1	0
DIAP3_HUMAN|Q9NSV4	DIAP3_HUMAN|Q9NSV4	DIAP3_HUMAN	Q9NSV4	Protein diaphanous homolog 3	136918	0	0	0	0	0	3	0	0	0
DIC_HUMAN|Q9UBX3	DIC_HUMAN|Q9UBX3	DIC_HUMAN	Q9UBX3	Mitochondrial dicarboxylate carrier	31280	0	7	7	0	9	17	0	9	15
DICER_HUMAN|Q9UPY3	DICER_HUMAN|Q9UPY3	DICER_HUMAN	Q9UPY3	Endoribonuclease Dicer	218669	0	0	0	0	0	4	0	0	0
DIM1_HUMAN|Q9UNQ2	DIM1_HUMAN|Q9UNQ2	DIM1_HUMAN	Q9UNQ2	Probable dimethyladenosine transferase	35234	0	0	1	0	0	2	0	0	6
DJB11_HUMAN|Q9UBS4	DJB11_HUMAN|Q9UBS4	DJB11_HUMAN	Q9UBS4	DnaJ homolog subfamily B member 11	40511	2	6	9	1	14	17	4	6	17
DJB12_HUMAN|Q9NXW2	DJB12_HUMAN|Q9NXW2	DJB12_HUMAN	Q9NXW2	DnaJ homolog subfamily B member 12	41816	0	3	2	0	4	7	0	3	6
DJB14_HUMAN|Q8TBM8	DJB14_HUMAN|Q8TBM8	DJB14_HUMAN	Q8TBM8	DnaJ homolog subfamily B member 14	42513	0	0	1	0	0	2	0	0	0
DJC10_HUMAN|Q8IXB1	DJC10_HUMAN|Q8IXB1	DJC10_HUMAN	Q8IXB1	DnaJ homolog subfamily C member 10	91074	0	7	7	0	10	4	0	5	8
DJC11_HUMAN|Q9NVH1	DJC11_HUMAN|Q9NVH1	DJC11_HUMAN	Q9NVH1	DnaJ homolog subfamily C member 11	63274	0	0	2	0	2	4	0	1	2
DJC13_HUMAN|O75165	DJC13_HUMAN|O75165	DJC13_HUMAN	O75165	DnaJ homolog subfamily C member 13	254401	0	51	90	0	21	66	0	19	109
DJC16_HUMAN|Q9Y2G8	DJC16_HUMAN|Q9Y2G8	DJC16_HUMAN	Q9Y2G8	DnaJ homolog subfamily C member 16	90586	0	0	0	0	0	1	0	1	2
DJC25_HUMAN|Q9H1X3	DJC25_HUMAN|Q9H1X3	DJC25_HUMAN	Q9H1X3	DnaJ homolog subfamily C member 25	42401	0	0	0	0	3	4	0	0	3
DJC30_HUMAN|Q96LL9	DJC30_HUMAN|Q96LL9	DJC30_HUMAN	Q96LL9	DnaJ homolog subfamily C member 30	25960	0	0	2	0	2	3	0	0	3
DKC1_HUMAN|O60832	DKC1_HUMAN|O60832	DKC1_HUMAN	O60832	H/ACA ribonucleoprotein complex subunit 4	57671	0	1	1	0	3	8	0	0	6
DLDH_HUMAN|P09622	DLDH_HUMAN|P09622	DLDH_HUMAN	P09622	Dihydrolipoyl dehydrogenase, mitochondrial	54174	0	15	6	0	18	7	0	4	5
DLG5_HUMAN|Q8TDM6	DLG5_HUMAN|Q8TDM6	DLG5_HUMAN	Q8TDM6	Disks large homolog 5	213856	0	439	201	0	313	154	0	392	175
DLRB1_HUMAN|Q9NP97	DLRB1_HUMAN|Q9NP97	DLRB1_HUMAN	Q9NP97	Dynein light chain roadblock-type 1	10921	0	1	2	0	6	9	0	2	5
DLX1_HUMAN|P56177	DLX1_HUMAN|P56177	DLX1_HUMAN	P56177	Homeobox protein DLX-1	27318	0	0	1	0	0	0	0	0	0
DLX6_HUMAN|P56179	DLX6_HUMAN|P56179	DLX6_HUMAN	P56179	Homeobox protein DLX-6	19707	0	0	2	0	0	0	0	0	0
DMAP1_HUMAN|Q9NPF5	DMAP1_HUMAN|Q9NPF5	DMAP1_HUMAN	Q9NPF5	DNA methyltransferase 1-associated protein 1	52989	0	0	0	0	1	0	0	0	0
DMXL2_HUMAN|Q8TDJ6	DMXL2_HUMAN|Q8TDJ6	DMXL2_HUMAN	Q8TDJ6	DmX-like protein 2	339623	0	0	0	0	6	8	0	0	1
DNJA1_HUMAN|P31689	DNJA1_HUMAN|P31689	DNJA1_HUMAN	P31689	DnaJ homolog subfamily A member 1	44865	0	1	5	0	3	15	0	0	15
DNJA2_HUMAN|O60884	DNJA2_HUMAN|O60884	DNJA2_HUMAN	O60884	DnaJ homolog subfamily A member 2	45743	0	0	7	0	1	13	0	2	18
DNJA3_HUMAN|Q96EY1	DNJA3_HUMAN|Q96EY1	DNJA3_HUMAN	Q96EY1	DnaJ homolog subfamily A member 3, mitochondrial	52485	0	7	9	0	8	11	0	7	15
DNJA3_HUMAN|Q96EY1-2	DNJA3_HUMAN|Q96EY1-2	DNJA3_HUMAN	Q96EY1-2	DnaJ homolog subfamily A member 3, mitochondrial (isoform 2)	52485	0	0	0	0	0	1	0	0	1
DNJA4_HUMAN|Q8WW22	DNJA4_HUMAN|Q8WW22	DNJA4_HUMAN	Q8WW22	DnaJ homolog subfamily A member 4	44795	0	0	0	0	0	1	0	0	0
DNJB1_HUMAN|P25685	DNJB1_HUMAN|P25685	DNJB1_HUMAN	P25685	DnaJ homolog subfamily B member 1	38042	0	3	5	0	5	5	0	0	8
DNJB2_HUMAN|P25686	DNJB2_HUMAN|P25686	DNJB2_HUMAN	P25686	DnaJ homolog subfamily B member 2	35578	0	1	1	0	2	4	0	1	2
DNJB3_HUMAN|Q8WWF6	DNJB3_HUMAN|Q8WWF6	DNJB3_HUMAN	Q8WWF6	DnaJ homolog subfamily B member 3	16557	0	1	1	0	1	1	0	1	1
DNJB4_HUMAN|Q9UDY4	DNJB4_HUMAN|Q9UDY4	DNJB4_HUMAN	Q9UDY4	DnaJ homolog subfamily B member 4	37804	0	1	0	0	1	3	0	0	3
DNJB6_HUMAN|O75190	DNJB6_HUMAN|O75190	DNJB6_HUMAN	O75190	DnaJ homolog subfamily B member 6	36085	0	1	3	0	2	4	0	1	1
DNJC3_HUMAN|Q13217	DNJC3_HUMAN|Q13217	DNJC3_HUMAN	Q13217	DnaJ homolog subfamily C member 3	57577	0	0	0	0	2	0	0	0	1
DNJC9_HUMAN|Q8WXX5	DNJC9_HUMAN|Q8WXX5	DNJC9_HUMAN	Q8WXX5	DnaJ homolog subfamily C member 9	29908	0	0	1	0	0	4	0	0	6
DNLI3_HUMAN|P49916	DNLI3_HUMAN|P49916	DNLI3_HUMAN	P49916	DNA ligase 3	112900	0	0	9	0	0	5	0	0	8
DNMBP_HUMAN|Q6XZF7	DNMBP_HUMAN|Q6XZF7	DNMBP_HUMAN	Q6XZF7	Dynamin-binding protein	177337	0	3	0	0	0	0	0	0	0
DNSL2_HUMAN|Q92874	DNSL2_HUMAN|Q92874	DNSL2_HUMAN	Q92874	Deoxyribonuclease-1-like 2	32851	0	0	0	0	1	0	0	0	0
DOC10_HUMAN|Q96BY6	DOC10_HUMAN|Q96BY6	DOC10_HUMAN	Q96BY6	Dedicator of cytokinesis protein 10	249517	0	0	0	0	2	4	0	0	5
DOCK5_HUMAN|Q9H7D0	DOCK5_HUMAN|Q9H7D0	DOCK5_HUMAN	Q9H7D0	Dedicator of cytokinesis protein 5	215297	0	0	0	0	27	28	0	4	8
DOCK7_HUMAN|Q96N67	DOCK7_HUMAN|Q96N67	DOCK7_HUMAN	Q96N67	Dedicator of cytokinesis protein 7	242547	0	3	2	0	0	4	0	0	1
DOP2_HUMAN|Q9Y3R5	DOP2_HUMAN|Q9Y3R5	DOP2_HUMAN	Q9Y3R5	Protein dopey-2	258216	0	0	0	0	0	1	0	0	0
DPM1_HUMAN|O60762	DPM1_HUMAN|O60762	DPM1_HUMAN	O60762	Dolichol-phosphate mannosyltransferase subunit 1	29632	0	7	8	0	7	14	0	7	17
DPM3_HUMAN|Q9P2X0	DPM3_HUMAN|Q9P2X0	DPM3_HUMAN	Q9P2X0	Dolichol-phosphate mannosyltransferase subunit 3	10093	0	0	0	0	0	1	0	0	1
DPOD1_HUMAN|P28340	DPOD1_HUMAN|P28340	DPOD1_HUMAN	P28340	DNA polymerase delta catalytic subunit	123624	0	3	3	0	2	3	0	2	3
DPOD3_HUMAN|Q15054	DPOD3_HUMAN|Q15054	DPOD3_HUMAN	Q15054	DNA polymerase delta subunit 3	51397	0	0	0	0	1	2	0	0	2
DPOE1_HUMAN|Q07864	DPOE1_HUMAN|Q07864	DPOE1_HUMAN	Q07864	DNA polymerase epsilon catalytic subunit A	261504	0	0	1	0	0	6	0	0	0
DPOG1_HUMAN|P54098	DPOG1_HUMAN|P54098	DPOG1_HUMAN	P54098	DNA polymerase subunit gamma-1	139554	0	0	15	0	0	19	0	0	24
DPOG2_HUMAN|Q9UHN1	DPOG2_HUMAN|Q9UHN1	DPOG2_HUMAN	Q9UHN1	DNA polymerase subunit gamma-2, mitochondrial	54908	0	0	6	0	0	7	0	0	6
DPOLB_HUMAN|P06746	DPOLB_HUMAN|P06746	DPOLB_HUMAN	P06746	DNA polymerase beta	38175	0	0	12	0	0	7	0	0	12
DPP8_HUMAN|Q6V1X1	DPP8_HUMAN|Q6V1X1	DPP8_HUMAN	Q6V1X1	Dipeptidyl peptidase 8	103353	2	0	0	1	0	0	3	1	0
DPY30_HUMAN|Q9C005	DPY30_HUMAN|Q9C005	DPY30_HUMAN	Q9C005	Protein dpy-30 homolog	11249	0	0	0	0	1	1	0	0	0
DR9C7_HUMAN|Q8NEX9	DR9C7_HUMAN|Q8NEX9	DR9C7_HUMAN	Q8NEX9	Short-chain dehydrogenase/reductase family 9C member 7	35260	0	0	0	0	8	0	0	0	0
DREB_HUMAN|Q16643	DREB_HUMAN|Q16643	DREB_HUMAN	Q16643	Drebrin	71425	0	0	0	0	1	0	0	0	0
DRS7B_HUMAN|Q6IAN0	DRS7B_HUMAN|Q6IAN0	DRS7B_HUMAN	Q6IAN0	Dehydrogenase/reductase SDR family member 7B	35117	0	3	4	0	6	13	0	5	8
DSC1_HUMAN|Q08554	DSC1_HUMAN|Q08554	DSC1_HUMAN	Q08554	Desmocollin-1	99981	3	0	0	4	12	2	0	0	0
DSC3_HUMAN|Q14574	DSC3_HUMAN|Q14574	DSC3_HUMAN	Q14574	Desmocollin-3	99963	0	0	0	0	2	0	0	0	0
DSG1_HUMAN|Q02413	DSG1_HUMAN|Q02413	DSG1_HUMAN	Q02413	Desmoglein-1	113741	12	7	11	40	43	7	6	2	0
DSG4_HUMAN|Q86SJ6	DSG4_HUMAN|Q86SJ6	DSG4_HUMAN	Q86SJ6	Desmoglein-4	113818	0	1	0	0	5	3	3	4	3
DSRAD_HUMAN|P55265	DSRAD_HUMAN|P55265	DSRAD_HUMAN	P55265	Double-stranded RNA-specific adenosine deaminase	136059	0	0	0	0	3	7	0	0	2
DTD1_HUMAN|Q8TEA8	DTD1_HUMAN|Q8TEA8	DTD1_HUMAN	Q8TEA8	D-tyrosyl-tRNA(Tyr) deacylase 1	23422	0	0	0	0	1	0	0	0	0
DTWD2_HUMAN|Q8NBA8	DTWD2_HUMAN|Q8NBA8	DTWD2_HUMAN	Q8NBA8	DTW domain-containing protein 2	33413	0	0	0	0	0	1	0	0	1
DTX3L_HUMAN|Q8TDB6	DTX3L_HUMAN|Q8TDB6	DTX3L_HUMAN	Q8TDB6	E3 ubiquitin-protein ligase DTX3L	83549	0	0	0	0	12	6	0	1	2
DTX4_HUMAN|Q9Y2E6	DTX4_HUMAN|Q9Y2E6	DTX4_HUMAN	Q9Y2E6	E3 ubiquitin-protein ligase DTX4	67254	0	0	0	0	1	0	0	1	1
DUS14_HUMAN|O95147	DUS14_HUMAN|O95147	DUS14_HUMAN	O95147	Dual specificity protein phosphatase 14	22253	0	0	0	0	0	0	1	0	0
DUS3_HUMAN|P51452	DUS3_HUMAN|P51452	DUS3_HUMAN	P51452	Dual specificity protein phosphatase 3	20477	0	1	1	0	2	2	0	1	0
DUT_HUMAN|P33316	DUT_HUMAN|P33316	DUT_HUMAN	P33316	Deoxyuridine 5'-triphosphate nucleotidohydrolase, mitochondrial	26561	0	0	0	0	0	0	0	1	0
DVL2_HUMAN|O14641	DVL2_HUMAN|O14641	DVL2_HUMAN	O14641	Segment polarity protein dishevelled homolog DVL-2	78943	0	0	0	0	0	5	0	0	1
DX39A_HUMAN|O00148	DX39A_HUMAN|O00148	DX39A_HUMAN	O00148	ATP-dependent RNA helicase DDX39A	49126	0	2	8	0	0	13	0	1	9
DX39B_HUMAN|Q13838	DX39B_HUMAN|Q13838	DX39B_HUMAN	Q13838	Spliceosome RNA helicase DDX39B	48988	0	0	3	0	0	4	0	0	4
DYH5_HUMAN|Q8TE73	DYH5_HUMAN|Q8TE73	DYH5_HUMAN	Q8TE73	Dynein heavy chain 5, axonemal	528993	0	0	0	0	1	1	1	0	1
DYHC1_HUMAN|Q14204	DYHC1_HUMAN|Q14204	DYHC1_HUMAN	Q14204	Cytoplasmic dynein 1 heavy chain 1	532379	5	108	142	46	517	710	24	290	516
DYHC2_HUMAN|Q8NCM8	DYHC2_HUMAN|Q8NCM8	DYHC2_HUMAN	Q8NCM8	Cytoplasmic dynein 2 heavy chain 1	492595	0	1	0	0	12	8	0	0	1
DYL1_HUMAN|P63167	DYL1_HUMAN|P63167	DYL1_HUMAN	P63167	Dynein light chain 1, cytoplasmic	10365	0	38	14	0	25	20	1	39	26
DYL2_HUMAN|Q96FJ2	DYL2_HUMAN|Q96FJ2	DYL2_HUMAN	Q96FJ2	Dynein light chain 2, cytoplasmic	10349	0	12	3	0	9	9	0	14	14
DYLT1_HUMAN|P63172	DYLT1_HUMAN|P63172	DYLT1_HUMAN	P63172	Dynein light chain Tctex-type 1	12451	0	2	1	1	5	6	1	3	5
DYLT3_HUMAN|P51808	DYLT3_HUMAN|P51808	DYLT3_HUMAN	P51808	Dynein light chain Tctex-type 3	13060	0	0	0	0	1	2	0	0	1
DYM_HUMAN|Q7RTS9	DYM_HUMAN|Q7RTS9	DYM_HUMAN	Q7RTS9	Dymeclin	75931	0	0	0	0	0	3	0	0	2
DYN1_HUMAN|Q05193	DYN1_HUMAN|Q05193	DYN1_HUMAN	Q05193	Dynamin-1	97403	0	0	0	0	4	2	0	0	1
DYN2_HUMAN|P50570	DYN2_HUMAN|P50570	DYN2_HUMAN	P50570	Dynamin-2	98059	0	0	0	0	5	9	0	0	4
DYST_HUMAN|Q03001	DYST_HUMAN|Q03001	DYST_HUMAN	Q03001	Dystonin	860616	0	0	0	0	1	1	0	0	0
DYST_HUMAN|Q03001-3	DYST_HUMAN|Q03001-3	DYST_HUMAN	Q03001-3	Dystonin (isoform 3)	860616	0	0	0	0	2	3	0	0	0
E2AK2_HUMAN|P19525	E2AK2_HUMAN|P19525	E2AK2_HUMAN	P19525	Interferon-induced, double-stranded RNA-activated protein kinase	62090	0	0	0	0	28	27	0	0	0
E41L5_HUMAN|Q9HCM4	E41L5_HUMAN|Q9HCM4	E41L5_HUMAN	Q9HCM4	Band 4.1-like protein 5	81851	10	7	9	3	2	6	2	0	10
EAA1_HUMAN|P43003	EAA1_HUMAN|P43003	EAA1_HUMAN	P43003	Excitatory amino acid transporter 1	59569	0	1	2	1	27	19	2	9	17
EBP_HUMAN|Q15125	EBP_HUMAN|Q15125	EBP_HUMAN	Q15125	3-beta-hydroxysteroid-Delta(8),Delta(7)-isomerase	26351	0	0	0	0	1	2	0	0	1
EBP2_HUMAN|Q99848	EBP2_HUMAN|Q99848	EBP2_HUMAN	Q99848	Probable rRNA-processing protein EBP2	34850	0	0	0	0	0	3	0	0	1
ECD_HUMAN|O95905	ECD_HUMAN|O95905	--	--	--	--	0	0	1	0	0	8	0	0	2
ECHD1_HUMAN|Q9NTX5	ECHD1_HUMAN|Q9NTX5	ECHD1_HUMAN	Q9NTX5	Ethylmalonyl-CoA decarboxylase	33696	0	0	0	0	1	3	0	1	1
ECI1_HUMAN|P42126	ECI1_HUMAN|P42126	ECI1_HUMAN	P42126	Enoyl-CoA delta isomerase 1, mitochondrial	32814	0	0	0	0	0	1	0	0	1
ECM1_HUMAN|Q16610	ECM1_HUMAN|Q16610	ECM1_HUMAN	Q16610	Extracellular matrix protein 1	60670	1	0	0	0	5	0	0	0	0
ECM29_HUMAN|Q5VYK3	ECM29_HUMAN|Q5VYK3	ECM29_HUMAN	Q5VYK3	Proteasome-associated protein ECM29 homolog	204279	0	0	0	0	17	58	0	0	29
EDF1_HUMAN|O60869	EDF1_HUMAN|O60869	EDF1_HUMAN	O60869	Endothelial differentiation-related factor 1	16367	0	0	0	0	1	0	0	0	0
EED_HUMAN|O75530	EED_HUMAN|O75530	EED_HUMAN	O75530	Polycomb protein EED	50195	0	0	1	0	0	1	0	0	0
EF1A1_HUMAN|P68104	EF1A1_HUMAN|P68104	EF1A1_HUMAN	P68104	Elongation factor 1-alpha 1	50138	4	23	34	14	135	190	30	69	135
EF1B_HUMAN|P24534	EF1B_HUMAN|P24534	EF1B_HUMAN	P24534	Elongation factor 1-beta	24762	0	1	0	0	0	1	2	0	1
EF1D_HUMAN|P29692	EF1D_HUMAN|P29692	EF1D_HUMAN	P29692	Elongation factor 1-delta	31120	0	2	2	0	9	9	6	2	3
EF1G_HUMAN|P26641	EF1G_HUMAN|P26641	EF1G_HUMAN	P26641	Elongation factor 1-gamma	50116	0	1	1	0	10	40	2	4	13
EF2_HUMAN|P13639	EF2_HUMAN|P13639	EF2_HUMAN	P13639	Elongation factor 2	95333	0	8	29	1	9	16	10	1	2
EFTS_HUMAN|P43897	EFTS_HUMAN|P43897	EFTS_HUMAN	P43897	Elongation factor Ts, mitochondrial	35388	0	0	0	0	1	2	0	0	1
EFTU_HUMAN|P49411	EFTU_HUMAN|P49411	EFTU_HUMAN	P49411	Elongation factor Tu, mitochondrial	49538	0	1	5	0	11	29	0	10	25
EGFR_HUMAN|P00533	EGFR_HUMAN|P00533	EGFR_HUMAN	P00533	Epidermal growth factor receptor	134270	0	1	3	0	17	19	0	2	6
EH1L1_HUMAN|Q8N3D4	EH1L1_HUMAN|Q8N3D4	EH1L1_HUMAN	Q8N3D4	EH domain-binding protein 1-like protein 1	161845	0	0	0	0	2	4	0	0	0
EHD1_HUMAN|Q9H4M9	EHD1_HUMAN|Q9H4M9	EHD1_HUMAN	Q9H4M9	EH domain-containing protein 1	60623	0	1	1	1	19	16	0	1	2
EHD2_HUMAN|Q9NZN4	EHD2_HUMAN|Q9NZN4	EHD2_HUMAN	Q9NZN4	EH domain-containing protein 2	61158	0	0	0	0	7	13	0	0	0
EHD3_HUMAN|Q9NZN3	EHD3_HUMAN|Q9NZN3	EHD3_HUMAN	Q9NZN3	EH domain-containing protein 3	60883	0	0	0	0	2	3	0	0	0
EHD4_HUMAN|Q9H223	EHD4_HUMAN|Q9H223	EHD4_HUMAN	Q9H223	EH domain-containing protein 4	61171	0	0	2	1	15	17	0	0	3
EHF_HUMAN|Q9NZC4	EHF_HUMAN|Q9NZC4	EHF_HUMAN	Q9NZC4	ETS homologous factor	34890	0	2	4	0	1	6	0	2	8
EI24_HUMAN|O14681	EI24_HUMAN|O14681	EI24_HUMAN	O14681	Etoposide-induced protein 2.4 homolog	38962	0	0	1	0	1	4	0	0	2
EI2BD_HUMAN|Q9UI10	EI2BD_HUMAN|Q9UI10	EI2BD_HUMAN	Q9UI10	Translation initiation factor eIF-2B subunit delta	57554	0	0	0	0	3	8	0	1	2
EI2BE_HUMAN|Q13144	EI2BE_HUMAN|Q13144	EI2BE_HUMAN	Q13144	Translation initiation factor eIF-2B subunit epsilon	80375	0	0	0	0	0	2	0	0	0
EIF3A_HUMAN|Q14152	EIF3A_HUMAN|Q14152	EIF3A_HUMAN	Q14152	Eukaryotic translation initiation factor 3 subunit A	166560	0	61	83	0	23	51	0	10	41
EIF3B_HUMAN|P55884	EIF3B_HUMAN|P55884	EIF3B_HUMAN	P55884	Eukaryotic translation initiation factor 3 subunit B	92476	0	14	26	0	11	24	0	2	16
EIF3C_HUMAN|Q99613	EIF3C_HUMAN|Q99613	EIF3C_HUMAN	Q99613	Eukaryotic translation initiation factor 3 subunit C	105338	0	14	24	0	18	24	1	2	14
EIF3D_HUMAN|O15371	EIF3D_HUMAN|O15371	EIF3D_HUMAN	O15371	Eukaryotic translation initiation factor 3 subunit D	63969	0	18	26	0	13	22	0	1	16
EIF3E_HUMAN|P60228	EIF3E_HUMAN|P60228	EIF3E_HUMAN	P60228	Eukaryotic translation initiation factor 3 subunit E	52218	0	0	13	0	0	10	0	0	3
EIF3F_HUMAN|O00303	EIF3F_HUMAN|O00303	EIF3F_HUMAN	O00303	Eukaryotic translation initiation factor 3 subunit F	37561	0	4	12	0	1	7	0	1	4
EIF3G_HUMAN|O75821	EIF3G_HUMAN|O75821	EIF3G_HUMAN	O75821	Eukaryotic translation initiation factor 3 subunit G	35609	0	4	5	0	2	6	0	0	3
EIF3H_HUMAN|O15372	EIF3H_HUMAN|O15372	EIF3H_HUMAN	O15372	Eukaryotic translation initiation factor 3 subunit H	39928	0	8	17	0	9	13	0	1	7
EIF3I_HUMAN|Q13347	EIF3I_HUMAN|Q13347	EIF3I_HUMAN	Q13347	Eukaryotic translation initiation factor 3 subunit I	36499	0	19	23	0	11	20	0	1	11
EIF3J_HUMAN|O75822	EIF3J_HUMAN|O75822	EIF3J_HUMAN	O75822	Eukaryotic translation initiation factor 3 subunit J	29060	0	9	9	0	1	6	0	0	2
EIF3K_HUMAN|Q9UBQ5	EIF3K_HUMAN|Q9UBQ5	EIF3K_HUMAN	Q9UBQ5	Eukaryotic translation initiation factor 3 subunit K	25058	0	0	2	0	2	5	1	0	1
EIF3L_HUMAN|Q9Y262	EIF3L_HUMAN|Q9Y262	EIF3L_HUMAN	Q9Y262	Eukaryotic translation initiation factor 3 subunit L	66723	0	26	35	0	20	27	0	9	22
EIF3M_HUMAN|Q7L2H7	EIF3M_HUMAN|Q7L2H7	EIF3M_HUMAN	Q7L2H7	Eukaryotic translation initiation factor 3 subunit M	42500	0	15	21	0	7	16	0	2	8
ELAV1_HUMAN|Q15717	ELAV1_HUMAN|Q15717	ELAV1_HUMAN	Q15717	ELAV-like protein 1	36089	0	0	1	0	0	2	0	0	0
ELOB_HUMAN|Q15370	ELOB_HUMAN|Q15370	ELOB_HUMAN	Q15370	Transcription elongation factor B polypeptide 2	13132	0	3	1	0	3	5	2	5	2
ELOC_HUMAN|Q15369	ELOC_HUMAN|Q15369	ELOC_HUMAN	Q15369	Transcription elongation factor B polypeptide 1	12472	2	5	4	2	5	6	4	6	6
ELOV5_HUMAN|Q9NYP7	ELOV5_HUMAN|Q9NYP7	ELOV5_HUMAN	Q9NYP7	Elongation of very long chain fatty acids protein 5	35291	0	0	0	0	0	4	0	0	1
ELP1_HUMAN|O95163	ELP1_HUMAN|O95163	ELP1_HUMAN	O95163	Elongator complex protein 1	150246	0	0	2	0	1	6	0	1	14
ELP3_HUMAN|Q9H9T3	ELP3_HUMAN|Q9H9T3	ELP3_HUMAN	Q9H9T3	Elongator complex protein 3	62255	0	4	4	0	3	16	0	4	17
ELYS_HUMAN|Q8WYP5	ELYS_HUMAN|Q8WYP5	ELYS_HUMAN	Q8WYP5	Protein ELYS	252484	0	0	2	0	0	7	0	0	8
EMC2_HUMAN|Q15006	EMC2_HUMAN|Q15006	EMC2_HUMAN	Q15006	ER membrane protein complex subunit 2	34831	0	0	0	0	0	3	0	0	0
EMC4_HUMAN|Q5J8M3	EMC4_HUMAN|Q5J8M3	EMC4_HUMAN	Q5J8M3	ER membrane protein complex subunit 4	20085	0	0	0	0	1	1	0	0	0
EMC6_HUMAN|Q9BV81	EMC6_HUMAN|Q9BV81	EMC6_HUMAN	Q9BV81	ER membrane protein complex subunit 6	12016	0	0	0	0	0	2	0	0	0
EMC8_HUMAN|O43402	EMC8_HUMAN|O43402	EMC8_HUMAN	O43402	ER membrane protein complex subunit 8	23771	0	0	0	0	0	1	0	0	0
EMD_HUMAN|P50402	EMD_HUMAN|P50402	EMD_HUMAN	P50402	Emerin	28992	0	1	11	0	5	18	0	8	17
EMRE_HUMAN|Q9H4I9	EMRE_HUMAN|Q9H4I9	EMRE_HUMAN	Q9H4I9	Essential MCU regulator, mitochondrial	11440	0	0	0	0	0	4	0	0	2
ENOA_HUMAN|P06733	ENOA_HUMAN|P06733	ENOA_HUMAN	P06733	Alpha-enolase	47166	2	0	0	6	5	1	3	1	0
ENOB_HUMAN|P13929	ENOB_HUMAN|P13929	ENOB_HUMAN	P13929	Beta-enolase	46984	3	0	0	3	0	0	3	0	1
ENPL_HUMAN|P14625	ENPL_HUMAN|P14625	ENPL_HUMAN	P14625	Endoplasmin	92463	19	0	0	36	9	10	40	0	1
ENPLL_HUMAN|Q58FF3	ENPLL_HUMAN|Q58FF3	ENPLL_HUMAN	Q58FF3	Putative endoplasmin-like protein	45856	4	0	0	6	3	1	7	0	0
ENVT1_HUMAN|P61550	ENVT1_HUMAN|P61550	ENVT1_HUMAN	P61550	Endogenous retrovirus group S71 member 1 Env polyprotein	68166	0	1	1	0	1	1	0	2	1
ENY2_HUMAN|Q9NPA8	ENY2_HUMAN|Q9NPA8	ENY2_HUMAN	Q9NPA8	Transcription and mRNA export factor ENY2	11528	0	2	2	1	1	2	0	2	5
EPCAM_HUMAN|P16422	EPCAM_HUMAN|P16422	EPCAM_HUMAN	P16422	Epithelial cell adhesion molecule	34930	0	0	1	0	3	7	0	0	1
EPG5_HUMAN|Q9HCE0	EPG5_HUMAN|Q9HCE0	EPG5_HUMAN	Q9HCE0	Ectopic P granules protein 5 homolog	292465	0	0	0	0	1	3	0	0	2
EPHA2_HUMAN|P29317	EPHA2_HUMAN|P29317	EPHA2_HUMAN	P29317	Ephrin type-A receptor 2	108260	0	0	0	0	5	7	0	0	0
EPIPL_HUMAN|P58107	EPIPL_HUMAN|P58107	EPIPL_HUMAN	P58107	Epiplakin	555590	0	2	120	0	53	50	0	5	16
EPN4_HUMAN|Q14677	EPN4_HUMAN|Q14677	EPN4_HUMAN	Q14677	Clathrin interactor 1	68255	0	0	0	0	0	1	0	0	1
ERAL1_HUMAN|O75616	ERAL1_HUMAN|O75616	ERAL1_HUMAN	O75616	GTPase Era, mitochondrial	48347	0	0	0	0	5	4	0	0	4
ERAP1_HUMAN|Q9NZ08	ERAP1_HUMAN|Q9NZ08	ERAP1_HUMAN	Q9NZ08	Endoplasmic reticulum aminopeptidase 1	107229	0	0	1	0	14	20	0	0	9
ERAP2_HUMAN|Q6P179	ERAP2_HUMAN|Q6P179	ERAP2_HUMAN	Q6P179	Endoplasmic reticulum aminopeptidase 2	110455	0	0	0	0	15	25	0	0	12
ERC2_HUMAN|O15083	ERC2_HUMAN|O15083	ERC2_HUMAN	O15083	ERC protein 2	110551	0	2	2	0	1	1	0	1	1
ERCC2_HUMAN|P18074	ERCC2_HUMAN|P18074	ERCC2_HUMAN	P18074	TFIIH basal transcription factor complex helicase XPD subunit	86904	0	0	0	0	0	4	0	0	4
ERD21_HUMAN|P24390	ERD21_HUMAN|P24390	ERD21_HUMAN	P24390	ER lumen protein-retaining receptor 1	24540	0	0	2	0	8	10	0	2	7
ERG1_HUMAN|Q14534	ERG1_HUMAN|Q14534	ERG1_HUMAN	Q14534	Squalene monooxygenase	63919	0	0	0	0	1	2	0	0	0
ERG24_HUMAN|O76062	ERG24_HUMAN|O76062	ERG24_HUMAN	O76062	Delta(14)-sterol reductase	46403	0	0	0	0	0	0	0	0	1
ERG28_HUMAN|Q9UKR5	ERG28_HUMAN|Q9UKR5	ERG28_HUMAN	Q9UKR5	Probable ergosterol biosynthetic protein 28	15863	0	0	0	0	1	2	0	0	0
ERGI1_HUMAN|Q969X5	ERGI1_HUMAN|Q969X5	ERGI1_HUMAN	Q969X5	Endoplasmic reticulum-Golgi intermediate compartment protein 1	32590	0	2	0	0	4	8	0	2	5
ERGI2_HUMAN|Q96RQ1	ERGI2_HUMAN|Q96RQ1	ERGI2_HUMAN	Q96RQ1	Endoplasmic reticulum-Golgi intermediate compartment protein 2	42546	0	0	0	0	2	3	0	0	3
ERGI3_HUMAN|Q9Y282	ERGI3_HUMAN|Q9Y282	ERGI3_HUMAN	Q9Y282	Endoplasmic reticulum-Golgi intermediate compartment protein 3	43220	0	0	0	0	1	2	0	0	1
ERH_HUMAN|P84090	ERH_HUMAN|P84090	ERH_HUMAN	P84090	Enhancer of rudimentary homolog	12258	0	6	9	0	8	19	0	8	14
ERI1_HUMAN|Q8IV48	ERI1_HUMAN|Q8IV48	ERI1_HUMAN	Q8IV48	3'-5' exoribonuclease 1	40061	0	0	0	0	0	1	0	0	0
ERLN1_HUMAN|O75477	ERLN1_HUMAN|O75477	ERLN1_HUMAN	O75477	Erlin-1	38923	0	0	1	0	3	4	0	0	1
ERLN2_HUMAN|O94905	ERLN2_HUMAN|O94905	ERLN2_HUMAN	O94905	Erlin-2	37837	0	0	1	0	3	7	0	0	2
ERP44_HUMAN|Q9BS26	ERP44_HUMAN|Q9BS26	ERP44_HUMAN	Q9BS26	Endoplasmic reticulum resident protein 44	46968	0	4	1	0	9	2	0	8	4
ESIP1_HUMAN|Q96J88	ESIP1_HUMAN|Q96J88	ESIP1_HUMAN	Q96J88	Epithelial-stromal interaction protein 1	36791	1	0	0	1	0	0	4	0	0
ESRP1_HUMAN|Q6NXG1	ESRP1_HUMAN|Q6NXG1	ESRP1_HUMAN	Q6NXG1	Epithelial splicing regulatory protein 1	75581	0	0	0	0	4	10	0	2	18
EST1A_HUMAN|Q86US8	EST1A_HUMAN|Q86US8	EST1A_HUMAN	Q86US8	Telomerase-binding protein EST1A	160453	0	0	1	0	0	0	0	0	0
ESYT1_HUMAN|Q9BSJ8	ESYT1_HUMAN|Q9BSJ8	ESYT1_HUMAN	Q9BSJ8	Extended synaptotagmin-1	122849	0	0	0	0	3	3	0	0	0
ESYT2_HUMAN|A0FGR8	ESYT2_HUMAN|A0FGR8	ESYT2_HUMAN	A0FGR8	Extended synaptotagmin-2	102351	0	1	0	0	12	14	0	1	8
ESYT2_HUMAN|A0FGR8-6	ESYT2_HUMAN|A0FGR8-6	ESYT2_HUMAN	A0FGR8-6	Extended synaptotagmin-2 (isoform 6)	102351	0	0	0	0	1	2	0	1	0
ESYT3_HUMAN|A0FGR9	ESYT3_HUMAN|A0FGR9	ESYT3_HUMAN	A0FGR9	Extended synaptotagmin-3	100030	0	0	0	0	1	0	0	0	0
ETFA_HUMAN|P13804	ETFA_HUMAN|P13804	ETFA_HUMAN	P13804	Electron transfer flavoprotein subunit alpha, mitochondrial	35077	0	1	1	0	16	20	0	2	8
ETV6_HUMAN|P41212	ETV6_HUMAN|P41212	ETV6_HUMAN	P41212	Transcription factor ETV6	52997	0	0	0	0	0	0	0	1	1
EVPL_HUMAN|Q92817	EVPL_HUMAN|Q92817	EVPL_HUMAN	Q92817	Envoplakin	231591	0	10	0	0	3	0	0	2	0
EXC6B_HUMAN|Q9Y2D4	EXC6B_HUMAN|Q9Y2D4	EXC6B_HUMAN	Q9Y2D4	Exocyst complex component 6B	94195	0	0	0	0	1	0	0	0	0
EXOC1_HUMAN|Q9NV70	EXOC1_HUMAN|Q9NV70	EXOC1_HUMAN	Q9NV70	Exocyst complex component 1	101976	0	0	0	0	1	2	0	0	1
EXOC2_HUMAN|Q96KP1	EXOC2_HUMAN|Q96KP1	EXOC2_HUMAN	Q96KP1	Exocyst complex component 2	104060	0	0	0	0	8	12	0	0	3
EXOC3_HUMAN|O60645	EXOC3_HUMAN|O60645	EXOC3_HUMAN	O60645	Exocyst complex component 3	86840	0	0	0	0	4	8	0	0	3
EXOC4_HUMAN|Q96A65	EXOC4_HUMAN|Q96A65	EXOC4_HUMAN	Q96A65	Exocyst complex component 4	110492	0	0	0	0	7	13	0	1	2
EXOC5_HUMAN|O00471	EXOC5_HUMAN|O00471	EXOC5_HUMAN	O00471	Exocyst complex component 5	81848	0	0	0	0	5	5	0	0	1
EXOC7_HUMAN|Q9UPT5	EXOC7_HUMAN|Q9UPT5	EXOC7_HUMAN	Q9UPT5	Exocyst complex component 7	83377	0	0	0	0	4	8	0	0	0
EXOS2_HUMAN|Q13868	EXOS2_HUMAN|Q13868	EXOS2_HUMAN	Q13868	Exosome complex component RRP4	32787	0	0	0	0	0	2	0	0	1
EXOS6_HUMAN|Q5RKV6	EXOS6_HUMAN|Q5RKV6	EXOS6_HUMAN	Q5RKV6	Exosome complex component MTR3	28233	0	0	0	0	0	1	0	0	3
EXOS9_HUMAN|Q06265	EXOS9_HUMAN|Q06265	EXOS9_HUMAN	Q06265	Exosome complex component RRP45	48946	0	0	1	0	1	3	0	0	3
EZRI_HUMAN|P15311	EZRI_HUMAN|P15311	EZRI_HUMAN	P15311	Ezrin	69409	9	42	28	7	37	12	8	45	5
F120A_HUMAN|Q9NZB2	F120A_HUMAN|Q9NZB2	F120A_HUMAN	Q9NZB2	Constitutive coactivator of PPAR-gamma-like protein 1	121881	0	3	7	0	5	14	0	0	18
F127A_HUMAN|A6ZKI3	F127A_HUMAN|A6ZKI3	F127A_HUMAN	A6ZKI3	Protein FAM127A	13170	0	1	3	0	5	7	0	2	5
F133A_HUMAN|Q8N9E0	F133A_HUMAN|Q8N9E0	F133A_HUMAN	Q8N9E0	Protein FAM133A	28939	5	3	4	13	3	0	17	4	2
F133B_HUMAN|Q5BKY9	F133B_HUMAN|Q5BKY9	F133B_HUMAN	Q5BKY9	Protein FAM133B	28383	0	0	0	1	0	0	1	1	0
F162A_HUMAN|Q96A26	F162A_HUMAN|Q96A26	F162A_HUMAN	Q96A26	Protein FAM162A	17341	0	1	1	0	4	5	0	1	3
F207A_HUMAN|Q9NSI2	F207A_HUMAN|Q9NSI2	F207A_HUMAN	Q9NSI2	Protein FAM207A	25454	0	1	1	0	1	5	0	1	5
F210A_HUMAN|Q96ND0	F210A_HUMAN|Q96ND0	F210A_HUMAN	Q96ND0	Protein FAM210A	30774	0	2	0	0	2	3	0	3	3
F210B_HUMAN|Q96KR6	F210B_HUMAN|Q96KR6	F210B_HUMAN	Q96KR6	Protein FAM210B	20423	0	0	1	0	1	2	0	0	1
F213A_HUMAN|Q9BRX8	F213A_HUMAN|Q9BRX8	F213A_HUMAN	Q9BRX8	Redox-regulatory protein FAM213A	25762	0	0	0	0	1	1	0	0	0
F8I2_HUMAN|P23610	F8I2_HUMAN|P23610	F8I2_HUMAN	P23610	Factor VIII intron 22 protein	39100	0	0	0	0	0	1	0	0	0
F8W7C6_HUMAN|F8W7C6	F8W7C6_HUMAN|F8W7C6	F8W7C6_HUMAN	F8W7C6	60S ribosomal protein L10	18563	0	0	0	0	0	1	0	0	0
F8W8Y7_HUMAN|F8W8Y7	F8W8Y7_HUMAN|F8W8Y7	F8W8Y7_HUMAN	F8W8Y7	Armadillo repeat-containing X-linked protein 4	235950	0	0	1	1	0	0	0	1	0
F8WDQ8_HUMAN|F8WDQ8	F8WDQ8_HUMAN|F8WDQ8	F8WDQ8_HUMAN	F8WDQ8	Multiple PDZ domain protein	20899	0	1	1	0	2	2	0	1	1
F91A1_HUMAN|Q658Y4	F91A1_HUMAN|Q658Y4	F91A1_HUMAN	Q658Y4	Protein FAM91A1	93903	0	4	2	0	4	7	0	0	5
FA26E_HUMAN|Q8N5C1	FA26E_HUMAN|Q8N5C1	FA26E_HUMAN	Q8N5C1	Protein FAM26E	35168	0	0	0	0	1	0	0	0	0
FA32A_HUMAN|Q9Y421	FA32A_HUMAN|Q9Y421	FA32A_HUMAN	Q9Y421	Protein FAM32A	13177	0	0	0	0	0	2	0	0	0
FA57A_HUMAN|Q8TBR7	FA57A_HUMAN|Q8TBR7	FA57A_HUMAN	Q8TBR7	Protein FAM57A	29381	0	0	0	0	1	12	0	0	6
FA65B_HUMAN|Q9Y4F9	FA65B_HUMAN|Q9Y4F9	FA65B_HUMAN	Q9Y4F9	Protein FAM65B	118512	0	0	0	0	0	0	1	0	0
FA83A_HUMAN|Q86UY5	FA83A_HUMAN|Q86UY5	FA83A_HUMAN	Q86UY5	Protein FAM83A	47455	0	8	2	0	4	0	0	0	0
FA83B_HUMAN|Q5T0W9	FA83B_HUMAN|Q5T0W9	FA83B_HUMAN	Q5T0W9	Protein FAM83B	114793	0	12	4	0	1	0	0	0	0
FA83H_HUMAN|Q6ZRV2	FA83H_HUMAN|Q6ZRV2	FA83H_HUMAN	Q6ZRV2	Protein FAM83H	127115	0	0	3	0	1	1	0	0	6
FA98A_HUMAN|Q8NCA5	FA98A_HUMAN|Q8NCA5	FA98A_HUMAN	Q8NCA5	Protein FAM98A	55397	0	2	1	0	3	2	0	0	0
FABP5_HUMAN|Q01469	FABP5_HUMAN|Q01469	FABP5_HUMAN	Q01469	Fatty acid-binding protein, epidermal	15163	5	0	0	2	2	0	0	0	0
FACE2_HUMAN|Q9Y256	FACE2_HUMAN|Q9Y256	FACE2_HUMAN	Q9Y256	CAAX prenyl protease 2	35830	0	3	2	0	3	9	0	4	10
FACR1_HUMAN|Q8WVX9	FACR1_HUMAN|Q8WVX9	FACR1_HUMAN	Q8WVX9	Fatty acyl-CoA reductase 1	59353	0	1	0	0	3	5	0	1	6
FAF2_HUMAN|Q96CS3	FAF2_HUMAN|Q96CS3	FAF2_HUMAN	Q96CS3	FAS-associated factor 2	52620	0	1	1	0	6	9	0	0	4
FAK2_HUMAN|Q14289	FAK2_HUMAN|Q14289	FAK2_HUMAN	Q14289	Protein-tyrosine kinase 2-beta	115868	0	0	0	0	11	10	0	0	0
FAKD2_HUMAN|Q9NYY8	FAKD2_HUMAN|Q9NYY8	FAKD2_HUMAN	Q9NYY8	FAST kinase domain-containing protein 2	81458	0	0	6	0	14	24	0	0	11
FAKD3_HUMAN|Q14CZ7	FAKD3_HUMAN|Q14CZ7	FAKD3_HUMAN	Q14CZ7	FAST kinase domain-containing protein 3	75685	0	0	0	0	1	2	0	0	2
FAKD5_HUMAN|Q7L8L6	FAKD5_HUMAN|Q7L8L6	FAKD5_HUMAN	Q7L8L6	FAST kinase domain-containing protein 5	86569	0	0	0	0	1	8	0	0	8
FAS_HUMAN|P49327	FAS_HUMAN|P49327	FAS_HUMAN	P49327	Fatty acid synthase	273411	4	366	320	0	302	237	1	394	251
FAT1_HUMAN|Q14517	FAT1_HUMAN|Q14517	FAT1_HUMAN	Q14517	Protocadherin Fat 1	506244	0	13	42	0	34	59	0	5	13
FAT2_HUMAN|Q9NYQ8	FAT2_HUMAN|Q9NYQ8	FAT2_HUMAN	Q9NYQ8	Protocadherin Fat 2	479291	0	6	5	0	12	8	0	0	7
FBLL1_HUMAN|A6NHQ2	FBLL1_HUMAN|A6NHQ2	FBLL1_HUMAN	A6NHQ2	rRNA/tRNA 2'-O-methyltransferase fibrillarin-like protein 1	34673	0	0	0	0	0	1	0	0	1
FBLN3_HUMAN|Q12805	FBLN3_HUMAN|Q12805	FBLN3_HUMAN	Q12805	EGF-containing fibulin-like extracellular matrix protein 1	54637	0	1	0	0	2	2	0	0	0
FBRL_HUMAN|P22087	FBRL_HUMAN|P22087	FBRL_HUMAN	P22087	rRNA 2'-O-methyltransferase fibrillarin	33782	0	1	2	0	6	7	0	2	9
FBSP1_HUMAN|P0C2W1	FBSP1_HUMAN|P0C2W1	FBSP1_HUMAN	P0C2W1	F-box/SPRY domain-containing protein 1	30631	0	2	1	0	2	3	0	3	2
FBX3_HUMAN|Q9UK99	FBX3_HUMAN|Q9UK99	FBX3_HUMAN	Q9UK99	F-box only protein 3	54557	0	6	1	0	5	4	0	4	4
FBX50_HUMAN|Q6ZVX7	FBX50_HUMAN|Q6ZVX7	FBX50_HUMAN	Q6ZVX7	F-box only protein 50	30845	0	0	0	1	6	0	0	0	0
FBX7_HUMAN|Q9Y3I1	FBX7_HUMAN|Q9Y3I1	FBX7_HUMAN	Q9Y3I1	F-box only protein 7	58499	0	0	0	0	4	5	0	0	4
FBXW8_HUMAN|Q8N3Y1	FBXW8_HUMAN|Q8N3Y1	FBXW8_HUMAN	Q8N3Y1	F-box/WD repeat-containing protein 8	67390	0	1	0	0	1	0	0	0	0
FCGBP_HUMAN|Q9Y6R7	FCGBP_HUMAN|Q9Y6R7	FCGBP_HUMAN	Q9Y6R7	IgGFc-binding protein	571986	63	17	13	59	0	5	180	15	94
FDFT_HUMAN|P37268	FDFT_HUMAN|P37268	FDFT_HUMAN	P37268	Squalene synthase	48112	0	0	0	0	0	5	0	0	0
FETUA_HUMAN|P02765	FETUA_HUMAN|P02765	FETUA_HUMAN	P02765	Alpha-2-HS-glycoprotein	39322	8	5	4	17	15	19	14	9	11
FGFP1_HUMAN|Q14512	FGFP1_HUMAN|Q14512	FGFP1_HUMAN	Q14512	Fibroblast growth factor-binding protein 1	26262	0	0	3	0	0	3	0	0	3
FHL2_HUMAN|Q14192	FHL2_HUMAN|Q14192	FHL2_HUMAN	Q14192	Four and a half LIM domains protein 2	32191	0	28	19	0	24	24	0	31	19
FHL3_HUMAN|Q13643	FHL3_HUMAN|Q13643	FHL3_HUMAN	Q13643	Four and a half LIM domains protein 3	31190	0	2	0	0	2	0	0	2	0
FIBB_HUMAN|P02675	FIBB_HUMAN|P02675	FIBB_HUMAN	P02675	Fibrinogen beta chain	55925	0	2	0	0	0	1	0	1	0
FIBG_HUMAN|P02679	FIBG_HUMAN|P02679	FIBG_HUMAN	P02679	Fibrinogen gamma chain	51508	0	3	0	0	0	1	0	1	1
FIGL1_HUMAN|Q6PIW4	FIGL1_HUMAN|Q6PIW4	FIGL1_HUMAN	Q6PIW4	Fidgetin-like protein 1	74073	0	1	1	0	1	3	0	3	1
FILA_HUMAN|P20930	FILA_HUMAN|P20930	FILA_HUMAN	P20930	Filaggrin	435145	2	0	1	5	1	0	0	0	0
FILA2_HUMAN|Q5D862	FILA2_HUMAN|Q5D862	FILA2_HUMAN	Q5D862	Filaggrin-2	248058	6	4	7	31	28	14	7	3	3
FINC_HUMAN|P02751	FINC_HUMAN|P02751	FINC_HUMAN	P02751	Fibronectin	262610	0	7	22	0	6	34	0	4	13
FIP1_HUMAN|Q6UN15	FIP1_HUMAN|Q6UN15	FIP1_HUMAN	Q6UN15	Pre-mRNA 3'-end-processing factor FIP1	66522	0	42	58	0	21	56	0	15	85
FIS1_HUMAN|Q9Y3D6	FIS1_HUMAN|Q9Y3D6	FIS1_HUMAN	Q9Y3D6	Mitochondrial fission 1 protein	16936	0	3	2	0	3	2	0	2	2
FKBP8_HUMAN|Q14318	FKBP8_HUMAN|Q14318	FKBP8_HUMAN	Q14318	Peptidyl-prolyl cis-trans isomerase FKBP8	44559	0	0	0	0	5	8	0	0	2
FL2D_HUMAN|Q15007	FL2D_HUMAN|Q15007	FL2D_HUMAN	Q15007	Pre-mRNA-splicing regulator WTAP	44241	0	1	5	0	0	6	0	0	6
FLII_HUMAN|Q13045	FLII_HUMAN|Q13045	FLII_HUMAN	Q13045	Protein flightless-1 homolog	144743	0	0	2	0	14	14	0	1	9
FLNA_HUMAN|P21333	FLNA_HUMAN|P21333	FLNA_HUMAN	P21333	Filamin-A	280723	0	4	9	1	50	63	0	13	25
FLNB_HUMAN|O75369	FLNB_HUMAN|O75369	FLNB_HUMAN	O75369	Filamin-B	278148	0	1	0	0	5	5	0	6	1
FLT3_HUMAN|P36888	FLT3_HUMAN|P36888	FLT3_HUMAN	P36888	Receptor-type tyrosine-protein kinase FLT3	112897	0	1	0	0	1	1	0	1	0
FMO2_HUMAN|Q99518	FMO2_HUMAN|Q99518	FMO2_HUMAN	Q99518	Dimethylaniline monooxygenase [N-oxide-forming] 2	53640	0	0	0	0	0	0	1	0	0
FMR1_HUMAN|Q06787	FMR1_HUMAN|Q06787	FMR1_HUMAN	Q06787	Fragile X mental retardation protein 1	71170	0	2	0	0	2	1	0	1	1
FNBP4_HUMAN|Q8N3X1	FNBP4_HUMAN|Q8N3X1	FNBP4_HUMAN	Q8N3X1	Formin-binding protein 4	110259	0	0	2	0	0	1	0	0	3
FND3B_HUMAN|Q53EP0	FND3B_HUMAN|Q53EP0	FND3B_HUMAN	Q53EP0	Fibronectin type III domain-containing protein 3B	132881	0	2	2	0	21	39	0	3	21
FOSL1_HUMAN|P15407	FOSL1_HUMAN|P15407	FOSL1_HUMAN	P15407	Fos-related antigen 1	29411	0	0	4	0	0	1	0	0	0
FOSL2_HUMAN|P15408	FOSL2_HUMAN|P15408	FOSL2_HUMAN	P15408	Fos-related antigen 2	35191	0	0	3	0	0	0	0	0	1
FRG1_HUMAN|Q14331	FRG1_HUMAN|Q14331	FRG1_HUMAN	Q14331	Protein FRG1	29170	0	0	0	0	0	1	0	0	0
FRIH_HUMAN|P02794	FRIH_HUMAN|P02794	FRIH_HUMAN	P02794	Ferritin heavy chain	21224	0	2	2	0	1	3	0	0	3
FRMD6_HUMAN|Q96NE9	FRMD6_HUMAN|Q96NE9	FRMD6_HUMAN	Q96NE9	FERM domain-containing protein 6	72040	0	1	1	0	1	4	0	0	0
FRYL_HUMAN|O94915	FRYL_HUMAN|O94915	FRYL_HUMAN	O94915	Protein furry homolog-like	339579	0	1	5	0	25	49	0	4	25
FRYL_HUMAN|O94915-2	FRYL_HUMAN|O94915-2	FRYL_HUMAN	O94915-2	Protein furry homolog-like (isoform 2)	339579	0	0	0	0	1	1	0	0	0
FSIP2_HUMAN|Q5CZC0	FSIP2_HUMAN|Q5CZC0	FSIP2_HUMAN	Q5CZC0	Fibrous sheath-interacting protein 2	780565	0	0	0	2	2	0	1	0	0
FST_HUMAN|P19883	FST_HUMAN|P19883	FST_HUMAN	P19883	Follistatin	38005	0	0	0	0	0	2	0	0	0
FUBP3_HUMAN|Q96I24	FUBP3_HUMAN|Q96I24	FUBP3_HUMAN	Q96I24	Far upstream element-binding protein 3	61637	0	0	0	0	0	3	0	0	1
FUK_HUMAN|Q8N0W3	FUK_HUMAN|Q8N0W3	FUK_HUMAN	Q8N0W3	L-fucose kinase	117616	0	0	0	0	0	1	0	0	1
FUS_HUMAN|P35637	FUS_HUMAN|P35637	FUS_HUMAN	P35637	RNA-binding protein FUS	53422	0	0	4	0	0	0	0	0	3
FUT8_HUMAN|Q9BYC5	FUT8_HUMAN|Q9BYC5	FUT8_HUMAN	Q9BYC5	Alpha-(1,6)-fucosyltransferase	66512	0	0	0	0	1	6	0	0	2
FXL12_HUMAN|Q9NXK8	FXL12_HUMAN|Q9NXK8	FXL12_HUMAN	Q9NXK8	F-box/LRR-repeat protein 12	37023	0	0	0	0	0	1	0	0	0
FXR1_HUMAN|P51114	FXR1_HUMAN|P51114	FXR1_HUMAN	P51114	Fragile X mental retardation syndrome-related protein 1	69717	0	7	6	0	17	18	0	1	10
FXYD3_HUMAN|Q14802	FXYD3_HUMAN|Q14802	FXYD3_HUMAN	Q14802	FXYD domain-containing ion transport regulator 3	9262	0	0	0	0	0	1	0	0	0
FYCO1_HUMAN|Q9BQS8	FYCO1_HUMAN|Q9BQS8	FYCO1_HUMAN	Q9BQS8	FYVE and coiled-coil domain-containing protein 1	166973	0	1	1	0	0	0	0	0	1
G0WVA4_HUMAN|G0WVA4	G0WVA4_HUMAN|G0WVA4	G0WVA4_HUMAN	G0WVA4	MHC class I antigen	20910	0	0	0	0	0	1	0	0	0
G3BP1_HUMAN|Q13283	G3BP1_HUMAN|Q13283	G3BP1_HUMAN	Q13283	Ras GTPase-activating protein-binding protein 1	52161	0	1	3	0	8	15	0	0	2
G3BP2_HUMAN|Q9UN86	G3BP2_HUMAN|Q9UN86	G3BP2_HUMAN	Q9UN86	Ras GTPase-activating protein-binding protein 2	54118	0	0	1	0	3	2	0	1	1
G3P_HUMAN|P04406	G3P_HUMAN|P04406	G3P_HUMAN	P04406	Glyceraldehyde-3-phosphate dehydrogenase	36051	16	15	17	16	48	35	27	13	20
G3PT_HUMAN|O14556	G3PT_HUMAN|O14556	G3PT_HUMAN	O14556	Glyceraldehyde-3-phosphate dehydrogenase, testis-specific	44498	0	0	0	0	4	2	0	1	1
G3V1L9_HUMAN|G3V1L9	G3V1L9_HUMAN|G3V1L9	G3V1L9_HUMAN	G3V1L9	Tight junction protein 1 (Zona occludens 1), isoform CRA_a	197448	0	3	2	0	0	0	0	1	3
G6PD_HUMAN|P11413	G6PD_HUMAN|P11413	G6PD_HUMAN	P11413	Glucose-6-phosphate 1-dehydrogenase	59253	0	0	0	0	6	2	1	0	2
G6PI_HUMAN|P06744	G6PI_HUMAN|P06744	G6PI_HUMAN	P06744	Glucose-6-phosphate isomerase	63143	0	0	0	0	3	0	0	1	0
G6PT3_HUMAN|Q8TED4	G6PT3_HUMAN|Q8TED4	--	--	--	--	0	0	0	0	1	0	0	0	0
G9LHJ5_HUMAN|G9LHJ5	G9LHJ5_HUMAN|G9LHJ5	G9LHJ5_HUMAN	G9LHJ5	Cytochrome c oxidase subunit 2	0	0	0	0	0	0	0	0	1	0
G9LKX8_HUMAN|G9LKX8	G9LKX8_HUMAN|G9LKX8	G9LKX8_HUMAN	G9LKX8	Cytochrome c oxidase subunit 2	25563	0	1	1	0	2	2	0	0	2
GAK_HUMAN|O14976	GAK_HUMAN|O14976	GAK_HUMAN	O14976	Cyclin-G-associated kinase	143182	0	0	0	0	0	2	0	0	0
GALT1_HUMAN|Q10472	GALT1_HUMAN|Q10472	GALT1_HUMAN	Q10472	Polypeptide N-acetylgalactosaminyltransferase 1	64215	0	0	0	0	3	7	0	0	2
GALT2_HUMAN|Q10471	GALT2_HUMAN|Q10471	GALT2_HUMAN	Q10471	Polypeptide N-acetylgalactosaminyltransferase 2	64729	0	4	3	0	5	5	0	4	7
GALT3_HUMAN|Q14435	GALT3_HUMAN|Q14435	GALT3_HUMAN	Q14435	Polypeptide N-acetylgalactosaminyltransferase 3	72606	0	1	2	0	4	7	0	0	4
GALT5_HUMAN|Q7Z7M9	GALT5_HUMAN|Q7Z7M9	GALT5_HUMAN	Q7Z7M9	Polypeptide N-acetylgalactosaminyltransferase 5	106260	0	1	0	0	0	4	0	0	1
GANAB_HUMAN|Q14697	GANAB_HUMAN|Q14697	GANAB_HUMAN	Q14697	Neutral alpha-glucosidase AB	106868	1	1	3	0	7	19	3	0	13
GANAB_HUMAN|Q14697-2	GANAB_HUMAN|Q14697-2	GANAB_HUMAN	Q14697-2	Neutral alpha-glucosidase AB (isoform 2)	106868	0	0	0	0	0	1	0	0	0
GANP_HUMAN|O60318	GANP_HUMAN|O60318	GANP_HUMAN	O60318	Germinal-center associated nuclear protein	218392	0	0	0	0	0	3	0	0	8
GAPD1_HUMAN|Q14C86	GAPD1_HUMAN|Q14C86	GAPD1_HUMAN	Q14C86	GTPase-activating protein and VPS9 domain-containing protein 1	164971	0	1	0	0	2	4	0	0	3
GAR1_HUMAN|Q9NY12	GAR1_HUMAN|Q9NY12	GAR1_HUMAN	Q9NY12	H/ACA ribonucleoprotein complex subunit 1	22346	0	0	0	0	0	0	0	0	2
GAS6_HUMAN|Q14393	GAS6_HUMAN|Q14393	GAS6_HUMAN	Q14393	Growth arrest-specific protein 6	79672	0	0	0	0	0	2	0	0	0
GATB_HUMAN|O75879	GATB_HUMAN|O75879	GATB_HUMAN	O75879	Glutamyl-tRNA(Gln) amidotransferase subunit B, mitochondrial	61860	0	0	0	0	6	3	0	0	0
GBB1_HUMAN|P62873	GBB1_HUMAN|P62873	GBB1_HUMAN	P62873	Guanine nucleotide-binding protein G(I)/G(S)/G(T) subunit beta-1	37374	0	3	2	0	7	5	0	3	5
GBB2_HUMAN|P62879	GBB2_HUMAN|P62879	GBB2_HUMAN	P62879	Guanine nucleotide-binding protein G(I)/G(S)/G(T) subunit beta-2	37329	0	0	0	0	4	4	0	1	3
GBF1_HUMAN|Q92538	GBF1_HUMAN|Q92538	GBF1_HUMAN	Q92538	Golgi-specific brefeldin A-resistance guanine nucleotide exchange factor 1	206434	0	0	0	0	17	39	0	0	8
GBG12_HUMAN|Q9UBI6	GBG12_HUMAN|Q9UBI6	GBG12_HUMAN	Q9UBI6	Guanine nucleotide-binding protein G(I)/G(S)/G(O) subunit gamma-12	8005	0	2	1	0	5	3	0	1	3
GCDH_HUMAN|Q92947	GCDH_HUMAN|Q92947	GCDH_HUMAN	Q92947	Glutaryl-CoA dehydrogenase, mitochondrial	48124	0	0	0	0	1	3	0	0	2
GCN1_HUMAN|Q92616	GCN1_HUMAN|Q92616	--	--	--	--	0	12	44	0	185	347	0	56	210
GCP2_HUMAN|Q9BSJ2	GCP2_HUMAN|Q9BSJ2	GCP2_HUMAN	Q9BSJ2	Gamma-tubulin complex component 2	102528	0	95	160	0	16	47	0	10	62
GCP3_HUMAN|Q96CW5	GCP3_HUMAN|Q96CW5	GCP3_HUMAN	Q96CW5	Gamma-tubulin complex component 3	103565	0	108	167	0	22	61	0	11	76
GCP4_HUMAN|Q9UGJ1	GCP4_HUMAN|Q9UGJ1	GCP4_HUMAN	Q9UGJ1	Gamma-tubulin complex component 4	76085	0	38	41	0	4	15	0	0	10
GCP5_HUMAN|Q96RT8	GCP5_HUMAN|Q96RT8	GCP5_HUMAN	Q96RT8	Gamma-tubulin complex component 5	118314	0	33	56	0	1	9	0	0	3
GCP6_HUMAN|Q96RT7	GCP6_HUMAN|Q96RT7	GCP6_HUMAN	Q96RT7	Gamma-tubulin complex component 6	200487	0	77	133	0	6	27	0	1	39
GCR_HUMAN|P04150	GCR_HUMAN|P04150	GCR_HUMAN	P04150	Glucocorticoid receptor	85654	0	0	0	0	0	2	0	0	1
GDIB_HUMAN|P50395	GDIB_HUMAN|P50395	GDIB_HUMAN	P50395	Rab GDP dissociation inhibitor beta	50660	0	0	0	0	1	0	3	1	0
GELS_HUMAN|P06396	GELS_HUMAN|P06396	GELS_HUMAN	P06396	Gelsolin	85692	0	4	25	0	39	28	0	7	14
GEMI2_HUMAN|O14893	GEMI2_HUMAN|O14893	GEMI2_HUMAN	O14893	Gem-associated protein 2	31583	0	0	0	0	0	2	0	0	1
GEMI4_HUMAN|P57678	GEMI4_HUMAN|P57678	GEMI4_HUMAN	P57678	Gem-associated protein 4	120030	0	0	2	0	0	20	0	0	12
GEMI6_HUMAN|Q8WXD5	GEMI6_HUMAN|Q8WXD5	GEMI6_HUMAN	Q8WXD5	Gem-associated protein 6	18823	0	0	0	0	0	1	0	0	0
GET4_HUMAN|Q7L5D6	GET4_HUMAN|Q7L5D6	GET4_HUMAN	Q7L5D6	Golgi to ER traffic protein 4 homolog	36502	0	0	0	0	0	1	0	0	0
GFAP_HUMAN|P14136	GFAP_HUMAN|P14136	GFAP_HUMAN	P14136	Glial fibrillary acidic protein	49877	9	6	12	15	10	7	19	17	4
GFPT1_HUMAN|Q06210	GFPT1_HUMAN|Q06210	GFPT1_HUMAN	Q06210	Glutamine--fructose-6-phosphate aminotransferase [isomerizing] 1	78802	0	2	0	1	5	8	0	2	16
GGCT_HUMAN|O75223	GGCT_HUMAN|O75223	GGCT_HUMAN	O75223	Gamma-glutamylcyclotransferase	21006	0	0	0	0	4	0	0	0	0
GHC1_HUMAN|Q9H936	GHC1_HUMAN|Q9H936	GHC1_HUMAN	Q9H936	Mitochondrial glutamate carrier 1	34468	0	5	6	0	5	12	0	3	21
GID8_HUMAN|Q9NWU2	GID8_HUMAN|Q9NWU2	GID8_HUMAN	Q9NWU2	Glucose-induced degradation protein 8 homolog	26747	0	0	0	0	0	0	0	1	1
GIPC1_HUMAN|O14908	GIPC1_HUMAN|O14908	GIPC1_HUMAN	O14908	PDZ domain-containing protein GIPC1	36047	0	3	1	0	0	1	0	0	0
GLCM_HUMAN|P04062	GLCM_HUMAN|P04062	GLCM_HUMAN	P04062	Glucosylceramidase	59713	0	0	0	0	1	0	0	0	0
GLMN_HUMAN|Q92990	GLMN_HUMAN|Q92990	GLMN_HUMAN	Q92990	Glomulin	68204	0	0	0	0	1	1	0	0	0
GLNA_HUMAN|P15104	GLNA_HUMAN|P15104	GLNA_HUMAN	P15104	Glutamine synthetase	42062	0	0	0	0	3	0	0	0	0
GLO2_HUMAN|Q16775	GLO2_HUMAN|Q16775	GLO2_HUMAN	Q16775	Hydroxyacylglutathione hydrolase, mitochondrial	33804	0	0	0	0	0	0	1	0	0
GLRX1_HUMAN|P35754	GLRX1_HUMAN|P35754	GLRX1_HUMAN	P35754	Glutaredoxin-1	11775	0	0	0	0	1	0	0	0	0
GLSK_HUMAN|O94925	GLSK_HUMAN|O94925	GLSK_HUMAN	O94925	Glutaminase kidney isoform, mitochondrial	73457	0	0	0	0	11	10	0	0	0
GLSK_HUMAN|O94925-3	GLSK_HUMAN|O94925-3	GLSK_HUMAN	O94925-3	Glutaminase kidney isoform, mitochondrial (isoform 3)	73457	0	0	0	0	3	3	0	0	1
GLT14_HUMAN|Q96FL9	GLT14_HUMAN|Q96FL9	GLT14_HUMAN	Q96FL9	Polypeptide N-acetylgalactosaminyltransferase 14	64317	0	0	0	0	1	0	0	1	1
GLYM_HUMAN|P34897	GLYM_HUMAN|P34897	GLYM_HUMAN	P34897	Serine hydroxymethyltransferase, mitochondrial	55989	0	0	0	0	1	1	0	0	4
GLYR1_HUMAN|Q49A26	GLYR1_HUMAN|Q49A26	GLYR1_HUMAN	Q49A26	Putative oxidoreductase GLYR1	60553	0	0	0	0	0	1	0	0	1
GMDS_HUMAN|O60547	GMDS_HUMAN|O60547	GMDS_HUMAN	O60547	GDP-mannose 4,6 dehydratase	41947	0	0	0	0	2	2	0	1	2
GMPPA_HUMAN|Q96IJ6	GMPPA_HUMAN|Q96IJ6	GMPPA_HUMAN	Q96IJ6	Mannose-1-phosphate guanyltransferase alpha	46288	0	0	0	0	1	2	0	0	0
GNA11_HUMAN|P29992	GNA11_HUMAN|P29992	GNA11_HUMAN	P29992	Guanine nucleotide-binding protein subunit alpha-11	42121	0	0	0	0	2	2	0	0	0
GNA12_HUMAN|Q03113	GNA12_HUMAN|Q03113	GNA12_HUMAN	Q03113	Guanine nucleotide-binding protein subunit alpha-12	44276	0	0	0	0	2	2	0	0	0
GNA13_HUMAN|Q14344	GNA13_HUMAN|Q14344	GNA13_HUMAN	Q14344	Guanine nucleotide-binding protein subunit alpha-13	44047	0	0	0	0	2	1	0	0	0
GNAI1_HUMAN|P63096	GNAI1_HUMAN|P63096	GNAI1_HUMAN	P63096	Guanine nucleotide-binding protein G(i) subunit alpha-1	40358	0	0	1	0	5	1	0	0	0
GNAI2_HUMAN|P04899	GNAI2_HUMAN|P04899	GNAI2_HUMAN	P04899	Guanine nucleotide-binding protein G(i) subunit alpha-2	40448	0	1	3	0	7	2	0	1	2
GNAI3_HUMAN|P08754	GNAI3_HUMAN|P08754	GNAI3_HUMAN	P08754	Guanine nucleotide-binding protein G(k) subunit alpha	40530	0	0	1	0	1	1	0	0	0
GNAS1_HUMAN|Q5JWF2	GNAS1_HUMAN|Q5JWF2	GNAS1_HUMAN	Q5JWF2	Guanine nucleotide-binding protein G(s) subunit alpha isoforms XLas	111018	0	0	0	0	7	4	0	0	0
GNL1_HUMAN|P36915	GNL1_HUMAN|P36915	GNL1_HUMAN	P36915	Guanine nucleotide-binding protein-like 1	68657	0	0	0	0	0	1	0	0	0
GNL3_HUMAN|Q9BVP2	GNL3_HUMAN|Q9BVP2	GNL3_HUMAN	Q9BVP2	Guanine nucleotide-binding protein-like 3	61989	0	0	4	0	0	8	0	0	7
GOGA2_HUMAN|Q08379	GOGA2_HUMAN|Q08379	GOGA2_HUMAN	Q08379	Golgin subfamily A member 2	113080	0	11	5	0	18	16	0	20	11
GOGA7_HUMAN|Q7Z5G4	GOGA7_HUMAN|Q7Z5G4	GOGA7_HUMAN	Q7Z5G4	Golgin subfamily A member 7	15823	0	0	0	0	4	6	0	0	2
GOGB1_HUMAN|Q14789	GOGB1_HUMAN|Q14789	GOGB1_HUMAN	Q14789	Golgin subfamily B member 1	375999	0	0	0	0	10	8	0	0	0
GOLP3_HUMAN|Q9H4A6	GOLP3_HUMAN|Q9H4A6	GOLP3_HUMAN	Q9H4A6	Golgi phosphoprotein 3	33808	0	0	0	0	0	1	0	0	0
GORS2_HUMAN|Q9H8Y8	GORS2_HUMAN|Q9H8Y8	GORS2_HUMAN	Q9H8Y8	Golgi reassembly-stacking protein 2	47142	0	0	0	0	2	0	0	0	0
GPAA1_HUMAN|O43292	GPAA1_HUMAN|O43292	GPAA1_HUMAN	O43292	Glycosylphosphatidylinositol anchor attachment 1 protein	67619	0	0	0	0	2	4	0	0	0
GPAT3_HUMAN|Q53EU6	GPAT3_HUMAN|Q53EU6	GPAT3_HUMAN	Q53EU6	Glycerol-3-phosphate acyltransferase 3	48702	0	0	0	0	0	1	0	0	0
GPDM_HUMAN|P43304	GPDM_HUMAN|P43304	GPDM_HUMAN	P43304	Glycerol-3-phosphate dehydrogenase, mitochondrial	80848	0	0	0	0	0	3	0	0	0
GPI8_HUMAN|Q92643	GPI8_HUMAN|Q92643	GPI8_HUMAN	Q92643	GPI-anchor transamidase	45249	0	0	0	0	2	3	0	0	2
GPN1_HUMAN|Q9HCN4	GPN1_HUMAN|Q9HCN4	GPN1_HUMAN	Q9HCN4	GPN-loop GTPase 1	41737	0	0	0	0	0	2	0	0	0
GPT11_HUMAN|Q8N954	GPT11_HUMAN|Q8N954	GPT11_HUMAN	Q8N954	G patch domain-containing protein 11	30197	0	0	1	0	0	1	0	0	1
GPTC8_HUMAN|Q9UKJ3	GPTC8_HUMAN|Q9UKJ3	GPTC8_HUMAN	Q9UKJ3	G patch domain-containing protein 8	164188	0	0	0	0	0	1	0	0	4
GPX4_HUMAN|P36969	GPX4_HUMAN|P36969	GPX4_HUMAN	P36969	Phospholipid hydroperoxide glutathione peroxidase, mitochondrial	22173	0	1	0	0	2	1	1	1	0
GRDN_HUMAN|Q3V6T2	GRDN_HUMAN|Q3V6T2	GRDN_HUMAN	Q3V6T2	Girdin	216030	0	51	29	0	15	37	0	30	26
GRN_HUMAN|P28799	GRN_HUMAN|P28799	GRN_HUMAN	P28799	Granulins	63541	10	19	6	17	18	12	25	12	11
GRP75_HUMAN|P38646	GRP75_HUMAN|P38646	GRP75_HUMAN	P38646	Stress-70 protein, mitochondrial	73676	27	74	61	28	82	72	30	83	79
GRP78_HUMAN|P11021	GRP78_HUMAN|P11021	GRP78_HUMAN	P11021	78 kDa glucose-regulated protein	72328	86	133	88	119	162	123	107	150	107
GRPE1_HUMAN|Q9HAV7	GRPE1_HUMAN|Q9HAV7	GRPE1_HUMAN	Q9HAV7	GrpE protein homolog 1, mitochondrial	24277	0	0	0	0	0	1	0	1	0
GSDMA_HUMAN|Q96QA5	GSDMA_HUMAN|Q96QA5	GSDMA_HUMAN	Q96QA5	Gasdermin-A	49362	0	0	0	1	10	1	5	0	0
GSLG1_HUMAN|Q92896	GSLG1_HUMAN|Q92896	GSLG1_HUMAN	Q92896	Golgi apparatus protein 1	134545	0	0	0	0	1	1	0	0	0
GSTP1_HUMAN|P09211	GSTP1_HUMAN|P09211	GSTP1_HUMAN	P09211	Glutathione S-transferase P	23354	0	0	0	0	6	0	5	2	0
GT251_HUMAN|Q8NBJ5	GT251_HUMAN|Q8NBJ5	GT251_HUMAN	Q8NBJ5	Procollagen galactosyltransferase 1	71632	0	16	13	0	6	2	0	3	3
GTF2I_HUMAN|P78347	GTF2I_HUMAN|P78347	GTF2I_HUMAN	P78347	General transcription factor II-I	112410	0	0	0	0	1	0	0	0	0
GTPB2_HUMAN|Q9BX10	GTPB2_HUMAN|Q9BX10	GTPB2_HUMAN	Q9BX10	GTP-binding protein 2	65764	0	1	0	0	2	1	0	1	3
GTPBA_HUMAN|A4D1E9	GTPBA_HUMAN|A4D1E9	GTPBA_HUMAN	A4D1E9	GTP-binding protein 10	42930	0	0	0	0	2	2	0	0	0
GTR1_HUMAN|P11166	GTR1_HUMAN|P11166	GTR1_HUMAN	P11166	Solute carrier family 2, facilitated glucose transporter member 1	54080	0	0	0	0	3	2	0	0	0
H0Y3R8_HUMAN|H0Y3R8	H0Y3R8_HUMAN|H0Y3R8	H0Y3R8_HUMAN	H0Y3R8	Tight junction protein ZO-1	0	0	2	3	0	3	2	0	3	3
H0Y645_HUMAN|H0Y645	H0Y645_HUMAN|H0Y645	H0Y645_HUMAN	H0Y645	Casein kinase I isoform epsilon	0	0	0	0	0	0	0	1	0	0
H0YFZ7_HUMAN|H0YFZ7	H0YFZ7_HUMAN|H0YFZ7	H0YFZ7_HUMAN	H0YFZ7	Autophagy-related protein 16-2	0	0	9	4	0	13	9	0	12	10
H10_HUMAN|P07305	H10_HUMAN|P07305	H10_HUMAN	P07305	Histone H1.0	20861	0	0	1	0	1	3	2	0	2
H11_HUMAN|Q02539	H11_HUMAN|Q02539	H11_HUMAN	Q02539	Histone H1.1	21840	2	2	4	3	3	7	6	6	4
H12_HUMAN|P16403	H12_HUMAN|P16403	H12_HUMAN	P16403	Histone H1.2	21363	0	8	14	0	11	16	5	11	15
H13_HUMAN|P16402	H13_HUMAN|P16402	H13_HUMAN	P16402	Histone H1.3	22348	0	0	1	0	0	3	0	0	1
H14_HUMAN|P10412	H14_HUMAN|P10412	H14_HUMAN	P10412	Histone H1.4	21863	0	0	0	0	2	1	0	0	2
H15_HUMAN|P16401	H15_HUMAN|P16401	H15_HUMAN	P16401	Histone H1.5	22578	0	3	14	1	11	10	3	8	13
H1X_HUMAN|Q92522	H1X_HUMAN|Q92522	H1X_HUMAN	Q92522	Histone H1x	22485	0	0	1	0	1	3	0	1	5
H2A1A_HUMAN|Q96QV6	H2A1A_HUMAN|Q96QV6	H2A1A_HUMAN	Q96QV6	Histone H2A type 1-A	14232	2	8	18	4	8	18	7	10	19
H2A1B_HUMAN|P04908	H2A1B_HUMAN|P04908	H2A1B_HUMAN	P04908	Histone H2A type 1-B/E	14134	0	16	25	8	19	27	12	14	24
H2A1D_HUMAN|P20671	H2A1D_HUMAN|P20671	H2A1D_HUMAN	P20671	Histone H2A type 1-D	14106	0	1	4	0	0	1	1	1	2
H2A2B_HUMAN|Q8IUE6	H2A2B_HUMAN|Q8IUE6	H2A2B_HUMAN	Q8IUE6	Histone H2A type 2-B	13994	0	1	1	0	1	1	0	1	1
H2AV_HUMAN|Q71UI9	H2AV_HUMAN|Q71UI9	H2AV_HUMAN	Q71UI9	Histone H2A.V	13507	1	2	5	0	3	4	2	4	6
H2AW_HUMAN|Q9P0M6	H2AW_HUMAN|Q9P0M6	H2AW_HUMAN	Q9P0M6	Core histone macro-H2A.2	40056	0	1	2	0	2	4	1	2	1
H2AY_HUMAN|O75367	H2AY_HUMAN|O75367	H2AY_HUMAN	O75367	Core histone macro-H2A.1	39614	0	1	10	0	4	12	1	3	12
H2B1A_HUMAN|Q96A08	H2B1A_HUMAN|Q96A08	H2B1A_HUMAN	Q96A08	Histone H2B type 1-A	14166	1	15	50	6	20	38	10	12	46
H2B1B_HUMAN|P33778	H2B1B_HUMAN|P33778	H2B1B_HUMAN	P33778	Histone H2B type 1-B	13949	1	16	18	2	25	24	12	14	21
H2B1C_HUMAN|P62807	H2B1C_HUMAN|P62807	H2B1C_HUMAN	P62807	Histone H2B type 1-C/E/F/G/I	13905	0	4	7	1	9	12	4	3	8
H31T_HUMAN|Q16695	H31T_HUMAN|Q16695	H31T_HUMAN	Q16695	Histone H3.1t	15507	1	9	23	0	12	12	9	12	18
H4_HUMAN|P62805	H4_HUMAN|P62805	H4_HUMAN	P62805	Histone H4	11366	7	40	79	17	74	101	47	61	98
H4G_HUMAN|Q99525	H4G_HUMAN|Q99525	H4G_HUMAN	Q99525	Histone H4-like protein type G	11008	0	0	2	0	3	2	0	2	0
H7C0B3_HUMAN|H7C0B3	H7C0B3_HUMAN|H7C0B3	H7C0B3_HUMAN	H7C0B3	Transmembrane protein 87B	0	0	0	0	0	0	1	0	0	0
H7C4A7_HUMAN|H7C4A7	H7C4A7_HUMAN|H7C4A7	H7C4A7_HUMAN	H7C4A7	Transcriptional enhancer factor TEF-5	24275	0	0	2	0	0	3	0	0	3
H7C4T5_HUMAN|H7C4T5	H7C4T5_HUMAN|H7C4T5	H7C4T5_HUMAN	H7C4T5	Muscleblind-like protein 1	0	0	3	2	2	5	6	13	5	6
H90B2_HUMAN|Q58FF8	H90B2_HUMAN|Q58FF8	H90B2_HUMAN	Q58FF8	Putative heat shock protein HSP 90-beta 2	44346	1	5	5	2	10	14	4	4	6
H90B3_HUMAN|Q58FF7	H90B3_HUMAN|Q58FF7	H90B3_HUMAN	Q58FF7	Putative heat shock protein HSP 90-beta-3	68321	1	4	7	7	18	27	9	3	7
HACD2_HUMAN|Q6Y1H2	HACD2_HUMAN|Q6Y1H2	HACD2_HUMAN	Q6Y1H2	Very-long-chain (3R)-3-hydroxyacyl-CoA dehydratase 2	28366	0	0	0	0	0	2	0	0	1
HACD3_HUMAN|Q9P035	HACD3_HUMAN|Q9P035	HACD3_HUMAN	Q9P035	Very-long-chain (3R)-3-hydroxyacyl-CoA dehydratase 3	43157	0	1	3	0	11	23	0	3	7
HAKAI_HUMAN|Q75N03	HAKAI_HUMAN|Q75N03	HAKAI_HUMAN	Q75N03	E3 ubiquitin-protein ligase Hakai	54516	0	0	2	0	0	2	0	0	5
HAP28_HUMAN|Q13442	HAP28_HUMAN|Q13442	HAP28_HUMAN	Q13442	28 kDa heat- and acid-stable phosphoprotein	20628	0	1	3	0	0	1	0	0	0
HAX1_HUMAN|O00165	HAX1_HUMAN|O00165	HAX1_HUMAN	O00165	HCLS1-associated protein X-1	31618	0	3	5	0	2	3	0	1	5
HBA_HUMAN|P69905	HBA_HUMAN|P69905	HBA_HUMAN	P69905	Hemoglobin subunit alpha	15256	3	3	4	4	3	5	4	5	3
HBB_HUMAN|P68871	HBB_HUMAN|P68871	HBB_HUMAN	P68871	Hemoglobin subunit beta	15997	0	0	1	3	2	3	0	4	2
HD_HUMAN|P42858	HD_HUMAN|P42858	HD_HUMAN	P42858	Huntingtin	347584	0	0	0	0	6	38	0	1	10
HDAC1_HUMAN|Q13547	HDAC1_HUMAN|Q13547	HDAC1_HUMAN	Q13547	Histone deacetylase 1	55100	0	1	11	0	12	11	0	0	10
HDAC2_HUMAN|Q92769	HDAC2_HUMAN|Q92769	HDAC2_HUMAN	Q92769	Histone deacetylase 2	55361	0	0	5	0	3	4	0	0	1
HEAT1_HUMAN|Q9H583	HEAT1_HUMAN|Q9H583	HEAT1_HUMAN	Q9H583	HEAT repeat-containing protein 1	242357	0	0	3	0	4	40	0	0	15
HEAT3_HUMAN|Q7Z4Q2	HEAT3_HUMAN|Q7Z4Q2	HEAT3_HUMAN	Q7Z4Q2	HEAT repeat-containing protein 3	74578	0	0	0	0	1	3	0	0	1
HELLS_HUMAN|Q9NRZ9	HELLS_HUMAN|Q9NRZ9	HELLS_HUMAN	Q9NRZ9	Lymphoid-specific helicase	97068	0	0	0	0	0	5	0	0	0
HELZ_HUMAN|P42694	HELZ_HUMAN|P42694	HELZ_HUMAN	P42694	Probable helicase with zinc finger domain	218958	0	0	0	0	0	1	0	0	2
HELZ2_HUMAN|Q9BYK8	HELZ2_HUMAN|Q9BYK8	HELZ2_HUMAN	Q9BYK8	Helicase with zinc finger domain 2	294635	0	18	6	0	28	26	0	10	22
HEMH_HUMAN|P22830	HEMH_HUMAN|P22830	HEMH_HUMAN	P22830	Ferrochelatase, mitochondrial	47859	0	0	0	0	2	1	0	0	2
HERC2_HUMAN|O95714	HERC2_HUMAN|O95714	HERC2_HUMAN	O95714	E3 ubiquitin-protein ligase HERC2	527199	0	31	59	0	19	72	0	7	64
HEXB_HUMAN|P07686	HEXB_HUMAN|P07686	HEXB_HUMAN	P07686	Beta-hexosaminidase subunit beta	63107	0	0	0	0	3	0	0	0	0
HIG1A_HUMAN|Q9Y241	HIG1A_HUMAN|Q9Y241	HIG1A_HUMAN	Q9Y241	HIG1 domain family member 1A, mitochondrial	10142	0	2	3	0	4	17	0	1	5
HLAE_HUMAN|P13747	HLAE_HUMAN|P13747	HLAE_HUMAN	P13747	HLA class I histocompatibility antigen, alpha chain E	40154	0	0	0	0	3	2	0	0	1
HLAF_HUMAN|P30511	HLAF_HUMAN|P30511	HLAF_HUMAN	P30511	HLA class I histocompatibility antigen, alpha chain F	39059	0	0	0	0	0	3	0	0	2
HLTF_HUMAN|Q14527	HLTF_HUMAN|Q14527	HLTF_HUMAN	Q14527	Helicase-like transcription factor	113922	0	0	2	0	0	1	0	0	0
HM13_HUMAN|Q8TCT9	HM13_HUMAN|Q8TCT9	HM13_HUMAN	Q8TCT9	Minor histocompatibility antigen H13	41486	0	0	0	0	2	3	0	0	1
HM20A_HUMAN|Q9NP66	HM20A_HUMAN|Q9NP66	HM20A_HUMAN	Q9NP66	High mobility group protein 20A	40141	0	0	0	0	0	0	0	0	1
HMCN1_HUMAN|Q96RW7	HMCN1_HUMAN|Q96RW7	HMCN1_HUMAN	Q96RW7	Hemicentin-1	613356	0	0	0	2	0	0	1	0	0
HMGA1_HUMAN|P17096	HMGA1_HUMAN|P17096	HMGA1_HUMAN	P17096	High mobility group protein HMG-I/HMG-Y	11675	1	2	4	0	1	4	2	1	1
HMGA2_HUMAN|P52926	HMGA2_HUMAN|P52926	HMGA2_HUMAN	P52926	High mobility group protein HMGI-C	11831	0	0	0	0	0	1	0	0	1
HMHA1_HUMAN|Q92619	HMHA1_HUMAN|Q92619	HMHA1_HUMAN	Q92619	Minor histocompatibility protein HA-1	124607	0	102	30	0	50	7	0	68	5
HNRC1_HUMAN|O60812	HNRC1_HUMAN|O60812	HNRC1_HUMAN	O60812	Heterogeneous nuclear ribonucleoprotein C-like 1	32140	0	1	6	1	6	12	1	2	10
HNRDL_HUMAN|O14979	HNRDL_HUMAN|O14979	HNRDL_HUMAN	O14979	Heterogeneous nuclear ribonucleoprotein D-like	46434	0	0	2	0	1	3	0	0	2
HNRH1_HUMAN|P31943	HNRH1_HUMAN|P31943	HNRH1_HUMAN	P31943	Heterogeneous nuclear ribonucleoprotein H	49226	0	9	19	0	15	29	2	19	38
HNRH2_HUMAN|P55795	HNRH2_HUMAN|P55795	HNRH2_HUMAN	P55795	Heterogeneous nuclear ribonucleoprotein H2	49260	0	0	0	0	0	0	0	0	2
HNRH3_HUMAN|P31942	HNRH3_HUMAN|P31942	HNRH3_HUMAN	P31942	Heterogeneous nuclear ribonucleoprotein H3	36924	0	1	2	0	4	7	0	0	5
HNRLL_HUMAN|Q8WVV9	HNRLL_HUMAN|Q8WVV9	HNRLL_HUMAN	Q8WVV9	Heterogeneous nuclear ribonucleoprotein L-like	60079	0	0	1	0	0	1	0	1	1
HNRPC_HUMAN|P07910	HNRPC_HUMAN|P07910	HNRPC_HUMAN	P07910	Heterogeneous nuclear ribonucleoproteins C1/C2	33668	0	4	12	0	6	10	1	5	13
HNRPC_HUMAN|P07910-2	HNRPC_HUMAN|P07910-2	HNRPC_HUMAN	P07910-2	Heterogeneous nuclear ribonucleoproteins C1/C2 (isoform 2)	33668	0	0	0	0	0	0	0	0	1
HNRPD_HUMAN|Q14103	HNRPD_HUMAN|Q14103	HNRPD_HUMAN	Q14103	Heterogeneous nuclear ribonucleoprotein D0	38432	0	0	1	0	2	3	1	1	1
HNRPF_HUMAN|P52597	HNRPF_HUMAN|P52597	HNRPF_HUMAN	P52597	Heterogeneous nuclear ribonucleoprotein F	45669	0	3	5	0	4	6	0	5	6
HNRPK_HUMAN|P61978	HNRPK_HUMAN|P61978	HNRPK_HUMAN	P61978	Heterogeneous nuclear ribonucleoprotein K	50973	1	19	22	3	17	19	5	15	17
HNRPL_HUMAN|P14866	HNRPL_HUMAN|P14866	HNRPL_HUMAN	P14866	Heterogeneous nuclear ribonucleoprotein L	64129	0	6	19	0	17	17	0	6	16
HNRPM_HUMAN|P52272	HNRPM_HUMAN|P52272	HNRPM_HUMAN	P52272	Heterogeneous nuclear ribonucleoprotein M	77511	0	7	27	0	51	68	5	10	44
HNRPQ_HUMAN|O60506	HNRPQ_HUMAN|O60506	HNRPQ_HUMAN	O60506	Heterogeneous nuclear ribonucleoprotein Q	69598	0	0	1	0	2	5	1	0	8
HNRPR_HUMAN|O43390	HNRPR_HUMAN|O43390	HNRPR_HUMAN	O43390	Heterogeneous nuclear ribonucleoprotein R	70939	0	0	1	0	4	8	0	1	7
HNRPU_HUMAN|Q00839	HNRPU_HUMAN|Q00839	HNRPU_HUMAN	Q00839	Heterogeneous nuclear ribonucleoprotein U	90579	0	0	3	0	11	19	0	1	13
HOME1_HUMAN|Q86YM7	HOME1_HUMAN|Q86YM7	HOME1_HUMAN	Q86YM7	Homer protein homolog 1	40274	0	33	5	0	27	6	0	41	13
HOME2_HUMAN|Q9NSB8	HOME2_HUMAN|Q9NSB8	HOME2_HUMAN	Q9NSB8	Homer protein homolog 2	40625	0	16	0	0	22	3	0	20	2
HOME3_HUMAN|Q9NSC5	HOME3_HUMAN|Q9NSC5	HOME3_HUMAN	Q9NSC5	Homer protein homolog 3	39834	0	18	0	0	20	8	0	34	9
HOOK2_HUMAN|Q96ED9	HOOK2_HUMAN|Q96ED9	HOOK2_HUMAN	Q96ED9	Protein Hook homolog 2	83202	0	0	0	0	0	6	0	0	6
HORN_HUMAN|Q86YZ3	HORN_HUMAN|Q86YZ3	HORN_HUMAN	Q86YZ3	Hornerin	282373	28	19	36	79	62	53	42	49	12
HP1B3_HUMAN|Q5SSJ5	HP1B3_HUMAN|Q5SSJ5	HP1B3_HUMAN	Q5SSJ5	Heterochromatin protein 1-binding protein 3	61203	0	0	0	0	1	2	0	0	3
HPBP1_HUMAN|Q9NZL4	HPBP1_HUMAN|Q9NZL4	HPBP1_HUMAN	Q9NZL4	Hsp70-binding protein 1	39471	0	2	2	0	1	0	0	1	0
HPHL1_HUMAN|Q6MZM0	HPHL1_HUMAN|Q6MZM0	HPHL1_HUMAN	Q6MZM0	Hephaestin-like protein 1	131595	0	0	0	0	0	0	1	0	0
HPS6_HUMAN|Q86YV9	HPS6_HUMAN|Q86YV9	HPS6_HUMAN	Q86YV9	Hermansky-Pudlak syndrome 6 protein	82970	0	1	0	0	3	3	0	0	4
HPSE_HUMAN|Q9Y251	HPSE_HUMAN|Q9Y251	HPSE_HUMAN	Q9Y251	Heparanase	61145	0	0	0	0	1	1	0	0	1
HRSL3_HUMAN|P53816	HRSL3_HUMAN|P53816	HRSL3_HUMAN	P53816	HRAS-like suppressor 3	17935	0	0	0	0	1	1	0	0	0
HS105_HUMAN|Q92598	HS105_HUMAN|Q92598	HS105_HUMAN	Q92598	Heat shock protein 105 kDa	96859	0	21	20	0	10	8	0	11	6
HS71A_HUMAN|P0DMV8	HS71A_HUMAN|P0DMV8	--	--	--	--	52	136	76	50	124	92	38	168	80
HS71L_HUMAN|P34931	HS71L_HUMAN|P34931	HS71L_HUMAN	P34931	Heat shock 70 kDa protein 1-like	70371	1	3	1	1	2	2	1	4	2
HS74L_HUMAN|O95757	HS74L_HUMAN|O95757	HS74L_HUMAN	O95757	Heat shock 70 kDa protein 4L	94507	0	2	0	0	0	0	0	0	0
HS902_HUMAN|Q14568	HS902_HUMAN|Q14568	HS902_HUMAN	Q14568	Putative heat shock protein HSP 90-alpha A2	39362	0	1	1	1	5	5	4	2	3
HS904_HUMAN|Q58FG1	HS904_HUMAN|Q58FG1	HS904_HUMAN	Q58FG1	Putative heat shock protein HSP 90-alpha A4	47709	3	1	1	2	6	8	8	2	4
HS905_HUMAN|Q58FG0	HS905_HUMAN|Q58FG0	HS905_HUMAN	Q58FG0	Putative heat shock protein HSP 90-alpha A5	38735	1	1	2	0	3	6	0	1	2
HS90A_HUMAN|P07900	HS90A_HUMAN|P07900	HS90A_HUMAN	P07900	Heat shock protein HSP 90-alpha	84655	2	6	9	4	22	30	10	5	12
HS90B_HUMAN|P08238	HS90B_HUMAN|P08238	HS90B_HUMAN	P08238	Heat shock protein HSP 90-beta	83259	4	4	5	2	25	27	2	3	11
HSP72_HUMAN|P54652	HSP72_HUMAN|P54652	HSP72_HUMAN	P54652	Heat shock-related 70 kDa protein 2	70017	7	39	25	11	26	23	10	38	19
HSP74_HUMAN|P34932	HSP74_HUMAN|P34932	HSP74_HUMAN	P34932	Heat shock 70 kDa protein 4	94325	0	8	5	0	5	1	0	5	2
HSP7C_HUMAN|P11142	HSP7C_HUMAN|P11142	HSP7C_HUMAN	P11142	Heat shock cognate 71 kDa protein	70894	22	114	70	21	94	77	26	108	80
HSPB1_HUMAN|P04792	HSPB1_HUMAN|P04792	HSPB1_HUMAN	P04792	Heat shock protein beta-1	22781	0	32	20	2	142	113	9	54	52
HTD2_HUMAN|P86397	HTD2_HUMAN|P86397	HTD2_HUMAN	P86397	Hydroxyacyl-thioester dehydratase type 2, mitochondrial	18557	0	0	0	0	0	1	0	0	0
HTR5A_HUMAN|Q86XA9	HTR5A_HUMAN|Q86XA9	HTR5A_HUMAN	Q86XA9	HEAT repeat-containing protein 5A	221991	0	0	0	0	1	0	0	0	0
HTR5B_HUMAN|Q9P2D3	HTR5B_HUMAN|Q9P2D3	HTR5B_HUMAN	Q9P2D3	HEAT repeat-containing protein 5B	224290	0	0	0	0	2	16	0	0	0
HTRA2_HUMAN|O43464	HTRA2_HUMAN|O43464	HTRA2_HUMAN	O43464	Serine protease HTRA2, mitochondrial	48838	0	2	1	0	1	2	0	3	1
HUWE1_HUMAN|Q7Z6Z7	HUWE1_HUMAN|Q7Z6Z7	HUWE1_HUMAN	Q7Z6Z7	E3 ubiquitin-protein ligase HUWE1	481864	0	1	1	0	1	0	0	5	1
HV303_HUMAN|P01764	HV303_HUMAN|P01764	HV303_HUMAN	P01764	Ig heavy chain V-III region VH26	12581	0	0	0	1	0	0	0	0	0
HV320_HUMAN|P01781	HV320_HUMAN|P01781	HV320_HUMAN	P01781	Ig heavy chain V-III region GAL	0	0	4	4	0	4	3	0	3	6
HXA13_HUMAN|P31271	HXA13_HUMAN|P31271	HXA13_HUMAN	P31271	Homeobox protein Hox-A13	39724	0	0	1	0	0	1	0	0	0
HXC13_HUMAN|P31276	HXC13_HUMAN|P31276	HXC13_HUMAN	P31276	Homeobox protein Hox-C13	35376	0	0	3	0	0	1	0	0	0
HXD13_HUMAN|P35453	HXD13_HUMAN|P35453	HXD13_HUMAN	P35453	Homeobox protein Hox-D13	36099	0	0	2	0	0	0	0	0	0
HXK1_HUMAN|P19367	HXK1_HUMAN|P19367	HXK1_HUMAN	P19367	Hexokinase-1	102480	0	0	0	0	7	11	0	2	8
HXK2_HUMAN|P52789	HXK2_HUMAN|P52789	HXK2_HUMAN	P52789	Hexokinase-2	102374	0	0	0	0	0	13	0	0	0
HYOU1_HUMAN|Q9Y4L1	HYOU1_HUMAN|Q9Y4L1	HYOU1_HUMAN	Q9Y4L1	Hypoxia up-regulated protein 1	111329	14	0	0	20	0	0	20	0	0
I2BP1_HUMAN|Q8IU81	I2BP1_HUMAN|Q8IU81	I2BP1_HUMAN	Q8IU81	Interferon regulatory factor 2-binding protein 1	61684	0	0	2	0	1	1	0	0	2
I2BP2_HUMAN|Q7Z5L9	I2BP2_HUMAN|Q7Z5L9	I2BP2_HUMAN	Q7Z5L9	Interferon regulatory factor 2-binding protein 2	61021	0	0	3	0	0	1	0	0	2
I2BPL_HUMAN|Q9H1B7	I2BPL_HUMAN|Q9H1B7	I2BPL_HUMAN	Q9H1B7	Interferon regulatory factor 2-binding protein-like	82654	0	2	5	0	0	1	0	2	7
I6NXG5_HUMAN|I6NXG5	I6NXG5_HUMAN|I6NXG5	I6NXG5_HUMAN	I6NXG5	MHC class I antigen	21126	0	0	0	0	1	1	0	1	1
IBP3_HUMAN|P17936	IBP3_HUMAN|P17936	IBP3_HUMAN	P17936	Insulin-like growth factor-binding protein 3	31672	0	7	0	0	9	1	0	4	0
ICAM1_HUMAN|P05362	ICAM1_HUMAN|P05362	ICAM1_HUMAN	P05362	Intercellular adhesion molecule 1	57822	0	0	0	0	0	5	0	0	2
ICMT_HUMAN|O60725	ICMT_HUMAN|O60725	ICMT_HUMAN	O60725	Protein-S-isoprenylcysteine O-methyltransferase	31936	0	0	0	0	0	1	0	0	2
ICT1_HUMAN|Q14197	ICT1_HUMAN|Q14197	ICT1_HUMAN	Q14197	Peptidyl-tRNA hydrolase ICT1, mitochondrial	23628	0	0	0	0	1	1	0	0	1
IDE_HUMAN|P14735	IDE_HUMAN|P14735	IDE_HUMAN	P14735	Insulin-degrading enzyme	117962	0	0	0	0	4	0	0	0	0
IDH3B_HUMAN|O43837	IDH3B_HUMAN|O43837	IDH3B_HUMAN	O43837	Isocitrate dehydrogenase [NAD] subunit beta, mitochondrial	42181	0	0	1	0	6	9	0	0	3
IDH3G_HUMAN|P51553	IDH3G_HUMAN|P51553	IDH3G_HUMAN	P51553	Isocitrate dehydrogenase [NAD] subunit gamma, mitochondrial	42791	0	0	0	0	0	2	0	0	6
IDHP_HUMAN|P48735	IDHP_HUMAN|P48735	IDHP_HUMAN	P48735	Isocitrate dehydrogenase [NADP], mitochondrial	50906	0	0	0	0	0	2	0	0	0
IF16_HUMAN|Q16666	IF16_HUMAN|Q16666	IF16_HUMAN	Q16666	Gamma-interferon-inducible protein 16	88250	0	3	2	0	0	0	0	0	0
IF1AX_HUMAN|P47813	IF1AX_HUMAN|P47813	IF1AX_HUMAN	P47813	Eukaryotic translation initiation factor 1A, X-chromosomal	16459	0	4	8	0	1	4	1	0	1
IF2A_HUMAN|P05198	IF2A_HUMAN|P05198	IF2A_HUMAN	P05198	Eukaryotic translation initiation factor 2 subunit 1	36110	0	2	1	0	0	0	0	0	2
IF2B1_HUMAN|Q9NZI8	IF2B1_HUMAN|Q9NZI8	IF2B1_HUMAN	Q9NZI8	Insulin-like growth factor 2 mRNA-binding protein 1	63477	0	0	0	0	4	4	0	0	4
IF2B2_HUMAN|Q9Y6M1	IF2B2_HUMAN|Q9Y6M1	IF2B2_HUMAN	Q9Y6M1	Insulin-like growth factor 2 mRNA-binding protein 2	66117	0	2	5	0	28	47	0	3	44
IF2B3_HUMAN|O00425	IF2B3_HUMAN|O00425	IF2B3_HUMAN	O00425	Insulin-like growth factor 2 mRNA-binding protein 3	63701	0	5	11	0	25	31	0	7	42
IF2P_HUMAN|O60841	IF2P_HUMAN|O60841	IF2P_HUMAN	O60841	Eukaryotic translation initiation factor 5B	138819	0	0	1	0	0	0	1	0	0
IF4A1_HUMAN|P60842	IF4A1_HUMAN|P60842	IF4A1_HUMAN	P60842	Eukaryotic initiation factor 4A-I	46151	0	2	6	0	5	20	8	5	12
IF4A3_HUMAN|P38919	IF4A3_HUMAN|P38919	IF4A3_HUMAN	P38919	Eukaryotic initiation factor 4A-III	46868	0	2	19	0	0	18	0	1	23
IF4B_HUMAN|P23588	IF4B_HUMAN|P23588	IF4B_HUMAN	P23588	Eukaryotic translation initiation factor 4B	69147	0	0	1	0	0	0	0	0	0
IF4E_HUMAN|P06730	IF4E_HUMAN|P06730	IF4E_HUMAN	P06730	Eukaryotic translation initiation factor 4E	25095	0	0	0	0	2	1	0	0	0
IF4E2_HUMAN|O60573	IF4E2_HUMAN|O60573	IF4E2_HUMAN	O60573	Eukaryotic translation initiation factor 4E type 2	28360	0	0	2	0	2	2	0	1	2
IF4G1_HUMAN|Q04637	IF4G1_HUMAN|Q04637	IF4G1_HUMAN	Q04637	Eukaryotic translation initiation factor 4 gamma 1	175481	0	0	1	0	50	66	0	1	29
IF4G1_HUMAN|Q04637-7	IF4G1_HUMAN|Q04637-7	IF4G1_HUMAN	Q04637-7	Eukaryotic translation initiation factor 4 gamma 1 (isoform 7)	175481	0	0	0	0	0	1	0	0	0
IF4G2_HUMAN|P78344	IF4G2_HUMAN|P78344	IF4G2_HUMAN	P78344	Eukaryotic translation initiation factor 4 gamma 2	102356	0	0	0	0	17	17	0	0	0
IF4G3_HUMAN|O43432	IF4G3_HUMAN|O43432	IF4G3_HUMAN	O43432	Eukaryotic translation initiation factor 4 gamma 3	176642	0	0	0	0	2	2	0	0	1
IF5_HUMAN|P55010	IF5_HUMAN|P55010	IF5_HUMAN	P55010	Eukaryotic translation initiation factor 5	49220	0	0	0	0	0	0	1	0	0
IF5A1_HUMAN|P63241	IF5A1_HUMAN|P63241	IF5A1_HUMAN	P63241	Eukaryotic translation initiation factor 5A-1	16831	0	0	0	0	0	2	0	0	0
IF6_HUMAN|P56537	IF6_HUMAN|P56537	IF6_HUMAN	P56537	Eukaryotic translation initiation factor 6	26597	0	0	2	0	4	4	0	0	6
IFIT1_HUMAN|P09914	IFIT1_HUMAN|P09914	IFIT1_HUMAN	P09914	Interferon-induced protein with tetratricopeptide repeats 1	55357	0	0	0	0	6	2	0	0	0
IFIT3_HUMAN|O14879	IFIT3_HUMAN|O14879	IFIT3_HUMAN	O14879	Interferon-induced protein with tetratricopeptide repeats 3	55981	0	0	0	0	7	9	0	0	1
IFM1_HUMAN|P13164	IFM1_HUMAN|P13164	IFM1_HUMAN	P13164	Interferon-induced transmembrane protein 1	13963	0	10	1	0	6	5	1	5	3
IFM3_HUMAN|Q01628	IFM3_HUMAN|Q01628	IFM3_HUMAN	Q01628	Interferon-induced transmembrane protein 3	14631	0	2	0	0	2	1	0	2	0
IFT20_HUMAN|Q8IY31	IFT20_HUMAN|Q8IY31	IFT20_HUMAN	Q8IY31	Intraflagellar transport protein 20 homolog	15279	0	0	0	0	1	1	0	0	0
IFT27_HUMAN|Q9BW83	IFT27_HUMAN|Q9BW83	IFT27_HUMAN	Q9BW83	Intraflagellar transport protein 27 homolog	20479	0	0	0	0	0	1	0	0	0
IGHA1_HUMAN|P01876	IGHA1_HUMAN|P01876	IGHA1_HUMAN	P01876	Ig alpha-1 chain C region	37652	1	0	0	2	0	0	1	0	0
IGHG1_HUMAN|P01857	IGHG1_HUMAN|P01857	IGHG1_HUMAN	P01857	Ig gamma-1 chain C region	36103	2	0	0	2	3	0	1	0	0
IGHG2_HUMAN|P01859	IGHG2_HUMAN|P01859	IGHG2_HUMAN	P01859	Ig gamma-2 chain C region	35898	9	4	3	6	2	2	12	4	4
IGKC_HUMAN|P01834	IGKC_HUMAN|P01834	IGKC_HUMAN	P01834	Ig kappa chain C region	11608	0	0	0	1	0	0	5	0	0
IGLL5_HUMAN|B9A064	IGLL5_HUMAN|B9A064	IGLL5_HUMAN	B9A064	Immunoglobulin lambda-like polypeptide 5	23061	4	13	16	2	7	4	10	13	11
IKKE_HUMAN|Q14164	IKKE_HUMAN|Q14164	IKKE_HUMAN	Q14164	Inhibitor of nuclear factor kappa-B kinase subunit epsilon	80457	0	0	0	0	0	0	0	2	0
IKZF1_HUMAN|Q13422	IKZF1_HUMAN|Q13422	IKZF1_HUMAN	Q13422	DNA-binding protein Ikaros	57525	0	0	5	0	0	2	0	0	1
IKZF2_HUMAN|Q9UKS7	IKZF2_HUMAN|Q9UKS7	IKZF2_HUMAN	Q9UKS7	Zinc finger protein Helios	59570	0	0	13	0	0	2	0	1	3
IL1A_HUMAN|P01583	IL1A_HUMAN|P01583	IL1A_HUMAN	P01583	Interleukin-1 alpha	30604	0	0	1	0	0	4	0	0	3
IL1AP_HUMAN|Q9NPH3	IL1AP_HUMAN|Q9NPH3	IL1AP_HUMAN	Q9NPH3	Interleukin-1 receptor accessory protein	65414	0	0	0	0	5	4	0	0	3
ILF2_HUMAN|Q12905	ILF2_HUMAN|Q12905	ILF2_HUMAN	Q12905	Interleukin enhancer-binding factor 2	43059	0	0	3	0	5	11	0	3	11
ILF3_HUMAN|Q12906	ILF3_HUMAN|Q12906	ILF3_HUMAN	Q12906	Interleukin enhancer-binding factor 3	95333	0	0	4	0	1	6	0	0	5
ILVBL_HUMAN|A1L0T0	ILVBL_HUMAN|A1L0T0	ILVBL_HUMAN	A1L0T0	Acetolactate synthase-like protein	67863	0	0	1	0	0	1	0	0	5
IMA1_HUMAN|P52292	IMA1_HUMAN|P52292	IMA1_HUMAN	P52292	Importin subunit alpha-1	57858	0	1	5	0	26	42	0	0	12
IMA3_HUMAN|O00629	IMA3_HUMAN|O00629	IMA3_HUMAN	O00629	Importin subunit alpha-3	57883	0	3	7	0	1	5	0	0	10
IMA4_HUMAN|O00505	IMA4_HUMAN|O00505	IMA4_HUMAN	O00505	Importin subunit alpha-4	57807	0	2	3	0	2	3	0	0	1
IMA5_HUMAN|P52294	IMA5_HUMAN|P52294	IMA5_HUMAN	P52294	Importin subunit alpha-5	60218	0	5	4	0	6	9	0	4	6
IMA6_HUMAN|O15131	IMA6_HUMAN|O15131	IMA6_HUMAN	O15131	Importin subunit alpha-6	60345	0	0	0	0	0	2	0	0	0
IMA7_HUMAN|O60684	IMA7_HUMAN|O60684	IMA7_HUMAN	O60684	Importin subunit alpha-7	60026	0	0	0	0	2	2	0	0	1
IMA8_HUMAN|A9QM74	IMA8_HUMAN|A9QM74	IMA8_HUMAN	A9QM74	Importin subunit alpha-8	56934	0	0	0	0	1	4	0	0	0
IMB1_HUMAN|Q14974	IMB1_HUMAN|Q14974	IMB1_HUMAN	Q14974	Importin subunit beta-1	97165	0	1	1	0	8	8	1	1	6
IMDH2_HUMAN|P12268	IMDH2_HUMAN|P12268	IMDH2_HUMAN	P12268	Inosine-5'-monophosphate dehydrogenase 2	55801	0	1	15	0	6	34	0	1	1
IMP2L_HUMAN|Q96T52	IMP2L_HUMAN|Q96T52	IMP2L_HUMAN	Q96T52	Mitochondrial inner membrane protease subunit 2	19716	0	0	0	0	2	2	0	0	2
IMPA2_HUMAN|O14732	IMPA2_HUMAN|O14732	IMPA2_HUMAN	O14732	Inositol monophosphatase 2	31319	0	0	0	0	2	0	0	0	0
INADL_HUMAN|Q8NI35	INADL_HUMAN|Q8NI35	INADL_HUMAN	Q8NI35	InaD-like protein	196357	0	843	488	0	703	410	0	1046	568
INADL_HUMAN|Q8NI35-2	INADL_HUMAN|Q8NI35-2	INADL_HUMAN	Q8NI35-2	InaD-like protein (isoform 2)	196357	0	0	1	0	1	1	0	3	2
INADL_HUMAN|Q8NI35-5	INADL_HUMAN|Q8NI35-5	INADL_HUMAN	Q8NI35-5	InaD-like protein (isoform 5)	196357	0	2	0	0	2	1	0	3	1
INF2_HUMAN|Q27J81	INF2_HUMAN|Q27J81	INF2_HUMAN	Q27J81	Inverted formin-2	135616	0	0	0	0	6	7	0	0	0
INP4A_HUMAN|Q96PE3	INP4A_HUMAN|Q96PE3	INP4A_HUMAN	Q96PE3	Type I inositol 3,4-bisphosphate 4-phosphatase	109949	0	0	0	0	1	1	0	0	0
INP4B_HUMAN|O15327	INP4B_HUMAN|O15327	INP4B_HUMAN	O15327	Type II inositol 3,4-bisphosphate 4-phosphatase	104732	0	0	0	0	0	1	0	0	0
INP5K_HUMAN|Q9BT40	INP5K_HUMAN|Q9BT40	INP5K_HUMAN	Q9BT40	Inositol polyphosphate 5-phosphatase K	51087	0	1	0	0	0	1	0	0	1
INSR_HUMAN|P06213	INSR_HUMAN|P06213	INSR_HUMAN	P06213	Insulin receptor	156324	0	0	0	1	0	0	0	0	0
INT1_HUMAN|Q8N201	INT1_HUMAN|Q8N201	INT1_HUMAN	Q8N201	Integrator complex subunit 1	244284	0	0	0	0	13	32	0	0	20
INT11_HUMAN|Q5TA45	INT11_HUMAN|Q5TA45	INT11_HUMAN	Q5TA45	Integrator complex subunit 11	67659	0	0	2	0	3	5	0	0	6
INT12_HUMAN|Q96CB8	INT12_HUMAN|Q96CB8	INT12_HUMAN	Q96CB8	Integrator complex subunit 12	48804	0	0	0	0	3	2	0	0	4
INT2_HUMAN|Q9H0H0	INT2_HUMAN|Q9H0H0	INT2_HUMAN	Q9H0H0	Integrator complex subunit 2	134316	0	0	0	0	0	3	0	0	0
INT3_HUMAN|Q68E01	INT3_HUMAN|Q68E01	INT3_HUMAN	Q68E01	Integrator complex subunit 3	118063	0	0	0	0	0	4	0	0	1
INT4_HUMAN|Q96HW7	INT4_HUMAN|Q96HW7	INT4_HUMAN	Q96HW7	Integrator complex subunit 4	108165	0	0	0	0	1	1	0	0	3
INT5_HUMAN|Q6P9B9	INT5_HUMAN|Q6P9B9	INT5_HUMAN	Q6P9B9	Integrator complex subunit 5	107989	0	0	0	0	0	4	0	0	3
INT6_HUMAN|Q9UL03	INT6_HUMAN|Q9UL03	INT6_HUMAN	Q9UL03	Integrator complex subunit 6	100384	0	0	1	0	2	6	0	0	6
INT8_HUMAN|Q75QN2	INT8_HUMAN|Q75QN2	INT8_HUMAN	Q75QN2	Integrator complex subunit 8	113082	0	0	0	0	2	3	0	0	6
INVO_HUMAN|P07476	INVO_HUMAN|P07476	INVO_HUMAN	P07476	Involucrin	68474	0	0	0	0	24	0	0	0	0
IPO11_HUMAN|Q9UI26	IPO11_HUMAN|Q9UI26	IPO11_HUMAN	Q9UI26	Importin-11	112529	0	0	0	0	0	3	0	0	0
IPO4_HUMAN|Q8TEX9	IPO4_HUMAN|Q8TEX9	IPO4_HUMAN	Q8TEX9	Importin-4	118708	0	0	2	0	26	47	0	0	31
IPO5_HUMAN|O00410	IPO5_HUMAN|O00410	IPO5_HUMAN	O00410	Importin-5	123623	0	0	0	0	13	26	0	0	6
IPO7_HUMAN|O95373	IPO7_HUMAN|O95373	IPO7_HUMAN	O95373	Importin-7	119510	0	0	1	0	31	65	0	0	28
IPO8_HUMAN|O15397	IPO8_HUMAN|O15397	IPO8_HUMAN	O15397	Importin-8	119931	0	0	0	0	1	3	0	0	0
IPO9_HUMAN|Q96P70	IPO9_HUMAN|Q96P70	IPO9_HUMAN	Q96P70	Importin-9	115956	0	0	11	0	31	53	0	9	37
IPRI_HUMAN|Q8IWB1	IPRI_HUMAN|Q8IWB1	IPRI_HUMAN	Q8IWB1	Inositol 1,4,5-trisphosphate receptor-interacting protein	62056	0	0	0	0	0	2	0	0	1
IQGA1_HUMAN|P46940	IQGA1_HUMAN|P46940	IQGA1_HUMAN	P46940	Ras GTPase-activating-like protein IQGAP1	189241	0	2	1	1	2	3	12	3	21
IQGA3_HUMAN|Q86VI3	IQGA3_HUMAN|Q86VI3	IQGA3_HUMAN	Q86VI3	Ras GTPase-activating-like protein IQGAP3	184688	0	30	13	0	1	3	0	2	9
IRAK1_HUMAN|P51617	IRAK1_HUMAN|P51617	IRAK1_HUMAN	P51617	Interleukin-1 receptor-associated kinase 1	76532	0	0	0	0	2	1	0	0	0
IRAK4_HUMAN|Q9NWZ3	IRAK4_HUMAN|Q9NWZ3	IRAK4_HUMAN	Q9NWZ3	Interleukin-1 receptor-associated kinase 4	51526	0	0	0	52	0	0	0	0	0
IRS1_HUMAN|P35568	IRS1_HUMAN|P35568	IRS1_HUMAN	P35568	Insulin receptor substrate 1	131583	0	1	1	0	2	0	0	1	0
ISG15_HUMAN|P05161	ISG15_HUMAN|P05161	ISG15_HUMAN	P05161	Ubiquitin-like protein ISG15	17886	0	5	0	0	17	1	1	20	3
IST1_HUMAN|P53990	IST1_HUMAN|P53990	IST1_HUMAN	P53990	IST1 homolog	39748	0	0	0	0	4	1	0	4	0
ISY1_HUMAN|Q9ULR0	ISY1_HUMAN|Q9ULR0	ISY1_HUMAN	Q9ULR0	Pre-mRNA-splicing factor ISY1 homolog	32990	0	0	5	0	2	4	0	0	3
ITA11_HUMAN|Q9UKX5	ITA11_HUMAN|Q9UKX5	ITA11_HUMAN	Q9UKX5	Integrin alpha-11	133462	0	5	6	0	2	2	0	2	2
ITA3_HUMAN|P26006	ITA3_HUMAN|P26006	ITA3_HUMAN	P26006	Integrin alpha-3	116605	0	0	0	0	0	2	0	0	0
ITB4_HUMAN|P16144	ITB4_HUMAN|P16144	ITB4_HUMAN	P16144	Integrin beta-4	202156	0	8	5	0	10	17	0	10	17
ITCH_HUMAN|Q96J02	ITCH_HUMAN|Q96J02	ITCH_HUMAN	Q96J02	E3 ubiquitin-protein ligase Itchy homolog	102797	7	3	2	11	1	5	2	0	6
ITIH2_HUMAN|P19823	ITIH2_HUMAN|P19823	ITIH2_HUMAN	P19823	Inter-alpha-trypsin inhibitor heavy chain H2	106457	0	0	0	5	0	2	4	0	2
ITM2B_HUMAN|Q9Y287	ITM2B_HUMAN|Q9Y287	ITM2B_HUMAN	Q9Y287	Integral membrane protein 2B	30336	0	0	0	0	2	3	0	0	1
ITM2C_HUMAN|Q9NQX7	ITM2C_HUMAN|Q9NQX7	ITM2C_HUMAN	Q9NQX7	Integral membrane protein 2C	30222	0	0	0	0	0	3	0	0	0
ITPR3_HUMAN|Q14573	ITPR3_HUMAN|Q14573	ITPR3_HUMAN	Q14573	Inositol 1,4,5-trisphosphate receptor type 3	304090	0	0	0	0	5	3	0	0	0
J3QRM3_HUMAN|J3QRM3	J3QRM3_HUMAN|J3QRM3	J3QRM3_HUMAN	J3QRM3	StAR-related lipid transfer protein 3	0	0	0	0	0	0	1	0	0	0
JAGN1_HUMAN|Q8N5M9	JAGN1_HUMAN|Q8N5M9	JAGN1_HUMAN	Q8N5M9	Protein jagunal homolog 1	21123	0	0	0	0	0	0	0	0	1
JCAD_HUMAN|Q9P266	JCAD_HUMAN|Q9P266	JCAD_HUMAN	Q9P266	Junctional protein associated with coronary artery disease	148342	0	13	5	0	44	8	0	9	0
JDP2_HUMAN|Q8WYK2	JDP2_HUMAN|Q8WYK2	JDP2_HUMAN	Q8WYK2	Jun dimerization protein 2	18702	0	0	7	0	0	1	0	0	1
JUN_HUMAN|P05412	JUN_HUMAN|P05412	JUN_HUMAN	P05412	Transcription factor AP-1	35673	0	0	3	0	0	3	0	0	2
JUNB_HUMAN|P17275	JUNB_HUMAN|P17275	JUNB_HUMAN	P17275	Transcription factor jun-B	35877	0	0	13	0	0	9	0	0	13
JUND_HUMAN|P17535	JUND_HUMAN|P17535	JUND_HUMAN	P17535	Transcription factor jun-D	35171	0	0	0	0	0	1	0	0	0
K1107_HUMAN|Q9UPP5	K1107_HUMAN|Q9UPP5	K1107_HUMAN	Q9UPP5	Uncharacterized protein KIAA1107	155673	0	0	0	0	0	0	1	0	0
K1C10_HUMAN|P13645	K1C10_HUMAN|P13645	K1C10_HUMAN	P13645	Keratin, type I cytoskeletal 10	58823	428	331	448	780	860	561	527	451	309
K1C12_HUMAN|Q99456	K1C12_HUMAN|Q99456	K1C12_HUMAN	Q99456	Keratin, type I cytoskeletal 12	53508	0	1	0	0	3	1	0	0	0
K1C13_HUMAN|P13646	K1C13_HUMAN|P13646	K1C13_HUMAN	P13646	Keratin, type I cytoskeletal 13	49585	7	4	10	18	47	23	17	12	6
K1C14_HUMAN|P02533	K1C14_HUMAN|P02533	K1C14_HUMAN	P02533	Keratin, type I cytoskeletal 14	51558	70	34	53	176	244	119	110	67	38
K1C15_HUMAN|P19012	K1C15_HUMAN|P19012	K1C15_HUMAN	P19012	Keratin, type I cytoskeletal 15	49209	0	0	0	0	4	0	0	0	0
K1C16_HUMAN|P08779	K1C16_HUMAN|P08779	K1C16_HUMAN	P08779	Keratin, type I cytoskeletal 16	51265	24	3	13	50	51	30	15	16	11
K1C17_HUMAN|Q04695	K1C17_HUMAN|Q04695	K1C17_HUMAN	Q04695	Keratin, type I cytoskeletal 17	48103	0	1	2	25	185	12	3	5	4
K1C18_HUMAN|P05783	K1C18_HUMAN|P05783	K1C18_HUMAN	P05783	Keratin, type I cytoskeletal 18	48055	0	5	12	0	1	18	0	12	18
K1C19_HUMAN|P08727	K1C19_HUMAN|P08727	K1C19_HUMAN	P08727	Keratin, type I cytoskeletal 19	44103	0	14	17	0	28	21	1	16	23
K1C23_HUMAN|Q9C075	K1C23_HUMAN|Q9C075	K1C23_HUMAN	Q9C075	Keratin, type I cytoskeletal 23	48128	0	0	0	2	8	0	0	0	0
K1C39_HUMAN|Q6A163	K1C39_HUMAN|Q6A163	K1C39_HUMAN	Q6A163	Keratin, type I cytoskeletal 39	55648	0	0	0	0	0	0	1	0	0
K1C40_HUMAN|Q6A162	K1C40_HUMAN|Q6A162	K1C40_HUMAN	Q6A162	Keratin, type I cytoskeletal 40	48136	0	0	0	0	2	1	3	2	1
K1C9_HUMAN|P35527	K1C9_HUMAN|P35527	K1C9_HUMAN	P35527	Keratin, type I cytoskeletal 9	62060	260	220	311	633	604	521	381	387	233
K1H1_HUMAN|Q15323	K1H1_HUMAN|Q15323	K1H1_HUMAN	Q15323	Keratin, type I cuticular Ha1	47234	0	3	0	0	37	37	14	15	10
K1H2_HUMAN|Q14532	K1H2_HUMAN|Q14532	K1H2_HUMAN	Q14532	Keratin, type I cuticular Ha2	50340	0	0	0	0	2	0	1	1	0
K22E_HUMAN|P35908	K22E_HUMAN|P35908	K22E_HUMAN	P35908	Keratin, type II cytoskeletal 2 epidermal	65429	358	235	329	615	600	474	400	335	229
K22O_HUMAN|Q01546	K22O_HUMAN|Q01546	K22O_HUMAN	Q01546	Keratin, type II cytoskeletal 2 oral	65837	0	0	2	2	1	0	0	0	0
K2C1_HUMAN|P04264	K2C1_HUMAN|P04264	K2C1_HUMAN	P04264	Keratin, type II cytoskeletal 1	66034	515	361	477	984	867	694	687	520	343
K2C1B_HUMAN|Q7Z794	K2C1B_HUMAN|Q7Z794	K2C1B_HUMAN	Q7Z794	Keratin, type II cytoskeletal 1b	61897	12	1	2	35	41	6	10	1	0
K2C3_HUMAN|P12035	K2C3_HUMAN|P12035	K2C3_HUMAN	P12035	Keratin, type II cytoskeletal 3	64413	2	2	2	6	17	5	3	2	2
K2C4_HUMAN|P19013	K2C4_HUMAN|P19013	K2C4_HUMAN	P19013	Keratin, type II cytoskeletal 4	57282	0	2	0	4	11	0	2	17	0
K2C5_HUMAN|P13647	K2C5_HUMAN|P13647	K2C5_HUMAN	P13647	Keratin, type II cytoskeletal 5	62374	100	69	142	196	266	169	110	97	84
K2C6A_HUMAN|P02538	K2C6A_HUMAN|P02538	K2C6A_HUMAN	P02538	Keratin, type II cytoskeletal 6A	60041	32	12	16	57	190	50	26	19	24
K2C6B_HUMAN|P04259	K2C6B_HUMAN|P04259	K2C6B_HUMAN	P04259	Keratin, type II cytoskeletal 6B	60063	9	0	0	8	17	4	5	2	2
K2C71_HUMAN|Q3SY84	K2C71_HUMAN|Q3SY84	K2C71_HUMAN	Q3SY84	Keratin, type II cytoskeletal 71	57288	0	0	0	1	2	1	0	0	0
K2C73_HUMAN|Q86Y46	K2C73_HUMAN|Q86Y46	K2C73_HUMAN	Q86Y46	Keratin, type II cytoskeletal 73	58920	0	0	1	0	1	0	2	1	0
K2C75_HUMAN|O95678	K2C75_HUMAN|O95678	K2C75_HUMAN	O95678	Keratin, type II cytoskeletal 75	59557	0	0	1	0	3	3	1	2	3
K2C78_HUMAN|Q8N1N4	K2C78_HUMAN|Q8N1N4	K2C78_HUMAN	Q8N1N4	Keratin, type II cytoskeletal 78	56862	4	0	0	15	5	1	0	0	1
K2C79_HUMAN|Q5XKE5	K2C79_HUMAN|Q5XKE5	K2C79_HUMAN	Q5XKE5	Keratin, type II cytoskeletal 79	57832	1	0	0	1	10	0	0	0	0
K2C8_HUMAN|P05787	K2C8_HUMAN|P05787	K2C8_HUMAN	P05787	Keratin, type II cytoskeletal 8	53701	0	4	26	0	34	56	0	21	45
K2C80_HUMAN|Q6KB66	K2C80_HUMAN|Q6KB66	K2C80_HUMAN	Q6KB66	Keratin, type II cytoskeletal 80	50522	0	1	1	4	20	18	2	2	7
KAD6_HUMAN|Q9Y3D8	KAD6_HUMAN|Q9Y3D8	KAD6_HUMAN	Q9Y3D8	Adenylate kinase isoenzyme 6	20060	0	0	0	0	0	2	0	0	0
KALRN_HUMAN|O60229	KALRN_HUMAN|O60229	KALRN_HUMAN	O60229	Kalirin	340155	0	3	0	0	5	3	0	1	1
KAP0_HUMAN|P10644	KAP0_HUMAN|P10644	KAP0_HUMAN	P10644	cAMP-dependent protein kinase type I-alpha regulatory subunit	42979	0	0	0	0	0	2	0	0	0
KAPCA_HUMAN|P17612	KAPCA_HUMAN|P17612	KAPCA_HUMAN	P17612	cAMP-dependent protein kinase catalytic subunit alpha	40587	0	1	2	0	5	6	0	2	1
KBL_HUMAN|O75600	KBL_HUMAN|O75600	KBL_HUMAN	O75600	2-amino-3-ketobutyrate coenzyme A ligase, mitochondrial	45282	0	0	0	0	0	2	0	0	0
KC1A_HUMAN|P48729	KC1A_HUMAN|P48729	KC1A_HUMAN	P48729	Casein kinase I isoform alpha	38912	0	9	10	0	5	4	0	2	3
KC1A_HUMAN|P48729-3	KC1A_HUMAN|P48729-3	KC1A_HUMAN	P48729-3	Casein kinase I isoform alpha (isoform 3)	38912	0	1	0	0	1	0	0	0	0
KC1AL_HUMAN|Q8N752	KC1AL_HUMAN|Q8N752	KC1AL_HUMAN	Q8N752	Casein kinase I isoform alpha-like	39083	0	10	7	0	4	3	0	0	2
KC1D_HUMAN|P48730	KC1D_HUMAN|P48730	KC1D_HUMAN	P48730	Casein kinase I isoform delta	47327	0	1	1	0	0	0	1	0	0
KC1E_HUMAN|P49674	KC1E_HUMAN|P49674	KC1E_HUMAN	P49674	Casein kinase I isoform epsilon	47312	0	0	0	0	0	0	1	0	0
KCC2A_HUMAN|Q9UQM7	KCC2A_HUMAN|Q9UQM7	KCC2A_HUMAN	Q9UQM7	Calcium/calmodulin-dependent protein kinase type II subunit alpha	54084	0	1	1	0	3	5	0	1	6
KCC2D_HUMAN|Q13557	KCC2D_HUMAN|Q13557	KCC2D_HUMAN	Q13557	Calcium/calmodulin-dependent protein kinase type II subunit delta	56366	0	0	0	0	1	0	0	1	0
KCC2G_HUMAN|Q13555	KCC2G_HUMAN|Q13555	KCC2G_HUMAN	Q13555	Calcium/calmodulin-dependent protein kinase type II subunit gamma	62605	0	2	0	0	1	1	0	0	2
KCRS_HUMAN|P17540	KCRS_HUMAN|P17540	KCRS_HUMAN	P17540	Creatine kinase S-type, mitochondrial	47501	0	0	0	0	2	0	0	0	0
KCRU_HUMAN|P12532	KCRU_HUMAN|P12532	KCRU_HUMAN	P12532	Creatine kinase U-type, mitochondrial	47034	0	0	0	0	6	0	0	0	0
KDIS_HUMAN|Q9ULH0	KDIS_HUMAN|Q9ULH0	KDIS_HUMAN	Q9ULH0	Kinase D-interacting substrate of 220 kDa	196531	0	0	0	0	0	4	0	0	2
KDM1A_HUMAN|O60341	KDM1A_HUMAN|O60341	KDM1A_HUMAN	O60341	Lysine-specific histone demethylase 1A	92897	0	0	3	0	1	4	0	0	5
KDSR_HUMAN|Q06136	KDSR_HUMAN|Q06136	KDSR_HUMAN	Q06136	3-ketodihydrosphingosine reductase	36185	0	0	0	0	0	1	0	0	0
KEAP1_HUMAN|Q14145	KEAP1_HUMAN|Q14145	KEAP1_HUMAN	Q14145	Kelch-like ECH-associated protein 1	69662	0	202	96	0	67	43	0	230	100
KHDR1_HUMAN|Q07666	KHDR1_HUMAN|Q07666	KHDR1_HUMAN	Q07666	KH domain-containing, RNA-binding, signal transduction-associated protein 1	48224	0	3	4	0	3	4	0	3	3
KI20A_HUMAN|O95235	KI20A_HUMAN|O95235	KI20A_HUMAN	O95235	Kinesin-like protein KIF20A	100272	0	1	1	0	0	0	0	0	0
KI67_HUMAN|P46013	KI67_HUMAN|P46013	KI67_HUMAN	P46013	Antigen KI-67	358674	0	1	1	0	0	2	0	0	1
KIBRA_HUMAN|Q8IX03	KIBRA_HUMAN|Q8IX03	KIBRA_HUMAN	Q8IX03	Protein KIBRA	125294	3	107	100	4	19	17	5	57	29
KIF14_HUMAN|Q15058	KIF14_HUMAN|Q15058	KIF14_HUMAN	Q15058	Kinesin-like protein KIF14	186481	0	5	4	0	1	3	0	0	2
KIF1C_HUMAN|O43896	KIF1C_HUMAN|O43896	KIF1C_HUMAN	O43896	Kinesin-like protein KIF1C	122939	0	0	4	0	0	0	0	0	0
KIF22_HUMAN|Q14807	KIF22_HUMAN|Q14807	KIF22_HUMAN	Q14807	Kinesin-like protein KIF22	73258	0	0	0	0	1	1	0	0	0
KIF7_HUMAN|Q2M1P5	KIF7_HUMAN|Q2M1P5	KIF7_HUMAN	Q2M1P5	Kinesin-like protein KIF7	150579	0	5	6	0	0	0	0	1	0
KIFC3_HUMAN|Q9BVG8	KIFC3_HUMAN|Q9BVG8	KIFC3_HUMAN	Q9BVG8	Kinesin-like protein KIFC3	92769	0	0	0	0	1	0	0	0	0
KIRR1_HUMAN|Q96J84	KIRR1_HUMAN|Q96J84	KIRR1_HUMAN	Q96J84	Kin of IRRE-like protein 1	83531	0	0	0	0	0	1	0	0	0
KLF5_HUMAN|Q13887	KLF5_HUMAN|Q13887	KLF5_HUMAN	Q13887	Krueppel-like factor 5	50788	0	1	2	0	1	0	0	0	0
KLH12_HUMAN|Q53G59	KLH12_HUMAN|Q53G59	KLH12_HUMAN	Q53G59	Kelch-like protein 12	63273	0	21	12	0	1	7	0	1	2
KLH13_HUMAN|Q9P2N7	KLH13_HUMAN|Q9P2N7	KLH13_HUMAN	Q9P2N7	Kelch-like protein 13	73864	0	5	2	0	6	2	0	0	1
KLH26_HUMAN|Q53HC5	KLH26_HUMAN|Q53HC5	KLH26_HUMAN	Q53HC5	Kelch-like protein 26	68135	0	0	0	0	0	1	0	0	1
KLHL2_HUMAN|O95198	KLHL2_HUMAN|O95198	KLHL2_HUMAN	O95198	Kelch-like protein 2	65971	0	11	3	0	0	0	0	1	1
KLHL8_HUMAN|Q9P2G9	KLHL8_HUMAN|Q9P2G9	KLHL8_HUMAN	Q9P2G9	Kelch-like protein 8	68798	0	6	31	0	5	10	0	3	1
KLK10_HUMAN|O43240	KLK10_HUMAN|O43240	KLK10_HUMAN	O43240	Kallikrein-10	30168	0	0	0	0	2	0	0	0	0
KNTC1_HUMAN|P50748	KNTC1_HUMAN|P50748	KNTC1_HUMAN	P50748	Kinetochore-associated protein 1	250735	0	1	8	0	20	69	0	3	45
KPCI_HUMAN|P41743	KPCI_HUMAN|P41743	KPCI_HUMAN	P41743	Protein kinase C iota type	68258	0	2	1	0	0	1	0	0	0
KPRP_HUMAN|Q5T749	KPRP_HUMAN|Q5T749	KPRP_HUMAN	Q5T749	Keratinocyte proline-rich protein	64132	7	3	4	16	36	8	1	4	0
KPYM_HUMAN|P14618	KPYM_HUMAN|P14618	KPYM_HUMAN	P14618	Pyruvate kinase PKM	57933	1	4	0	10	24	5	18	17	3
KR111_HUMAN|Q8IUC1	KR111_HUMAN|Q8IUC1	KR111_HUMAN	Q8IUC1	Keratin-associated protein 11-1	17084	0	0	0	0	1	0	0	0	0
KR134_HUMAN|Q3LI77	KR134_HUMAN|Q3LI77	KR134_HUMAN	Q3LI77	Keratin-associated protein 13-4	17754	0	0	0	0	0	1	0	0	0
KR87P_HUMAN|A6NCN2	KR87P_HUMAN|A6NCN2	KR87P_HUMAN	A6NCN2	Putative keratin-87 protein	29115	0	4	0	0	41	29	21	18	13
KRA31_HUMAN|Q9BYR8	KRA31_HUMAN|Q9BYR8	KRA31_HUMAN	Q9BYR8	Keratin-associated protein 3-1	10538	0	0	0	0	0	3	0	0	0
KRA32_HUMAN|Q9BYR7	KRA32_HUMAN|Q9BYR7	KRA32_HUMAN	Q9BYR7	Keratin-associated protein 3-2	10406	0	0	0	0	0	1	0	0	0
KRCC1_HUMAN|Q9NPI7	KRCC1_HUMAN|Q9NPI7	KRCC1_HUMAN	Q9NPI7	Lysine-rich coiled-coil protein 1	30978	0	4	1	0	0	1	0	0	1
KRT34_HUMAN|O76011	KRT34_HUMAN|O76011	KRT34_HUMAN	O76011	Keratin, type I cuticular Ha4	49421	0	0	0	0	8	9	1	2	0
KRT35_HUMAN|Q92764	KRT35_HUMAN|Q92764	KRT35_HUMAN	Q92764	Keratin, type I cuticular Ha5	50358	0	0	0	0	11	2	14	5	4
KRT36_HUMAN|O76013	KRT36_HUMAN|O76013	KRT36_HUMAN	O76013	Keratin, type I cuticular Ha6	52244	0	1	0	1	5	1	1	2	1
KRT37_HUMAN|O76014	KRT37_HUMAN|O76014	KRT37_HUMAN	O76014	Keratin, type I cuticular Ha7	49744	1	1	1	5	6	2	3	1	4
KRT81_HUMAN|Q14533	KRT81_HUMAN|Q14533	KRT81_HUMAN	Q14533	Keratin, type II cuticular Hb1	54925	0	5	0	1	26	23	9	7	3
KRT82_HUMAN|Q9NSB4	KRT82_HUMAN|Q9NSB4	KRT82_HUMAN	Q9NSB4	Keratin, type II cuticular Hb2	56649	0	1	0	0	15	6	11	7	5
KRT83_HUMAN|P78385	KRT83_HUMAN|P78385	KRT83_HUMAN	P78385	Keratin, type II cuticular Hb3	54192	0	0	0	0	2	0	0	0	0
KRT84_HUMAN|Q9NSB2	KRT84_HUMAN|Q9NSB2	KRT84_HUMAN	Q9NSB2	Keratin, type II cuticular Hb4	64838	0	2	1	0	22	5	5	0	1
KRT85_HUMAN|P78386	KRT85_HUMAN|P78386	KRT85_HUMAN	P78386	Keratin, type II cuticular Hb5	55799	0	0	0	0	18	12	9	9	5
KS6A4_HUMAN|O75676	KS6A4_HUMAN|O75676	KS6A4_HUMAN	O75676	Ribosomal protein S6 kinase alpha-4	85601	0	2	4	0	13	22	0	1	10
KS6B2_HUMAN|Q9UBS0	KS6B2_HUMAN|Q9UBS0	KS6B2_HUMAN	Q9UBS0	Ribosomal protein S6 kinase beta-2	53452	0	0	0	0	2	1	0	0	0
KT33A_HUMAN|O76009	KT33A_HUMAN|O76009	KT33A_HUMAN	O76009	Keratin, type I cuticular Ha3-I	45937	0	0	0	0	1	1	1	2	0
KT33B_HUMAN|Q14525	KT33B_HUMAN|Q14525	KT33B_HUMAN	Q14525	Keratin, type I cuticular Ha3-II	46211	0	0	0	0	3	2	1	2	1
KT3K_HUMAN|Q9HA64	KT3K_HUMAN|Q9HA64	KT3K_HUMAN	Q9HA64	Ketosamine-3-kinase	34410	0	0	0	0	0	0	0	3	0
KTAP2_HUMAN|Q8N6L1	KTAP2_HUMAN|Q8N6L1	KTAP2_HUMAN	Q8N6L1	Keratinocyte-associated protein 2	14677	0	0	1	0	2	2	0	0	3
KTN1_HUMAN|Q86UP2	KTN1_HUMAN|Q86UP2	KTN1_HUMAN	Q86UP2	Kinectin	156267	0	0	2	0	12	9	3	0	4
KV101_HUMAN|P01593	KV101_HUMAN|P01593	KV101_HUMAN	P01593	Ig kappa chain V-I region AG	11991	0	0	0	0	0	0	1	0	0
KV113_HUMAN|P01605	KV113_HUMAN|P01605	KV113_HUMAN	P01605	Ig kappa chain V-I region Lay	11833	0	2	3	0	4	3	0	1	2
KV201_HUMAN|P01614	KV201_HUMAN|P01614	KV201_HUMAN	P01614	Ig kappa chain V-II region Cum	12675	0	7	8	0	8	6	0	8	8
KV203_HUMAN|P01616	KV203_HUMAN|P01616	KV203_HUMAN	P01616	Ig kappa chain V-II region MIL	0	0	3	3	0	5	3	0	2	4
KV303_HUMAN|P01621	KV303_HUMAN|P01621	KV303_HUMAN	P01621	Ig kappa chain V-III region NG9	10728	3	2	2	3	3	2	10	1	3
KV305_HUMAN|P01623	KV305_HUMAN|P01623	KV305_HUMAN	P01623	Ig kappa chain V-III region WOL	11745	0	0	0	0	0	0	1	0	0
KV401_HUMAN|P06312	KV401_HUMAN|P06312	KV401_HUMAN	P06312	Ig kappa chain V-IV region	13379	4	88	92	4	50	108	25	47	144
L0ERK8_HUMAN|L0ERK8	L0ERK8_HUMAN|L0ERK8	L0ERK8_HUMAN	L0ERK8	Cellular tumor antigen p53	0	0	0	0	0	0	1	0	0	1
L0R5A1_HUMAN|L0R5A1	L0R5A1_HUMAN|L0R5A1	L0R5A1_HUMAN	L0R5A1	Alternative protein CSF2RB	11644	7	11	14	10	26	23	15	18	20
L10K_HUMAN|Q9UNZ5	L10K_HUMAN|Q9UNZ5	L10K_HUMAN	Q9UNZ5	Leydig cell tumor 10 kDa protein homolog	10575	0	0	0	0	3	2	0	1	0
L2HDH_HUMAN|Q9H9P8	L2HDH_HUMAN|Q9H9P8	L2HDH_HUMAN	Q9H9P8	L-2-hydroxyglutarate dehydrogenase, mitochondrial	50313	0	0	0	0	0	1	0	0	0
LACRT_HUMAN|Q9GZZ8	LACRT_HUMAN|Q9GZZ8	LACRT_HUMAN	Q9GZZ8	Extracellular glycoprotein lacritin	14245	0	0	0	0	0	0	2	0	0
LAMA3_HUMAN|Q16787	LAMA3_HUMAN|Q16787	LAMA3_HUMAN	Q16787	Laminin subunit alpha-3	366629	0	17	3	0	7	4	0	1	0
LAMA5_HUMAN|O15230	LAMA5_HUMAN|O15230	LAMA5_HUMAN	O15230	Laminin subunit alpha-5	399715	0	22	21	0	19	16	0	15	36
LAMB1_HUMAN|P07942	LAMB1_HUMAN|P07942	LAMB1_HUMAN	P07942	Laminin subunit beta-1	198028	0	8	6	0	6	4	0	1	1
LAMB3_HUMAN|Q13751	LAMB3_HUMAN|Q13751	LAMB3_HUMAN	Q13751	Laminin subunit beta-3	129565	0	44	36	0	47	99	0	8	35
LAMC1_HUMAN|P11047	LAMC1_HUMAN|P11047	LAMC1_HUMAN	P11047	Laminin subunit gamma-1	177593	0	11	6	0	11	5	0	2	4
LAMC2_HUMAN|Q13753	LAMC2_HUMAN|Q13753	LAMC2_HUMAN	Q13753	Laminin subunit gamma-2	130969	0	29	18	0	5	18	0	6	2
LAMP1_HUMAN|P11279	LAMP1_HUMAN|P11279	LAMP1_HUMAN	P11279	Lysosome-associated membrane glycoprotein 1	44879	0	0	0	0	4	0	0	0	0
LAMP2_HUMAN|P13473	LAMP2_HUMAN|P13473	LAMP2_HUMAN	P13473	Lysosome-associated membrane glycoprotein 2	44958	0	0	0	0	3	3	0	0	1
LAP2_HUMAN|Q96RT1	LAP2_HUMAN|Q96RT1	LAP2_HUMAN	Q96RT1	Protein LAP2	158289	0	1	1	0	1	1	0	0	0
LAP2A_HUMAN|P42166	LAP2A_HUMAN|P42166	LAP2A_HUMAN	P42166	Lamina-associated polypeptide 2, isoform alpha	75487	0	0	0	0	1	6	0	0	1
LAP2B_HUMAN|P42167	LAP2B_HUMAN|P42167	LAP2B_HUMAN	P42167	Lamina-associated polypeptide 2, isoforms beta/gamma	50667	0	0	0	0	1	1	0	0	1
LAR4B_HUMAN|Q92615	LAR4B_HUMAN|Q92615	LAR4B_HUMAN	Q92615	La-related protein 4B	80547	0	0	0	0	4	9	0	0	3
LARP4_HUMAN|Q71RC2	LARP4_HUMAN|Q71RC2	LARP4_HUMAN	Q71RC2	La-related protein 4	80591	0	0	0	0	2	2	0	0	1
LAS1L_HUMAN|Q9Y4W2	LAS1L_HUMAN|Q9Y4W2	LAS1L_HUMAN	Q9Y4W2	Ribosomal biogenesis protein LAS1L	83060	0	0	0	0	0	0	0	0	5
LAT1_HUMAN|Q01650	LAT1_HUMAN|Q01650	LAT1_HUMAN	Q01650	Large neutral amino acids transporter small subunit 1	55007	0	8	11	2	29	38	3	9	34
LATS1_HUMAN|O95835	LATS1_HUMAN|O95835	LATS1_HUMAN	O95835	Serine/threonine-protein kinase LATS1	126862	0	64	23	0	31	8	0	64	13
LATS2_HUMAN|Q9NRM7	LATS2_HUMAN|Q9NRM7	LATS2_HUMAN	Q9NRM7	Serine/threonine-protein kinase LATS2	120129	0	22	5	0	0	0	0	8	0
LBR_HUMAN|Q14739	LBR_HUMAN|Q14739	LBR_HUMAN	Q14739	Lamin-B receptor	70699	0	0	0	0	0	6	0	0	0
LC1L1_HUMAN|Q5VSP4	LC1L1_HUMAN|Q5VSP4	LC1L1_HUMAN	Q5VSP4	Putative lipocalin 1-like protein 1	17917	0	1	0	1	1	0	0	0	0
LC7L2_HUMAN|Q9Y383	LC7L2_HUMAN|Q9Y383	LC7L2_HUMAN	Q9Y383	Putative RNA-binding protein Luc7-like 2	46511	0	13	26	1	4	23	1	4	35
LC7L3_HUMAN|O95232	LC7L3_HUMAN|O95232	LC7L3_HUMAN	O95232	Luc7-like protein 3	51463	0	8	30	0	3	14	0	4	28
LCE3D_HUMAN|Q9BYE3	LCE3D_HUMAN|Q9BYE3	LCE3D_HUMAN	Q9BYE3	Late cornified envelope protein 3D	9443	0	0	0	0	3	0	0	0	0
LDH6A_HUMAN|Q6ZMR3	LDH6A_HUMAN|Q6ZMR3	LDH6A_HUMAN	Q6ZMR3	L-lactate dehydrogenase A-like 6A	36505	0	0	0	0	0	1	1	2	2
LDHA_HUMAN|P00338	LDHA_HUMAN|P00338	LDHA_HUMAN	P00338	L-lactate dehydrogenase A chain	36686	0	0	0	0	8	12	3	3	10
LDHB_HUMAN|P07195	LDHB_HUMAN|P07195	LDHB_HUMAN	P07195	L-lactate dehydrogenase B chain	36636	0	0	0	0	2	2	5	2	4
LEF1_HUMAN|Q9UJU2	LEF1_HUMAN|Q9UJU2	LEF1_HUMAN	Q9UJU2	Lymphoid enhancer-binding factor 1	44198	0	0	1	0	0	1	0	0	0
LEG1_HUMAN|P09382	LEG1_HUMAN|P09382	LEG1_HUMAN	P09382	Galectin-1	14714	9	2	6	8	2	3	2	2	3
LEG3_HUMAN|P17931	LEG3_HUMAN|P17931	LEG3_HUMAN	P17931	Galectin-3	26150	0	0	0	0	2	4	3	3	0
LEG7_HUMAN|P47929	LEG7_HUMAN|P47929	LEG7_HUMAN	P47929	Galectin-7	15074	0	0	0	0	7	0	1	0	0
LEGL_HUMAN|Q3ZCW2	LEGL_HUMAN|Q3ZCW2	LEGL_HUMAN	Q3ZCW2	Galectin-related protein	18984	0	0	0	0	0	0	1	0	0
LEMD2_HUMAN|Q8NC56	LEMD2_HUMAN|Q8NC56	LEMD2_HUMAN	Q8NC56	LEM domain-containing protein 2	56972	0	0	0	0	2	3	0	0	1
LETM1_HUMAN|O95202	LETM1_HUMAN|O95202	LETM1_HUMAN	O95202	LETM1 and EF-hand domain-containing protein 1, mitochondrial	83349	0	0	0	0	4	4	0	0	0
LG3BP_HUMAN|Q08380	LG3BP_HUMAN|Q08380	LG3BP_HUMAN	Q08380	Galectin-3-binding protein	65327	1	16	16	1	24	19	0	10	15
LGAT1_HUMAN|Q92604	LGAT1_HUMAN|Q92604	LGAT1_HUMAN	Q92604	Acyl-CoA:lysophosphatidylglycerol acyltransferase 1	43087	0	0	0	0	1	3	0	0	2
LGMN_HUMAN|Q99538	LGMN_HUMAN|Q99538	LGMN_HUMAN	Q99538	Legumain	49408	0	0	0	0	0	1	0	0	2
LIMA1_HUMAN|Q9UHB6	LIMA1_HUMAN|Q9UHB6	LIMA1_HUMAN	Q9UHB6	LIM domain and actin-binding protein 1	85220	0	0	1	0	9	11	0	0	0
LIN7A_HUMAN|O14910	LIN7A_HUMAN|O14910	LIN7A_HUMAN	O14910	Protein lin-7 homolog A	25995	0	18	12	0	19	13	0	14	17
LIN7C_HUMAN|Q9NUP9	LIN7C_HUMAN|Q9NUP9	LIN7C_HUMAN	Q9NUP9	Protein lin-7 homolog C	21832	0	30	7	0	28	10	0	35	14
LIPA1_HUMAN|Q13136	LIPA1_HUMAN|Q13136	LIPA1_HUMAN	Q13136	Liprin-alpha-1	135771	0	14	2	0	6	2	0	21	0
LIPB1_HUMAN|Q86W92	LIPB1_HUMAN|Q86W92	LIPB1_HUMAN	Q86W92	Liprin-beta-1	114018	0	6	3	0	12	4	0	2	1
LIS1_HUMAN|P43034	LIS1_HUMAN|P43034	LIS1_HUMAN	P43034	Platelet-activating factor acetylhydrolase IB subunit alpha	46635	0	0	0	0	1	3	0	1	0
LLPH_HUMAN|Q9BRT6	LLPH_HUMAN|Q9BRT6	LLPH_HUMAN	Q9BRT6	Protein LLP homolog	15224	0	0	0	0	0	2	0	0	0
LMAN1_HUMAN|P49257	LMAN1_HUMAN|P49257	LMAN1_HUMAN	P49257	Protein ERGIC-53	57545	0	0	0	0	2	4	0	0	1
LMAN2_HUMAN|Q12907	LMAN2_HUMAN|Q12907	LMAN2_HUMAN	Q12907	Vesicular integral-membrane protein VIP36	40226	0	0	0	0	2	1	0	0	0
LMF2_HUMAN|Q9BU23	LMF2_HUMAN|Q9BU23	LMF2_HUMAN	Q9BU23	Lipase maturation factor 2	79693	0	0	0	0	0	4	0	0	0
LMNA_HUMAN|P02545	LMNA_HUMAN|P02545	LMNA_HUMAN	P02545	Prelamin-A/C	74135	0	0	0	0	16	4	14	2	1
LMNB1_HUMAN|P20700	LMNB1_HUMAN|P20700	LMNB1_HUMAN	P20700	Lamin-B1	66404	0	0	0	0	0	0	7	0	0
LONP2_HUMAN|Q86WA8	LONP2_HUMAN|Q86WA8	LONP2_HUMAN	Q86WA8	Lon protease homolog 2, peroxisomal	94611	0	17	8	0	4	0	0	8	2
LORF1_HUMAN|Q9UN81	LORF1_HUMAN|Q9UN81	LORF1_HUMAN	Q9UN81	LINE-1 retrotransposable element ORF1 protein	40053	0	0	2	0	5	7	0	0	6
LORI_HUMAN|P23490	LORI_HUMAN|P23490	LORI_HUMAN	P23490	Loricrin	25758	0	0	0	1	3	0	0	0	0
LOXE3_HUMAN|Q9BYJ1	LOXE3_HUMAN|Q9BYJ1	LOXE3_HUMAN	Q9BYJ1	Hydroperoxide isomerase ALOXE3	80539	0	0	0	0	1	0	1	0	0
LPCT4_HUMAN|Q643R3	LPCT4_HUMAN|Q643R3	LPCT4_HUMAN	Q643R3	Lysophospholipid acyltransferase LPCAT4	57215	0	0	0	0	4	1	0	0	3
LPPRC_HUMAN|P42704	LPPRC_HUMAN|P42704	LPPRC_HUMAN	P42704	Leucine-rich PPR motif-containing protein, mitochondrial	157896	0	0	1	0	123	134	0	4	50
LRBA_HUMAN|P50851	LRBA_HUMAN|P50851	LRBA_HUMAN	P50851	Lipopolysaccharide-responsive and beige-like anchor protein	319090	0	0	0	0	14	15	0	0	3
LRC15_HUMAN|Q8TF66	LRC15_HUMAN|Q8TF66	LRC15_HUMAN	Q8TF66	Leucine-rich repeat-containing protein 15	64362	0	1	0	0	7	3	7	2	3
LRC59_HUMAN|Q96AG4	LRC59_HUMAN|Q96AG4	LRC59_HUMAN	Q96AG4	Leucine-rich repeat-containing protein 59	34928	0	0	2	0	1	4	1	0	1
LRRC1_HUMAN|Q9BTT6	LRRC1_HUMAN|Q9BTT6	LRRC1_HUMAN	Q9BTT6	Leucine-rich repeat-containing protein 1	59238	0	3	0	0	6	6	0	0	2
LSM12_HUMAN|Q3MHD2	LSM12_HUMAN|Q3MHD2	LSM12_HUMAN	Q3MHD2	Protein LSM12 homolog	21699	0	0	0	0	0	1	0	0	1
LSM2_HUMAN|Q9Y333	LSM2_HUMAN|Q9Y333	LSM2_HUMAN	Q9Y333	U6 snRNA-associated Sm-like protein LSm2	10833	0	2	2	0	2	2	0	2	2
LSM4_HUMAN|Q9Y4Z0	LSM4_HUMAN|Q9Y4Z0	LSM4_HUMAN	Q9Y4Z0	U6 snRNA-associated Sm-like protein LSm4	15348	2	4	5	0	0	1	0	0	0
LSM6_HUMAN|P62312	LSM6_HUMAN|P62312	LSM6_HUMAN	P62312	U6 snRNA-associated Sm-like protein LSm6	9127	0	0	1	0	0	1	0	1	3
LSM8_HUMAN|O95777	LSM8_HUMAN|O95777	LSM8_HUMAN	O95777	U6 snRNA-associated Sm-like protein LSm8	10402	0	0	1	0	0	1	0	0	0
LSMD1_HUMAN|Q9BRA0	LSMD1_HUMAN|Q9BRA0	LSMD1_HUMAN	Q9BRA0	N-alpha-acetyltransferase 38, NatC auxiliary subunit	13513	0	0	0	0	0	0	0	0	2
LSR_HUMAN|Q86X29	LSR_HUMAN|Q86X29	LSR_HUMAN	Q86X29	Lipolysis-stimulated lipoprotein receptor	71435	0	1	0	0	1	0	0	0	0
LST8_HUMAN|Q9BVC4	LST8_HUMAN|Q9BVC4	LST8_HUMAN	Q9BVC4	Target of rapamycin complex subunit LST8	35874	0	0	0	0	0	2	0	0	0
LTMD1_HUMAN|Q6P1Q0	LTMD1_HUMAN|Q6P1Q0	LTMD1_HUMAN	Q6P1Q0	LETM1 domain-containing protein 1	41788	0	0	1	0	1	7	0	0	6
LTN1_HUMAN|O94822	LTN1_HUMAN|O94822	LTN1_HUMAN	O94822	E3 ubiquitin-protein ligase listerin	200541	0	0	0	0	3	8	0	0	13
LTOR1_HUMAN|Q6IAA8	LTOR1_HUMAN|Q6IAA8	LTOR1_HUMAN	Q6IAA8	Ragulator complex protein LAMTOR1	17743	0	0	0	0	1	4	0	0	0
LUC7L_HUMAN|Q9NQ29	LUC7L_HUMAN|Q9NQ29	LUC7L_HUMAN	Q9NQ29	Putative RNA-binding protein Luc7-like 1	43725	0	1	1	0	0	1	0	0	1
LV102_HUMAN|P01700	LV102_HUMAN|P01700	LV102_HUMAN	P01700	Ig lambda chain V-I region HA	11895	0	1	3	0	2	0	3	4	3
LX12B_HUMAN|O75342	LX12B_HUMAN|O75342	LX12B_HUMAN	O75342	Arachidonate 12-lipoxygenase, 12R-type	80351	0	0	0	0	18	0	0	0	0
LYAR_HUMAN|Q9NX58	LYAR_HUMAN|Q9NX58	LYAR_HUMAN	Q9NX58	Cell growth-regulating nucleolar protein	43612	0	0	0	0	0	3	0	0	1
LYPL1_HUMAN|Q5VWZ2	LYPL1_HUMAN|Q5VWZ2	LYPL1_HUMAN	Q5VWZ2	Lysophospholipase-like protein 1	26315	0	0	0	0	0	1	0	0	1
LYSC_HUMAN|P61626	LYSC_HUMAN|P61626	LYSC_HUMAN	P61626	Lysozyme C	16536	1	4	2	2	1	1	6	1	0
LZTS2_HUMAN|Q9BRK4	LZTS2_HUMAN|Q9BRK4	LZTS2_HUMAN	Q9BRK4	Leucine zipper putative tumor suppressor 2	72755	0	4	0	0	0	0	0	1	0
M0QYQ9_HUMAN|M0QYQ9	M0QYQ9_HUMAN|M0QYQ9	M0QYQ9_HUMAN	M0QYQ9	Splicing factor U2AF 65 kDa subunit	0	0	1	2	0	1	1	0	1	1
M0QYS1_HUMAN|M0QYS1	M0QYS1_HUMAN|M0QYS1	M0QYS1_HUMAN	M0QYS1	60S ribosomal protein L13a	0	0	1	2	0	2	4	0	1	2
M17L2_HUMAN|Q567V2	M17L2_HUMAN|Q567V2	M17L2_HUMAN	Q567V2	Mpv17-like protein 2	23178	0	0	0	0	0	1	0	0	0
M1GMK8_HUMAN|M1GMK8	M1GMK8_HUMAN|M1GMK8	M1GMK8_HUMAN	M1GMK8	MHC class I antigen	21134	0	0	0	0	2	1	0	1	1
M21D2_HUMAN|Q8IYB1	M21D2_HUMAN|Q8IYB1	M21D2_HUMAN	Q8IYB1	Protein MB21D2	55797	163	79	62	152	72	51	204	105	55
[truncated: 1,586 more rows]
