# Supplementary material for: TEAD Proteins Associate With DNA Repair Proteins to Facilitate Cellular Recovery From DNA Damage
Source: Mol Cell Proteomics. 2023 Jan 12;22(2):100496. doi: 10.1016/j.mcpro.2023.100496 (PMC9947421; doi:10.1016/j.mcpro.2023.100496)
Supplement: Supplementary Table S3 [file mmc3.xlsx]

## Sheet: Hek293
Bait	Prey	PreyGene	Spec	SpecSum	AvgSpec	NumReplicates	ctrlCounts	AvgP	MaxP	TopoAvgP	TopoMaxP	SaintScore	logOddsScore	FoldChange	BFDR	boosted_by
NLSmutant	1433B_HUMAN|P31946	1433B_HUMAN|P31946	8|6|21	35	11.67	3	3|0|0	0.98	1	0.98	1	0.98	2.9	11.67	0
NLSmutant	1433E_HUMAN|P62258	1433E_HUMAN|P62258	14|7|30	51	17	3	2|0|0	1	1	1	1	1	4.82	25.5	0
NLSmutant	1433F_HUMAN|Q04917	1433F_HUMAN|Q04917	4|1|6	11	3.67	3	0|0|0	0.67	1	0.67	1	0.67	2.33	36.67	0.1
NLSmutant	1433G_HUMAN|P61981	1433G_HUMAN|P61981	5|2|6	13	4.33	3	0|0|0	1	1	1	1	1	4.36	43.33	0
NLSmutant	1433T_HUMAN|P27348	1433T_HUMAN|P27348	7|0|12	19	6.33	3	0|0|0	0.67	1	0.67	1	0.67	-0.18	63.33	0.06
NLSmutant	1433Z_HUMAN|P63104	1433Z_HUMAN|P63104	6|1|11	18	6	3	0|1|1	0.67	1	0.67	1	0.67	-0.61	9	0.14
NLSmutant	2AAA_HUMAN|P30153	2AAA_HUMAN|P30153	16|1|18	35	11.67	3	0|0|0	0.67	1	0.67	1	0.67	2.33	116.67	0.03
NLSmutant	2ABA_HUMAN|P63151	2ABA_HUMAN|P63151	1|0|0	1	0.33	3	0|0|0	0	0	0	0	0	-0.18	3.33	0.46
NLSmutant	4F2_HUMAN|P08195	4F2_HUMAN|P08195	1|0|0	1	0.33	3	0|0|0	0	0	0	0	0	-0.18	3.33	0.46
NLSmutant	A0A024R1X6_HUMAN|A0A024R1X6	A0A024R1X6_HUMAN|A0A024R1X6	1|0|0	1	0.33	3	3|2|1	0	0	0	0	0	-7.41	0.17	0.46
NLSmutant	A0A087WYI2_HUMAN|A0A087WYI2	A0A087WYI2_HUMAN|A0A087WYI2	4|2|2	8	2.67	3	0|0|0	0.99	1	0.99	1	0.99	4.36	26.67	0
NLSmutant	A0A0A0MS14_HUMAN|A0A0A0MS14	A0A0A0MS14_HUMAN|A0A0A0MS14	9|5|19	33	11	3	0|0|0	1	1	1	1	1	9.63	110	0
NLSmutant	A0A0C4DH68_HUMAN|A0A0C4DH68	A0A0C4DH68_HUMAN|A0A0C4DH68	2|3|3	8	2.67	3	3|1|4	0.01	0.01	0.01	0.01	0.01	-6.26	1	0.44
NLSmutant	A0A0J9YX35_HUMAN|A0A0J9YX35	NA	2|0|0	2	0.67	3	0|0|0	0.33	0.99	0.33	0.99	0.33	-0.18	6.67	0.36
NLSmutant	A0A0U1RQW4_HUMAN|A0A0U1RQW4	NA	1|0|2	3	1	3	0|0|0	0.33	0.99	0.33	0.99	0.33	-0.18	10	0.36
NLSmutant	A0A0X9UWK7_HUMAN|A0A0X9UWK7	NA	1|2|6	9	3	3	0|0|0	0.66	1	0.66	1	0.66	2.33	30	0.15
NLSmutant	A0A125QYY8_HUMAN|A0A125QYY8	NA	2|4|4	10	3.33	3	0|0|0	1	1	1	1	1	4.36	33.33	0
NLSmutant	A0N4V7_HUMAN|A0N4V7	A0N4V7_HUMAN|A0N4V7	41|29|22	92	30.67	3	50|15|6	0	0	0	0	0	-49.83	1.3	0.46
NLSmutant	A2J1N6_HUMAN|A2J1N6	A2J1N6_HUMAN|A2J1N6	11|9|12	32	10.67	3	0|0|0	1	1	1	1	1	16.01	106.67	0
NLSmutant	A2N0T1_HUMAN|A2N0T1	A2N0T1_HUMAN|A2N0T1	1|0|3	4	1.33	3	0|0|1	0.33	0.99	0.33	0.99	0.33	-0.99	4	0.36
NLSmutant	A2NJV5_HUMAN|A2NJV5	A2NJV5_HUMAN|A2NJV5	2|1|1	4	1.33	3	0|0|0	0.33	0.99	0.33	0.99	0.33	2.33	13.33	0.36
NLSmutant	A7L3B_HUMAN|Q96GX2	A7L3B_HUMAN|Q96GX2	1|0|0	1	0.33	3	0|0|0	0	0	0	0	0	-0.18	3.33	0.46
NLSmutant	AAAT_HUMAN|Q15758	AAAT_HUMAN|Q15758	3|0|1	4	1.33	3	0|0|2	0.29	0.87	0.29	0.87	0.29	-2.35	2	0.42
NLSmutant	AAKG1_HUMAN|P54619	AAKG1_HUMAN|P54619	1|0|0	1	0.33	3	0|0|0	0	0	0	0	0	-0.18	3.33	0.46
NLSmutant	ABCE1_HUMAN|P61221	ABCE1_HUMAN|P61221	1|0|4	5	1.67	3	0|0|0	0.33	1	0.33	1	0.33	-0.18	16.67	0.3
NLSmutant	ACACA_HUMAN|Q13085	ACACA_HUMAN|Q13085	13|0|24	37	12.33	3	0|0|0	0.67	1	0.67	1	0.67	-0.18	123.33	0.04
NLSmutant	ACAD9_HUMAN|Q9H845	ACAD9_HUMAN|Q9H845	1|0|0	1	0.33	3	0|0|0	0	0	0	0	0	-0.18	3.33	0.46
NLSmutant	ACOD_HUMAN|O00767	ACOD_HUMAN|O00767	2|0|1	3	1	3	0|0|0	0.33	0.99	0.33	0.99	0.33	-0.18	10	0.36
NLSmutant	ACOT8_HUMAN|O14734	ACOT8_HUMAN|O14734	2|0|0	2	0.67	3	0|0|0	0.33	0.99	0.33	0.99	0.33	-0.18	6.67	0.36
NLSmutant	ACTA_HUMAN|P62736	ACTA_HUMAN|P62736	23|4|23	50	16.67	3	23|8|41	0	0	0	0	0	-88.93	0.69	0.46
NLSmutant	ACTB_HUMAN|P60709	ACTB_HUMAN|P60709	16|3|16	35	11.67	3	24|8|8	0	0	0	0	0	-46.5	0.87	0.46
NLSmutant	ACTBM_HUMAN|Q9BYX7	ACTBM_HUMAN|Q9BYX7	3|0|6	9	3	3	1|0|1	0.63	1	0.63	1	0.63	-2.22	4.5	0.18
NLSmutant	ADCK3_HUMAN|Q8NI60	ADCK3_HUMAN|Q8NI60	4|0|1	5	1.67	3	0|0|0	0.33	1	0.33	1	0.33	-0.18	16.67	0.3
NLSmutant	ADT1_HUMAN|P12235	ADT1_HUMAN|P12235	36|13|52	101	33.67	3	5|1|4	1	1	1	1	1	5.42	10.1	0
NLSmutant	ADT2_HUMAN|P05141	ADT2_HUMAN|P05141	38|13|43	94	31.33	3	2|0|4	1	1	1	1	1	5.59	15.67	0
NLSmutant	ADT3_HUMAN|P12236	ADT3_HUMAN|P12236	9|1|10	20	6.67	3	1|0|0	0.67	1	0.67	1	0.67	0.42	20	0.04
NLSmutant	AFG32_HUMAN|Q9Y4W6	AFG32_HUMAN|Q9Y4W6	2|0|0	2	0.67	3	0|0|0	0.33	0.99	0.33	0.99	0.33	-0.18	6.67	0.36
NLSmutant	AGAP1_HUMAN|Q9UPQ3	AGAP1_HUMAN|Q9UPQ3	1|0|2	3	1	3	0|0|0	0.33	0.99	0.33	0.99	0.33	-0.18	10	0.36
NLSmutant	AGAP3_HUMAN|Q96P47	AGAP3_HUMAN|Q96P47	2|0|4	6	2	3	0|0|0	0.66	1	0.66	1	0.66	-0.18	20	0.16
NLSmutant	AGK_HUMAN|Q53H12	AGK_HUMAN|Q53H12	1|0|15	16	5.33	3	0|0|0	0.33	1	0.33	1	0.33	-0.18	53.33	0.22
NLSmutant	AHSA1_HUMAN|O95433	AHSA1_HUMAN|O95433	1|0|1	2	0.67	3	0|0|0	0	0	0	0	0	-0.18	6.67	0.46
NLSmutant	AIFM1_HUMAN|O95831	AIFM1_HUMAN|O95831	18|10|21	49	16.33	3	0|3|0	1	1	1	1	1	4.67	16.33	0
NLSmutant	AIMP1_HUMAN|Q12904	AIMP1_HUMAN|Q12904	4|0|0	4	1.33	3	0|0|0	0.33	1	0.33	1	0.33	-0.18	13.33	0.3
NLSmutant	AIMP2_HUMAN|Q13155	AIMP2_HUMAN|Q13155	2|0|0	2	0.67	3	0|0|0	0.33	0.99	0.33	0.99	0.33	-0.18	6.67	0.36
NLSmutant	AINX_HUMAN|Q16352	AINX_HUMAN|Q16352	1|1|4	6	2	3	0|0|0	0.33	1	0.33	1	0.33	2.33	20	0.3
NLSmutant	AIP_HUMAN|O00170	AIP_HUMAN|O00170	1|0|0	1	0.33	3	0|0|0	0	0	0	0	0	-0.18	3.33	0.46
NLSmutant	AL1B1_HUMAN|P30837	AL1B1_HUMAN|P30837	5|0|2	7	2.33	3	0|0|0	0.66	1	0.66	1	0.66	-0.18	23.33	0.16
NLSmutant	ALBU_HUMAN|P02768	ALBU_HUMAN|P02768	52|47|52	151	50.33	3	64|142|168	0	0	0	0	0	-399.54	0.4	0.46
NLSmutant	AMOL1_HUMAN|Q8IY63	AMOL1_HUMAN|Q8IY63	221|52|271	544	181.33	3	0|0|0	1	1	1	1	1	78.83	1813.33	0
NLSmutant	AMOL2_HUMAN|Q9Y2J4	AMOL2_HUMAN|Q9Y2J4	3|0|12	15	5	3	0|0|0	0.67	1	0.67	1	0.67	-0.18	50	0.12
NLSmutant	AMOT_HUMAN|Q4VCS5	AMOT_HUMAN|Q4VCS5	755|270|871	1896	632	3	0|0|0	1	1	1	1	1	387.05	6320	0
NLSmutant	ANM1_HUMAN|Q99873	ANM1_HUMAN|Q99873	1|0|0	1	0.33	3	0|0|0	0	0	0	0	0	-0.18	3.33	0.46
NLSmutant	ANM5_HUMAN|O14744	ANM5_HUMAN|O14744	1|0|3	4	1.33	3	0|0|0	0.33	1	0.33	1	0.33	-0.18	13.33	0.33
NLSmutant	ANXA2_HUMAN|P07355	ANXA2_HUMAN|P07355	4|4|3	11	3.67	3	20|13|7	0	0	0	0	0	-46.84	0.27	0.46
NLSmutant	AR6P4_HUMAN|Q66PJ3	AR6P4_HUMAN|Q66PJ3	4|6|4	14	4.67	3	9|6|6	0	0	0	0	0	-19.05	0.67	0.46
NLSmutant	ARC1A_HUMAN|Q92747	ARC1A_HUMAN|Q92747	1|0|0	1	0.33	3	0|0|0	0	0	0	0	0	-0.18	3.33	0.46
NLSmutant	ARF1_HUMAN|P84077	ARF1_HUMAN|P84077	4|0|3	7	2.33	3	0|5|1	0.16	0.34	0.16	0.34	0.16	-6.89	1.17	0.43
NLSmutant	ARF4_HUMAN|P18085	ARF4_HUMAN|P18085	1|0|1	2	0.67	3	0|0|0	0	0	0	0	0	-0.18	6.67	0.46
NLSmutant	ARGI1_HUMAN|P05089	ARGI1_HUMAN|P05089	2|1|2	5	1.67	3	2|1|0	0.27	0.41	0.27	0.41	0.27	-1.81	1.67	0.42
NLSmutant	ARGL1_HUMAN|Q9NWB6	ARGL1_HUMAN|Q9NWB6	1|1|1	3	1	3	1|1|3	0	0	0	0	0	-4.21	0.6	0.46
NLSmutant	ARL1_HUMAN|P40616	ARL1_HUMAN|P40616	2|0|2	4	1.33	3	0|0|0	0.66	0.99	0.66	0.99	0.66	-0.18	13.33	0.17
NLSmutant	AROS_HUMAN|Q86WX3	AROS_HUMAN|Q86WX3	2|1|3	6	2	3	1|1|3	0.09	0.22	0.09	0.22	0.09	-4.21	1.2	0.43
NLSmutant	ARPC3_HUMAN|O15145	ARPC3_HUMAN|O15145	1|0|5	6	2	3	0|0|0	0.33	1	0.33	1	0.33	-0.18	20	0.28
NLSmutant	ARPC4_HUMAN|P59998	ARPC4_HUMAN|P59998	1|0|3	4	1.33	3	0|0|0	0.33	1	0.33	1	0.33	-0.18	13.33	0.33
NLSmutant	ARPC5_HUMAN|O15511	ARPC5_HUMAN|O15511	1|0|2	3	1	3	0|0|0	0.33	0.99	0.33	0.99	0.33	-0.18	10	0.36
NLSmutant	ASCC3_HUMAN|Q8N3C0	ASCC3_HUMAN|Q8N3C0	1|0|4	5	1.67	3	0|0|0	0.33	1	0.33	1	0.33	-0.18	16.67	0.3
NLSmutant	ASNS_HUMAN|P08243	ASNS_HUMAN|P08243	1|0|0	1	0.33	3	0|0|0	0	0	0	0	0	-0.18	3.33	0.46
NLSmutant	AT1A1_HUMAN|P05023	AT1A1_HUMAN|P05023	2|1|1	4	1.33	3	0|0|3	0.18	0.54	0.18	0.54	0.18	-1.37	1.33	0.42
NLSmutant	ATAD1_HUMAN|Q8NBU5	ATAD1_HUMAN|Q8NBU5	1|0|0	1	0.33	3	0|0|0	0	0	0	0	0	-0.18	3.33	0.46
NLSmutant	ATD3A_HUMAN|Q9NVI7	ATD3A_HUMAN|Q9NVI7	35|23|52	110	36.67	3	0|0|3	1	1	1	1	1	9.49	36.67	0
NLSmutant	ATD3B_HUMAN|Q5T9A4	ATD3B_HUMAN|Q5T9A4	7|4|17	28	9.33	3	0|0|0	1	1	1	1	1	7.95	93.33	0
NLSmutant	ATP5I_HUMAN|P56385	ATP5I_HUMAN|P56385	7|2|2	11	3.67	3	1|0|2	0.61	1	0.61	1	0.61	-0.36	3.67	0.19
NLSmutant	ATP5L_HUMAN|O75964	ATP5L_HUMAN|O75964	5|5|1	11	3.67	3	0|0|1	0.67	1	0.67	1	0.67	0.42	11	0.09
NLSmutant	ATP6_HUMAN|P00846	ATP6_HUMAN|P00846	1|0|1	2	0.67	3	0|0|0	0	0	0	0	0	-0.18	6.67	0.46
NLSmutant	ATPA_HUMAN|P25705	ATPA_HUMAN|P25705	20|13|12	45	15	3	7|1|16	0.02	0.06	0.02	0.06	0.02	-10.12	1.88	0.44
NLSmutant	ATPB_HUMAN|P06576	ATPB_HUMAN|P06576	12|0|2	14	4.67	3	4|2|6	0.31	0.93	0.31	0.93	0.31	-16.08	1.17	0.41
NLSmutant	ATPG_HUMAN|P36542	ATPG_HUMAN|P36542	12|4|4	20	6.67	3	0|0|1	1	1	1	1	1	6.89	20	0
NLSmutant	ATPK_HUMAN|P56134	ATPK_HUMAN|P56134	1|1|1	3	1	3	0|0|1	0	0	0	0	0	0.42	3	0.46
NLSmutant	ATPO_HUMAN|P48047	ATPO_HUMAN|P48047	3|0|1	4	1.33	3	0|0|0	0.33	1	0.33	1	0.33	-0.18	13.33	0.33
NLSmutant	B4E1Q1_HUMAN|B4E1Q1	B4E1Q1_HUMAN|B4E1Q1	1|0|0	1	0.33	3	0|0|0	0	0	0	0	0	-0.18	3.33	0.46
NLSmutant	B4E2N5_HUMAN|B4E2N5	B4E2N5_HUMAN|B4E2N5	5|0|10	15	5	3	0|0|0	0.67	1	0.67	1	0.67	-0.18	50	0.08
NLSmutant	BAG2_HUMAN|O95816	BAG2_HUMAN|O95816	6|4|3	13	4.33	3	0|0|0	1	1	1	1	1	6.2	43.33	0
NLSmutant	BCLF1_HUMAN|Q9NYF8	BCLF1_HUMAN|Q9NYF8	1|0|0	1	0.33	3	0|0|0	0	0	0	0	0	-0.18	3.33	0.46
NLSmutant	BGAL_HUMAN|P16278	BGAL_HUMAN|P16278	1|2|1	4	1.33	3	0|0|0	0.33	0.99	0.33	0.99	0.33	2.33	13.33	0.36
NLSmutant	BIRC2_HUMAN|Q13490	BIRC2_HUMAN|Q13490	8|51|29	88	29.33	3	0|0|0	1	1	1	1	1	14.45	293.33	0
NLSmutant	BIRC6_HUMAN|Q9NR09	BIRC6_HUMAN|Q9NR09	3|0|6	9	3	3	0|0|0	0.67	1	0.67	1	0.67	-0.18	30	0.12
NLSmutant	BLK_HUMAN|P51451	BLK_HUMAN|P51451	2|1|1	4	1.33	3	0|0|0	0.33	0.99	0.33	0.99	0.33	2.33	13.33	0.36
NLSmutant	BLMH_HUMAN|Q13867	BLMH_HUMAN|Q13867	2|0|2	4	1.33	3	1|2|0	0.27	0.41	0.27	0.41	0.27	-3.21	1.33	0.42
NLSmutant	BTBD1_HUMAN|Q9H0C5	BTBD1_HUMAN|Q9H0C5	8|0|9	17	5.67	3	0|0|0	0.67	1	0.67	1	0.67	-0.18	56.67	0.06
NLSmutant	BTBD2_HUMAN|Q9BX70	BTBD2_HUMAN|Q9BX70	5|0|13	18	6	3	0|0|0	0.67	1	0.67	1	0.67	-0.18	60	0.08
NLSmutant	BUB3_HUMAN|O43684	BUB3_HUMAN|O43684	5|0|1	6	2	3	0|0|0	0.33	1	0.33	1	0.33	-0.18	20	0.28
NLSmutant	BUD31_HUMAN|P41223	BUD31_HUMAN|P41223	1|0|0	1	0.33	3	2|2|0	0	0	0	0	0	-4.77	0.25	0.46
NLSmutant	C1QB_HUMAN|P02746	C1QB_HUMAN|P02746	2|2|1	5	1.67	3	0|0|0	0.66	0.99	0.66	0.99	0.66	2.33	16.67	0.17
NLSmutant	C1QBP_HUMAN|Q07021	C1QBP_HUMAN|Q07021	4|0|5	9	3	3	1|0|0	0.67	1	0.67	1	0.67	-0.99	9	0.11
NLSmutant	C1TC_HUMAN|P11586	C1TC_HUMAN|P11586	4|0|8	12	4	3	0|0|0	0.67	1	0.67	1	0.67	-0.18	40	0.1
NLSmutant	CALM_HUMAN|P62158	CALM_HUMAN|P62158	1|0|2	3	1	3	0|0|1	0.3	0.9	0.3	0.9	0.3	-0.99	3	0.41
NLSmutant	CAPZB_HUMAN|P47756	CAPZB_HUMAN|P47756	3|0|1	4	1.33	3	0|0|0	0.33	1	0.33	1	0.33	-0.18	13.33	0.33
NLSmutant	CATA_HUMAN|P04040	CATA_HUMAN|P04040	2|1|0	3	1	3	3|2|1	0	0	0	0	0	-7.41	0.5	0.46
NLSmutant	CAZA1_HUMAN|P52907	CAZA1_HUMAN|P52907	3|0|4	7	2.33	3	1|0|1	0.61	0.96	0.61	0.96	0.61	-2.22	3.5	0.19
NLSmutant	CAZA2_HUMAN|P47755	CAZA2_HUMAN|P47755	1|0|0	1	0.33	3	0|0|0	0	0	0	0	0	-0.18	3.33	0.46
NLSmutant	CB047_HUMAN|Q8WWC4	CB047_HUMAN|Q8WWC4	1|0|0	1	0.33	3	0|0|0	0	0	0	0	0	-0.18	3.33	0.46
NLSmutant	CBLN1_HUMAN|P23435	CBLN1_HUMAN|P23435	4|2|0	6	2	3	0|0|0	0.66	1	0.66	1	0.66	-0.18	20	0.16
NLSmutant	CBSL_HUMAN|P0DN79	NA	1|0|0	1	0.33	3	0|0|0	0	0	0	0	0	-0.18	3.33	0.46
NLSmutant	CBY1_HUMAN|Q9Y3M2	CBY1_HUMAN|Q9Y3M2	1|0|0	1	0.33	3	0|0|0	0	0	0	0	0	-0.18	3.33	0.46
NLSmutant	CCD47_HUMAN|Q96A33	CCD47_HUMAN|Q96A33	1|0|2	3	1	3	0|0|0	0.33	0.99	0.33	0.99	0.33	-0.18	10	0.36
NLSmutant	CDC45_HUMAN|O75419	CDC45_HUMAN|O75419	6|0|4	10	3.33	3	0|0|0	0.67	1	0.67	1	0.67	-0.18	33.33	0.1
NLSmutant	CDC5L_HUMAN|Q99459	CDC5L_HUMAN|Q99459	1|0|1	2	0.67	3	0|0|0	0	0	0	0	0	-0.18	6.67	0.46
NLSmutant	CDIPT_HUMAN|O14735	CDIPT_HUMAN|O14735	1|0|2	3	1	3	0|0|0	0.33	0.99	0.33	0.99	0.33	-0.18	10	0.36
NLSmutant	CDK1_HUMAN|P06493	CDK1_HUMAN|P06493	8|0|4	12	4	3	0|0|0	0.67	1	0.67	1	0.67	-0.18	40	0.1
NLSmutant	CDK2_HUMAN|P24941	CDK2_HUMAN|P24941	1|0|0	1	0.33	3	0|0|0	0	0	0	0	0	-0.18	3.33	0.46
NLSmutant	CDK5_HUMAN|Q00535	CDK5_HUMAN|Q00535	2|0|1	3	1	3	0|0|0	0.33	0.99	0.33	0.99	0.33	-0.18	10	0.36
NLSmutant	CDN2A_HUMAN|P42771	NA	2|0|2	4	1.33	3	0|0|0	0.66	0.99	0.66	0.99	0.66	-0.18	13.33	0.17
NLSmutant	CERU_HUMAN|P00450	CERU_HUMAN|P00450	1|0|0	1	0.33	3	0|0|0	0	0	0	0	0	-0.18	3.33	0.46
NLSmutant	CH10_HUMAN|P61604	CH10_HUMAN|P61604	2|1|1	4	1.33	3	2|2|4	0	0	0	0	0	-7.97	0.5	0.46
NLSmutant	CH60_HUMAN|P10809	CH60_HUMAN|P10809	17|8|32	57	19	3	16|18|12	0	0	0	0	0	-43.89	1.24	0.45
NLSmutant	CHD4_HUMAN|Q14839	CHD4_HUMAN|Q14839	1|0|1	2	0.67	3	0|0|0	0	0	0	0	0	-0.18	6.67	0.46
NLSmutant	CHIP_HUMAN|Q9UNE7	CHIP_HUMAN|Q9UNE7	2|0|3	5	1.67	3	0|0|0	0.66	1	0.66	1	0.66	-0.18	16.67	0.17
NLSmutant	CHMP5_HUMAN|Q9NZZ3	CHMP5_HUMAN|Q9NZZ3	6|0|13	19	6.33	3	0|0|0	0.67	1	0.67	1	0.67	-0.18	63.33	0.07
NLSmutant	CHTOP_HUMAN|Q9Y3Y2	CHTOP_HUMAN|Q9Y3Y2	1|4|2	7	2.33	3	1|4|0	0.21	0.55	0.21	0.55	0.21	-4.02	1.4	0.42
NLSmutant	CIAO1_HUMAN|O76071	CIAO1_HUMAN|O76071	3|0|0	3	1	3	0|0|0	0.33	1	0.33	1	0.33	-0.18	10	0.33
NLSmutant	CIR1_HUMAN|Q86X95	CIR1_HUMAN|Q86X95	1|1|1	3	1	3	4|0|1	0	0	0	0	0	-4.02	0.6	0.46
NLSmutant	CISD1_HUMAN|Q9NZ45	CISD1_HUMAN|Q9NZ45	1|1|3	5	1.67	3	0|0|0	0.33	1	0.33	1	0.33	2.33	16.67	0.33
NLSmutant	CISY_HUMAN|O75390	CISY_HUMAN|O75390	1|0|4	5	1.67	3	0|0|2	0.31	0.93	0.31	0.93	0.31	-2.35	2.5	0.41
NLSmutant	CLCA_HUMAN|P09496	CLCA_HUMAN|P09496	1|0|1	2	0.67	3	0|0|0	0	0	0	0	0	-0.18	6.67	0.46
NLSmutant	CLH1_HUMAN|Q00610	CLH1_HUMAN|Q00610	50|9|71	130	43.33	3	0|0|0	1	1	1	1	1	16.01	433.33	0
NLSmutant	CLPB_HUMAN|Q9H078	CLPB_HUMAN|Q9H078	6|0|14	20	6.67	3	0|0|0	0.67	1	0.67	1	0.67	-0.18	66.67	0.07
NLSmutant	CMC1_HUMAN|O75746	CMC1_HUMAN|O75746	7|3|6	16	5.33	3	0|0|0	1	1	1	1	1	6.2	53.33	0
NLSmutant	CMC2_HUMAN|Q9UJS0	CMC2_HUMAN|Q9UJS0	10|1|10	21	7	3	0|0|0	0.67	1	0.67	1	0.67	2.33	70	0.05
NLSmutant	CN166_HUMAN|Q9Y224	CN166_HUMAN|Q9Y224	1|0|2	3	1	3	0|0|0	0.33	0.99	0.33	0.99	0.33	-0.18	10	0.36
NLSmutant	CNDD3_HUMAN|P42695	CNDD3_HUMAN|P42695	3|0|1	4	1.33	3	0|0|0	0.33	1	0.33	1	0.33	-0.18	13.33	0.33
NLSmutant	CNOT1_HUMAN|A5YKK6	CNOT1_HUMAN|A5YKK6	6|6|9	21	7	3	0|0|0	1	1	1	1	1	11.26	70	0
NLSmutant	CNOT7_HUMAN|Q9UIV1	CNOT7_HUMAN|Q9UIV1	2|0|3	5	1.67	3	0|0|0	0.66	1	0.66	1	0.66	-0.18	16.67	0.17
NLSmutant	CO1A1_HUMAN|P02452	CO1A1_HUMAN|P02452	44|0|0	44	14.67	3	0|0|3	0.33	1	0.33	1	0.33	-2.77	14.67	0.25
NLSmutant	CO1A2_HUMAN|P08123	CO1A2_HUMAN|P08123	23|0|0	23	7.67	3	0|0|0	0.33	1	0.33	1	0.33	-0.18	76.67	0.2
NLSmutant	CO3_HUMAN|P01024	CO3_HUMAN|P01024	2|7|5	14	4.67	3	0|0|0	1	1	1	1	1	4.36	46.67	0
NLSmutant	CO3A1_HUMAN|P02461	CO3A1_HUMAN|P02461	2|0|0	2	0.67	3	0|0|0	0.33	0.99	0.33	0.99	0.33	-0.18	6.67	0.36
NLSmutant	CO4A_HUMAN|P0C0L4	CO4A_HUMAN|P0C0L4	4|0|2	6	2	3	1|0|1	0.55	0.96	0.55	0.96	0.55	-2.22	3	0.19
NLSmutant	COA3_HUMAN|Q9Y2R0	COA3_HUMAN|Q9Y2R0	2|0|2	4	1.33	3	0|0|0	0.66	0.99	0.66	0.99	0.66	-0.18	13.33	0.17
NLSmutant	COF1_HUMAN|P23528	COF1_HUMAN|P23528	11|1|9	21	7	3	5|9|8	0	0	0	0	0	-27.41	0.95	0.45
NLSmutant	COPA_HUMAN|P53621	COPA_HUMAN|P53621	8|3|17	28	9.33	3	0|0|0	1	1	1	1	1	6.2	93.33	0
NLSmutant	COPB_HUMAN|P53618	COPB_HUMAN|P53618	7|2|10	19	6.33	3	0|0|0	1	1	1	1	1	4.36	63.33	0
NLSmutant	COPD_HUMAN|P48444	COPD_HUMAN|P48444	2|0|1	3	1	3	0|0|0	0.33	0.99	0.33	0.99	0.33	-0.18	10	0.36
NLSmutant	COPE_HUMAN|O14579	COPE_HUMAN|O14579	4|0|1	5	1.67	3	0|0|0	0.33	1	0.33	1	0.33	-0.18	16.67	0.3
NLSmutant	COPG1_HUMAN|Q9Y678	COPG1_HUMAN|Q9Y678	1|1|2	4	1.33	3	0|0|0	0.33	0.99	0.33	0.99	0.33	2.33	13.33	0.36
NLSmutant	COPZ1_HUMAN|P61923	COPZ1_HUMAN|P61923	2|0|3	5	1.67	3	0|0|0	0.66	1	0.66	1	0.66	-0.18	16.67	0.17
NLSmutant	COQ5_HUMAN|Q5HYK3	COQ5_HUMAN|Q5HYK3	2|0|1	3	1	3	0|0|0	0.33	0.99	0.33	0.99	0.33	-0.18	10	0.36
NLSmutant	COX15_HUMAN|Q7KZN9	COX15_HUMAN|Q7KZN9	2|0|1	3	1	3	0|0|0	0.33	0.99	0.33	0.99	0.33	-0.18	10	0.36
NLSmutant	COX2_HUMAN|P00403	COX2_HUMAN|P00403	2|0|1	3	1	3	0|0|0	0.33	0.99	0.33	0.99	0.33	-0.18	10	0.36
NLSmutant	COX41_HUMAN|P13073	COX41_HUMAN|P13073	3|0|3	6	2	3	0|0|0	0.67	1	0.67	1	0.67	-0.18	20	0.14
NLSmutant	COX5A_HUMAN|P20674	COX5A_HUMAN|P20674	1|0|2	3	1	3	0|0|1	0.3	0.9	0.3	0.9	0.3	-0.99	3	0.41
NLSmutant	COX6C_HUMAN|P09669	COX6C_HUMAN|P09669	2|0|0	2	0.67	3	0|0|0	0.33	0.99	0.33	0.99	0.33	-0.18	6.67	0.36
NLSmutant	CPNE2_HUMAN|Q96FN4	CPNE2_HUMAN|Q96FN4	3|0|0	3	1	3	0|0|0	0.33	1	0.33	1	0.33	-0.18	10	0.33
NLSmutant	CPNE3_HUMAN|O75131	CPNE3_HUMAN|O75131	4|0|0	4	1.33	3	0|0|0	0.33	1	0.33	1	0.33	-0.18	13.33	0.3
NLSmutant	CPSF1_HUMAN|Q10570	CPSF1_HUMAN|Q10570	1|0|1	2	0.67	3	0|0|0	0	0	0	0	0	-0.18	6.67	0.46
NLSmutant	CPSF4_HUMAN|O95639	CPSF4_HUMAN|O95639	1|0|1	2	0.67	3	0|0|0	0	0	0	0	0	-0.18	6.67	0.46
NLSmutant	CPSM_HUMAN|P31327	CPSM_HUMAN|P31327	3|1|4	8	2.67	3	0|0|0	0.67	1	0.67	1	0.67	2.33	26.67	0.13
NLSmutant	CPVL_HUMAN|Q9H3G5	CPVL_HUMAN|Q9H3G5	6|2|10	18	6	3	0|0|0	1	1	1	1	1	4.36	60	0
NLSmutant	CS052_HUMAN|Q9BSF4	CS052_HUMAN|Q9BSF4	5|0|12	17	5.67	3	0|0|0	0.67	1	0.67	1	0.67	-0.18	56.67	0.08
NLSmutant	CSH1_HUMAN|P0DML2	CSH1_HUMAN|P0DML2	1|3|0	4	1.33	3	7|3|4	0	0	0	0	0	-19.06	0.29	0.46
NLSmutant	CTBP2_HUMAN|P56545	CTBP2_HUMAN|P56545	1|0|3	4	1.33	3	0|0|0	0.33	1	0.33	1	0.33	-0.18	13.33	0.33
NLSmutant	CX056_HUMAN|Q9H5V9	CX056_HUMAN|Q9H5V9	2|0|1	3	1	3	0|0|0	0.33	0.99	0.33	0.99	0.33	-0.18	10	0.36
NLSmutant	CX7A2_HUMAN|P14406	CX7A2_HUMAN|P14406	2|0|2	4	1.33	3	0|0|1	0.6	0.9	0.6	0.9	0.6	-0.99	4	0.19
NLSmutant	CXA1_HUMAN|P17302	CXA1_HUMAN|P17302	2|0|0	2	0.67	3	0|0|0	0.33	0.99	0.33	0.99	0.33	-0.18	6.67	0.36
NLSmutant	CY1_HUMAN|P08574	CY1_HUMAN|P08574	3|0|1	4	1.33	3	0|0|0	0.33	1	0.33	1	0.33	-0.18	13.33	0.33
NLSmutant	CYC_HUMAN|P99999	CYC_HUMAN|P99999	1|0|1	2	0.67	3	0|0|3	0	0	0	0	0	-2.77	0.67	0.46
NLSmutant	CYTA_HUMAN|P01040	CYTA_HUMAN|P01040	1|2|5	8	2.67	3	9|5|2	0	0	0	0	0	-18.6	0.5	0.46
NLSmutant	D3DTX7_HUMAN|D3DTX7	D3DTX7_HUMAN|D3DTX7	33|0|0	33	11	3	0|0|0	0.33	1	0.33	1	0.33	-0.18	110	0.2
NLSmutant	DBLOH_HUMAN|Q9NR28	DBLOH_HUMAN|Q9NR28	1|14|13	28	9.33	3	0|0|0	0.67	1	0.67	1	0.67	2.33	93.33	0.04
NLSmutant	DC1I2_HUMAN|Q13409	DC1I2_HUMAN|Q13409	1|0|2	3	1	3	0|0|0	0.33	0.99	0.33	0.99	0.33	-0.18	10	0.36
NLSmutant	DC1L1_HUMAN|Q9Y6G9	DC1L1_HUMAN|Q9Y6G9	3|0|5	8	2.67	3	0|0|0	0.67	1	0.67	1	0.67	-0.18	26.67	0.13
NLSmutant	DCAF7_HUMAN|P61962	DCAF7_HUMAN|P61962	2|0|0	2	0.67	3	0|0|0	0.33	0.99	0.33	0.99	0.33	-0.18	6.67	0.36
NLSmutant	DCD_HUMAN|P81605	DCD_HUMAN|P81605	13|14|14	41	13.67	3	20|16|18	0	0	0	0	0	-44.88	0.76	0.46
NLSmutant	DDB1_HUMAN|Q16531	DDB1_HUMAN|Q16531	2|0|6	8	2.67	3	0|0|0	0.66	1	0.66	1	0.66	-0.18	26.67	0.15
NLSmutant	DDX1_HUMAN|Q92499	DDX1_HUMAN|Q92499	1|0|0	1	0.33	3	0|0|0	0	0	0	0	0	-0.18	3.33	0.46
NLSmutant	DDX17_HUMAN|Q92841	DDX17_HUMAN|Q92841	20|0|19	39	13	3	3|2|3	0.67	1	0.67	1	0.67	-10.36	4.88	0.06
NLSmutant	DDX20_HUMAN|Q9UHI6	DDX20_HUMAN|Q9UHI6	2|0|4	6	2	3	0|0|0	0.66	1	0.66	1	0.66	-0.18	20	0.16
NLSmutant	DDX3X_HUMAN|O00571	DDX3X_HUMAN|O00571	22|2|44	68	22.67	3	1|0|0	0.97	1	0.97	1	0.97	2.21	68	0
NLSmutant	DDX41_HUMAN|Q9UJV9	DDX41_HUMAN|Q9UJV9	79|63|77	219	73	3	136|116|125	0	0	0	0	0	-369.23	0.58	0.46
NLSmutant	DDX5_HUMAN|P17844	DDX5_HUMAN|P17844	11|0|11	22	7.33	3	0|1|2	0.67	1	0.67	1	0.67	-3.21	7.33	0.07
NLSmutant	DDX6_HUMAN|P26196	DDX6_HUMAN|P26196	1|0|1	2	0.67	3	0|0|0	0	0	0	0	0	-0.18	6.67	0.46
NLSmutant	DEOC_HUMAN|Q9Y315	DEOC_HUMAN|Q9Y315	2|0|2	4	1.33	3	0|0|0	0.66	0.99	0.66	0.99	0.66	-0.18	13.33	0.17
NLSmutant	DESM_HUMAN|P17661	DESM_HUMAN|P17661	1|0|10	11	3.67	3	0|0|0	0.33	1	0.33	1	0.33	-0.18	36.67	0.24
NLSmutant	DESP_HUMAN|P15924	DESP_HUMAN|P15924	201|94|316	611	203.67	3	47|151|12	0.32	0.97	0.32	0.97	0.32	-111.35	2.91	0.41
NLSmutant	DEST_HUMAN|P60981	DEST_HUMAN|P60981	1|0|2	3	1	3	0|0|0	0.33	0.99	0.33	0.99	0.33	-0.18	10	0.36
NLSmutant	DHB12_HUMAN|Q53GQ0	DHB12_HUMAN|Q53GQ0	4|1|2	7	2.33	3	0|0|0	0.66	1	0.66	1	0.66	2.33	23.33	0.16
NLSmutant	DHCR7_HUMAN|Q9UBM7	DHCR7_HUMAN|Q9UBM7	3|0|2	5	1.67	3	0|0|0	0.66	1	0.66	1	0.66	-0.18	16.67	0.17
NLSmutant	DHX15_HUMAN|O43143	DHX15_HUMAN|O43143	4|1|7	12	4	3	4|9|4	0	0	0	0	0	-20.24	0.71	0.45
NLSmutant	DIC_HUMAN|Q9UBX3	DIC_HUMAN|Q9UBX3	11|3|12	26	8.67	3	0|0|0	1	1	1	1	1	6.2	86.67	0
NLSmutant	DJB11_HUMAN|Q9UBS4	DJB11_HUMAN|Q9UBS4	1|0|1	2	0.67	3	0|10|10	0	0	0	0	0	-27.24	0.1	0.46
NLSmutant	DJC10_HUMAN|Q8IXB1	DJC10_HUMAN|Q8IXB1	6|0|7	13	4.33	3	0|0|0	0.67	1	0.67	1	0.67	-0.18	43.33	0.07
NLSmutant	DLDH_HUMAN|P09622	DLDH_HUMAN|P09622	6|23|11	40	13.33	3	0|0|0	1	1	1	1	1	11.26	133.33	0
NLSmutant	DLRB1_HUMAN|Q9NP97	DLRB1_HUMAN|Q9NP97	1|1|2	4	1.33	3	0|0|0	0.33	0.99	0.33	0.99	0.33	2.33	13.33	0.36
NLSmutant	DMBT1_HUMAN|Q9UGM3	DMBT1_HUMAN|Q9UGM3	1|0|1	2	0.67	3	1|0|0	0	0	0	0	0	-0.99	2	0.46
NLSmutant	DNJA3_HUMAN|Q96EY1	DNJA3_HUMAN|Q96EY1	8|2|8	18	6	3	0|0|0	1	1	1	1	1	4.36	60	0
NLSmutant	DNJB1_HUMAN|P25685	DNJB1_HUMAN|P25685	5|1|1	7	2.33	3	0|0|0	0.33	1	0.33	1	0.33	2.33	23.33	0.28
NLSmutant	DNJB3_HUMAN|Q8WWF6	DNJB3_HUMAN|Q8WWF6	2|1|2	5	1.67	3	0|0|0	0.66	0.99	0.66	0.99	0.66	2.33	16.67	0.17
NLSmutant	DNJB4_HUMAN|Q9UDY4	DNJB4_HUMAN|Q9UDY4	1|0|3	4	1.33	3	0|0|0	0.33	1	0.33	1	0.33	-0.18	13.33	0.33
NLSmutant	DNJB6_HUMAN|O75190	DNJB6_HUMAN|O75190	4|2|6	12	4	3	0|0|0	1	1	1	1	1	4.36	40	0
NLSmutant	DNJC7_HUMAN|Q99615	DNJC7_HUMAN|Q99615	1|0|5	6	2	3	0|0|0	0.33	1	0.33	1	0.33	-0.18	20	0.28
NLSmutant	DOCK7_HUMAN|Q96N67	DOCK7_HUMAN|Q96N67	4|5|17	26	8.67	3	0|0|0	1	1	1	1	1	7.95	86.67	0
NLSmutant	DPM1_HUMAN|O60762	DPM1_HUMAN|O60762	8|2|9	19	6.33	3	0|0|0	1	1	1	1	1	4.36	63.33	0
NLSmutant	DPOD1_HUMAN|P28340	DPOD1_HUMAN|P28340	5|3|5	13	4.33	3	0|0|0	1	1	1	1	1	6.2	43.33	0
NLSmutant	DPOD3_HUMAN|Q15054	DPOD3_HUMAN|Q15054	2|0|3	5	1.67	3	0|0|0	0.66	1	0.66	1	0.66	-0.18	16.67	0.17
NLSmutant	DPOE1_HUMAN|Q07864	DPOE1_HUMAN|Q07864	4|1|3	8	2.67	3	0|0|0	0.67	1	0.67	1	0.67	2.33	26.67	0.13
NLSmutant	DPOE4_HUMAN|Q9NR33	DPOE4_HUMAN|Q9NR33	1|0|1	2	0.67	3	0|0|0	0	0	0	0	0	-0.18	6.67	0.46
NLSmutant	DPP8_HUMAN|Q6V1X1	DPP8_HUMAN|Q6V1X1	1|1|0	2	0.67	3	3|5|2	0	0	0	0	0	-13.21	0.2	0.46
NLSmutant	DRS7B_HUMAN|Q6IAN0	DRS7B_HUMAN|Q6IAN0	3|0|2	5	1.67	3	0|0|0	0.66	1	0.66	1	0.66	-0.18	16.67	0.17
NLSmutant	DSG1_HUMAN|Q02413	DSG1_HUMAN|Q02413	10|25|22	57	19	3	44|41|19	0	0	0	0	0	-117.85	0.55	0.46
NLSmutant	DUS3_HUMAN|P51452	DUS3_HUMAN|P51452	4|0|3	7	2.33	3	0|0|0	0.67	1	0.67	1	0.67	-0.18	23.33	0.13
NLSmutant	DUT_HUMAN|P33316	DUT_HUMAN|P33316	1|0|1	2	0.67	3	0|0|0	0	0	0	0	0	-0.18	6.67	0.46
NLSmutant	DYHC1_HUMAN|Q14204	DYHC1_HUMAN|Q14204	91|47|136	274	91.33	3	1|0|1	1	1	1	1	1	64.47	137	0
NLSmutant	DYHC2_HUMAN|Q8NCM8	DYHC2_HUMAN|Q8NCM8	2|0|1	3	1	3	0|0|0	0.33	0.99	0.33	0.99	0.33	-0.18	10	0.36
NLSmutant	DYL1_HUMAN|P63167	DYL1_HUMAN|P63167	12|7|21	40	13.33	3	0|0|1	1	1	1	1	1	15.53	40	0
NLSmutant	DYL2_HUMAN|Q96FJ2	DYL2_HUMAN|Q96FJ2	4|1|5	10	3.33	3	0|0|0	0.67	1	0.67	1	0.67	2.33	33.33	0.11
NLSmutant	DYLT1_HUMAN|P63172	DYLT1_HUMAN|P63172	2|2|4	8	2.67	3	0|0|0	0.99	1	0.99	1	0.99	4.36	26.67	0
NLSmutant	ECHD1_HUMAN|Q9NTX5	ECHD1_HUMAN|Q9NTX5	1|0|2	3	1	3	0|0|0	0.33	0.99	0.33	0.99	0.33	-0.18	10	0.36
NLSmutant	EF1A1_HUMAN|P68104	EF1A1_HUMAN|P68104	32|11|22	65	21.67	3	46|24|9	0	0	0	0	0	-80.48	0.82	0.46
NLSmutant	EF1B_HUMAN|P24534	EF1B_HUMAN|P24534	2|0|3	5	1.67	3	1|0|0	0.63	0.99	0.63	0.99	0.63	-0.99	5	0.18
NLSmutant	EF1D_HUMAN|P29692	EF1D_HUMAN|P29692	3|0|1	4	1.33	3	2|0|3	0.08	0.23	0.08	0.23	0.08	-6.1	0.8	0.43
NLSmutant	EF1G_HUMAN|P26641	EF1G_HUMAN|P26641	1|0|2	3	1	3	1|0|0	0.3	0.9	0.3	0.9	0.3	-0.99	3	0.41
NLSmutant	EF2_HUMAN|P13639	EF2_HUMAN|P13639	4|0|22	26	8.67	3	9|0|1	0.33	0.98	0.33	0.98	0.33	-12.39	2.6	0.36
NLSmutant	EFTU_HUMAN|P49411	EFTU_HUMAN|P49411	1|0|5	6	2	3	0|0|0	0.33	1	0.33	1	0.33	-0.18	20	0.28
NLSmutant	EI2BD_HUMAN|Q9UI10	EI2BD_HUMAN|Q9UI10	1|0|0	1	0.33	3	0|0|0	0	0	0	0	0	-0.18	3.33	0.46
NLSmutant	EIF3A_HUMAN|Q14152	EIF3A_HUMAN|Q14152	3|1|10	14	4.67	3	0|0|0	0.67	1	0.67	1	0.67	2.33	46.67	0.12
NLSmutant	EIF3B_HUMAN|P55884	EIF3B_HUMAN|P55884	3|0|5	8	2.67	3	0|0|0	0.67	1	0.67	1	0.67	-0.18	26.67	0.13
NLSmutant	EIF3C_HUMAN|Q99613	EIF3C_HUMAN|Q99613	1|0|4	5	1.67	3	0|0|0	0.33	1	0.33	1	0.33	-0.18	16.67	0.3
NLSmutant	EIF3D_HUMAN|O15371	EIF3D_HUMAN|O15371	3|0|7	10	3.33	3	0|0|0	0.67	1	0.67	1	0.67	-0.18	33.33	0.12
NLSmutant	EIF3I_HUMAN|Q13347	EIF3I_HUMAN|Q13347	5|0|1	6	2	3	0|0|0	0.33	1	0.33	1	0.33	-0.18	20	0.28
NLSmutant	EIF3L_HUMAN|Q9Y262	EIF3L_HUMAN|Q9Y262	4|0|9	13	4.33	3	0|0|0	0.67	1	0.67	1	0.67	-0.18	43.33	0.1
NLSmutant	EIF3M_HUMAN|Q7L2H7	EIF3M_HUMAN|Q7L2H7	2|0|0	2	0.67	3	0|0|0	0.33	0.99	0.33	0.99	0.33	-0.18	6.67	0.36
NLSmutant	ELAV1_HUMAN|Q15717	ELAV1_HUMAN|Q15717	2|0|0	2	0.67	3	0|0|0	0.33	0.99	0.33	0.99	0.33	-0.18	6.67	0.36
NLSmutant	ELOB_HUMAN|Q15370	ELOB_HUMAN|Q15370	6|3|6	15	5	3	0|0|1	1	1	1	1	1	4.41	15	0
NLSmutant	ELOC_HUMAN|Q15369	ELOC_HUMAN|Q15369	6|5|4	15	5	3	0|0|4	0.86	0.92	0.86	0.92	0.86	1.27	3.75	0.01
NLSmutant	ELP3_HUMAN|Q9H9T3	ELP3_HUMAN|Q9H9T3	2|0|2	4	1.33	3	0|0|0	0.66	0.99	0.66	0.99	0.66	-0.18	13.33	0.17
NLSmutant	EMD_HUMAN|P50402	EMD_HUMAN|P50402	15|0|11	26	8.67	3	0|0|0	0.67	1	0.67	1	0.67	-0.18	86.67	0.04
NLSmutant	ENPL_HUMAN|P14625	ENPL_HUMAN|P14625	2|2|3	7	2.33	3	15|45|39	0	0	0	0	0	-135.52	0.07	0.46
NLSmutant	ENVT1_HUMAN|P61550	ENVT1_HUMAN|P61550	1|2|3	6	2	3	0|0|3	0.43	0.77	0.43	0.77	0.43	-1.37	2	0.2
NLSmutant	EPN4_HUMAN|Q14677	EPN4_HUMAN|Q14677	4|5|4	13	4.33	3	0|0|0	1	1	1	1	1	7.95	43.33	0
NLSmutant	ERD21_HUMAN|P24390	ERD21_HUMAN|P24390	2|0|2	4	1.33	3	0|0|0	0.66	0.99	0.66	0.99	0.66	-0.18	13.33	0.17
NLSmutant	ERH_HUMAN|P84090	ERH_HUMAN|P84090	2|1|2	5	1.67	3	1|0|0	0.6	0.9	0.6	0.9	0.6	0.42	5	0.19
NLSmutant	ETFA_HUMAN|P13804	ETFA_HUMAN|P13804	6|0|0	6	2	3	0|0|0	0.33	1	0.33	1	0.33	-0.18	20	0.27
NLSmutant	EXOS6_HUMAN|Q5RKV6	EXOS6_HUMAN|Q5RKV6	1|0|0	1	0.33	3	0|0|0	0	0	0	0	0	-0.18	3.33	0.46
NLSmutant	F127A_HUMAN|A6ZKI3	F127A_HUMAN|A6ZKI3	2|2|1	5	1.67	3	0|0|0	0.66	0.99	0.66	0.99	0.66	2.33	16.67	0.17
NLSmutant	F133A_HUMAN|Q8N9E0	F133A_HUMAN|Q8N9E0	3|4|2	9	3	3	7|3|5	0	0	0	0	0	-15.13	0.6	0.46
NLSmutant	F133B_HUMAN|Q5BKY9	F133B_HUMAN|Q5BKY9	1|0|0	1	0.33	3	0|0|1	0	0	0	0	0	-0.99	1	0.46
NLSmutant	F162A_HUMAN|Q96A26	F162A_HUMAN|Q96A26	1|0|1	2	0.67	3	0|0|1	0	0	0	0	0	-0.99	2	0.46
NLSmutant	F207A_HUMAN|Q9NSI2	F207A_HUMAN|Q9NSI2	1|0|3	4	1.33	3	0|0|0	0.33	1	0.33	1	0.33	-0.18	13.33	0.33
NLSmutant	F8WDQ8_HUMAN|F8WDQ8	F8WDQ8_HUMAN|F8WDQ8	1|0|2	3	1	3	0|0|0	0.33	0.99	0.33	0.99	0.33	-0.18	10	0.36
NLSmutant	FA32A_HUMAN|Q9Y421	FA32A_HUMAN|Q9Y421	1|0|0	1	0.33	3	0|0|0	0	0	0	0	0	-0.18	3.33	0.46
NLSmutant	FAS_HUMAN|P49327	FAS_HUMAN|P49327	775|665|870	2310	770	3	0|0|0	1	1	1	1	1	inf	7700	0
NLSmutant	FBRL_HUMAN|P22087	FBRL_HUMAN|P22087	2|0|2	4	1.33	3	0|0|0	0.66	0.99	0.66	0.99	0.66	-0.18	13.33	0.17
NLSmutant	FBSP1_HUMAN|P0C2W1	FBSP1_HUMAN|P0C2W1	23|17|27	67	22.33	3	0|0|0	1	1	1	1	1	28.12	223.33	0
NLSmutant	FBX22_HUMAN|Q8NEZ5	FBX22_HUMAN|Q8NEZ5	1|0|0	1	0.33	3	0|0|0	0	0	0	0	0	-0.18	3.33	0.46
NLSmutant	FETUA_HUMAN|P02765	FETUA_HUMAN|P02765	2|4|18	24	8	3	6|1|14	0.04	0.13	0.04	0.13	0.04	-22.5	1.14	0.43
NLSmutant	FHL2_HUMAN|Q14192	FHL2_HUMAN|Q14192	1|0|2	3	1	3	0|0|0	0.33	0.99	0.33	0.99	0.33	-0.18	10	0.36
NLSmutant	FHL3_HUMAN|Q13643	FHL3_HUMAN|Q13643	9|0|11	20	6.67	3	0|0|0	0.67	1	0.67	1	0.67	-0.18	66.67	0.05
NLSmutant	FIBB_HUMAN|P02675	FIBB_HUMAN|P02675	1|4|1	6	2	3	0|0|0	0.33	1	0.33	1	0.33	2.33	20	0.3
NLSmutant	FIBG_HUMAN|P02679	FIBG_HUMAN|P02679	2|5|2	9	3	3	0|0|0	0.99	1	0.99	1	0.99	4.36	30	0
NLSmutant	FILA2_HUMAN|Q5D862	FILA2_HUMAN|Q5D862	11|12|14	37	12.33	3	12|11|7	0	0	0	0	0	-19.03	1.23	0.45
NLSmutant	FINC_HUMAN|P02751	FINC_HUMAN|P02751	2|2|1	5	1.67	3	0|0|0	0.66	0.99	0.66	0.99	0.66	2.33	16.67	0.17
NLSmutant	FIP1_HUMAN|Q6UN15	FIP1_HUMAN|Q6UN15	2|0|2	4	1.33	3	0|0|0	0.66	0.99	0.66	0.99	0.66	-0.18	13.33	0.17
NLSmutant	FIS1_HUMAN|Q9Y3D6	FIS1_HUMAN|Q9Y3D6	1|1|1	3	1	3	0|0|0	0	0	0	0	0	2.33	10	0.46
NLSmutant	FKB10_HUMAN|Q96AY3	FKB10_HUMAN|Q96AY3	15|0|0	15	5	3	0|0|0	0.33	1	0.33	1	0.33	-0.18	50	0.22
NLSmutant	FLCN_HUMAN|Q8NFG4	FLCN_HUMAN|Q8NFG4	1|0|0	1	0.33	3	0|0|0	0	0	0	0	0	-0.18	3.33	0.46
NLSmutant	FLNA_HUMAN|P21333	FLNA_HUMAN|P21333	1|0|12	13	4.33	3	0|0|0	0.33	1	0.33	1	0.33	-0.18	43.33	0.23
NLSmutant	FLT3_HUMAN|P36888	FLT3_HUMAN|P36888	1|0|1	2	0.67	3	0|0|0	0	0	0	0	0	-0.18	6.67	0.46
NLSmutant	FMR1_HUMAN|Q06787	FMR1_HUMAN|Q06787	1|0|0	1	0.33	3	0|0|0	0	0	0	0	0	-0.18	3.33	0.46
NLSmutant	FUS_HUMAN|P35637	FUS_HUMAN|P35637	1|0|2	3	1	3	0|0|3	0.18	0.54	0.18	0.54	0.18	-2.77	1	0.42
NLSmutant	FXR1_HUMAN|P51114	FXR1_HUMAN|P51114	1|0|0	1	0.33	3	0|0|0	0	0	0	0	0	-0.18	3.33	0.46
NLSmutant	G3P_HUMAN|P04406	G3P_HUMAN|P04406	13|2|8	23	7.67	3	41|17|12	0	0	0	0	0	-92.76	0.33	0.46
NLSmutant	G9LHJ5_HUMAN|G9LHJ5	G9LHJ5_HUMAN|G9LHJ5	1|0|0	1	0.33	3	0|0|0	0	0	0	0	0	-0.18	3.33	0.46
NLSmutant	GALK1_HUMAN|P51570	GALK1_HUMAN|P51570	3|0|0	3	1	3	0|0|0	0.33	1	0.33	1	0.33	-0.18	10	0.33
NLSmutant	GAR1_HUMAN|Q9NY12	GAR1_HUMAN|Q9NY12	1|0|0	1	0.33	3	0|0|0	0	0	0	0	0	-0.18	3.33	0.46
NLSmutant	GBB1_HUMAN|P62873	GBB1_HUMAN|P62873	2|0|3	5	1.67	3	0|0|0	0.66	1	0.66	1	0.66	-0.18	16.67	0.17
NLSmutant	GBG12_HUMAN|Q9UBI6	GBG12_HUMAN|Q9UBI6	2|0|1	3	1	3	0|0|0	0.33	0.99	0.33	0.99	0.33	-0.18	10	0.36
NLSmutant	GCN1_HUMAN|Q92616	NA	19|30|35	84	28	3	0|0|0	1	1	1	1	1	31.08	280	0
NLSmutant	GFAP_HUMAN|P14136	GFAP_HUMAN|P14136	7|19|11	37	12.33	3	11|33|5	0	0	0	0	0	-48.82	0.76	0.46
NLSmutant	GHC1_HUMAN|Q9H936	GHC1_HUMAN|Q9H936	4|1|4	9	3	3	0|0|0	0.67	1	0.67	1	0.67	2.33	30	0.11
NLSmutant	GNA12_HUMAN|Q03113	GNA12_HUMAN|Q03113	1|0|1	2	0.67	3	0|0|0	0	0	0	0	0	-0.18	6.67	0.46
NLSmutant	GOGA2_HUMAN|Q08379	GOGA2_HUMAN|Q08379	2|0|4	6	2	3	0|0|0	0.66	1	0.66	1	0.66	-0.18	20	0.16
NLSmutant	GPX4_HUMAN|P36969	GPX4_HUMAN|P36969	1|0|1	2	0.67	3	0|0|0	0	0	0	0	0	-0.18	6.67	0.46
NLSmutant	GRN_HUMAN|P28799	GRN_HUMAN|P28799	4|1|5	10	3.33	3	9|1|7	0	0	0	0	0	-19.92	0.59	0.46
NLSmutant	GRP75_HUMAN|P38646	GRP75_HUMAN|P38646	123|107|173	403	134.33	3	34|25|26	1	1	1	1	1	41.79	4.74	0
NLSmutant	GRP78_HUMAN|P11021	GRP78_HUMAN|P11021	114|103|128	345	115	3	54|147|112	0	0	0	0	0	-216.63	1.1	0.46
NLSmutant	GRPE1_HUMAN|Q9HAV7	GRPE1_HUMAN|Q9HAV7	2|1|3	6	2	3	0|0|0	0.66	1	0.66	1	0.66	2.33	20	0.17
NLSmutant	GT251_HUMAN|Q8NBJ5	GT251_HUMAN|Q8NBJ5	2|13|2	17	5.67	3	0|0|0	0.99	1	0.99	1	0.99	4.36	56.67	0
NLSmutant	H0YFZ7_HUMAN|H0YFZ7	H0YFZ7_HUMAN|H0YFZ7	12|13|12	37	12.33	3	0|0|0	1	1	1	1	1	20.61	123.33	0
NLSmutant	H2A1A_HUMAN|Q96QV6	H2A1A_HUMAN|Q96QV6	6|2|4	12	4	3	5|2|4	0.01	0.02	0.01	0.02	0.01	-9.96	1.09	0.44
NLSmutant	H2A1B_HUMAN|P04908	H2A1B_HUMAN|P04908	14|4|6	24	8	3	21|4|9	0	0	0	0	0	-35.59	0.71	0.46
NLSmutant	H2AV_HUMAN|Q71UI9	H2AV_HUMAN|Q71UI9	3|0|4	7	2.33	3	0|1|1	0.61	0.96	0.61	0.96	0.61	-2.22	3.5	0.19
NLSmutant	H2B1A_HUMAN|Q96A08	H2B1A_HUMAN|Q96A08	10|5|8	23	7.67	3	5|4|8	0	0	0	0	0	-12.47	1.35	0.44
NLSmutant	H2B1B_HUMAN|P33778	H2B1B_HUMAN|P33778	4|1|5	10	3.33	3	17|3|5	0	0	0	0	0	-30.89	0.4	0.46
NLSmutant	H2B1C_HUMAN|P62807	H2B1C_HUMAN|P62807	2|1|3	6	2	3	0|1|2	0.38	0.72	0.38	0.72	0.38	-1.81	2	0.2
NLSmutant	H31T_HUMAN|Q16695	H31T_HUMAN|Q16695	4|2|4	10	3.33	3	2|1|3	0.17	0.26	0.17	0.26	0.17	-3.88	1.67	0.43
NLSmutant	H4_HUMAN|P62805	H4_HUMAN|P62805	32|9|21	62	20.67	3	37|8|23	0	0	0	0	0	-70.26	0.91	0.46
NLSmutant	H90B2_HUMAN|Q58FF8	H90B2_HUMAN|Q58FF8	5|1|5	11	3.67	3	4|4|3	0	0	0	0	0	-11.98	1	0.44
NLSmutant	H90B3_HUMAN|Q58FF7	H90B3_HUMAN|Q58FF7	4|1|5	10	3.33	3	1|4|1	0.27	0.55	0.27	0.55	0.27	-5.21	1.67	0.42
NLSmutant	HACD3_HUMAN|Q9P035	HACD3_HUMAN|Q9P035	6|0|4	10	3.33	3	0|0|0	0.67	1	0.67	1	0.67	-0.18	33.33	0.1
NLSmutant	HAUS1_HUMAN|Q96CS2	HAUS1_HUMAN|Q96CS2	1|0|5	6	2	3	0|0|0	0.33	1	0.33	1	0.33	-0.18	20	0.28
NLSmutant	HAX1_HUMAN|O00165	HAX1_HUMAN|O00165	5|0|5	10	3.33	3	0|0|0	0.67	1	0.67	1	0.67	-0.18	33.33	0.09
NLSmutant	HBA_HUMAN|P69905	HBA_HUMAN|P69905	8|3|5	16	5.33	3	0|4|4	0.31	0.77	0.31	0.77	0.31	-4.52	2	0.41
NLSmutant	HBB_HUMAN|P68871	HBB_HUMAN|P68871	1|0|1	2	0.67	3	0|0|0	0	0	0	0	0	-0.18	6.67	0.46
NLSmutant	HCD2_HUMAN|Q99714	HCD2_HUMAN|Q99714	1|0|2	3	1	3	0|0|0	0.33	0.99	0.33	0.99	0.33	-0.18	10	0.36
NLSmutant	HDAC1_HUMAN|Q13547	HDAC1_HUMAN|Q13547	4|0|8	12	4	3	0|0|0	0.67	1	0.67	1	0.67	-0.18	40	0.1
NLSmutant	HEAT1_HUMAN|Q9H583	HEAT1_HUMAN|Q9H583	3|1|4	8	2.67	3	0|0|0	0.67	1	0.67	1	0.67	2.33	26.67	0.13
NLSmutant	HERC2_HUMAN|O95714	HERC2_HUMAN|O95714	8|7|100	115	38.33	3	0|0|0	1	1	1	1	1	12.87	383.33	0
NLSmutant	HIG1A_HUMAN|Q9Y241	HIG1A_HUMAN|Q9Y241	1|0|3	4	1.33	3	0|0|1	0.33	0.99	0.33	0.99	0.33	-0.99	4	0.36
NLSmutant	HMHA1_HUMAN|Q92619	HMHA1_HUMAN|Q92619	3|0|1	4	1.33	3	0|0|0	0.33	1	0.33	1	0.33	-0.18	13.33	0.33
NLSmutant	HNRC1_HUMAN|O60812	HNRC1_HUMAN|O60812	7|0|3	10	3.33	3	3|3|6	0.01	0.02	0.01	0.02	0.01	-16.08	0.83	0.44
NLSmutant	HNRDL_HUMAN|O14979	HNRDL_HUMAN|O14979	1|0|0	1	0.33	3	0|1|0	0	0	0	0	0	-0.99	1	0.46
NLSmutant	HNRH1_HUMAN|P31943	HNRH1_HUMAN|P31943	31|3|23	57	19	3	2|0|0	0.96	1	0.96	1	0.96	1.87	28.5	0
NLSmutant	HNRH3_HUMAN|P31942	HNRH3_HUMAN|P31942	1|0|1	2	0.67	3	0|0|0	0	0	0	0	0	-0.18	6.67	0.46
NLSmutant	HNRPC_HUMAN|P07910	HNRPC_HUMAN|P07910	8|0|3	11	3.67	3	3|7|4	0	0.01	0	0.01	0	-19.06	0.79	0.44
NLSmutant	HNRPD_HUMAN|Q14103	HNRPD_HUMAN|Q14103	1|0|1	2	0.67	3	0|1|2	0	0	0	0	0	-3.21	0.67	0.46
NLSmutant	HNRPF_HUMAN|P52597	HNRPF_HUMAN|P52597	1|0|4	5	1.67	3	0|0|0	0.33	1	0.33	1	0.33	-0.18	16.67	0.3
NLSmutant	HNRPK_HUMAN|P61978	HNRPK_HUMAN|P61978	13|8|24	45	15	3	3|9|4	0.41	1	0.41	1	0.41	-6.86	2.81	0.2
NLSmutant	HNRPL_HUMAN|P14866	HNRPL_HUMAN|P14866	7|0|4	11	3.67	3	0|0|0	0.67	1	0.67	1	0.67	-0.18	36.67	0.1
NLSmutant	HNRPM_HUMAN|P52272	HNRPM_HUMAN|P52272	28|7|24	59	19.67	3	1|4|0	0.97	1	0.97	1	0.97	2.44	11.8	0
NLSmutant	HNRPQ_HUMAN|O60506	HNRPQ_HUMAN|O60506	1|0|1	2	0.67	3	0|0|0	0	0	0	0	0	-0.18	6.67	0.46
NLSmutant	HNRPU_HUMAN|Q00839	HNRPU_HUMAN|Q00839	2|0|6	8	2.67	3	1|0|0	0.63	1	0.63	1	0.63	-0.99	8	0.18
NLSmutant	HOME1_HUMAN|Q86YM7	HOME1_HUMAN|Q86YM7	1|0|11	12	4	3	0|0|0	0.33	1	0.33	1	0.33	-0.18	40	0.24
NLSmutant	HORN_HUMAN|Q86YZ3	HORN_HUMAN|Q86YZ3	81|87|90	258	86	3	191|76|26	0	0	0	0	0	-225.74	0.88	0.46
NLSmutant	HPBP1_HUMAN|Q9NZL4	HPBP1_HUMAN|Q9NZL4	4|3|3	10	3.33	3	0|0|0	1	1	1	1	1	6.2	33.33	0
NLSmutant	HPRT_HUMAN|P00492	HPRT_HUMAN|P00492	2|0|2	4	1.33	3	0|0|0	0.66	0.99	0.66	0.99	0.66	-0.18	13.33	0.17
NLSmutant	HS105_HUMAN|Q92598	HS105_HUMAN|Q92598	14|15|21	50	16.67	3	0|0|0	1	1	1	1	1	23.64	166.67	0
NLSmutant	HS71A_HUMAN|P0DMV8	NA	237|203|305	745	248.33	3	45|84|72	0.61	1	0.61	1	0.61	-14.06	3.71	0.19
NLSmutant	HS71L_HUMAN|P34931	HS71L_HUMAN|P34931	11|5|12	28	9.33	3	3|3|3	0.68	1	0.68	1	0.68	-3.11	3.11	0.02
NLSmutant	HS74L_HUMAN|O95757	HS74L_HUMAN|O95757	7|6|27	40	13.33	3	0|0|0	1	1	1	1	1	11.26	133.33	0
NLSmutant	HS902_HUMAN|Q14568	HS902_HUMAN|Q14568	1|0|2	3	1	3	2|2|0	0.05	0.16	0.05	0.16	0.05	-4.77	0.75	0.43
NLSmutant	HS904_HUMAN|Q58FG1	HS904_HUMAN|Q58FG1	3|1|4	8	2.67	3	5|4|1	0	0	0	0	0	-10.58	0.8	0.45
NLSmutant	HS905_HUMAN|Q58FG0	HS905_HUMAN|Q58FG0	3|0|2	5	1.67	3	0|0|0	0.66	1	0.66	1	0.66	-0.18	16.67	0.17
NLSmutant	HS90A_HUMAN|P07900	HS90A_HUMAN|P07900	8|1|8	17	5.67	3	6|1|7	0.01	0.01	0.01	0.01	0.01	-15.87	1.21	0.44
NLSmutant	HS90B_HUMAN|P08238	HS90B_HUMAN|P08238	7|0|3	10	3.33	3	6|0|3	0.12	0.35	0.12	0.35	0.12	-11.27	1.11	0.43
NLSmutant	HSP72_HUMAN|P54652	HSP72_HUMAN|P54652	51|51|46	148	49.33	3	4|7|4	1	1	1	1	1	38.72	9.87	0
NLSmutant	HSP74_HUMAN|P34932	HSP74_HUMAN|P34932	17|19|31	67	22.33	3	0|0|0	1	1	1	1	1	28.12	223.33	0
NLSmutant	HSP7C_HUMAN|P11142	HSP7C_HUMAN|P11142	155|111|186	452	150.67	3	19|20|26	1	1	1	1	1	63.17	6.95	0
NLSmutant	HSPB1_HUMAN|P04792	HSPB1_HUMAN|P04792	6|1|12	19	6.33	3	0|3|1	0.65	1	0.65	1	0.65	-2.88	4.75	0.18
NLSmutant	HTRA2_HUMAN|O43464	HTRA2_HUMAN|O43464	7|3|4	14	4.67	3	0|0|0	1	1	1	1	1	6.2	46.67	0
NLSmutant	HV320_HUMAN|P01781	HV320_HUMAN|P01781	7|3|5	15	5	3	0|0|0	1	1	1	1	1	6.2	50	0
NLSmutant	I2BP1_HUMAN|Q8IU81	I2BP1_HUMAN|Q8IU81	106|3|139	248	82.67	3	0|0|0	1	1	1	1	1	6.2	826.67	0
NLSmutant	I2BP2_HUMAN|Q7Z5L9	I2BP2_HUMAN|Q7Z5L9	96|0|125	221	73.67	3	0|0|0	0.67	1	0.67	1	0.67	-0.18	736.67	0.02
NLSmutant	I2BP2_HUMAN|Q7Z5L9-2	I2BP2_HUMAN|Q7Z5L9-2	1|0|2	3	1	3	0|0|0	0.33	0.99	0.33	0.99	0.33	-0.18	10	0.36
NLSmutant	I2BPL_HUMAN|Q9H1B7	I2BPL_HUMAN|Q9H1B7	95|1|99	195	65	3	0|0|0	0.67	1	0.67	1	0.67	2.33	650	0.02
NLSmutant	IF2B1_HUMAN|Q9NZI8	IF2B1_HUMAN|Q9NZI8	1|0|0	1	0.33	3	0|0|0	0	0	0	0	0	-0.18	3.33	0.46
NLSmutant	IF2B2_HUMAN|Q9Y6M1	IF2B2_HUMAN|Q9Y6M1	1|0|0	1	0.33	3	0|0|0	0	0	0	0	0	-0.18	3.33	0.46
NLSmutant	IF2B3_HUMAN|O00425	IF2B3_HUMAN|O00425	1|0|0	1	0.33	3	0|0|0	0	0	0	0	0	-0.18	3.33	0.46
NLSmutant	IF4G1_HUMAN|Q04637	IF4G1_HUMAN|Q04637	1|0|0	1	0.33	3	0|0|0	0	0	0	0	0	-0.18	3.33	0.46
NLSmutant	IF5A1_HUMAN|P63241	IF5A1_HUMAN|P63241	1|0|2	3	1	3	0|0|0	0.33	0.99	0.33	0.99	0.33	-0.18	10	0.36
NLSmutant	IGHG2_HUMAN|P01859	IGHG2_HUMAN|P01859	7|8|3	18	6	3	8|13|14	0	0	0	0	0	-40.28	0.51	0.46
NLSmutant	IGLL5_HUMAN|B9A064	IGLL5_HUMAN|B9A064	9|8|17	34	11.33	3	7|10|10	0	0	0	0	0	-19.85	1.26	0.45
NLSmutant	IKKE_HUMAN|Q14164	IKKE_HUMAN|Q14164	1|1|0	2	0.67	3	0|0|0	0	0	0	0	0	-0.18	6.67	0.46
NLSmutant	IMA1_HUMAN|P52292	IMA1_HUMAN|P52292	5|0|5	10	3.33	3	0|0|1	0.67	1	0.67	1	0.67	-0.99	10	0.09
NLSmutant	IMA5_HUMAN|P52294	IMA5_HUMAN|P52294	2|0|3	5	1.67	3	0|0|0	0.66	1	0.66	1	0.66	-0.18	16.67	0.17
NLSmutant	IMA6_HUMAN|O15131	IMA6_HUMAN|O15131	1|0|0	1	0.33	3	0|0|0	0	0	0	0	0	-0.18	3.33	0.46
NLSmutant	IMB1_HUMAN|Q14974	IMB1_HUMAN|Q14974	3|0|3	6	2	3	0|0|0	0.67	1	0.67	1	0.67	-0.18	20	0.14
NLSmutant	IMDH2_HUMAN|P12268	IMDH2_HUMAN|P12268	2|0|2	4	1.33	3	0|0|0	0.66	0.99	0.66	0.99	0.66	-0.18	13.33	0.17
NLSmutant	INADL_HUMAN|Q8NI35	INADL_HUMAN|Q8NI35	314|13|328	655	218.33	3	0|0|0	1	1	1	1	1	22.13	2183.33	0
NLSmutant	IPO9_HUMAN|Q96P70	IPO9_HUMAN|Q96P70	4|1|1	6	2	3	0|0|0	0.33	1	0.33	1	0.33	2.33	20	0.3
NLSmutant	IPYR2_HUMAN|Q9H2U2	IPYR2_HUMAN|Q9H2U2	1|0|0	1	0.33	3	0|0|0	0	0	0	0	0	-0.18	3.33	0.46
NLSmutant	IQGA1_HUMAN|P46940	IQGA1_HUMAN|P46940	1|0|0	1	0.33	3	0|0|0	0	0	0	0	0	-0.18	3.33	0.46
NLSmutant	IRF6_HUMAN|O14896	IRF6_HUMAN|O14896	18|0|0	18	6	3	32|0|0	0	0	0	0	0	-44.06	0.56	0.45
NLSmutant	IRS4_HUMAN|O14654	IRS4_HUMAN|O14654	3|0|0	3	1	3	0|0|0	0.33	1	0.33	1	0.33	-0.18	10	0.33
NLSmutant	ISY1_HUMAN|Q9ULR0	ISY1_HUMAN|Q9ULR0	2|0|0	2	0.67	3	2|1|0	0.14	0.41	0.14	0.41	0.14	-3.21	0.67	0.43
NLSmutant	ITA11_HUMAN|Q9UKX5	ITA11_HUMAN|Q9UKX5	4|3|1	8	2.67	3	0|0|0	0.67	1	0.67	1	0.67	2.33	26.67	0.13
NLSmutant	ITCH_HUMAN|Q96J02	ITCH_HUMAN|Q96J02	1|0|0	1	0.33	3	0|0|0	0	0	0	0	0	-0.18	3.33	0.46
NLSmutant	K1C10_HUMAN|P13645	K1C10_HUMAN|P13645	486|591|532	1609	536.33	3	590|921|484	0	0	0	0	0	#NAME?	0.81	0.46
NLSmutant	K1C13_HUMAN|P13646	K1C13_HUMAN|P13646	7|18|10	35	11.67	3	26|15|16	0	0	0	0	0	-60.63	0.61	0.46
NLSmutant	K1C14_HUMAN|P02533	K1C14_HUMAN|P02533	95|105|109	309	103	3	151|165|87	0	0	0	0	0	-340.11	0.77	0.46
NLSmutant	K1C16_HUMAN|P08779	K1C16_HUMAN|P08779	42|28|33	103	34.33	3	43|48|16	0	0	0	0	0	-84.6	0.96	0.46
NLSmutant	K1C17_HUMAN|Q04695	K1C17_HUMAN|Q04695	4|8|4	16	5.33	3	9|10|2	0	0	0	0	0	-18.66	0.76	0.45
NLSmutant	K1C9_HUMAN|P35527	K1C9_HUMAN|P35527	407|473|499	1379	459.67	3	623|744|403	0	0	0	0	0	#NAME?	0.78	0.46
NLSmutant	K22E_HUMAN|P35908	K22E_HUMAN|P35908	400|460|416	1276	425.33	3	562|681|361	0	0	0	0	0	#NAME?	0.8	0.46
NLSmutant	K2C1_HUMAN|P04264	K2C1_HUMAN|P04264	673|776|811	2260	753.33	3	975|1177|632	0	0	0	0	0	#NAME?	0.81	0.46
NLSmutant	K2C1B_HUMAN|Q7Z794	K2C1B_HUMAN|Q7Z794	5|8|22	35	11.67	3	16|28|7	0	0	0	0	0	-56.62	0.69	0.46
NLSmutant	K2C3_HUMAN|P12035	K2C3_HUMAN|P12035	3|5|6	14	4.67	3	8|5|1	0	0	0	0	0	-11.67	1	0.45
NLSmutant	K2C4_HUMAN|P19013	K2C4_HUMAN|P19013	3|3|1	7	2.33	3	5|1|0	0.09	0.13	0.09	0.13	0.09	-4.79	1.17	0.43
NLSmutant	K2C5_HUMAN|P13647	K2C5_HUMAN|P13647	136|140|124	400	133.33	3	227|201|103	0	0	0	0	0	-450.42	0.75	0.46
NLSmutant	K2C6A_HUMAN|P02538	K2C6A_HUMAN|P02538	48|29|42	119	39.67	3	88|48|28	0	0	0	0	0	-155.67	0.73	0.46
NLSmutant	K2C6B_HUMAN|P04259	K2C6B_HUMAN|P04259	7|2|6	15	5	3	14|11|3	0	0	0	0	0	-32.6	0.54	0.46
NLSmutant	K2C78_HUMAN|Q8N1N4	K2C78_HUMAN|Q8N1N4	1|5|6	12	4	3	8|10|3	0	0	0	0	0	-25.76	0.57	0.46
NLSmutant	K2C80_HUMAN|Q6KB66	K2C80_HUMAN|Q6KB66	3|3|1	7	2.33	3	3|4|0	0.02	0.03	0.02	0.03	0.02	-6.48	1	0.44
NLSmutant	KC1A_HUMAN|P48729	KC1A_HUMAN|P48729	1|0|1	2	0.67	3	0|0|0	0	0	0	0	0	-0.18	6.67	0.46
NLSmutant	KC1AL_HUMAN|Q8N752	KC1AL_HUMAN|Q8N752	1|0|0	1	0.33	3	0|0|0	0	0	0	0	0	-0.18	3.33	0.46
NLSmutant	KCD12_HUMAN|Q96CX2	KCD12_HUMAN|Q96CX2	2|0|2	4	1.33	3	0|0|0	0.66	0.99	0.66	0.99	0.66	-0.18	13.33	0.17
NLSmutant	KDM1A_HUMAN|O60341	KDM1A_HUMAN|O60341	1|1|4	6	2	3	0|0|0	0.33	1	0.33	1	0.33	2.33	20	0.3
NLSmutant	KEAP1_HUMAN|Q14145	KEAP1_HUMAN|Q14145	4|0|0	4	1.33	3	0|0|0	0.33	1	0.33	1	0.33	-0.18	13.33	0.3
NLSmutant	KHDR1_HUMAN|Q07666	KHDR1_HUMAN|Q07666	1|0|1	2	0.67	3	0|0|0	0	0	0	0	0	-0.18	6.67	0.46
NLSmutant	KIBRA_HUMAN|Q8IX03	KIBRA_HUMAN|Q8IX03	10|5|14	29	9.67	3	0|0|0	1	1	1	1	1	9.63	96.67	0
NLSmutant	KIF7_HUMAN|Q2M1P5	KIF7_HUMAN|Q2M1P5	2|21|9	32	10.67	3	0|0|0	1	1	1	1	1	4.36	106.67	0
NLSmutant	KLH26_HUMAN|Q53HC5	KLH26_HUMAN|Q53HC5	7|0|19	26	8.67	3	0|0|0	0.67	1	0.67	1	0.67	-0.18	86.67	0.06
NLSmutant	KNTC1_HUMAN|P50748	KNTC1_HUMAN|P50748	3|3|3	9	3	3	0|0|0	1	1	1	1	1	6.2	30	0
NLSmutant	KPRP_HUMAN|Q5T749	KPRP_HUMAN|Q5T749	18|3|11	32	10.67	3	29|15|11	0	0	0	0	0	-68.01	0.58	0.46
NLSmutant	KPYM_HUMAN|P14618	KPYM_HUMAN|P14618	6|2|2	10	3.33	3	17|9|7	0	0	0	0	0	-39.81	0.3	0.46
NLSmutant	KRT37_HUMAN|O76014	KRT37_HUMAN|O76014	1|1|2	4	1.33	3	1|4|0	0.03	0.09	0.03	0.09	0.03	-4.02	0.8	0.44
NLSmutant	KT3K_HUMAN|Q9HA64	KT3K_HUMAN|Q9HA64	17|0|8	25	8.33	3	0|0|0	0.67	1	0.67	1	0.67	-0.18	83.33	0.05
NLSmutant	KV113_HUMAN|P01605	KV113_HUMAN|P01605	1|2|3	6	2	3	1|1|0	0.52	0.88	0.52	0.88	0.52	-0.61	3	0.19
NLSmutant	KV201_HUMAN|P01614	KV201_HUMAN|P01614	10|10|11	31	10.33	3	0|0|0	1	1	1	1	1	17.56	103.33	0
NLSmutant	KV203_HUMAN|P01616	KV203_HUMAN|P01616	1|5|3	9	3	3	0|0|0	0.67	1	0.67	1	0.67	2.33	30	0.13
NLSmutant	KV303_HUMAN|P01621	KV303_HUMAN|P01621	3|5|5	13	4.33	3	4|2|7	0	0	0	0	0	-10.65	1	0.45
NLSmutant	KV401_HUMAN|P06312	KV401_HUMAN|P06312	94|47|58	199	66.33	3	13|18|7	1	1	1	1	1	7.14	5.24	0
NLSmutant	L0R5A1_HUMAN|L0R5A1	L0R5A1_HUMAN|L0R5A1	16|20|13	49	16.33	3	11|16|2	0	0	0	0	0	-14.47	1.69	0.45
NLSmutant	LDH6A_HUMAN|Q6ZMR3	LDH6A_HUMAN|Q6ZMR3	2|0|0	2	0.67	3	1|0|0	0.3	0.9	0.3	0.9	0.3	-0.99	2	0.41
NLSmutant	LDHA_HUMAN|P00338	LDHA_HUMAN|P00338	1|0|1	2	0.67	3	1|1|4	0	0	0	0	0	-7.31	0.33	0.46
NLSmutant	LDHB_HUMAN|P07195	LDHB_HUMAN|P07195	3|0|5	8	2.67	3	5|2|6	0	0	0	0	0	-17.58	0.62	0.45
NLSmutant	LEG7_HUMAN|P47929	LEG7_HUMAN|P47929	2|0|0	2	0.67	3	0|0|2	0.24	0.73	0.24	0.73	0.24	-2.35	1	0.42
NLSmutant	LIN7A_HUMAN|O14910	LIN7A_HUMAN|O14910	17|0|13	30	10	3	0|0|0	0.67	1	0.67	1	0.67	-0.18	100	0.04
NLSmutant	LIN7C_HUMAN|Q9NUP9	LIN7C_HUMAN|Q9NUP9	17|0|19	36	12	3	0|0|0	0.67	1	0.67	1	0.67	-0.18	120	0.03
NLSmutant	LONP2_HUMAN|Q86WA8	LONP2_HUMAN|Q86WA8	1|0|3	4	1.33	3	0|0|0	0.33	1	0.33	1	0.33	-0.18	13.33	0.33
NLSmutant	LRC59_HUMAN|Q96AG4	LRC59_HUMAN|Q96AG4	1|0|1	2	0.67	3	0|0|0	0	0	0	0	0	-0.18	6.67	0.46
NLSmutant	LSM2_HUMAN|Q9Y333	LSM2_HUMAN|Q9Y333	1|1|1	3	1	3	0|1|1	0	0	0	0	0	-0.61	1.5	0.46
NLSmutant	LSM4_HUMAN|Q9Y4Z0	LSM4_HUMAN|Q9Y4Z0	1|0|0	1	0.33	3	2|0|0	0	0	0	0	0	-2.35	0.5	0.46
NLSmutant	LYSC_HUMAN|P61626	LYSC_HUMAN|P61626	2|1|17	20	6.67	3	4|0|7	0.33	0.98	0.33	0.98	0.33	-11.58	1.82	0.41
NLSmutant	LZTR1_HUMAN|Q8N653	LZTR1_HUMAN|Q8N653	11|5|92	108	36	3	0|0|0	1	1	1	1	1	9.63	360	0
NLSmutant	M21D2_HUMAN|Q8IYB1	M21D2_HUMAN|Q8IYB1	40|24|39	103	34.33	3	50|46|68	0	0	0	0	0	-167.28	0.63	0.46
NLSmutant	M2OM_HUMAN|Q02978	M2OM_HUMAN|Q02978	13|7|14	34	11.33	3	0|0|0	1	1	1	1	1	12.87	113.33	0
NLSmutant	MAGB1_HUMAN|P43366	MAGB1_HUMAN|P43366	3|4|9	16	5.33	3	5|2|1	0.32	0.91	0.32	0.91	0.32	-4.63	2	0.41
NLSmutant	MAGT1_HUMAN|Q9H0U3	MAGT1_HUMAN|Q9H0U3	3|0|5	8	2.67	3	0|0|0	0.67	1	0.67	1	0.67	-0.18	26.67	0.13
NLSmutant	MAT2B_HUMAN|Q9NZL9	MAT2B_HUMAN|Q9NZL9	1|0|1	2	0.67	3	0|0|0	0	0	0	0	0	-0.18	6.67	0.46
NLSmutant	MATR3_HUMAN|P43243	MATR3_HUMAN|P43243	3|0|4	7	2.33	3	0|0|0	0.67	1	0.67	1	0.67	-0.18	23.33	0.13
NLSmutant	MBB1A_HUMAN|Q9BQG0	MBB1A_HUMAN|Q9BQG0	6|1|4	11	3.67	3	0|0|0	0.67	1	0.67	1	0.67	2.33	36.67	0.1
NLSmutant	MCA3_HUMAN|O43324	MCA3_HUMAN|O43324	6|1|5	12	4	3	0|1|1	0.66	1	0.66	1	0.66	-0.61	6	0.14
NLSmutant	MCCB_HUMAN|Q9HCC0	MCCB_HUMAN|Q9HCC0	4|0|1	5	1.67	3	0|1|0	0.33	1	0.33	1	0.33	-0.99	5	0.33
NLSmutant	MCM7_HUMAN|P33993	MCM7_HUMAN|P33993	12|0|11	23	7.67	3	0|0|0	0.67	1	0.67	1	0.67	-0.18	76.67	0.05
NLSmutant	MDN1_HUMAN|Q9NU22	MDN1_HUMAN|Q9NU22	12|6|21	39	13	3	0|0|0	1	1	1	1	1	11.26	130	0
NLSmutant	MEP50_HUMAN|Q9BQA1	MEP50_HUMAN|Q9BQA1	4|0|3	7	2.33	3	0|0|0	0.67	1	0.67	1	0.67	-0.18	23.33	0.13
NLSmutant	MERL_HUMAN|P35240	MERL_HUMAN|P35240	6|0|11	17	5.67	3	0|0|0	0.67	1	0.67	1	0.67	-0.18	56.67	0.07
NLSmutant	MGN2_HUMAN|Q96A72	MGN2_HUMAN|Q96A72	2|1|2	5	1.67	3	1|1|1	0.27	0.41	0.27	0.41	0.27	-1.81	1.67	0.42
NLSmutant	MGST3_HUMAN|O14880	MGST3_HUMAN|O14880	2|2|2	6	2	3	0|0|0	0.99	0.99	0.99	0.99	0.99	4.36	20	0
NLSmutant	MIC10_HUMAN|Q5TGZ0	MIC10_HUMAN|Q5TGZ0	1|0|1	2	0.67	3	0|0|0	0	0	0	0	0	-0.18	6.67	0.46
NLSmutant	MIC13_HUMAN|Q5XKP0	NA	1|5|5	11	3.67	3	0|0|0	0.67	1	0.67	1	0.67	2.33	36.67	0.09
NLSmutant	MIC19_HUMAN|Q9NX63	MIC19_HUMAN|Q9NX63	2|1|13	16	5.33	3	0|0|0	0.66	1	0.66	1	0.66	2.33	53.33	0.14
NLSmutant	MIC60_HUMAN|Q16891	MIC60_HUMAN|Q16891	5|0|34	39	13	3	0|0|0	0.67	1	0.67	1	0.67	-0.18	130	0.07
NLSmutant	MIF_HUMAN|P14174	MIF_HUMAN|P14174	1|0|1	2	0.67	3	2|2|3	0	0	0	0	0	-8.9	0.29	0.46
NLSmutant	MIP18_HUMAN|Q9Y3D0	MIP18_HUMAN|Q9Y3D0	1|1|0	2	0.67	3	0|0|0	0	0	0	0	0	-0.18	6.67	0.46
NLSmutant	MK01_HUMAN|P28482	MK01_HUMAN|P28482	5|0|5	10	3.33	3	0|0|0	0.67	1	0.67	1	0.67	-0.18	33.33	0.09
NLSmutant	ML12A_HUMAN|P19105	ML12A_HUMAN|P19105	7|0|7	14	4.67	3	0|1|0	0.67	1	0.67	1	0.67	-0.99	14	0.05
NLSmutant	MMGT1_HUMAN|Q8N4V1	MMGT1_HUMAN|Q8N4V1	1|0|0	1	0.33	3	0|0|0	0	0	0	0	0	-0.18	3.33	0.46
NLSmutant	MMS19_HUMAN|Q96T76	MMS19_HUMAN|Q96T76	5|0|0	5	1.67	3	0|0|0	0.33	1	0.33	1	0.33	-0.18	16.67	0.28
NLSmutant	MMTA2_HUMAN|Q9BU76	MMTA2_HUMAN|Q9BU76	8|1|1	10	3.33	3	24|1|5	0	0	0	0	0	-37.68	0.33	0.46
NLSmutant	MPC2_HUMAN|O95563	MPC2_HUMAN|O95563	1|0|0	1	0.33	3	0|0|0	0	0	0	0	0	-0.18	3.33	0.46
NLSmutant	MPCP_HUMAN|Q00325	MPCP_HUMAN|Q00325	26|22|29	77	25.67	3	0|0|0	1	1	1	1	1	35.5	256.67	0
NLSmutant	MPDZ_HUMAN|O75970	MPDZ_HUMAN|O75970	533|7|698	1238	412.67	3	0|0|0	1	1	1	1	1	12.87	4126.67	0
NLSmutant	MPDZ_HUMAN|O75970-2	MPDZ_HUMAN|O75970-2	2|0|2	4	1.33	3	0|0|0	0.66	0.99	0.66	0.99	0.66	-0.18	13.33	0.17
NLSmutant	MPP5_HUMAN|Q8N3R9	MPP5_HUMAN|Q8N3R9	279|2|257	538	179.33	3	0|0|0	1	1	1	1	1	4.36	1793.33	0
NLSmutant	MSH2_HUMAN|P43246	MSH2_HUMAN|P43246	3|0|5	8	2.67	3	0|0|0	0.67	1	0.67	1	0.67	-0.18	26.67	0.13
NLSmutant	MSH6_HUMAN|P52701	MSH6_HUMAN|P52701	13|1|7	21	7	3	0|0|0	0.67	1	0.67	1	0.67	2.33	70	0.06
NLSmutant	MTCH2_HUMAN|Q9Y6C9	MTCH2_HUMAN|Q9Y6C9	1|0|0	1	0.33	3	0|0|0	0	0	0	0	0	-0.18	3.33	0.46
NLSmutant	MTDC_HUMAN|P13995	MTDC_HUMAN|P13995	2|0|0	2	0.67	3	0|0|0	0.33	0.99	0.33	0.99	0.33	-0.18	6.67	0.36
NLSmutant	MTPN_HUMAN|P58546	MTPN_HUMAN|P58546	1|0|1	2	0.67	3	0|0|0	0	0	0	0	0	-0.18	6.67	0.46
NLSmutant	MYCB2_HUMAN|O75592	MYCB2_HUMAN|O75592	508|612|928	2048	682.67	3	0|0|0	1	1	1	1	1	721.81	6826.67	0
NLSmutant	MYCB2_HUMAN|O75592-2	MYCB2_HUMAN|O75592-2	1|0|2	3	1	3	0|0|0	0.33	0.99	0.33	0.99	0.33	-0.18	10	0.36
NLSmutant	MYH10_HUMAN|P35580	MYH10_HUMAN|P35580	41|0|58	99	33	3	0|0|1	0.67	1	0.67	1	0.67	-0.99	99	0.02
NLSmutant	MYH11_HUMAN|P35749	MYH11_HUMAN|P35749	3|0|1	4	1.33	3	0|0|0	0.33	1	0.33	1	0.33	-0.18	13.33	0.33
NLSmutant	MYH9_HUMAN|P35579	MYH9_HUMAN|P35579	4|0|1	5	1.67	3	6|0|0	0.13	0.4	0.13	0.4	0.13	-6.62	0.83	0.43
NLSmutant	MYL6_HUMAN|P60660	MYL6_HUMAN|P60660	6|0|3	9	3	3	0|0|0	0.67	1	0.67	1	0.67	-0.18	30	0.12
NLSmutant	MYL6B_HUMAN|P14649	MYL6B_HUMAN|P14649	4|2|3	9	3	3	1|0|1	0.84	0.96	0.84	0.96	0.84	0.78	4.5	0.01
NLSmutant	MYO1C_HUMAN|O00159	MYO1C_HUMAN|O00159	1|0|8	9	3	3	0|0|0	0.33	1	0.33	1	0.33	-0.18	30	0.25
NLSmutant	MZT2A_HUMAN|Q6P582	MZT2A_HUMAN|Q6P582	2|0|1	3	1	3	0|0|0	0.33	0.99	0.33	0.99	0.33	-0.18	10	0.36
NLSmutant	MZT2B_HUMAN|Q6NZ67	MZT2B_HUMAN|Q6NZ67	1|0|0	1	0.33	3	0|0|0	0	0	0	0	0	-0.18	3.33	0.46
NLSmutant	NACAM_HUMAN|E9PAV3	NACAM_HUMAN|E9PAV3	1|0|3	4	1.33	3	1|1|3	0.07	0.22	0.07	0.22	0.07	-6.13	0.8	0.43
NLSmutant	NB5R3_HUMAN|P00387	NB5R3_HUMAN|P00387	1|1|1	3	1	3	1|0|0	0	0	0	0	0	0.42	3	0.46
NLSmutant	NCBP2_HUMAN|P52298	NCBP2_HUMAN|P52298	1|0|0	1	0.33	3	0|0|0	0	0	0	0	0	-0.18	3.33	0.46
NLSmutant	NDK3_HUMAN|Q13232	NDK3_HUMAN|Q13232	1|0|1	2	0.67	3	0|0|0	0	0	0	0	0	-0.18	6.67	0.46
NLSmutant	NDK7_HUMAN|Q9Y5B8	NDK7_HUMAN|Q9Y5B8	1|0|2	3	1	3	0|0|0	0.33	0.99	0.33	0.99	0.33	-0.18	10	0.36
NLSmutant	NDK8_HUMAN|O60361	NDK8_HUMAN|O60361	6|0|4	10	3.33	3	0|5|3	0.13	0.33	0.13	0.33	0.13	-10.13	1.25	0.43
NLSmutant	NDKA_HUMAN|P15531	NDKA_HUMAN|P15531	6|0|8	14	4.67	3	0|1|0	0.67	1	0.67	1	0.67	-0.99	14	0.06
NLSmutant	NDUA4_HUMAN|O00483	NDUA4_HUMAN|O00483	4|1|3	8	2.67	3	0|0|1	0.66	1	0.66	1	0.66	0.42	8	0.17
NLSmutant	NDUA5_HUMAN|Q16718	NDUA5_HUMAN|Q16718	2|3|1	6	2	3	0|0|0	0.66	1	0.66	1	0.66	2.33	20	0.17
NLSmutant	NDUA6_HUMAN|P56556	NDUA6_HUMAN|P56556	2|1|1	4	1.33	3	0|0|1	0.3	0.9	0.3	0.9	0.3	0.42	4	0.41
NLSmutant	NDUA8_HUMAN|P51970	NDUA8_HUMAN|P51970	2|1|2	5	1.67	3	0|1|0	0.6	0.9	0.6	0.9	0.6	0.42	5	0.19
NLSmutant	NDUA9_HUMAN|Q16795	NDUA9_HUMAN|Q16795	4|0|1	5	1.67	3	0|0|0	0.33	1	0.33	1	0.33	-0.18	16.67	0.3
NLSmutant	NDUAB_HUMAN|Q86Y39	NDUAB_HUMAN|Q86Y39	3|1|4	8	2.67	3	0|0|0	0.67	1	0.67	1	0.67	2.33	26.67	0.13
NLSmutant	NDUAD_HUMAN|Q9P0J0	NDUAD_HUMAN|Q9P0J0	2|0|5	7	2.33	3	0|0|0	0.66	1	0.66	1	0.66	-0.18	23.33	0.16
NLSmutant	NDUS1_HUMAN|P28331	NDUS1_HUMAN|P28331	1|0|1	2	0.67	3	0|0|0	0	0	0	0	0	-0.18	6.67	0.46
NLSmutant	NDUS3_HUMAN|O75489	NDUS3_HUMAN|O75489	6|1|8	15	5	3	0|0|0	0.67	1	0.67	1	0.67	2.33	50	0.07
NLSmutant	NDUS7_HUMAN|O75251	NDUS7_HUMAN|O75251	2|0|2	4	1.33	3	0|0|0	0.66	0.99	0.66	0.99	0.66	-0.18	13.33	0.17
NLSmutant	NDUS8_HUMAN|O00217	NDUS8_HUMAN|O00217	2|1|4	7	2.33	3	0|0|0	0.66	1	0.66	1	0.66	2.33	23.33	0.16
NLSmutant	NH2L1_HUMAN|P55769	NH2L1_HUMAN|P55769	2|0|1	3	1	3	0|0|0	0.33	0.99	0.33	0.99	0.33	-0.18	10	0.36
NLSmutant	NIN_HUMAN|Q8N4C6	NIN_HUMAN|Q8N4C6	14|0|13	27	9	3	0|0|0	0.67	1	0.67	1	0.67	-0.18	90	0.04
NLSmutant	NIN_HUMAN|Q8N4C6-10	NIN_HUMAN|Q8N4C6-10	2|0|2	4	1.33	3	0|0|0	0.66	0.99	0.66	0.99	0.66	-0.18	13.33	0.17
NLSmutant	NINL_HUMAN|Q9Y2I6	NINL_HUMAN|Q9Y2I6	1|0|0	1	0.33	3	0|0|0	0	0	0	0	0	-0.18	3.33	0.46
NLSmutant	NIPS1_HUMAN|Q9BPW8	NIPS1_HUMAN|Q9BPW8	1|0|1	2	0.67	3	0|0|0	0	0	0	0	0	-0.18	6.67	0.46
NLSmutant	NKAP_HUMAN|Q8N5F7	NKAP_HUMAN|Q8N5F7	4|4|4	12	4	3	13|8|19	0	0	0	0	0	-44.39	0.3	0.46
NLSmutant	NLS	NA	1940|2152|2792	6884	2294.67	3	26|47|66	1	1	1	1	1	144.27	49.53	0
NLSmutant	NONO_HUMAN|Q15233	NONO_HUMAN|Q15233	12|0|8	20	6.67	3	5|2|10	0.01	0.03	0.01	0.03	0.01	-23.09	1.18	0.44
NLSmutant	NOP58_HUMAN|Q9Y2X3	NOP58_HUMAN|Q9Y2X3	2|0|5	7	2.33	3	0|0|0	0.66	1	0.66	1	0.66	-0.18	23.33	0.16
NLSmutant	NP1L1_HUMAN|P55209	NP1L1_HUMAN|P55209	1|0|2	3	1	3	0|0|0	0.33	0.99	0.33	0.99	0.33	-0.18	10	0.36
NLSmutant	NPM_HUMAN|P06748	NPM_HUMAN|P06748	4|0|5	9	3	3	7|1|2	0.01	0.02	0.01	0.02	0.01	-12.8	0.9	0.44
NLSmutant	NU133_HUMAN|Q8WUM0	NU133_HUMAN|Q8WUM0	4|1|5	10	3.33	3	0|0|0	0.67	1	0.67	1	0.67	2.33	33.33	0.11
NLSmutant	NU155_HUMAN|O75694	NU155_HUMAN|O75694	2|0|9	11	3.67	3	0|0|0	0.66	1	0.66	1	0.66	-0.18	36.67	0.15
NLSmutant	NU160_HUMAN|Q12769	NU160_HUMAN|Q12769	3|0|7	10	3.33	3	0|0|0	0.67	1	0.67	1	0.67	-0.18	33.33	0.12
NLSmutant	NU205_HUMAN|Q92621	NU205_HUMAN|Q92621	23|16|30	69	23	3	0|0|0	1	1	1	1	1	26.63	230	0
NLSmutant	NUBP2_HUMAN|Q9Y5Y2	NUBP2_HUMAN|Q9Y5Y2	1|0|1	2	0.67	3	0|0|0	0	0	0	0	0	-0.18	6.67	0.46
NLSmutant	NUP85_HUMAN|Q9BW27	NUP85_HUMAN|Q9BW27	1|0|1	2	0.67	3	0|0|0	0	0	0	0	0	-0.18	6.67	0.46
NLSmutant	NUP93_HUMAN|Q8N1F7	NUP93_HUMAN|Q8N1F7	14|1|20	35	11.67	3	0|0|0	0.67	1	0.67	1	0.67	2.33	116.67	0.04
NLSmutant	ODB2_HUMAN|P11182	ODB2_HUMAN|P11182	9|0|5	14	4.67	3	0|0|0	0.67	1	0.67	1	0.67	-0.18	46.67	0.08
NLSmutant	ODO1_HUMAN|Q02218	ODO1_HUMAN|Q02218	5|25|16	46	15.33	3	0|0|0	1	1	1	1	1	9.63	153.33	0
NLSmutant	ODO2_HUMAN|P36957	ODO2_HUMAN|P36957	14|17|14	45	15	3	0|0|0	1	1	1	1	1	23.64	150	0
NLSmutant	ODP2_HUMAN|P10515	ODP2_HUMAN|P10515	42|63|50	155	51.67	3	0|0|0	1	1	1	1	1	64.49	516.67	0
NLSmutant	ODPA_HUMAN|P08559	ODPA_HUMAN|P08559	14|22|20	56	18.67	3	0|1|1	1	1	1	1	1	17.27	28	0
NLSmutant	ODPAT_HUMAN|P29803	ODPAT_HUMAN|P29803	3|3|4	10	3.33	3	0|0|0	1	1	1	1	1	6.2	33.33	0
NLSmutant	ODPB_HUMAN|P11177	ODPB_HUMAN|P11177	14|21|17	52	17.33	3	0|0|0	1	1	1	1	1	23.64	173.33	0
NLSmutant	ODPX_HUMAN|O00330	ODPX_HUMAN|O00330	1|7|2	10	3.33	3	0|0|0	0.66	1	0.66	1	0.66	2.33	33.33	0.15
NLSmutant	OSTC_HUMAN|Q9NRP0	OSTC_HUMAN|Q9NRP0	1|0|1	2	0.67	3	0|0|0	0	0	0	0	0	-0.18	6.67	0.46
NLSmutant	OXA1L_HUMAN|Q15070	OXA1L_HUMAN|Q15070	1|0|1	2	0.67	3	0|0|0	0	0	0	0	0	-0.18	6.67	0.46
NLSmutant	P3H1_HUMAN|Q32P28	P3H1_HUMAN|Q32P28	11|0|0	11	3.67	3	0|0|0	0.33	1	0.33	1	0.33	-0.18	36.67	0.24
NLSmutant	P4HA1_HUMAN|P13674	P4HA1_HUMAN|P13674	5|0|0	5	1.67	3	0|0|0	0.33	1	0.33	1	0.33	-0.18	16.67	0.28
NLSmutant	P53_HUMAN|P04637	P53_HUMAN|P04637	2|0|6	8	2.67	3	0|0|0	0.66	1	0.66	1	0.66	-0.18	26.67	0.15
NLSmutant	P5CR2_HUMAN|Q96C36	P5CR2_HUMAN|Q96C36	1|0|4	5	1.67	3	0|0|0	0.33	1	0.33	1	0.33	-0.18	16.67	0.3
NLSmutant	P5CR3_HUMAN|Q53H96	P5CR3_HUMAN|Q53H96	6|0|7	13	4.33	3	0|0|0	0.67	1	0.67	1	0.67	-0.18	43.33	0.07
NLSmutant	P5CS_HUMAN|P54886	P5CS_HUMAN|P54886	4|0|16	20	6.67	3	0|0|0	0.67	1	0.67	1	0.67	-0.18	66.67	0.1
NLSmutant	PABP1_HUMAN|P11940	PABP1_HUMAN|P11940	7|0|7	14	4.67	3	0|0|0	0.67	1	0.67	1	0.67	-0.18	46.67	0.06
NLSmutant	PAIRB_HUMAN|Q8NC51	PAIRB_HUMAN|Q8NC51	1|0|0	1	0.33	3	4|0|1	0	0	0	0	0	-5.94	0.2	0.46
NLSmutant	PAL4A_HUMAN|Q9Y536	PAL4A_HUMAN|Q9Y536	1|0|2	3	1	3	0|0|1	0.3	0.9	0.3	0.9	0.3	-0.99	3	0.41
NLSmutant	PARP1_HUMAN|P09874	PARP1_HUMAN|P09874	1|3|4	8	2.67	3	0|0|0	0.67	1	0.67	1	0.67	2.33	26.67	0.13
NLSmutant	PCBP1_HUMAN|Q15365	PCBP1_HUMAN|Q15365	13|1|5	19	6.33	3	6|1|10	0.03	0.08	0.03	0.08	0.03	-19.85	1.12	0.44
NLSmutant	PCBP2_HUMAN|Q15366	PCBP2_HUMAN|Q15366	3|0|1	4	1.33	3	2|0|3	0.08	0.23	0.08	0.23	0.08	-6.1	0.8	0.43
NLSmutant	PCNA_HUMAN|P12004	PCNA_HUMAN|P12004	10|6|12	28	9.33	3	0|0|0	1	1	1	1	1	11.26	93.33	0
NLSmutant	PDCD6_HUMAN|O75340	PDCD6_HUMAN|O75340	2|0|5	7	2.33	3	0|0|0	0.66	1	0.66	1	0.66	-0.18	23.33	0.16
NLSmutant	PDE4D_HUMAN|Q08499-6	PDE4D_HUMAN|Q08499-6	1|3|2	6	2	3	1|0|0	0.63	0.99	0.63	0.99	0.63	0.42	6	0.18
NLSmutant	PDIA1_HUMAN|P07237	PDIA1_HUMAN|P07237	7|0|0	7	2.33	3	0|5|4	0.11	0.34	0.11	0.34	0.11	-11.4	0.78	0.43
NLSmutant	PDXK_HUMAN|O00764	PDXK_HUMAN|O00764	4|0|0	4	1.33	3	0|0|0	0.33	1	0.33	1	0.33	-0.18	13.33	0.3
NLSmutant	PFD1_HUMAN|O60925	PFD1_HUMAN|O60925	1|0|1	2	0.67	3	0|0|1	0	0	0	0	0	-0.99	2	0.46
NLSmutant	PFD2_HUMAN|Q9UHV9	PFD2_HUMAN|Q9UHV9	3|0|2	5	1.67	3	0|1|1	0.52	0.88	0.52	0.88	0.52	-2.22	2.5	0.19
NLSmutant	PFD6_HUMAN|O15212	PFD6_HUMAN|O15212	1|0|1	2	0.67	3	0|0|0	0	0	0	0	0	-0.18	6.67	0.46
NLSmutant	PFKAL_HUMAN|P17858	PFKAL_HUMAN|P17858	6|0|8	14	4.67	3	0|0|0	0.67	1	0.67	1	0.67	-0.18	46.67	0.07
NLSmutant	PGAM5_HUMAN|Q96HS1	PGAM5_HUMAN|Q96HS1	19|3|19	41	13.67	3	0|0|0	1	1	1	1	1	6.2	136.67	0
NLSmutant	PHB_HUMAN|P35232	PHB_HUMAN|P35232	2|0|6	8	2.67	3	0|0|0	0.66	1	0.66	1	0.66	-0.18	26.67	0.15
NLSmutant	PHB2_HUMAN|Q99623	PHB2_HUMAN|Q99623	2|0|2	4	1.33	3	1|0|6	0	0	0	0	0	-8.34	0.57	0.46
NLSmutant	PHF5A_HUMAN|Q7RTV0	PHF5A_HUMAN|Q7RTV0	5|0|4	9	3	3	0|1|2	0.62	0.96	0.62	0.96	0.62	-3.21	3	0.19
NLSmutant	PIMT_HUMAN|P22061	PIMT_HUMAN|P22061	38|32|48	118	39.33	3	57|53|69	0	0	0	0	0	-170.7	0.66	0.46
NLSmutant	PIP_HUMAN|P12273	PIP_HUMAN|P12273	14|10|8	32	10.67	3	32|7|22	0	0	0	0	0	-63.1	0.52	0.46
NLSmutant	PLAK_HUMAN|P14923	PLAK_HUMAN|P14923	9|38|21	68	22.67	3	30|45|10	0	0	0	0	0	-93.56	0.8	0.46
NLSmutant	PLCE_HUMAN|Q9NUQ2	PLCE_HUMAN|Q9NUQ2	1|0|0	1	0.33	3	0|0|0	0	0	0	0	0	-0.18	3.33	0.46
NLSmutant	PLEC_HUMAN|Q15149	PLEC_HUMAN|Q15149	8|1|435	444	148	3	0|0|0	0.67	1	0.67	1	0.67	2.33	1480	0.05
NLSmutant	PLK1_HUMAN|P53350	PLK1_HUMAN|P53350	3|0|2	5	1.67	3	0|0|0	0.66	1	0.66	1	0.66	-0.18	16.67	0.17
NLSmutant	PLOD1_HUMAN|Q02809	PLOD1_HUMAN|Q02809	1|2|1	4	1.33	3	0|0|0	0.33	0.99	0.33	0.99	0.33	2.33	13.33	0.36
NLSmutant	PLOD3_HUMAN|O60568	PLOD3_HUMAN|O60568	1|14|1	16	5.33	3	0|0|0	0.33	1	0.33	1	0.33	2.33	53.33	0.23
NLSmutant	PLRG1_HUMAN|O43660	PLRG1_HUMAN|O43660	1|0|0	1	0.33	3	2|2|0	0	0	0	0	0	-4.77	0.25	0.46
NLSmutant	PM34_HUMAN|O43808	PM34_HUMAN|O43808	3|0|2	5	1.67	3	0|0|0	0.66	1	0.66	1	0.66	-0.18	16.67	0.17
NLSmutant	PNKD_HUMAN|Q8N490-2	PNKD_HUMAN|Q8N490-2	2|0|0	2	0.67	3	0|0|0	0.33	0.99	0.33	0.99	0.33	-0.18	6.67	0.36
NLSmutant	PO210_HUMAN|Q8TEM1	PO210_HUMAN|Q8TEM1	5|22|11	38	12.67	3	0|1|0	1	1	1	1	1	9.6	38	0
NLSmutant	PP1A_HUMAN|P62136	PP1A_HUMAN|P62136	12|0|2	14	4.67	3	0|0|0	0.66	1	0.66	1	0.66	-0.18	46.67	0.15
NLSmutant	PP2AA_HUMAN|P67775	PP2AA_HUMAN|P67775	5|0|5	10	3.33	3	0|0|0	0.67	1	0.67	1	0.67	-0.18	33.33	0.09
NLSmutant	PPAC_HUMAN|P24666	PPAC_HUMAN|P24666	1|0|2	3	1	3	0|1|1	0.23	0.68	0.23	0.68	0.23	-2.22	1.5	0.42
NLSmutant	PPIA_HUMAN|P62937	PPIA_HUMAN|P62937	11|0|8	19	6.33	3	4|12|11	0	0	0	0	0	-37.92	0.7	0.45
NLSmutant	PPIB_HUMAN|P23284	PPIB_HUMAN|P23284	2|0|1	3	1	3	0|0|0	0.33	0.99	0.33	0.99	0.33	-0.18	10	0.36
NLSmutant	PPIF_HUMAN|P30405	PPIF_HUMAN|P30405	1|0|0	1	0.33	3	0|0|0	0	0	0	0	0	-0.18	3.33	0.46
NLSmutant	PPIG_HUMAN|Q13427	PPIG_HUMAN|Q13427	1|2|0	3	1	3	0|1|0	0.3	0.9	0.3	0.9	0.3	-0.99	3	0.41
NLSmutant	PPIL1_HUMAN|Q9Y3C6	PPIL1_HUMAN|Q9Y3C6	3|0|3	6	2	3	2|2|0	0.3	0.46	0.3	0.46	0.3	-4.77	1.5	0.41
NLSmutant	PPIL4_HUMAN|Q8WUA2	PPIL4_HUMAN|Q8WUA2	1|0|0	1	0.33	3	0|0|0	0	0	0	0	0	-0.18	3.33	0.46
NLSmutant	PPP6_HUMAN|O00743	PPP6_HUMAN|O00743	3|3|2	8	2.67	3	0|0|0	0.99	1	0.99	1	0.99	4.36	26.67	0
NLSmutant	PRC2A_HUMAN|P48634	PRC2A_HUMAN|P48634	1|0|0	1	0.33	3	0|0|0	0	0	0	0	0	-0.18	3.33	0.46
NLSmutant	PRDX1_HUMAN|Q06830	PRDX1_HUMAN|Q06830	9|2|7	18	6	3	1|14|8	0	0	0	0	0	-25.41	0.78	0.45
NLSmutant	PRDX3_HUMAN|P30048	PRDX3_HUMAN|P30048	1|0|3	4	1.33	3	1|1|2	0.15	0.46	0.15	0.46	0.15	-4.7	1	0.43
NLSmutant	PRDX4_HUMAN|Q13162	PRDX4_HUMAN|Q13162	4|0|0	4	1.33	3	0|0|0	0.33	1	0.33	1	0.33	-0.18	13.33	0.3
NLSmutant	PRKDC_HUMAN|P78527	PRKDC_HUMAN|P78527	167|195|230	592	197.33	3	3|0|5	1	1	1	1	1	68.2	74	0
NLSmutant	PROF1_HUMAN|P07737	PROF1_HUMAN|P07737	2|0|4	6	2	3	5|2|2	0	0.01	0	0.01	0	-11.72	0.67	0.44
NLSmutant	PROF2_HUMAN|P35080	PROF2_HUMAN|P35080	1|0|1	2	0.67	3	0|0|0	0	0	0	0	0	-0.18	6.67	0.46
NLSmutant	PRP19_HUMAN|Q9UMS4	PRP19_HUMAN|Q9UMS4	8|5|1	14	4.67	3	4|1|0	0.57	0.95	0.57	0.95	0.57	-4.02	2.8	0.19
NLSmutant	PRP8_HUMAN|Q6P2Q9	PRP8_HUMAN|Q6P2Q9	26|63|36	125	41.67	3	36|32|15	0	0	0	0	0	-58.92	1.51	0.46
NLSmutant	PRPS1_HUMAN|P60891	PRPS1_HUMAN|P60891	9|1|3	13	4.33	3	0|0|0	0.67	1	0.67	1	0.67	2.33	43.33	0.12
NLSmutant	PRS4_HUMAN|P62191	PRS4_HUMAN|P62191	12|0|1	13	4.33	3	0|0|0	0.33	1	0.33	1	0.33	-0.18	43.33	0.23
NLSmutant	PRS8_HUMAN|P62195	PRS8_HUMAN|P62195	1|0|0	1	0.33	3	0|0|0	0	0	0	0	0	-0.18	3.33	0.46
NLSmutant	PSA1_HUMAN|P25786	PSA1_HUMAN|P25786	5|0|6	11	3.67	3	0|0|0	0.67	1	0.67	1	0.67	-0.18	36.67	0.09
NLSmutant	PSA2_HUMAN|P25787	PSA2_HUMAN|P25787	4|0|1	5	1.67	3	0|0|0	0.33	1	0.33	1	0.33	-0.18	16.67	0.3
NLSmutant	PSA3_HUMAN|P25788	PSA3_HUMAN|P25788	2|0|3	5	1.67	3	0|0|0	0.66	1	0.66	1	0.66	-0.18	16.67	0.17
NLSmutant	PSA4_HUMAN|P25789	PSA4_HUMAN|P25789	4|0|5	9	3	3	0|0|0	0.67	1	0.67	1	0.67	-0.18	30	0.11
NLSmutant	PSA5_HUMAN|P28066	PSA5_HUMAN|P28066	4|0|6	10	3.33	3	0|0|0	0.67	1	0.67	1	0.67	-0.18	33.33	0.1
NLSmutant	PSA6_HUMAN|P60900	PSA6_HUMAN|P60900	7|0|5	12	4	3	0|0|0	0.67	1	0.67	1	0.67	-0.18	40	0.09
NLSmutant	PSA7_HUMAN|O14818	PSA7_HUMAN|O14818	3|0|5	8	2.67	3	0|0|0	0.67	1	0.67	1	0.67	-0.18	26.67	0.13
NLSmutant	PSA7L_HUMAN|Q8TAA3	PSA7L_HUMAN|Q8TAA3	3|0|4	7	2.33	3	0|0|0	0.67	1	0.67	1	0.67	-0.18	23.33	0.13
NLSmutant	PSB3_HUMAN|P49720	PSB3_HUMAN|P49720	2|0|2	4	1.33	3	0|0|0	0.66	0.99	0.66	0.99	0.66	-0.18	13.33	0.17
NLSmutant	PSB5_HUMAN|P28074	PSB5_HUMAN|P28074	2|0|2	4	1.33	3	0|0|0	0.66	0.99	0.66	0.99	0.66	-0.18	13.33	0.17
NLSmutant	PSB6_HUMAN|P28072	PSB6_HUMAN|P28072	3|0|1	4	1.33	3	0|3|0	0.26	0.77	0.26	0.77	0.26	-2.77	1.33	0.42
NLSmutant	PSB7_HUMAN|Q99436	PSB7_HUMAN|Q99436	1|0|4	5	1.67	3	0|0|0	0.33	1	0.33	1	0.33	-0.18	16.67	0.3
NLSmutant	PSD12_HUMAN|O00232	PSD12_HUMAN|O00232	1|0|0	1	0.33	3	0|0|0	0	0	0	0	0	-0.18	3.33	0.46
NLSmutant	PSD13_HUMAN|Q9UNM6	PSD13_HUMAN|Q9UNM6	2|0|1	3	1	3	0|0|0	0.33	0.99	0.33	0.99	0.33	-0.18	10	0.36
NLSmutant	PSDE_HUMAN|O00487	PSDE_HUMAN|O00487	4|0|1	5	1.67	3	0|0|0	0.33	1	0.33	1	0.33	-0.18	16.67	0.3
NLSmutant	PSMD1_HUMAN|Q99460	PSMD1_HUMAN|Q99460	3|0|8	11	3.67	3	0|0|0	0.67	1	0.67	1	0.67	-0.18	36.67	0.12
NLSmutant	PSMD2_HUMAN|Q13200	PSMD2_HUMAN|Q13200	4|0|12	16	5.33	3	0|0|0	0.67	1	0.67	1	0.67	-0.18	53.33	0.1
NLSmutant	PSMD3_HUMAN|O43242	PSMD3_HUMAN|O43242	23|2|27	52	17.33	3	0|0|0	1	1	1	1	1	4.36	173.33	0
NLSmutant	PSMD7_HUMAN|P51665	PSMD7_HUMAN|P51665	6|0|2	8	2.67	3	0|0|0	0.66	1	0.66	1	0.66	-0.18	26.67	0.15
NLSmutant	PSMD8_HUMAN|P48556	PSMD8_HUMAN|P48556	4|0|5	9	3	3	0|0|0	0.67	1	0.67	1	0.67	-0.18	30	0.11
NLSmutant	PSPC1_HUMAN|Q8WXF1	PSPC1_HUMAN|Q8WXF1	1|0|0	1	0.33	3	0|0|0	0	0	0	0	0	-0.18	3.33	0.46
NLSmutant	PTBP1_HUMAN|P26599	PTBP1_HUMAN|P26599	2|0|2	4	1.33	3	1|0|0	0.6	0.9	0.6	0.9	0.6	-0.99	4	0.19
NLSmutant	PTN13_HUMAN|Q12923	PTN13_HUMAN|Q12923	134|76|73	283	94.33	3	0|0|0	1	1	1	1	1	108.79	943.33	0
NLSmutant	PTN13_HUMAN|Q12923-3	PTN13_HUMAN|Q12923-3	1|0|0	1	0.33	3	0|0|0	0	0	0	0	0	-0.18	3.33	0.46
NLSmutant	PTN14_HUMAN|Q15678	PTN14_HUMAN|Q15678	8|0|5	13	4.33	3	0|0|0	0.67	1	0.67	1	0.67	-0.18	43.33	0.08
NLSmutant	PUF60_HUMAN|Q9UHX1	PUF60_HUMAN|Q9UHX1	13|8|18	39	13	3	18|12|26	0	0	0	0	0	-56.87	0.7	0.46
NLSmutant	PYR1_HUMAN|P27708	PYR1_HUMAN|P27708	158|84|202	444	148	3	0|1|10	1	1	1	1	1	10.65	40.36	0
NLSmutant	PYRG1_HUMAN|P17812	PYRG1_HUMAN|P17812	1|0|1	2	0.67	3	0|0|0	0	0	0	0	0	-0.18	6.67	0.46
NLSmutant	Q000X0|K22E_HUMANC	NA	6|2|3	11	3.67	3	1|4|4	0.05	0.15	0.05	0.15	0.05	-7.39	1.22	0.43
NLSmutant	Q000X0|TRYP_PIGC	NA	997|1280|985	3262	1087.33	3	1331|1291|802	0	0	0	0	0	#NAME?	0.95	0.46
NLSmutant	Q5CZ94_HUMAN|Q5CZ94	Q5CZ94_HUMAN|Q5CZ94	5|2|4	11	3.67	3	0|0|0	1	1	1	1	1	4.36	36.67	0
NLSmutant	Q86XN0_HUMAN|Q86XN0	Q86XN0_HUMAN|Q86XN0	1|0|0	1	0.33	3	0|0|0	0	0	0	0	0	-0.18	3.33	0.46
NLSmutant	Q9HB66_HUMAN|Q9HB66	Q9HB66_HUMAN|Q9HB66	1|1|1	3	1	3	0|0|0	0	0	0	0	0	2.33	10	0.46
NLSmutant	Q9NP29_HUMAN|Q9NP29	Q9NP29_HUMAN|Q9NP29	54|64|63	181	60.33	3	19|41|32	0	0	0	0	0	-34.02	1.97	0.46
NLSmutant	QCR2_HUMAN|P22695	QCR2_HUMAN|P22695	2|0|2	4	1.33	3	0|0|0	0.66	0.99	0.66	0.99	0.66	-0.18	13.33	0.17
NLSmutant	QCR8_HUMAN|O14949	QCR8_HUMAN|O14949	6|0|0	6	2	3	0|0|0	0.33	1	0.33	1	0.33	-0.18	20	0.27
NLSmutant	QCR9_HUMAN|Q9UDW1	QCR9_HUMAN|Q9UDW1	3|0|2	5	1.67	3	0|0|0	0.66	1	0.66	1	0.66	-0.18	16.67	0.17
NLSmutant	QPCTL_HUMAN|Q9NXS2	QPCTL_HUMAN|Q9NXS2	2|0|1	3	1	3	0|0|0	0.33	0.99	0.33	0.99	0.33	-0.18	10	0.36
NLSmutant	R13P3_HUMAN|Q6NVV1	R13P3_HUMAN|Q6NVV1	2|0|1	3	1	3	0|0|0	0.33	0.99	0.33	0.99	0.33	-0.18	10	0.36
NLSmutant	RA1L2_HUMAN|Q32P51	RA1L2_HUMAN|Q32P51	4|0|2	6	2	3	5|3|3	0	0	0	0	0	-14.68	0.55	0.45
NLSmutant	RA51C_HUMAN|O43502	RA51C_HUMAN|O43502	1|0|1	2	0.67	3	0|0|0	0	0	0	0	0	-0.18	6.67	0.46
NLSmutant	RACK1_HUMAN|P63244	NA	18|5|15	38	12.67	3	0|0|0	1	1	1	1	1	9.63	126.67	0
NLSmutant	RAD51_HUMAN|Q06609	RAD51_HUMAN|Q06609	1|0|2	3	1	3	0|0|0	0.33	0.99	0.33	0.99	0.33	-0.18	10	0.36
NLSmutant	RAE1L_HUMAN|P78406	RAE1L_HUMAN|P78406	31|19|30	80	26.67	3	0|0|0	1	1	1	1	1	31.08	266.67	0
NLSmutant	RALY_HUMAN|Q9UKM9	RALY_HUMAN|Q9UKM9	4|0|0	4	1.33	3	0|1|0	0.33	1	0.33	1	0.33	-0.99	4	0.33
NLSmutant	RALYL_HUMAN|Q86SE5	RALYL_HUMAN|Q86SE5	1|0|1	2	0.67	3	0|1|0	0	0	0	0	0	-0.99	2	0.46
NLSmutant	RAN_HUMAN|P62826	RAN_HUMAN|P62826	5|1|5	11	3.67	3	1|0|1	0.66	0.99	0.66	0.99	0.66	-0.61	5.5	0.17
NLSmutant	RANG_HUMAN|P43487	RANG_HUMAN|P43487	1|0|3	4	1.33	3	0|0|0	0.33	1	0.33	1	0.33	-0.18	13.33	0.33
NLSmutant	RBM14_HUMAN|Q96PK6	RBM14_HUMAN|Q96PK6	19|0|12	31	10.33	3	0|0|0	0.67	1	0.67	1	0.67	-0.18	103.33	0.04
NLSmutant	RBM39_HUMAN|Q14498	RBM39_HUMAN|Q14498	21|0|17	38	12.67	3	22|2|33	0	0	0	0	0	-81.64	0.67	0.46
NLSmutant	RBP2_HUMAN|P49792	RBP2_HUMAN|P49792	6|8|23	37	12.33	3	0|0|0	1	1	1	1	1	11.26	123.33	0
NLSmutant	RCBT1_HUMAN|Q8NDN9	RCBT1_HUMAN|Q8NDN9	4|0|6	10	3.33	3	0|0|0	0.67	1	0.67	1	0.67	-0.18	33.33	0.1
NLSmutant	RCC2_HUMAN|Q9P258	RCC2_HUMAN|Q9P258	15|0|4	19	6.33	3	0|0|0	0.67	1	0.67	1	0.67	-0.18	63.33	0.1
NLSmutant	RCD1_HUMAN|Q92600	RCD1_HUMAN|Q92600	1|1|3	5	1.67	3	0|0|0	0.33	1	0.33	1	0.33	2.33	16.67	0.33
NLSmutant	RCN2_HUMAN|Q14257	RCN2_HUMAN|Q14257	1|1|2	4	1.33	3	0|0|0	0.33	0.99	0.33	0.99	0.33	2.33	13.33	0.36
NLSmutant	RCOR1_HUMAN|Q9UKL0	RCOR1_HUMAN|Q9UKL0	3|0|5	8	2.67	3	0|0|0	0.67	1	0.67	1	0.67	-0.18	26.67	0.13
NLSmutant	RED_HUMAN|Q13123	RED_HUMAN|Q13123	5|0|18	23	7.67	3	1|5|2	0.38	1	0.38	1	0.38	-10.27	2.88	0.2
NLSmutant	RFC3_HUMAN|P40938	RFC3_HUMAN|P40938	4|0|3	7	2.33	3	0|0|0	0.67	1	0.67	1	0.67	-0.18	23.33	0.13
NLSmutant	RFC4_HUMAN|P35249	RFC4_HUMAN|P35249	3|0|1	4	1.33	3	0|0|0	0.33	1	0.33	1	0.33	-0.18	13.33	0.33
NLSmutant	RFC5_HUMAN|P40937	RFC5_HUMAN|P40937	5|0|1	6	2	3	0|0|0	0.33	1	0.33	1	0.33	-0.18	20	0.28
NLSmutant	RFOX1_HUMAN|Q9NWB1	RFOX1_HUMAN|Q9NWB1	3|0|0	3	1	3	0|0|0	0.33	1	0.33	1	0.33	-0.18	10	0.33
NLSmutant	RIF1_HUMAN|Q5UIP0	RIF1_HUMAN|Q5UIP0	2|1|0	3	1	3	0|0|0	0.33	0.99	0.33	0.99	0.33	-0.18	10	0.36
NLSmutant	RL11_HUMAN|P62913	RL11_HUMAN|P62913	4|0|5	9	3	3	0|1|0	0.67	1	0.67	1	0.67	-0.99	9	0.11
NLSmutant	RL12_HUMAN|P30050	RL12_HUMAN|P30050	7|1|5	13	4.33	3	0|3|1	0.62	0.97	0.62	0.97	0.62	-2.88	3.25	0.19
NLSmutant	RL13_HUMAN|P26373	RL13_HUMAN|P26373	5|12|6	23	7.67	3	3|8|2	0.19	0.58	0.19	0.58	0.19	-7.41	1.77	0.42
NLSmutant	RL14_HUMAN|P50914	RL14_HUMAN|P50914	3|2|2	7	2.33	3	0|0|0	0.99	1	0.99	1	0.99	4.36	23.33	0
NLSmutant	RL15_HUMAN|P61313	RL15_HUMAN|P61313	1|0|0	1	0.33	3	0|0|0	0	0	0	0	0	-0.18	3.33	0.46
NLSmutant	RL18_HUMAN|Q07020	RL18_HUMAN|Q07020	4|1|5	10	3.33	3	0|0|0	0.67	1	0.67	1	0.67	2.33	33.33	0.11
NLSmutant	RL18A_HUMAN|Q02543	RL18A_HUMAN|Q02543	1|0|2	3	1	3	0|0|0	0.33	0.99	0.33	0.99	0.33	-0.18	10	0.36
NLSmutant	RL21_HUMAN|P46778	RL21_HUMAN|P46778	1|1|0	2	0.67	3	0|0|0	0	0	0	0	0	-0.18	6.67	0.46
NLSmutant	RL22_HUMAN|P35268	RL22_HUMAN|P35268	2|1|3	6	2	3	1|1|2	0.21	0.46	0.21	0.46	0.21	-3.01	1.5	0.42
NLSmutant	RL23_HUMAN|P62829	RL23_HUMAN|P62829	14|13|15	42	14	3	4|6|12	0	0.01	0	0.01	0	-7.23	1.91	0.44
NLSmutant	RL24_HUMAN|P83731	RL24_HUMAN|P83731	3|4|0	7	2.33	3	3|3|1	0.04	0.1	0.04	0.1	0.04	-8.9	1	0.44
NLSmutant	RL27_HUMAN|P61353	RL27_HUMAN|P61353	5|3|5	13	4.33	3	1|1|3	0.6	0.79	0.6	0.79	0.6	-1.28	2.6	0.19
NLSmutant	RL27A_HUMAN|P46776	RL27A_HUMAN|P46776	1|0|1	2	0.67	3	1|0|0	0	0	0	0	0	-0.99	2	0.46
NLSmutant	RL30_HUMAN|P62888	RL30_HUMAN|P62888	6|2|6	14	4.67	3	0|0|1	0.97	1	0.97	1	0.97	2.21	14	0
NLSmutant	RL31_HUMAN|P62899	RL31_HUMAN|P62899	3|1|4	8	2.67	3	0|2|1	0.54	0.9	0.54	0.9	0.54	-1.81	2.67	0.19
NLSmutant	RL34_HUMAN|P49207	RL34_HUMAN|P49207	2|1|4	7	2.33	3	0|1|0	0.63	1	0.63	1	0.63	0.42	7	0.18
NLSmutant	RL35A_HUMAN|P18077	RL35A_HUMAN|P18077	1|1|2	4	1.33	3	0|0|3	0.18	0.54	0.18	0.54	0.18	-1.37	1.33	0.42
NLSmutant	RL36A_HUMAN|P83881	RL36A_HUMAN|P83881	1|3|4	8	2.67	3	0|4|3	0.05	0.12	0.05	0.12	0.05	-6.48	1.14	0.43
NLSmutant	RL37A_HUMAN|P61513	RL37A_HUMAN|P61513	5|6|3	14	4.67	3	2|2|2	0.49	0.82	0.49	0.82	0.49	-2.43	2.33	0.19
NLSmutant	RL38_HUMAN|P63173	RL38_HUMAN|P63173	9|4|8	21	7	3	0|1|6	0.64	0.9	0.64	0.9	0.64	-1.59	3	0.18
NLSmutant	RL4_HUMAN|P36578	RL4_HUMAN|P36578	2|1|2	5	1.67	3	2|1|0	0.27	0.41	0.27	0.41	0.27	-1.81	1.67	0.42
NLSmutant	RL40_HUMAN|P62987	RL40_HUMAN|P62987	21|16|24	61	20.33	3	29|16|8	0	0	0	0	0	-38.04	1.15	0.46
NLSmutant	RL5_HUMAN|P46777	RL5_HUMAN|P46777	2|0|1	3	1	3	0|0|0	0.33	0.99	0.33	0.99	0.33	-0.18	10	0.36
NLSmutant	RL7_HUMAN|P18124	RL7_HUMAN|P18124	6|1|2	9	3	3	1|1|2	0.38	0.97	0.38	0.97	0.38	-3.01	2.25	0.2
NLSmutant	RL8_HUMAN|P62917	RL8_HUMAN|P62917	4|6|3	13	4.33	3	0|3|0	0.86	0.95	0.86	0.95	0.86	1.19	4.33	0.01
NLSmutant	RL9_HUMAN|P32969	RL9_HUMAN|P32969	3|0|0	3	1	3	0|0|0	0.33	1	0.33	1	0.33	-0.18	10	0.33
NLSmutant	RLA0_HUMAN|P05388	RLA0_HUMAN|P05388	2|0|0	2	0.67	3	0|0|0	0.33	0.99	0.33	0.99	0.33	-0.18	6.67	0.36
NLSmutant	RLA0L_HUMAN|Q8NHW5	RLA0L_HUMAN|Q8NHW5	6|2|4	12	4	3	2|2|1	0.5	0.93	0.5	0.93	0.5	-2.7	2.4	0.19
NLSmutant	RLA2_HUMAN|P05387	RLA2_HUMAN|P05387	6|5|5	16	5.33	3	0|3|6	0.09	0.16	0.09	0.16	0.09	-2.75	1.78	0.43
NLSmutant	RM14_HUMAN|Q6P1L8	RM14_HUMAN|Q6P1L8	4|4|6	14	4.67	3	3|3|8	0	0	0	0	0	-10.25	1	0.45
NLSmutant	RM30_HUMAN|Q8TCC3	RM30_HUMAN|Q8TCC3	1|0|0	1	0.33	3	0|0|2	0	0	0	0	0	-2.35	0.5	0.46
NLSmutant	RM41_HUMAN|Q8IXM3	RM41_HUMAN|Q8IXM3	1|0|2	3	1	3	0|0|0	0.33	0.99	0.33	0.99	0.33	-0.18	10	0.36
NLSmutant	RM43_HUMAN|Q8N983	RM43_HUMAN|Q8N983	1|1|1	3	1	3	0|0|0	0	0	0	0	0	2.33	10	0.46
NLSmutant	RM49_HUMAN|Q13405	RM49_HUMAN|Q13405	1|0|1	2	0.67	3	0|0|0	0	0	0	0	0	-0.18	6.67	0.46
NLSmutant	RO52_HUMAN|P19474	RO52_HUMAN|P19474	10|2|3	15	5	3	126|114|168	0	0	0	0	0	-595.61	0.04	0.46
NLSmutant	ROA0_HUMAN|Q13151	ROA0_HUMAN|Q13151	1|0|1	2	0.67	3	0|0|0	0	0	0	0	0	-0.18	6.67	0.46
NLSmutant	ROA1_HUMAN|P09651	ROA1_HUMAN|P09651	1|0|0	1	0.33	3	0|2|1	0	0	0	0	0	-3.21	0.33	0.46
NLSmutant	ROA2_HUMAN|P22626	ROA2_HUMAN|P22626	7|0|5	12	4	3	7|9|8	0	0	0	0	0	-33.75	0.5	0.46
NLSmutant	ROA3_HUMAN|P51991	ROA3_HUMAN|P51991	2|0|1	3	1	3	0|1|0	0.3	0.9	0.3	0.9	0.3	-0.99	3	0.41
NLSmutant	ROAA_HUMAN|Q99729	ROAA_HUMAN|Q99729	1|0|1	2	0.67	3	0|1|2	0	0	0	0	0	-3.21	0.67	0.46
NLSmutant	ROAA_HUMAN|Q99729-2	ROAA_HUMAN|Q99729-2	1|0|1	2	0.67	3	0|1|1	0	0	0	0	0	-2.22	1	0.46
NLSmutant	ROMO1_HUMAN|P60602	ROMO1_HUMAN|P60602	1|0|2	3	1	3	0|0|0	0.33	0.99	0.33	0.99	0.33	-0.18	10	0.36
NLSmutant	RP9_HUMAN|Q8TA86	RP9_HUMAN|Q8TA86	2|10|2	14	4.67	3	4|3|1	0.33	0.99	0.33	0.99	0.33	-6.26	1.75	0.41
NLSmutant	RPAB3_HUMAN|P52434	RPAB3_HUMAN|P52434	1|0|0	1	0.33	3	0|0|0	0	0	0	0	0	-0.18	3.33	0.46
NLSmutant	RPAB5_HUMAN|P62875	RPAB5_HUMAN|P62875	1|0|0	1	0.33	3	0|0|0	0	0	0	0	0	-0.18	3.33	0.46
NLSmutant	RPB11_HUMAN|P52435	RPB11_HUMAN|P52435	1|0|1	2	0.67	3	0|0|0	0	0	0	0	0	-0.18	6.67	0.46
NLSmutant	RPB3_HUMAN|P19387	RPB3_HUMAN|P19387	1|0|0	1	0.33	3	0|0|0	0	0	0	0	0	-0.18	3.33	0.46
NLSmutant	RPN1_HUMAN|P04843	RPN1_HUMAN|P04843	6|0|2	8	2.67	3	0|0|0	0.66	1	0.66	1	0.66	-0.18	26.67	0.15
NLSmutant	RPN2_HUMAN|P04844	RPN2_HUMAN|P04844	11|3|11	25	8.33	3	0|0|1	1	1	1	1	1	4.41	25	0
NLSmutant	RS10_HUMAN|P46783	RS10_HUMAN|P46783	2|1|2	5	1.67	3	0|0|0	0.66	0.99	0.66	0.99	0.66	2.33	16.67	0.17
NLSmutant	RS11_HUMAN|P62280	RS11_HUMAN|P62280	6|1|7	14	4.67	3	6|1|0	0.45	0.75	0.45	0.75	0.45	-6.09	2	0.2
NLSmutant	RS12_HUMAN|P25398	RS12_HUMAN|P25398	6|4|6	16	5.33	3	0|1|5	0.62	0.75	0.62	0.75	0.62	-0.66	2.67	0.19
NLSmutant	RS13_HUMAN|P62277	RS13_HUMAN|P62277	6|2|8	16	5.33	3	1|5|0	0.55	0.91	0.55	0.91	0.55	-3.36	2.67	0.19
NLSmutant	RS14_HUMAN|P62263	RS14_HUMAN|P62263	6|1|6	13	4.33	3	2|2|2	0.55	0.82	0.55	0.82	0.55	-5.31	2.17	0.19
NLSmutant	RS15_HUMAN|P62841	RS15_HUMAN|P62841	1|0|0	1	0.33	3	0|0|0	0	0	0	0	0	-0.18	3.33	0.46
NLSmutant	RS15A_HUMAN|P62244	RS15A_HUMAN|P62244	3|2|4	9	3	3	1|1|1	0.68	0.9	0.68	0.9	0.68	-0.36	3	0.02
NLSmutant	RS16_HUMAN|P62249	RS16_HUMAN|P62249	11|4|13	28	9.33	3	0|5|1	0.76	0.98	0.76	0.98	0.76	-0.66	4.67	0.01
NLSmutant	RS17_HUMAN|P08708	RS17_HUMAN|P08708	7|1|4	12	4	3	1|0|1	0.65	1	0.65	1	0.65	-0.61	6	0.18
NLSmutant	RS18_HUMAN|P62269	RS18_HUMAN|P62269	4|5|12	21	7	3	0|2|0	0.97	1	0.97	1	0.97	2.66	10.5	0
NLSmutant	RS19_HUMAN|P39019	RS19_HUMAN|P39019	5|2|7	14	4.67	3	0|4|3	0.36	0.77	0.36	0.77	0.36	-4.9	2	0.2
NLSmutant	RS2_HUMAN|P15880	RS2_HUMAN|P15880	11|2|8	21	7	3	0|0|0	1	1	1	1	1	4.36	70	0
NLSmutant	RS20_HUMAN|P60866	RS20_HUMAN|P60866	5|1|9	15	5	3	1|1|1	0.65	1	0.65	1	0.65	-1.81	5	0.18
NLSmutant	RS21_HUMAN|P63220	RS21_HUMAN|P63220	1|0|1	2	0.67	3	0|0|0	0	0	0	0	0	-0.18	6.67	0.46
NLSmutant	RS23_HUMAN|P62266	RS23_HUMAN|P62266	9|7|6	22	7.33	3	12|5|7	0	0	0	0	0	-19.2	0.92	0.45
NLSmutant	RS24_HUMAN|P62847	RS24_HUMAN|P62847	1|1|2	4	1.33	3	0|0|0	0.33	0.99	0.33	0.99	0.33	2.33	13.33	0.36
NLSmutant	RS25_HUMAN|P62851	RS25_HUMAN|P62851	5|0|5	10	3.33	3	0|2|1	0.64	0.96	0.64	0.96	0.64	-3.21	3.33	0.18
NLSmutant	RS26_HUMAN|P62854	RS26_HUMAN|P62854	2|0|1	3	1	3	0|0|1	0.3	0.9	0.3	0.9	0.3	-0.99	3	0.41
NLSmutant	RS26L_HUMAN|Q5JNZ5	RS26L_HUMAN|Q5JNZ5	1|0|1	2	0.67	3	0|1|0	0	0	0	0	0	-0.99	2	0.46
NLSmutant	RS27_HUMAN|P42677	RS27_HUMAN|P42677	5|0|3	8	2.67	3	0|0|1	0.66	1	0.66	1	0.66	-0.99	8	0.14
NLSmutant	RS27L_HUMAN|Q71UM5	RS27L_HUMAN|Q71UM5	7|3|4	14	4.67	3	2|1|2	0.57	0.98	0.57	0.98	0.57	-1.28	2.8	0.19
NLSmutant	RS28_HUMAN|P62857	RS28_HUMAN|P62857	2|1|2	5	1.67	3	0|0|1	0.6	0.9	0.6	0.9	0.6	0.42	5	0.19
NLSmutant	RS29_HUMAN|P62273	RS29_HUMAN|P62273	1|0|1	2	0.67	3	0|0|0	0	0	0	0	0	-0.18	6.67	0.46
NLSmutant	RS3_HUMAN|P23396	RS3_HUMAN|P23396	10|6|11	27	9	3	1|1|0	1	1	1	1	1	5.95	13.5	0
NLSmutant	RS30_HUMAN|P62861	RS30_HUMAN|P62861	1|0|1	2	0.67	3	0|1|1	0	0	0	0	0	-2.22	1	0.46
NLSmutant	RS3A_HUMAN|P61247	RS3A_HUMAN|P61247	7|1|1	9	3	3	2|0|1	0.33	1	0.33	1	0.33	-1.81	3	0.36
NLSmutant	RS4X_HUMAN|P62701	RS4X_HUMAN|P62701	18|5|12	35	11.67	3	4|1|2	0.77	1	0.77	1	0.77	-0.84	5	0.01
NLSmutant	RS5_HUMAN|P46782	RS5_HUMAN|P46782	3|0|2	5	1.67	3	0|0|0	0.66	1	0.66	1	0.66	-0.18	16.67	0.17
NLSmutant	RS6_HUMAN|P62753	RS6_HUMAN|P62753	2|10|3	15	5	3	0|5|2	0.33	0.95	0.33	0.95	0.33	-4.73	2.14	0.36
NLSmutant	RS7_HUMAN|P62081	RS7_HUMAN|P62081	3|0|2	5	1.67	3	0|0|0	0.66	1	0.66	1	0.66	-0.18	16.67	0.17
NLSmutant	RS8_HUMAN|P62241	RS8_HUMAN|P62241	2|0|5	7	2.33	3	0|0|0	0.66	1	0.66	1	0.66	-0.18	23.33	0.16
NLSmutant	RS9_HUMAN|P46781	RS9_HUMAN|P46781	7|2|5	14	4.67	3	0|0|0	1	1	1	1	1	4.36	46.67	0
NLSmutant	RSMB_HUMAN|P14678	RSMB_HUMAN|P14678	1|3|5	9	3	3	0|1|0	0.66	1	0.66	1	0.66	0.42	9	0.14
NLSmutant	RSSA_HUMAN|P08865	RSSA_HUMAN|P08865	6|0|4	10	3.33	3	3|1|3	0.24	0.61	0.24	0.61	0.24	-8.9	1.43	0.42
NLSmutant	RT12_HUMAN|O15235	RT12_HUMAN|O15235	6|4|3	13	4.33	3	4|3|5	0	0.01	0	0.01	0	-9.47	1.08	0.44
NLSmutant	RT16_HUMAN|Q9Y3D3	RT16_HUMAN|Q9Y3D3	1|0|0	1	0.33	3	0|0|0	0	0	0	0	0	-0.18	3.33	0.46
NLSmutant	RT17_HUMAN|Q9Y2R5	RT17_HUMAN|Q9Y2R5	1|0|1	2	0.67	3	0|0|0	0	0	0	0	0	-0.18	6.67	0.46
NLSmutant	RT21_HUMAN|P82921	RT21_HUMAN|P82921	1|0|1	2	0.67	3	0|0|0	0	0	0	0	0	-0.18	6.67	0.46
NLSmutant	RT24_HUMAN|Q96EL2	RT24_HUMAN|Q96EL2	1|0|1	2	0.67	3	0|0|0	0	0	0	0	0	-0.18	6.67	0.46
NLSmutant	RT28_HUMAN|Q9Y2Q9	RT28_HUMAN|Q9Y2Q9	3|0|1	4	1.33	3	0|0|0	0.33	1	0.33	1	0.33	-0.18	13.33	0.33
NLSmutant	RT36_HUMAN|P82909	RT36_HUMAN|P82909	4|8|6	18	6	3	0|0|0	1	1	1	1	1	7.95	60	0
NLSmutant	RTCB_HUMAN|Q9Y3I0	RTCB_HUMAN|Q9Y3I0	1|0|0	1	0.33	3	0|0|0	0	0	0	0	0	-0.18	3.33	0.46
NLSmutant	RU17_HUMAN|P08621	RU17_HUMAN|P08621	2|0|1	3	1	3	0|8|0	0	0	0	0	0	-9.64	0.38	0.46
NLSmutant	RU2A_HUMAN|P09661	RU2A_HUMAN|P09661	3|0|5	8	2.67	3	1|0|0	0.66	1	0.66	1	0.66	-0.99	8	0.14
NLSmutant	RUVB1_HUMAN|Q9Y265	RUVB1_HUMAN|Q9Y265	21|3|27	51	17	3	3|0|0	0.92	1	0.92	1	0.92	1.19	17	0
NLSmutant	RUVB2_HUMAN|Q9Y230	RUVB2_HUMAN|Q9Y230	15|0|17	32	10.67	3	2|0|0	0.67	1	0.67	1	0.67	-2.35	16	0.07
NLSmutant	RUXE_HUMAN|P62304	RUXE_HUMAN|P62304	2|3|2	7	2.33	3	2|2|4	0	0.01	0	0.01	0	-6.26	0.88	0.44
NLSmutant	RUXF_HUMAN|P62306	RUXF_HUMAN|P62306	1|3|1	5	1.67	3	1|3|2	0.03	0.08	0.03	0.08	0.03	-5.31	0.83	0.44
NLSmutant	RUXGL_HUMAN|A8MWD9	RUXGL_HUMAN|A8MWD9	3|0|3	6	2	3	0|1|2	0.48	0.72	0.48	0.72	0.48	-3.21	2	0.19
NLSmutant	S10A7_HUMAN|P31151	S10A7_HUMAN|P31151	6|3|4	13	4.33	3	8|2|4	0	0	0	0	0	-11.79	0.93	0.45
NLSmutant	S10A8_HUMAN|P05109	S10A8_HUMAN|P05109	13|8|8	29	9.67	3	24|9|10	0	0	0	0	0	-39.28	0.67	0.46
NLSmutant	S10A9_HUMAN|P06702	S10A9_HUMAN|P06702	4|0|2	6	2	3	10|0|4	0	0	0	0	0	-18.42	0.43	0.46
NLSmutant	S10AB_HUMAN|P31949	S10AB_HUMAN|P31949	1|0|1	2	0.67	3	1|1|1	0	0	0	0	0	-3.21	0.67	0.46
NLSmutant	S2533_HUMAN|Q9BSK2	S2533_HUMAN|Q9BSK2	2|0|1	3	1	3	0|0|0	0.33	0.99	0.33	0.99	0.33	-0.18	10	0.36
NLSmutant	S27A4_HUMAN|Q6P1M0	S27A4_HUMAN|Q6P1M0	2|0|1	3	1	3	0|0|0	0.33	0.99	0.33	0.99	0.33	-0.18	10	0.36
NLSmutant	S61A1_HUMAN|P61619	S61A1_HUMAN|P61619	5|0|3	8	2.67	3	0|0|0	0.67	1	0.67	1	0.67	-0.18	26.67	0.13
NLSmutant	SAM50_HUMAN|Q9Y512	SAM50_HUMAN|Q9Y512	1|0|4	5	1.67	3	0|0|0	0.33	1	0.33	1	0.33	-0.18	16.67	0.3
NLSmutant	SAMH1_HUMAN|Q9Y3Z3	SAMH1_HUMAN|Q9Y3Z3	1|0|1	2	0.67	3	0|0|0	0	0	0	0	0	-0.18	6.67	0.46
NLSmutant	SAP18_HUMAN|O00422	SAP18_HUMAN|O00422	2|2|1	5	1.67	3	0|0|0	0.66	0.99	0.66	0.99	0.66	2.33	16.67	0.17
NLSmutant	SC11A_HUMAN|P67812	SC11A_HUMAN|P67812	1|0|0	1	0.33	3	0|0|0	0	0	0	0	0	-0.18	3.33	0.46
NLSmutant	SC16A_HUMAN|O15027	SC16A_HUMAN|O15027	1|0|10	11	3.67	3	0|0|0	0.33	1	0.33	1	0.33	-0.18	36.67	0.24
NLSmutant	SC61B_HUMAN|P60468	SC61B_HUMAN|P60468	3|1|3	7	2.33	3	1|0|1	0.59	0.88	0.59	0.88	0.59	-0.61	3.5	0.19
NLSmutant	SCO2_HUMAN|O43819	SCO2_HUMAN|O43819	2|1|4	7	2.33	3	0|0|0	0.66	1	0.66	1	0.66	2.33	23.33	0.16
NLSmutant	SDF2L_HUMAN|Q9HCN8	SDF2L_HUMAN|Q9HCN8	1|1|2	4	1.33	3	0|3|3	0	0	0	0	0	-5.21	0.67	0.46
NLSmutant	SEC13_HUMAN|P55735	SEC13_HUMAN|P55735	8|0|2	10	3.33	3	0|0|0	0.66	1	0.66	1	0.66	-0.18	33.33	0.15
NLSmutant	SEP15_HUMAN|O60613	SEP15_HUMAN|O60613	1|2|4	7	2.33	3	0|0|0	0.66	1	0.66	1	0.66	2.33	23.33	0.16
NLSmutant	SERA_HUMAN|O43175	SERA_HUMAN|O43175	15|1|14	30	10	3	0|0|2	0.67	1	0.67	1	0.67	-0.31	15	0.09
NLSmutant	SERPH_HUMAN|P50454	SERPH_HUMAN|P50454	8|0|0	8	2.67	3	0|0|0	0.33	1	0.33	1	0.33	-0.18	26.67	0.25
NLSmutant	SF3A1_HUMAN|Q15459	SF3A1_HUMAN|Q15459	1|0|1	2	0.67	3	0|0|0	0	0	0	0	0	-0.18	6.67	0.46
NLSmutant	SF3A3_HUMAN|Q12874	SF3A3_HUMAN|Q12874	5|1|4	10	3.33	3	2|1|0	0.62	0.96	0.62	0.96	0.62	-1.81	3.33	0.19
NLSmutant	SF3B1_HUMAN|O75533	SF3B1_HUMAN|O75533	1|1|2	4	1.33	3	0|0|0	0.33	0.99	0.33	0.99	0.33	2.33	13.33	0.36
NLSmutant	SF3B2_HUMAN|Q13435	SF3B2_HUMAN|Q13435	1|1|1	3	1	3	6|2|0	0	0	0	0	0	-7.6	0.38	0.46
NLSmutant	SF3B3_HUMAN|Q15393	SF3B3_HUMAN|Q15393	6|4|9	19	6.33	3	11|3|4	0	0	0	0	0	-14.77	1.06	0.45
NLSmutant	SF3B6_HUMAN|Q9Y3B4	SF3B6_HUMAN|Q9Y3B4	6|3|6	15	5	3	1|1|7	0.12	0.18	0.12	0.18	0.12	-5.37	1.67	0.43
NLSmutant	SFPQ_HUMAN|P23246	SFPQ_HUMAN|P23246	3|0|0	3	1	3	0|0|0	0.33	1	0.33	1	0.33	-0.18	10	0.33
NLSmutant	SFXN1_HUMAN|Q9H9B4	SFXN1_HUMAN|Q9H9B4	6|3|5	14	4.67	3	0|0|0	1	1	1	1	1	6.2	46.67	0
NLSmutant	SH321_HUMAN|A4FU49	SH321_HUMAN|A4FU49	1|1|1	3	1	3	0|0|0	0	0	0	0	0	2.33	10	0.46
NLSmutant	SI1L1_HUMAN|O43166	SI1L1_HUMAN|O43166	7|2|21	30	10	3	0|0|0	1	1	1	1	1	4.36	100	0
NLSmutant	SI1L2_HUMAN|Q9P2F8	SI1L2_HUMAN|Q9P2F8	4|0|12	16	5.33	3	0|0|0	0.67	1	0.67	1	0.67	-0.18	53.33	0.1
NLSmutant	SIN1_HUMAN|Q9BPZ7	SIN1_HUMAN|Q9BPZ7	1|0|0	1	0.33	3	0|0|0	0	0	0	0	0	-0.18	3.33	0.46
NLSmutant	SIR5_HUMAN|Q9NXA8	SIR5_HUMAN|Q9NXA8	1|0|1	2	0.67	3	0|0|0	0	0	0	0	0	-0.18	6.67	0.46
NLSmutant	SKAP_HUMAN|Q9Y448	SKAP_HUMAN|Q9Y448	1|0|1	2	0.67	3	0|0|0	0	0	0	0	0	-0.18	6.67	0.46
NLSmutant	SKP1_HUMAN|P63208	SKP1_HUMAN|P63208	7|9|13	29	9.67	3	0|0|2	1	1	1	1	1	4.82	14.5	0
NLSmutant	SLIRP_HUMAN|Q9GZT3	SLIRP_HUMAN|Q9GZT3	2|0|1	3	1	3	0|0|0	0.33	0.99	0.33	0.99	0.33	-0.18	10	0.36
NLSmutant	SMCA1_HUMAN|P28370	SMCA1_HUMAN|P28370	1|1|7	9	3	3	0|0|0	0.33	1	0.33	1	0.33	2.33	30	0.26
NLSmutant	SMD1_HUMAN|P62314	SMD1_HUMAN|P62314	3|3|3	9	3	3	2|2|4	0.01	0.01	0.01	0.01	0.01	-4.78	1.12	0.44
NLSmutant	SMD2_HUMAN|P62316	SMD2_HUMAN|P62316	10|11|9	30	10	3	7|7|9	0	0	0	0	0	-13.71	1.3	0.45
NLSmutant	SMD3_HUMAN|P62318	SMD3_HUMAN|P62318	6|4|2	12	4	3	2|3|3	0.13	0.35	0.13	0.35	0.13	-6.26	1.5	0.43
NLSmutant	SMI20_HUMAN|Q8N5G0	SMI20_HUMAN|Q8N5G0	1|0|0	1	0.33	3	0|0|0	0	0	0	0	0	-0.18	3.33	0.46
NLSmutant	SMIM4_HUMAN|Q8WVI0	SMIM4_HUMAN|Q8WVI0	1|0|0	1	0.33	3	0|0|0	0	0	0	0	0	-0.18	3.33	0.46
NLSmutant	SMN_HUMAN|Q16637	SMN_HUMAN|Q16637	1|0|1	2	0.67	3	0|0|0	0	0	0	0	0	-0.18	6.67	0.46
NLSmutant	SMU1_HUMAN|Q2TAY7	SMU1_HUMAN|Q2TAY7	1|0|13	14	4.67	3	3|0|0	0.33	1	0.33	1	0.33	-2.77	4.67	0.36
NLSmutant	SNR40_HUMAN|Q96DI7	SNR40_HUMAN|Q96DI7	5|0|1	6	2	3	2|2|1	0.26	0.79	0.26	0.79	0.26	-6.13	1.2	0.42
NLSmutant	SNTB2_HUMAN|Q13425	SNTB2_HUMAN|Q13425	2|0|2	4	1.33	3	0|0|0	0.66	0.99	0.66	0.99	0.66	-0.18	13.33	0.17
NLSmutant	SOGA1_HUMAN|O94964	SOGA1_HUMAN|O94964	4|0|1	5	1.67	3	0|0|0	0.33	1	0.33	1	0.33	-0.18	16.67	0.3
NLSmutant	SOMA_HUMAN|P01241	SOMA_HUMAN|P01241	4|6|2	12	4	3	8|0|3	0.01	0.03	0.01	0.03	0.01	-9.44	1.09	0.44
NLSmutant	SPB12_HUMAN|Q96P63	SPB12_HUMAN|Q96P63	1|3|3	7	2.33	3	4|4|1	0	0	0	0	0	-9.22	0.78	0.46
NLSmutant	SPEE_HUMAN|P19623	SPEE_HUMAN|P19623	1|0|1	2	0.67	3	0|0|0	0	0	0	0	0	-0.18	6.67	0.46
NLSmutant	SPRY3_HUMAN|Q8NCJ5	SPRY3_HUMAN|Q8NCJ5	13|1|27	41	13.67	3	0|0|0	0.67	1	0.67	1	0.67	2.33	136.67	0.04
NLSmutant	SPT4H_HUMAN|P63272	SPT4H_HUMAN|P63272	1|0|0	1	0.33	3	0|0|0	0	0	0	0	0	-0.18	3.33	0.46
NLSmutant	SRP14_HUMAN|P37108	SRP14_HUMAN|P37108	2|0|2	4	1.33	3	1|0|1	0.46	0.68	0.46	0.68	0.46	-2.22	2	0.19
NLSmutant	SRSF3_HUMAN|P84103	SRSF3_HUMAN|P84103	1|4|2	7	2.33	3	0|0|0	0.66	1	0.66	1	0.66	2.33	23.33	0.16
NLSmutant	SRSF7_HUMAN|Q16629	SRSF7_HUMAN|Q16629	1|2|2	5	1.67	3	1|1|2	0.12	0.18	0.12	0.18	0.12	-3.01	1.25	0.43
NLSmutant	SRSF9_HUMAN|Q13242	SRSF9_HUMAN|Q13242	2|1|0	3	1	3	0|0|0	0.33	0.99	0.33	0.99	0.33	-0.18	10	0.36
NLSmutant	SSBP_HUMAN|Q04837	SSBP_HUMAN|Q04837	17|14|27	58	19.33	3	1|3|2	1	1	1	1	1	10.68	9.67	0
NLSmutant	SSRA_HUMAN|P43307	SSRA_HUMAN|P43307	4|0|3	7	2.33	3	0|0|0	0.67	1	0.67	1	0.67	-0.18	23.33	0.13
NLSmutant	SSRD_HUMAN|P51571	SSRD_HUMAN|P51571	7|6|8	21	7	3	0|0|1	1	1	1	1	1	12.49	21	0
NLSmutant	STAU1_HUMAN|O95793	STAU1_HUMAN|O95793	1|0|1	2	0.67	3	0|0|0	0	0	0	0	0	-0.18	6.67	0.46
NLSmutant	STK3_HUMAN|Q13188	STK3_HUMAN|Q13188	5|0|1	6	2	3	0|0|0	0.33	1	0.33	1	0.33	-0.18	20	0.28
NLSmutant	STK4_HUMAN|Q13043	STK4_HUMAN|Q13043	3|0|0	3	1	3	0|0|0	0.33	1	0.33	1	0.33	-0.18	10	0.33
NLSmutant	STOM_HUMAN|P27105	STOM_HUMAN|P27105	2|4|1	7	2.33	3	0|0|0	0.66	1	0.66	1	0.66	2.33	23.33	0.16
NLSmutant	STRAP_HUMAN|Q9Y3F4	STRAP_HUMAN|Q9Y3F4	5|0|2	7	2.33	3	0|0|0	0.66	1	0.66	1	0.66	-0.18	23.33	0.16
NLSmutant	STXB4_HUMAN|Q6ZWJ1	STXB4_HUMAN|Q6ZWJ1	6|4|2	12	4	3	0|0|0	1	1	1	1	1	4.36	40	0
NLSmutant	SUCA_HUMAN|P53597	SUCA_HUMAN|P53597	3|1|1	5	1.67	3	3|1|1	0.07	0.22	0.07	0.22	0.07	-4.21	1	0.43
NLSmutant	SYDC_HUMAN|P14868	SYDC_HUMAN|P14868	3|1|4	8	2.67	3	0|0|0	0.67	1	0.67	1	0.67	2.33	26.67	0.13
NLSmutant	SYFA_HUMAN|Q9Y285	SYFA_HUMAN|Q9Y285	3|0|6	9	3	3	0|0|0	0.67	1	0.67	1	0.67	-0.18	30	0.12
NLSmutant	SYLC_HUMAN|Q9P2J5	SYLC_HUMAN|Q9P2J5	1|0|0	1	0.33	3	0|0|0	0	0	0	0	0	-0.18	3.33	0.46
NLSmutant	SYMC_HUMAN|P56192	SYMC_HUMAN|P56192	4|0|4	8	2.67	3	0|0|0	0.67	1	0.67	1	0.67	-0.18	26.67	0.11
NLSmutant	SYRC_HUMAN|P54136	SYRC_HUMAN|P54136	4|0|1	5	1.67	3	0|0|0	0.33	1	0.33	1	0.33	-0.18	16.67	0.3
NLSmutant	SYRM_HUMAN|Q5T160	SYRM_HUMAN|Q5T160	4|0|3	7	2.33	3	0|0|0	0.67	1	0.67	1	0.67	-0.18	23.33	0.13
NLSmutant	SYTM_HUMAN|Q9BW92	SYTM_HUMAN|Q9BW92	4|0|1	5	1.67	3	0|0|0	0.33	1	0.33	1	0.33	-0.18	16.67	0.3
NLSmutant	T10B_HUMAN|Q9Y5J6	T10B_HUMAN|Q9Y5J6	1|0|13	14	4.67	3	0|0|0	0.33	1	0.33	1	0.33	-0.18	46.67	0.23
NLSmutant	TANK_HUMAN|Q92844	TANK_HUMAN|Q92844	2|25|6	33	11	3	0|0|0	1	1	1	1	1	4.36	110	0
NLSmutant	TBA1A_HUMAN|Q71U36	TBA1A_HUMAN|Q71U36	139|40|124	303	101	3	25|4|9	0.77	1	0.77	1	0.77	-0.83	7.97	0.01
NLSmutant	TBA1B_HUMAN|P68363	TBA1B_HUMAN|P68363	24|4|24	52	17.33	3	3|0|2	0.84	1	0.84	1	0.84	0.06	10.4	0.01
NLSmutant	TBA4B_HUMAN|Q9H853	TBA4B_HUMAN|Q9H853	13|0|8	21	7	3	0|0|0	0.67	1	0.67	1	0.67	-0.18	70	0.06
NLSmutant	TBB1_HUMAN|Q9H4B7	TBB1_HUMAN|Q9H4B7	44|14|43	101	33.67	3	3|0|1	1	1	1	1	1	8.5	25.25	0
NLSmutant	TBB2A_HUMAN|Q13885	TBB2A_HUMAN|Q13885	117|34|129	280	93.33	3	25|3|9	0.68	1	0.68	1	0.68	-3.37	7.57	0.02
NLSmutant	TBB3_HUMAN|Q13509	TBB3_HUMAN|Q13509	16|5|22	43	14.33	3	4|0|2	0.85	1	0.85	1	0.85	0.19	7.17	0.01
NLSmutant	TBB4A_HUMAN|P04350	TBB4A_HUMAN|P04350	31|6|35	72	24	3	0|0|0	1	1	1	1	1	11.26	240	0
NLSmutant	TBB4B_HUMAN|P68371	TBB4B_HUMAN|P68371	10|2|6	18	6	3	1|0|0	0.97	1	0.97	1	0.97	2.21	18	0
NLSmutant	TBB5_HUMAN|P07437	TBB5_HUMAN|P07437	57|16|50	123	41	3	10|1|1	0.98	1	0.98	1	0.98	2.57	10.25	0
NLSmutant	TBB6_HUMAN|Q9BUF5	TBB6_HUMAN|Q9BUF5	8|0|9	17	5.67	3	0|0|0	0.67	1	0.67	1	0.67	-0.18	56.67	0.06
NLSmutant	TBK1_HUMAN|Q9UHD2	TBK1_HUMAN|Q9UHD2	17|66|41	124	41.33	3	0|0|0	1	1	1	1	1	28.12	413.33	0
NLSmutant	TBL1R_HUMAN|Q9BZK7	TBL1R_HUMAN|Q9BZK7	4|0|1	5	1.67	3	0|0|0	0.33	1	0.33	1	0.33	-0.18	16.67	0.3
NLSmutant	TBR1_HUMAN|Q16650	TBR1_HUMAN|Q16650	11|5|11	27	9	3	2|0|1	0.99	1	0.99	1	0.99	3.28	9	0
NLSmutant	TCP4_HUMAN|P53999	TCP4_HUMAN|P53999	1|1|3	5	1.67	3	0|1|2	0.24	0.72	0.24	0.72	0.24	-1.81	1.67	0.42
NLSmutant	TCPA_HUMAN|P17987	TCPA_HUMAN|P17987	12|2|15	29	9.67	3	0|0|1	0.97	1	0.97	1	0.97	2.21	29	0
NLSmutant	TCPB_HUMAN|P78371	TCPB_HUMAN|P78371	11|0|7	18	6	3	2|0|0	0.66	1	0.66	1	0.66	-2.35	9	0.14
NLSmutant	TCPD_HUMAN|P50991	TCPD_HUMAN|P50991	21|0|13	34	11.33	3	1|1|1	0.67	1	0.67	1	0.67	-3.21	11.33	0.06
NLSmutant	TCPE_HUMAN|P48643	TCPE_HUMAN|P48643	13|0|9	22	7.33	3	2|0|0	0.67	1	0.67	1	0.67	-2.35	11	0.13
NLSmutant	TCPG_HUMAN|P49368	TCPG_HUMAN|P49368	12|4|10	26	8.67	3	1|0|2	0.97	1	0.97	1	0.97	2.17	8.67	0
NLSmutant	TCPH_HUMAN|Q99832	TCPH_HUMAN|Q99832	10|0|4	14	4.67	3	0|0|0	0.67	1	0.67	1	0.67	-0.18	46.67	0.1
NLSmutant	TCPQ_HUMAN|P50990	TCPQ_HUMAN|P50990	12|1|11	24	8	3	1|0|0	0.67	1	0.67	1	0.67	0.42	24	0.03
NLSmutant	TCPW_HUMAN|Q92526	TCPW_HUMAN|Q92526	1|0|3	4	1.33	3	0|0|0	0.33	1	0.33	1	0.33	-0.18	13.33	0.33
NLSmutant	TCPZ_HUMAN|P40227	TCPZ_HUMAN|P40227	9|1|8	18	6	3	2|0|0	0.66	1	0.66	1	0.66	-0.31	9	0.14
NLSmutant	TEAD4_HUMAN|Q15561	TEAD4_HUMAN|Q15561	3|0|3	6	2	3	0|0|0	0.67	1	0.67	1	0.67	-0.18	20	0.14
NLSmutant	TEBP_HUMAN|Q15185	TEBP_HUMAN|Q15185	2|0|3	5	1.67	3	0|2|1	0.38	0.72	0.38	0.72	0.38	-3.21	1.67	0.2
NLSmutant	TECR_HUMAN|Q9NZ01	TECR_HUMAN|Q9NZ01	8|5|15	28	9.33	3	0|0|0	1	1	1	1	1	9.63	93.33	0
NLSmutant	TF3C5_HUMAN|Q9Y5Q8	TF3C5_HUMAN|Q9Y5Q8	3|0|1	4	1.33	3	0|0|0	0.33	1	0.33	1	0.33	-0.18	13.33	0.33
NLSmutant	TFB2M_HUMAN|Q9H5Q4	TFB2M_HUMAN|Q9H5Q4	1|0|0	1	0.33	3	0|0|0	0	0	0	0	0	-0.18	3.33	0.46
NLSmutant	THEM6_HUMAN|Q8WUY1	THEM6_HUMAN|Q8WUY1	1|0|0	1	0.33	3	0|0|0	0	0	0	0	0	-0.18	3.33	0.46
NLSmutant	THIO_HUMAN|P10599	THIO_HUMAN|P10599	4|3|5	12	4	3	1|6|6	0	0	0	0	0	-10.52	0.92	0.45
NLSmutant	THOC2_HUMAN|Q8NI27	THOC2_HUMAN|Q8NI27	1|0|3	4	1.33	3	0|0|0	0.33	1	0.33	1	0.33	-0.18	13.33	0.33
NLSmutant	THOC4_HUMAN|Q86V81	THOC4_HUMAN|Q86V81	3|0|2	5	1.67	3	0|0|0	0.66	1	0.66	1	0.66	-0.18	16.67	0.17
NLSmutant	THOC6_HUMAN|Q86W42	THOC6_HUMAN|Q86W42	3|0|1	4	1.33	3	0|0|0	0.33	1	0.33	1	0.33	-0.18	13.33	0.33
NLSmutant	TI17B_HUMAN|O60830	TI17B_HUMAN|O60830	3|0|5	8	2.67	3	0|0|0	0.67	1	0.67	1	0.67	-0.18	26.67	0.13
NLSmutant	TI23B_HUMAN|Q5SRD1	TI23B_HUMAN|Q5SRD1	1|0|1	2	0.67	3	0|0|0	0	0	0	0	0	-0.18	6.67	0.46
NLSmutant	TIM10_HUMAN|P62072	TIM10_HUMAN|P62072	4|0|8	12	4	3	0|0|0	0.67	1	0.67	1	0.67	-0.18	40	0.1
NLSmutant	TIM13_HUMAN|Q9Y5L4	TIM13_HUMAN|Q9Y5L4	2|0|0	2	0.67	3	0|0|0	0.33	0.99	0.33	0.99	0.33	-0.18	6.67	0.36
NLSmutant	TIM14_HUMAN|Q96DA6	TIM14_HUMAN|Q96DA6	1|1|0	2	0.67	3	0|0|0	0	0	0	0	0	-0.18	6.67	0.46
NLSmutant	TIM21_HUMAN|Q9BVV7	TIM21_HUMAN|Q9BVV7	3|0|2	5	1.67	3	0|0|0	0.66	1	0.66	1	0.66	-0.18	16.67	0.17
NLSmutant	TIM50_HUMAN|Q3ZCQ8	TIM50_HUMAN|Q3ZCQ8	11|3|10	24	8	3	0|0|0	1	1	1	1	1	6.2	80	0
NLSmutant	TIM8B_HUMAN|Q9Y5J9	TIM8B_HUMAN|Q9Y5J9	2|0|2	4	1.33	3	0|0|0	0.66	0.99	0.66	0.99	0.66	-0.18	13.33	0.17
NLSmutant	TIM9_HUMAN|Q9Y5J7	TIM9_HUMAN|Q9Y5J7	7|0|7	14	4.67	3	0|0|0	0.67	1	0.67	1	0.67	-0.18	46.67	0.06
NLSmutant	TMEDA_HUMAN|P49755	TMEDA_HUMAN|P49755	2|0|2	4	1.33	3	0|1|0	0.6	0.9	0.6	0.9	0.6	-0.99	4	0.19
NLSmutant	TMM33_HUMAN|P57088	TMM33_HUMAN|P57088	3|0|3	6	2	3	0|0|0	0.67	1	0.67	1	0.67	-0.18	20	0.14
NLSmutant	TMM70_HUMAN|Q9BUB7	TMM70_HUMAN|Q9BUB7	1|0|2	3	1	3	0|0|0	0.33	0.99	0.33	0.99	0.33	-0.18	10	0.36
NLSmutant	TNKS1_HUMAN|O95271	TNKS1_HUMAN|O95271	9|0|0	9	3	3	0|0|0	0.33	1	0.33	1	0.33	-0.18	30	0.25
NLSmutant	TOM20_HUMAN|Q15388	TOM20_HUMAN|Q15388	2|2|2	6	2	3	0|0|1	0.9	0.9	0.9	0.9	0.9	2.21	6	0
NLSmutant	TOM22_HUMAN|Q9NS69	TOM22_HUMAN|Q9NS69	3|3|4	10	3.33	3	0|1|1	0.91	0.96	0.91	0.96	0.91	1.99	5	0
NLSmutant	TPC_HUMAN|Q9HC21	TPC_HUMAN|Q9HC21	1|0|0	1	0.33	3	0|0|0	0	0	0	0	0	-0.18	3.33	0.46
NLSmutant	TPC6B_HUMAN|Q86SZ2	TPC6B_HUMAN|Q86SZ2	1|0|0	1	0.33	3	0|0|0	0	0	0	0	0	-0.18	3.33	0.46
NLSmutant	TPIS_HUMAN|P60174	TPIS_HUMAN|P60174	2|0|3	5	1.67	3	4|2|3	0	0	0	0	0	-11.72	0.56	0.46
NLSmutant	TPM1_HUMAN|P09493	TPM1_HUMAN|P09493	1|0|1	2	0.67	3	0|0|2	0	0	0	0	0	-2.35	1	0.46
NLSmutant	TPPC3_HUMAN|O43617	TPPC3_HUMAN|O43617	3|0|3	6	2	3	0|0|0	0.67	1	0.67	1	0.67	-0.18	20	0.14
NLSmutant	TRA2A_HUMAN|Q13595	TRA2A_HUMAN|Q13595	1|0|0	1	0.33	3	0|1|0	0	0	0	0	0	-0.99	1	0.46
NLSmutant	TRA2B_HUMAN|P62995	TRA2B_HUMAN|P62995	3|0|1	4	1.33	3	0|1|0	0.33	0.99	0.33	0.99	0.33	-0.99	4	0.36
NLSmutant	TRAM1_HUMAN|Q15629	TRAM1_HUMAN|Q15629	1|0|0	1	0.33	3	0|0|0	0	0	0	0	0	-0.18	3.33	0.46
NLSmutant	TRAP1_HUMAN|Q12931	TRAP1_HUMAN|Q12931	1|1|3	5	1.67	3	0|2|2	0.15	0.46	0.15	0.46	0.15	-3.08	1.25	0.43
NLSmutant	TRFL_HUMAN|P02788	TRFL_HUMAN|P02788	1|0|9	10	3.33	3	18|1|6	0	0	0	0	0	-34.27	0.4	0.45
NLSmutant	TRI27_HUMAN|P14373	TRI27_HUMAN|P14373	2|0|3	5	1.67	3	0|0|0	0.66	1	0.66	1	0.66	-0.18	16.67	0.17
NLSmutant	TRI32_HUMAN|Q13049	TRI32_HUMAN|Q13049	1|0|3	4	1.33	3	0|0|0	0.33	1	0.33	1	0.33	-0.18	13.33	0.33
NLSmutant	TRY1_HUMAN|P07477	TRY1_HUMAN|P07477	11|8|12	31	10.33	3	8|7|9	0	0	0	0	0	-16.33	1.29	0.45
NLSmutant	TRY3_HUMAN|P35030	TRY3_HUMAN|P35030	4|6|2	12	4	3	8|6|4	0	0	0	0	0	-19.18	0.67	0.46
NLSmutant	TSPOA_HUMAN|P30536	TSPOA_HUMAN|P30536	1|0|0	1	0.33	3	0|0|0	0	0	0	0	0	-0.18	3.33	0.46
NLSmutant	TTC27_HUMAN|Q6P3X3	TTC27_HUMAN|Q6P3X3	1|0|1	2	0.67	3	0|0|0	0	0	0	0	0	-0.18	6.67	0.46
NLSmutant	TXTP_HUMAN|P53007	TXTP_HUMAN|P53007	5|1|8	14	4.67	3	0|0|0	0.67	1	0.67	1	0.67	2.33	46.67	0.08
NLSmutant	U2AF2_HUMAN|P26368	U2AF2_HUMAN|P26368	5|2|8	15	5	3	0|2|8	0.13	0.38	0.13	0.38	0.13	-8.02	1.5	0.43
NLSmutant	U520_HUMAN|O75643	U520_HUMAN|O75643	30|53|39	122	40.67	3	36|35|22	0	0	0	0	0	-65.24	1.31	0.46
NLSmutant	U5S1_HUMAN|Q15029	U5S1_HUMAN|Q15029	5|5|7	17	5.67	3	8|14|0	0	0	0	0	0	-17.74	0.77	0.46
NLSmutant	UB2D2_HUMAN|P62837	UB2D2_HUMAN|P62837	1|0|1	2	0.67	3	0|0|0	0	0	0	0	0	-0.18	6.67	0.46
NLSmutant	UB2G2_HUMAN|P60604	UB2G2_HUMAN|P60604	1|0|0	1	0.33	3	0|0|0	0	0	0	0	0	-0.18	3.33	0.46
NLSmutant	UBC12_HUMAN|P61081	UBC12_HUMAN|P61081	3|0|3	6	2	3	0|0|0	0.67	1	0.67	1	0.67	-0.18	20	0.14
NLSmutant	UBE2N_HUMAN|P61088	UBE2N_HUMAN|P61088	1|0|0	1	0.33	3	1|1|0	0	0	0	0	0	-2.22	0.5	0.46
NLSmutant	UBP34_HUMAN|Q70CQ2	UBP34_HUMAN|Q70CQ2	1|0|0	1	0.33	3	0|0|0	0	0	0	0	0	-0.18	3.33	0.46
NLSmutant	UBP7_HUMAN|Q93009	UBP7_HUMAN|Q93009	3|1|4	8	2.67	3	0|0|0	0.67	1	0.67	1	0.67	2.33	26.67	0.13
NLSmutant	UBR1_HUMAN|Q8IWV7	UBR1_HUMAN|Q8IWV7	2|84|11	97	32.33	3	0|0|0	1	1	1	1	1	4.36	323.33	0
NLSmutant	UBR4_HUMAN|Q5T4S7	UBR4_HUMAN|Q5T4S7	3|0|4	7	2.33	3	0|0|1	0.66	1	0.66	1	0.66	-0.99	7	0.17
NLSmutant	UBR5_HUMAN|O95071	UBR5_HUMAN|O95071	3|5|6	14	4.67	3	0|0|0	1	1	1	1	1	6.2	46.67	0
NLSmutant	UCRIL_HUMAN|P0C7P4	UCRIL_HUMAN|P0C7P4	1|0|0	1	0.33	3	0|0|0	0	0	0	0	0	-0.18	3.33	0.46
NLSmutant	UGGG1_HUMAN|Q9NYU2	UGGG1_HUMAN|Q9NYU2	2|4|14	20	6.67	3	0|0|0	1	1	1	1	1	4.36	66.67	0
NLSmutant	ULA1_HUMAN|Q13564	ULA1_HUMAN|Q13564	1|0|1	2	0.67	3	0|0|0	0	0	0	0	0	-0.18	6.67	0.46
NLSmutant	USMG5_HUMAN|Q96IX5	USMG5_HUMAN|Q96IX5	5|2|4	11	3.67	3	1|1|1	0.76	0.96	0.76	0.96	0.76	-0.36	3.67	0.01
NLSmutant	USP9X_HUMAN|Q93008	USP9X_HUMAN|Q93008	38|6|91	135	45	3	0|0|1	1	1	1	1	1	12.49	135	0
NLSmutant	UTRO_HUMAN|P46939	UTRO_HUMAN|P46939	4|1|16	21	7	3	0|0|0	0.67	1	0.67	1	0.67	2.33	70	0.1
NLSmutant	UXT_HUMAN|Q9UBK9	UXT_HUMAN|Q9UBK9	1|0|1	2	0.67	3	0|0|0	0	0	0	0	0	-0.18	6.67	0.46
NLSmutant	VATL_HUMAN|P27449	VATL_HUMAN|P27449	1|0|0	1	0.33	3	0|0|0	0	0	0	0	0	-0.18	3.33	0.46
NLSmutant	VDAC1_HUMAN|P21796	VDAC1_HUMAN|P21796	1|0|0	1	0.33	3	0|0|0	0	0	0	0	0	-0.18	3.33	0.46
NLSmutant	VDAC2_HUMAN|P45880	VDAC2_HUMAN|P45880	3|1|2	6	2	3	0|0|0	0.66	1	0.66	1	0.66	2.33	20	0.17
NLSmutant	VDAC3_HUMAN|Q9Y277	VDAC3_HUMAN|Q9Y277	4|0|3	7	2.33	3	0|0|0	0.67	1	0.67	1	0.67	-0.18	23.33	0.13
NLSmutant	VGLL4_HUMAN|Q14135	VGLL4_HUMAN|Q14135	233|166|171	570	190	3	0|0|0	1	1	1	1	1	240.45	1900	0
NLSmutant	VGLL4_HUMAN|Q14135-4	VGLL4_HUMAN|Q14135-4	6|0|2	8	2.67	3	0|0|0	0.66	1	0.66	1	0.66	-0.18	26.67	0.15
NLSmutant	VHL_HUMAN|P40337	VHL_HUMAN|P40337	2|0|0	2	0.67	3	0|0|0	0.33	0.99	0.33	0.99	0.33	-0.18	6.67	0.36
NLSmutant	VIME_HUMAN|P08670	VIME_HUMAN|P08670	10|12|153	175	58.33	3	2|0|2	1	1	1	1	1	11.79	43.75	0
NLSmutant	VKOR1_HUMAN|Q9BQB6	VKOR1_HUMAN|Q9BQB6	1|0|0	1	0.33	3	0|0|0	0	0	0	0	0	-0.18	3.33	0.46
NLSmutant	VTA1_HUMAN|Q9NP79	VTA1_HUMAN|Q9NP79	26|0|27	53	17.67	3	0|0|0	0.67	1	0.67	1	0.67	-0.18	176.67	0.02
NLSmutant	WDR6_HUMAN|Q9NNW5	WDR6_HUMAN|Q9NNW5	2|0|4	6	2	3	0|0|0	0.66	1	0.66	1	0.66	-0.18	20	0.16
NLSmutant	WDR61_HUMAN|Q9GZS3	WDR61_HUMAN|Q9GZS3	1|0|1	2	0.67	3	0|0|0	0	0	0	0	0	-0.18	6.67	0.46
NLSmutant	WDR82_HUMAN|Q6UXN9	WDR82_HUMAN|Q6UXN9	1|0|1	2	0.67	3	0|0|0	0	0	0	0	0	-0.18	6.67	0.46
NLSmutant	WWTR1_HUMAN|Q9GZV5	WWTR1_HUMAN|Q9GZV5	29|1|34	64	21.33	3	0|0|0	0.67	1	0.67	1	0.67	2.33	213.33	0.02
NLSmutant	XP32_HUMAN|Q5T750	XP32_HUMAN|Q5T750	1|0|0	1	0.33	3	1|2|2	0	0	0	0	0	-6.13	0.2	0.46
NLSmutant	XPO1_HUMAN|O14980	XPO1_HUMAN|O14980	1|0|4	5	1.67	3	0|0|0	0.33	1	0.33	1	0.33	-0.18	16.67	0.3
NLSmutant	XPO2_HUMAN|P55060	XPO2_HUMAN|P55060	1|1|0	2	0.67	3	1|0|0	0	0	0	0	0	-0.99	2	0.46
NLSmutant	XPOT_HUMAN|O43592	XPOT_HUMAN|O43592	4|2|3	9	3	3	0|0|0	0.99	1	0.99	1	0.99	4.36	30	0
NLSmutant	XRCC3_HUMAN|O43542	XRCC3_HUMAN|O43542	2|0|1	3	1	3	0|0|0	0.33	0.99	0.33	0.99	0.33	-0.18	10	0.36
NLSmutant	XRCC6_HUMAN|P12956	XRCC6_HUMAN|P12956	1|0|1	2	0.67	3	0|0|0	0	0	0	0	0	-0.18	6.67	0.46
NLSmutant	YAP1_HUMAN|P46937	YAP1_HUMAN|P46937	251|113|321	685	228.33	3	1|0|0	1	1	1	1	1	547.94	685	0
NLSmutant	YMEL1_HUMAN|Q96TA2	YMEL1_HUMAN|Q96TA2	10|0|5	15	5	3	0|0|0	0.67	1	0.67	1	0.67	-0.18	50	0.08
NLSmutant	YPEL5_HUMAN|P62699	YPEL5_HUMAN|P62699	1|0|0	1	0.33	3	0|0|0	0	0	0	0	0	-0.18	3.33	0.46
NLSmutant	YTHD2_HUMAN|Q9Y5A9	YTHD2_HUMAN|Q9Y5A9	2|0|4	6	2	3	0|0|0	0.66	1	0.66	1	0.66	-0.18	20	0.16
NLSmutant	ZER1_HUMAN|Q7Z7L7	ZER1_HUMAN|Q7Z7L7	1|0|4	5	1.67	3	0|0|0	0.33	1	0.33	1	0.33	-0.18	16.67	0.3
NLSmutant	ZO1_HUMAN|Q07157	ZO1_HUMAN|Q07157	13|0|19	32	10.67	3	0|0|0	0.67	1	0.67	1	0.67	-0.18	106.67	0.04
NLSmutant	ZY11B_HUMAN|Q9C0D3	ZY11B_HUMAN|Q9C0D3	6|3|6	15	5	3	0|0|0	1	1	1	1	1	6.2	50	0
NLSmutant	A0A075B6R9_HUMAN|A0A075B6R9	A0A075B6R9_HUMAN|A0A075B6R9	0|1|1	2	0.67	3	0|0|0	0	0	0	0	0	-0.18	6.67	0.46
NLSmutant	A1A4E9_HUMAN|A1A4E9	A1A4E9_HUMAN|A1A4E9	0|2|0	2	0.67	3	1|0|0	0.3	0.9	0.3	0.9	0.3	-0.99	2	0.41
NLSmutant	A2MG_HUMAN|P01023	A2MG_HUMAN|P01023	0|2|5	7	2.33	3	2|6|5	0	0	0	0	0	-17.58	0.54	0.45
NLSmutant	ACINU_HUMAN|Q9UKV3	ACINU_HUMAN|Q9UKV3	0|1|0	1	0.33	3	0|0|0	0	0	0	0	0	-0.18	3.33	0.46
NLSmutant	APRV1_HUMAN|Q53RT3	APRV1_HUMAN|Q53RT3	0|1|0	1	0.33	3	0|0|0	0	0	0	0	0	-0.18	3.33	0.46
NLSmutant	AQR_HUMAN|O60306	AQR_HUMAN|O60306	0|2|0	2	0.67	3	0|0|0	0.33	0.99	0.33	0.99	0.33	-0.18	6.67	0.36
NLSmutant	ASSY_HUMAN|P00966	ASSY_HUMAN|P00966	0|30|8	38	12.67	3	0|0|0	0.67	1	0.67	1	0.67	-0.18	126.67	0.05
NLSmutant	BCKD_HUMAN|O14874	BCKD_HUMAN|O14874	0|1|2	3	1	3	0|0|0	0.33	0.99	0.33	0.99	0.33	-0.18	10	0.36
NLSmutant	CASPE_HUMAN|P31944	CASPE_HUMAN|P31944	0|3|3	6	2	3	2|6|3	0	0	0	0	0	-14.7	0.55	0.46
NLSmutant	CDSN_HUMAN|Q15517	CDSN_HUMAN|Q15517	0|4|4	8	2.67	3	4|1|3	0.02	0.03	0.02	0.03	0.02	-10.36	1	0.44
NLSmutant	CK098_HUMAN|E9PRG8	CK098_HUMAN|E9PRG8	0|1|0	1	0.33	3	0|1|0	0	0	0	0	0	-0.99	1	0.46
NLSmutant	CLAP2_HUMAN|O75122	CLAP2_HUMAN|O75122	0|4|0	4	1.33	3	0|4|0	0.26	0.78	0.26	0.78	0.26	-4.25	1	0.42
NLSmutant	CO4A1_HUMAN|P02462	CO4A1_HUMAN|P02462	0|3|0	3	1	3	0|0|0	0.33	1	0.33	1	0.33	-0.18	10	0.33
NLSmutant	CO4A2_HUMAN|P08572	CO4A2_HUMAN|P08572	0|7|0	7	2.33	3	0|0|0	0.33	1	0.33	1	0.33	-0.18	23.33	0.26
NLSmutant	CO4A3_HUMAN|Q01955	CO4A3_HUMAN|Q01955	0|1|0	1	0.33	3	0|0|0	0	0	0	0	0	-0.18	3.33	0.46
NLSmutant	DDX46_HUMAN|Q7L014	DDX46_HUMAN|Q7L014	0|1|0	1	0.33	3	0|1|5	0	0	0	0	0	-6.89	0.17	0.46
NLSmutant	DNJA1_HUMAN|P31689	DNJA1_HUMAN|P31689	0|1|4	5	1.67	3	0|0|0	0.33	1	0.33	1	0.33	-0.18	16.67	0.3
NLSmutant	DSC1_HUMAN|Q08554	DSC1_HUMAN|Q08554	0|9|3	12	4	3	5|10|4	0	0	0	0	0	-26.25	0.63	0.45
NLSmutant	ECM1_HUMAN|Q16610	ECM1_HUMAN|Q16610	0|1|1	2	0.67	3	1|1|0	0	0	0	0	0	-2.22	1	0.46
NLSmutant	ENOA_HUMAN|P06733	ENOA_HUMAN|P06733	0|1|2	3	1	3	29|7|4	0	0	0	0	0	-56.31	0.07	0.46
NLSmutant	ENY2_HUMAN|Q9NPA8	ENY2_HUMAN|Q9NPA8	0|1|1	2	0.67	3	0|1|1	0	0	0	0	0	-2.22	1	0.46
NLSmutant	EPIPL_HUMAN|P58107	EPIPL_HUMAN|P58107	0|1|60	61	20.33	3	0|3|0	0.33	1	0.33	1	0.33	-2.77	20.33	0.23
NLSmutant	FBX50_HUMAN|Q6ZVX7	FBX50_HUMAN|Q6ZVX7	0|2|0	2	0.67	3	0|2|0	0.24	0.73	0.24	0.73	0.24	-2.35	1	0.42
NLSmutant	FILA_HUMAN|P20930	FILA_HUMAN|P20930	0|2|0	2	0.67	3	3|1|1	0.02	0.06	0.02	0.06	0.02	-6.13	0.4	0.44
NLSmutant	GCP2_HUMAN|Q9BSJ2	GCP2_HUMAN|Q9BSJ2	0|1|1	2	0.67	3	0|0|0	0	0	0	0	0	-0.18	6.67	0.46
NLSmutant	GCP6_HUMAN|Q96RT7	GCP6_HUMAN|Q96RT7	0|1|0	1	0.33	3	0|0|0	0	0	0	0	0	-0.18	3.33	0.46
NLSmutant	GTSE1_HUMAN|Q9NYZ3	GTSE1_HUMAN|Q9NYZ3	0|7|3	10	3.33	3	0|6|6	0.01	0.03	0.01	0.03	0.01	-15.64	0.83	0.44
NLSmutant	IDE_HUMAN|P14735	IDE_HUMAN|P14735	0|46|3	49	16.33	3	0|0|0	0.67	1	0.67	1	0.67	-0.18	163.33	0.11
NLSmutant	IF1AX_HUMAN|P47813	IF1AX_HUMAN|P47813	0|1|3	4	1.33	3	0|2|2	0.15	0.46	0.15	0.46	0.15	-4.77	1	0.43
NLSmutant	ITIH2_HUMAN|P19823	ITIH2_HUMAN|P19823	0|1|1	2	0.67	3	0|0|1	0	0	0	0	0	-0.99	2	0.46
NLSmutant	K1107_HUMAN|Q9UPP5	K1107_HUMAN|Q9UPP5	0|2|2	4	1.33	3	0|0|0	0.66	0.99	0.66	0.99	0.66	-0.18	13.33	0.17
NLSmutant	K1C23_HUMAN|Q9C075	K1C23_HUMAN|Q9C075	0|1|1	2	0.67	3	0|1|0	0	0	0	0	0	-0.99	2	0.46
NLSmutant	K1C25_HUMAN|Q7Z3Z0	K1C25_HUMAN|Q7Z3Z0	0|3|0	3	1	3	0|0|0	0.33	1	0.33	1	0.33	-0.18	10	0.33
NLSmutant	K1H1_HUMAN|Q15323	K1H1_HUMAN|Q15323	0|5|0	5	1.67	3	2|1|5	0.04	0.13	0.04	0.13	0.04	-10.27	0.63	0.43
NLSmutant	K1H2_HUMAN|Q14532	K1H2_HUMAN|Q14532	0|4|1	5	1.67	3	0|0|0	0.33	1	0.33	1	0.33	-0.18	16.67	0.3
NLSmutant	K2C71_HUMAN|Q3SY84	K2C71_HUMAN|Q3SY84	0|4|2	6	2	3	2|0|3	0.19	0.51	0.19	0.51	0.19	-6.1	1.2	0.42
NLSmutant	K2C79_HUMAN|Q5XKE5	K2C79_HUMAN|Q5XKE5	0|1|1	2	0.67	3	1|0|0	0	0	0	0	0	-0.99	2	0.46
NLSmutant	KCRU_HUMAN|P12532	KCRU_HUMAN|P12532	0|1|0	1	0.33	3	0|0|1	0	0	0	0	0	-0.99	1	0.46
NLSmutant	KR87P_HUMAN|A6NCN2	KR87P_HUMAN|A6NCN2	0|2|0	2	0.67	3	3|0|0	0.18	0.54	0.18	0.54	0.18	-2.77	0.67	0.42
NLSmutant	KRT35_HUMAN|Q92764	KRT35_HUMAN|Q92764	0|1|0	1	0.33	3	1|0|0	0	0	0	0	0	-0.99	1	0.46
NLSmutant	KRT82_HUMAN|Q9NSB4	KRT82_HUMAN|Q9NSB4	0|3|0	3	1	3	3|0|0	0.26	0.77	0.26	0.77	0.26	-2.77	1	0.42
NLSmutant	KRT85_HUMAN|P78386	KRT85_HUMAN|P78386	0|3|0	3	1	3	0|0|1	0.33	0.99	0.33	0.99	0.33	-0.99	3	0.36
NLSmutant	LC7L2_HUMAN|Q9Y383	LC7L2_HUMAN|Q9Y383	0|1|3	4	1.33	3	1|3|7	0	0	0	0	0	-14.4	0.36	0.46
NLSmutant	LC7L3_HUMAN|O95232	LC7L3_HUMAN|O95232	0|2|0	2	0.67	3	0|6|0	0	0	0	0	0	-6.62	0.33	0.46
NLSmutant	MAP4_HUMAN|P27816	MAP4_HUMAN|P27816	0|8|0	8	2.67	3	0|8|2	0.13	0.38	0.13	0.38	0.13	-12.55	0.8	0.43
NLSmutant	MIB2_HUMAN|Q96AX9	MIB2_HUMAN|Q96AX9	0|19|9	28	9.33	3	0|0|0	0.67	1	0.67	1	0.67	-0.18	93.33	0.05
NLSmutant	MIPEP_HUMAN|Q99797	MIPEP_HUMAN|Q99797	0|32|2	34	11.33	3	0|0|0	0.66	1	0.66	1	0.66	-0.18	113.33	0.14
NLSmutant	MK_HUMAN|P21741	MK_HUMAN|P21741	0|1|0	1	0.33	3	0|2|0	0	0	0	0	0	-2.35	0.5	0.46
NLSmutant	MLF2_HUMAN|Q15773	MLF2_HUMAN|Q15773	0|3|2	5	1.67	3	0|0|0	0.66	1	0.66	1	0.66	-0.18	16.67	0.17
NLSmutant	NO40_HUMAN|Q9NP64	NO40_HUMAN|Q9NP64	0|2|2	4	1.33	3	7|0|6	0	0	0	0	0	-17.12	0.31	0.46
NLSmutant	NOL7_HUMAN|Q9UMY1	NOL7_HUMAN|Q9UMY1	0|2|0	2	0.67	3	0|0|0	0.33	0.99	0.33	0.99	0.33	-0.18	6.67	0.36
NLSmutant	NUMA1_HUMAN|Q14980	NUMA1_HUMAN|Q14980	0|1|1	2	0.67	3	0|0|0	0	0	0	0	0	-0.18	6.67	0.46
NLSmutant	NUSAP_HUMAN|Q9BXS6	NUSAP_HUMAN|Q9BXS6	0|11|3	14	4.67	3	0|5|1	0.37	0.97	0.37	0.97	0.37	-6.89	2.33	0.2
NLSmutant	PCM1_HUMAN|Q15154	PCM1_HUMAN|Q15154	0|5|19	24	8	3	0|0|0	0.67	1	0.67	1	0.67	-0.18	80	0.08
NLSmutant	PKP1_HUMAN|Q13835	PKP1_HUMAN|Q13835	0|3|2	5	1.67	3	5|10|0	0	0	0	0	0	-19.77	0.33	0.46
NLSmutant	PR38B_HUMAN|Q5VTL8	PR38B_HUMAN|Q5VTL8	0|2|0	2	0.67	3	0|0|0	0.33	0.99	0.33	0.99	0.33	-0.18	6.67	0.36
NLSmutant	PR40A_HUMAN|O75400	PR40A_HUMAN|O75400	0|8|0	8	2.67	3	6|2|0	0.25	0.74	0.25	0.74	0.25	-9.98	1	0.42
NLSmutant	Q8NAB3_HUMAN|Q8NAB3	Q8NAB3_HUMAN|Q8NAB3	0|1|0	1	0.33	3	0|1|0	0	0	0	0	0	-0.99	1	0.46
NLSmutant	RBM25_HUMAN|P49756	RBM25_HUMAN|P49756	0|3|1	4	1.33	3	5|9|0	0	0	0	0	0	-18.52	0.29	0.46
NLSmutant	RBM28_HUMAN|Q9NW13	RBM28_HUMAN|Q9NW13	0|1|0	1	0.33	3	0|0|0	0	0	0	0	0	-0.18	3.33	0.46
NLSmutant	RL28_HUMAN|P46779	RL28_HUMAN|P46779	0|1|2	3	1	3	0|0|0	0.33	0.99	0.33	0.99	0.33	-0.18	10	0.36
NLSmutant	RL35_HUMAN|P42766	RL35_HUMAN|P42766	0|1|1	2	0.67	3	0|1|0	0	0	0	0	0	-0.99	2	0.46
NLSmutant	RL36_HUMAN|Q9Y3U8	RL36_HUMAN|Q9Y3U8	0|1|0	1	0.33	3	0|0|0	0	0	0	0	0	-0.18	3.33	0.46
NLSmutant	RN213_HUMAN|Q63HN8	RN213_HUMAN|Q63HN8	0|3|2	5	1.67	3	0|0|0	0.66	1	0.66	1	0.66	-0.18	16.67	0.17
NLSmutant	RSRC2_HUMAN|Q7L4I2	RSRC2_HUMAN|Q7L4I2	0|4|1	5	1.67	3	0|8|0	0.03	0.08	0.03	0.08	0.03	-9.64	0.63	0.44
NLSmutant	SBSN_HUMAN|Q6UWP8	SBSN_HUMAN|Q6UWP8	0|1|1	2	0.67	3	1|1|1	0	0	0	0	0	-3.21	0.67	0.46
NLSmutant	SMC4_HUMAN|Q9NTJ3	SMC4_HUMAN|Q9NTJ3	0|1|1	2	0.67	3	0|0|0	0	0	0	0	0	-0.18	6.67	0.46
NLSmutant	SMR3B_HUMAN|P02814	SMR3B_HUMAN|P02814	0|1|0	1	0.33	3	0|0|0	0	0	0	0	0	-0.18	3.33	0.46
NLSmutant	SNW1_HUMAN|Q13573	SNW1_HUMAN|Q13573	0|1|0	1	0.33	3	2|3|1	0	0	0	0	0	-7.41	0.17	0.46
NLSmutant	SOM2_HUMAN|P01242	SOM2_HUMAN|P01242	0|1|2	3	1	3	2|0|1	0.14	0.41	0.14	0.41	0.14	-3.21	1	0.43
NLSmutant	SRRM2_HUMAN|Q9UQ35	SRRM2_HUMAN|Q9UQ35	0|8|0	8	2.67	3	6|7|0	0.01	0.03	0.01	0.03	0.01	-17.12	0.62	0.44
NLSmutant	SRS11_HUMAN|Q05519	SRS11_HUMAN|Q05519	0|1|1	2	0.67	3	3|0|1	0	0	0	0	0	-4.58	0.5	0.46
NLSmutant	SRSF1_HUMAN|Q07955	SRSF1_HUMAN|Q07955	0|4|1	5	1.67	3	0|2|0	0.31	0.93	0.31	0.93	0.31	-2.35	2.5	0.41
NLSmutant	SYEP_HUMAN|P07814	SYEP_HUMAN|P07814	0|1|3	4	1.33	3	0|0|0	0.33	1	0.33	1	0.33	-0.18	13.33	0.33
NLSmutant	TEAD2_HUMAN|Q15562	TEAD2_HUMAN|Q15562	0|1|6	7	2.33	3	0|0|0	0.33	1	0.33	1	0.33	-0.18	23.33	0.27
NLSmutant	TGM1_HUMAN|P22735	TGM1_HUMAN|P22735	0|2|0	2	0.67	3	0|2|0	0.24	0.73	0.24	0.73	0.24	-2.35	1	0.42
NLSmutant	TITIN_HUMAN|Q8WZ42	TITIN_HUMAN|Q8WZ42	0|3|0	3	1	3	4|7|11	0	0	0	0	0	-30.66	0.14	0.46
NLSmutant	TRAF2_HUMAN|Q12933	TRAF2_HUMAN|Q12933	0|32|16	48	16	3	0|0|0	0.67	1	0.67	1	0.67	-0.18	160	0.03
NLSmutant	UBR2_HUMAN|Q8IWV8	UBR2_HUMAN|Q8IWV8	0|4|0	4	1.33	3	0|0|0	0.33	1	0.33	1	0.33	-0.18	13.33	0.3
NLSmutant	UTP11_HUMAN|Q9Y3A2	UTP11_HUMAN|Q9Y3A2	0|2|0	2	0.67	3	0|0|0	0.33	0.99	0.33	0.99	0.33	-0.18	6.67	0.36
NLSmutant	VIR_HUMAN|Q69YN4	VIR_HUMAN|Q69YN4	0|1|0	1	0.33	3	0|0|0	0	0	0	0	0	-0.18	3.33	0.46
NLSmutant	WIZ_HUMAN|O95785	WIZ_HUMAN|O95785	0|1|0	1	0.33	3	0|0|0	0	0	0	0	0	-0.18	3.33	0.46
NLSmutant	ZC3H3_HUMAN|Q8IXZ2	ZC3H3_HUMAN|Q8IXZ2	0|4|0	4	1.33	3	0|1|0	0.33	1	0.33	1	0.33	-0.99	4	0.33
NLSmutant	A0A068LL62_HUMAN|A0A068LL62	A0A068LL62_HUMAN|A0A068LL62	0|0|1	1	0.33	3	0|0|0	0	0	0	0	0	-0.18	3.33	0.46
NLSmutant	A0A0A0MTR7_HUMAN|A0A0A0MTR7	A0A0A0MTR7_HUMAN|A0A0A0MTR7	0|0|1	1	0.33	3	0|0|0	0	0	0	0	0	-0.18	3.33	0.46
NLSmutant	A0A0X9V9B3_HUMAN|A0A0X9V9B3	NA	0|0|1	1	0.33	3	0|0|0	0	0	0	0	0	-0.18	3.33	0.46
NLSmutant	ABI1_HUMAN|Q8IZP0	ABI1_HUMAN|Q8IZP0	0|0|1	1	0.33	3	0|0|0	0	0	0	0	0	-0.18	3.33	0.46
NLSmutant	ACTN1_HUMAN|P12814	ACTN1_HUMAN|P12814	0|0|1	1	0.33	3	1|0|1	0	0	0	0	0	-2.22	0.5	0.46
NLSmutant	ADRM1_HUMAN|Q16186	ADRM1_HUMAN|Q16186	0|0|1	1	0.33	3	0|0|0	0	0	0	0	0	-0.18	3.33	0.46
NLSmutant	AHNK_HUMAN|Q09666	AHNK_HUMAN|Q09666	0|0|1	1	0.33	3	0|1|0	0	0	0	0	0	-0.99	1	0.46
NLSmutant	AKP8L_HUMAN|Q9ULX6	AKP8L_HUMAN|Q9ULX6	0|0|2	2	0.67	3	0|0|0	0.33	0.99	0.33	0.99	0.33	-0.18	6.67	0.36
NLSmutant	AN32A_HUMAN|P39687	AN32A_HUMAN|P39687	0|0|1	1	0.33	3	1|0|0	0	0	0	0	0	-0.99	1	0.46
NLSmutant	ARP5L_HUMAN|Q9BPX5	ARP5L_HUMAN|Q9BPX5	0|0|2	2	0.67	3	0|0|0	0.33	0.99	0.33	0.99	0.33	-0.18	6.67	0.36
NLSmutant	AT2A2_HUMAN|P16615	AT2A2_HUMAN|P16615	0|0|5	5	1.67	3	0|0|0	0.33	1	0.33	1	0.33	-0.18	16.67	0.28
NLSmutant	ATRX_HUMAN|P46100	ATRX_HUMAN|P46100	0|0|1	1	0.33	3	0|0|0	0	0	0	0	0	-0.18	3.33	0.46
NLSmutant	B4DN54_HUMAN|B4DN54	B4DN54_HUMAN|B4DN54	0|0|1	1	0.33	3	0|0|0	0	0	0	0	0	-0.18	3.33	0.46
NLSmutant	BAF_HUMAN|O75531	BAF_HUMAN|O75531	0|0|1	1	0.33	3	0|0|1	0	0	0	0	0	-0.99	1	0.46
NLSmutant	BAG4_HUMAN|O95429	BAG4_HUMAN|O95429	0|0|3	3	1	3	0|0|0	0.33	1	0.33	1	0.33	-0.18	10	0.33
NLSmutant	BASI_HUMAN|P35613	BASI_HUMAN|P35613	0|0|1	1	0.33	3	0|0|0	0	0	0	0	0	-0.18	3.33	0.46
NLSmutant	BRCA2_HUMAN|P51587	BRCA2_HUMAN|P51587	0|0|2	2	0.67	3	0|0|0	0.33	0.99	0.33	0.99	0.33	-0.18	6.67	0.36
NLSmutant	BTBDA_HUMAN|Q9BSF8	BTBDA_HUMAN|Q9BSF8	0|0|3	3	1	3	0|0|0	0.33	1	0.33	1	0.33	-0.18	10	0.33
NLSmutant	BTF3_HUMAN|P20290	BTF3_HUMAN|P20290	0|0|1	1	0.33	3	0|0|0	0	0	0	0	0	-0.18	3.33	0.46
NLSmutant	C170L_HUMAN|Q96L14	C170L_HUMAN|Q96L14	0|0|1	1	0.33	3	0|0|0	0	0	0	0	0	-0.18	3.33	0.46
NLSmutant	CALX_HUMAN|P27824	CALX_HUMAN|P27824	0|0|2	2	0.67	3	0|0|0	0.33	0.99	0.33	0.99	0.33	-0.18	6.67	0.36
NLSmutant	CC124_HUMAN|Q96CT7	CC124_HUMAN|Q96CT7	0|0|1	1	0.33	3	0|0|0	0	0	0	0	0	-0.18	3.33	0.46
NLSmutant	CD59_HUMAN|P13987	CD59_HUMAN|P13987	0|0|2	2	0.67	3	0|0|0	0.33	0.99	0.33	0.99	0.33	-0.18	6.67	0.36
NLSmutant	CE170_HUMAN|Q5SW79	CE170_HUMAN|Q5SW79	0|0|9	9	3	3	0|0|0	0.33	1	0.33	1	0.33	-0.18	30	0.25
NLSmutant	CETN2_HUMAN|P41208	CETN2_HUMAN|P41208	0|0|1	1	0.33	3	0|0|0	0	0	0	0	0	-0.18	3.33	0.46
NLSmutant	CKAP5_HUMAN|Q14008	CKAP5_HUMAN|Q14008	0|0|1	1	0.33	3	0|0|0	0	0	0	0	0	-0.18	3.33	0.46
NLSmutant	CKP2L_HUMAN|Q8IYA6	CKP2L_HUMAN|Q8IYA6	0|0|1	1	0.33	3	1|0|2	0	0	0	0	0	-3.21	0.33	0.46
NLSmutant	CLPX_HUMAN|O76031	CLPX_HUMAN|O76031	0|0|2	2	0.67	3	0|0|6	0	0	0	0	0	-6.62	0.33	0.46
NLSmutant	CP131_HUMAN|Q9UPN4	CP131_HUMAN|Q9UPN4	0|0|7	7	2.33	3	0|0|0	0.33	1	0.33	1	0.33	-0.18	23.33	0.26
NLSmutant	CPSF3_HUMAN|Q9UKF6	CPSF3_HUMAN|Q9UKF6	0|0|1	1	0.33	3	0|0|0	0	0	0	0	0	-0.18	3.33	0.46
NLSmutant	CPSF5_HUMAN|O43809	CPSF5_HUMAN|O43809	0|0|4	4	1.33	3	0|0|0	0.33	1	0.33	1	0.33	-0.18	13.33	0.3
NLSmutant	CPSF6_HUMAN|Q16630	CPSF6_HUMAN|Q16630	0|0|1	1	0.33	3	0|0|0	0	0	0	0	0	-0.18	3.33	0.46
NLSmutant	CTBP1_HUMAN|Q13363	CTBP1_HUMAN|Q13363	0|0|8	8	2.67	3	0|0|0	0.33	1	0.33	1	0.33	-0.18	26.67	0.25
NLSmutant	CUL3_HUMAN|Q13618	CUL3_HUMAN|Q13618	0|0|5	5	1.67	3	0|0|0	0.33	1	0.33	1	0.33	-0.18	16.67	0.28
NLSmutant	CUL7_HUMAN|Q14999	CUL7_HUMAN|Q14999	0|0|1	1	0.33	3	0|0|0	0	0	0	0	0	-0.18	3.33	0.46
NLSmutant	CYBP_HUMAN|Q9HB71	CYBP_HUMAN|Q9HB71	0|0|3	3	1	3	0|0|0	0.33	1	0.33	1	0.33	-0.18	10	0.33
NLSmutant	DAD1_HUMAN|P61803	DAD1_HUMAN|P61803	0|0|1	1	0.33	3	0|0|0	0	0	0	0	0	-0.18	3.33	0.46
NLSmutant	DCTP1_HUMAN|Q9H773	DCTP1_HUMAN|Q9H773	0|0|1	1	0.33	3	0|0|0	0	0	0	0	0	-0.18	3.33	0.46
NLSmutant	DDA1_HUMAN|Q9BW61	DDA1_HUMAN|Q9BW61	0|0|1	1	0.33	3	0|0|0	0	0	0	0	0	-0.18	3.33	0.46
NLSmutant	DEF1_HUMAN|P59665	DEF1_HUMAN|P59665	0|0|1	1	0.33	3	2|0|0	0	0	0	0	0	-2.35	0.5	0.46
NLSmutant	DICER_HUMAN|Q9UPY3	DICER_HUMAN|Q9UPY3	0|0|1	1	0.33	3	0|0|0	0	0	0	0	0	-0.18	3.33	0.46
NLSmutant	DNJB2_HUMAN|P25686	DNJB2_HUMAN|P25686	0|0|1	1	0.33	3	0|0|0	0	0	0	0	0	-0.18	3.33	0.46
NLSmutant	DX39A_HUMAN|O00148	DX39A_HUMAN|O00148	0|0|1	1	0.33	3	0|0|0	0	0	0	0	0	-0.18	3.33	0.46
NLSmutant	EDC3_HUMAN|Q96F86	EDC3_HUMAN|Q96F86	0|0|1	1	0.33	3	0|0|0	0	0	0	0	0	-0.18	3.33	0.46
NLSmutant	EIF3G_HUMAN|O75821	EIF3G_HUMAN|O75821	0|0|1	1	0.33	3	0|0|0	0	0	0	0	0	-0.18	3.33	0.46
NLSmutant	EIF3H_HUMAN|O15372	EIF3H_HUMAN|O15372	0|0|1	1	0.33	3	0|0|0	0	0	0	0	0	-0.18	3.33	0.46
NLSmutant	ELP1_HUMAN|O95163	ELP1_HUMAN|O95163	0|0|1	1	0.33	3	0|0|0	0	0	0	0	0	-0.18	3.33	0.46
NLSmutant	ESYT2_HUMAN|A0FGR8	ESYT2_HUMAN|A0FGR8	0|0|1	1	0.33	3	0|0|0	0	0	0	0	0	-0.18	3.33	0.46
NLSmutant	EZRI_HUMAN|P15311	EZRI_HUMAN|P15311	0|0|1	1	0.33	3	6|22|15	0	0	0	0	0	-61.34	0.02	0.46
NLSmutant	F1T0I1_HUMAN|F1T0I1	F1T0I1_HUMAN|F1T0I1	0|0|1	1	0.33	3	0|0|0	0	0	0	0	0	-0.18	3.33	0.46
NLSmutant	FANCI_HUMAN|Q9NVI1	FANCI_HUMAN|Q9NVI1	0|0|1	1	0.33	3	0|0|0	0	0	0	0	0	-0.18	3.33	0.46
NLSmutant	FBW1A_HUMAN|Q9Y297	FBW1A_HUMAN|Q9Y297	0|0|2	2	0.67	3	0|0|0	0.33	0.99	0.33	0.99	0.33	-0.18	6.67	0.36
NLSmutant	FBXW7_HUMAN|Q969H0	FBXW7_HUMAN|Q969H0	0|0|1	1	0.33	3	0|0|0	0	0	0	0	0	-0.18	3.33	0.46
NLSmutant	FBXW8_HUMAN|Q8N3Y1	FBXW8_HUMAN|Q8N3Y1	0|0|1	1	0.33	3	0|0|0	0	0	0	0	0	-0.18	3.33	0.46
NLSmutant	FHL1_HUMAN|Q13642	FHL1_HUMAN|Q13642	0|0|2	2	0.67	3	0|0|0	0.33	0.99	0.33	0.99	0.33	-0.18	6.67	0.36
NLSmutant	FKRP_HUMAN|Q9H9S5	FKRP_HUMAN|Q9H9S5	0|0|1	1	0.33	3	0|0|0	0	0	0	0	0	-0.18	3.33	0.46
NLSmutant	FUBP2_HUMAN|Q92945	FUBP2_HUMAN|Q92945	0|0|1	1	0.33	3	0|4|2	0	0	0	0	0	-7.17	0.17	0.46
NLSmutant	G6PI_HUMAN|P06744	G6PI_HUMAN|P06744	0|0|1	1	0.33	3	0|0|1	0	0	0	0	0	-0.99	1	0.46
NLSmutant	G9LKX8_HUMAN|G9LKX8	G9LKX8_HUMAN|G9LKX8	0|0|1	1	0.33	3	0|0|0	0	0	0	0	0	-0.18	3.33	0.46
NLSmutant	GANP_HUMAN|O60318	GANP_HUMAN|O60318	0|0|1	1	0.33	3	0|0|0	0	0	0	0	0	-0.18	3.33	0.46
NLSmutant	GEMI4_HUMAN|P57678	GEMI4_HUMAN|P57678	0|0|5	5	1.67	3	0|0|0	0.33	1	0.33	1	0.33	-0.18	16.67	0.28
NLSmutant	GGCT_HUMAN|O75223	GGCT_HUMAN|O75223	0|0|1	1	0.33	3	0|0|0	0	0	0	0	0	-0.18	3.33	0.46
NLSmutant	GNAI3_HUMAN|P08754	GNAI3_HUMAN|P08754	0|0|1	1	0.33	3	0|0|0	0	0	0	0	0	-0.18	3.33	0.46
NLSmutant	GRDN_HUMAN|Q3V6T2	GRDN_HUMAN|Q3V6T2	0|0|1	1	0.33	3	0|0|0	0	0	0	0	0	-0.18	3.33	0.46
NLSmutant	H11_HUMAN|Q02539	H11_HUMAN|Q02539	0|0|2	2	0.67	3	1|2|2	0.02	0.06	0.02	0.06	0.02	-6.13	0.4	0.44
NLSmutant	H12_HUMAN|P16403	H12_HUMAN|P16403	0|0|1	1	0.33	3	0|1|2	0	0	0	0	0	-3.21	0.33	0.46
NLSmutant	HDAC2_HUMAN|Q92769	HDAC2_HUMAN|Q92769	0|0|1	1	0.33	3	0|0|0	0	0	0	0	0	-0.18	3.33	0.46
NLSmutant	HOME2_HUMAN|Q9NSB8	HOME2_HUMAN|Q9NSB8	0|0|3	3	1	3	0|0|0	0.33	1	0.33	1	0.33	-0.18	10	0.33
NLSmutant	HUWE1_HUMAN|Q7Z6Z7	HUWE1_HUMAN|Q7Z6Z7	0|0|2	2	0.67	3	0|0|0	0.33	0.99	0.33	0.99	0.33	-0.18	6.67	0.36
NLSmutant	IF172_HUMAN|Q9UG01	IF172_HUMAN|Q9UG01	0|0|1	1	0.33	3	0|0|0	0	0	0	0	0	-0.18	3.33	0.46
NLSmutant	IF4A1_HUMAN|P60842	IF4A1_HUMAN|P60842	0|0|2	2	0.67	3	0|0|0	0.33	0.99	0.33	0.99	0.33	-0.18	6.67	0.36
NLSmutant	IF4E2_HUMAN|O60573	IF4E2_HUMAN|O60573	0|0|1	1	0.33	3	0|0|0	0	0	0	0	0	-0.18	3.33	0.46
NLSmutant	IGHA1_HUMAN|P01876	IGHA1_HUMAN|P01876	0|0|1	1	0.33	3	2|0|0	0	0	0	0	0	-2.35	0.5	0.46
NLSmutant	IGHG1_HUMAN|P01857	IGHG1_HUMAN|P01857	0|0|1	1	0.33	3	3|5|2	0	0	0	0	0	-13.21	0.1	0.46
NLSmutant	INADL_HUMAN|Q8NI35-5	INADL_HUMAN|Q8NI35-5	0|0|1	1	0.33	3	0|0|0	0	0	0	0	0	-0.18	3.33	0.46
NLSmutant	INT11_HUMAN|Q5TA45	INT11_HUMAN|Q5TA45	0|0|2	2	0.67	3	0|0|0	0.33	0.99	0.33	0.99	0.33	-0.18	6.67	0.36
NLSmutant	IQGA2_HUMAN|Q13576	IQGA2_HUMAN|Q13576	0|0|1	1	0.33	3	0|0|0	0	0	0	0	0	-0.18	3.33	0.46
NLSmutant	K22O_HUMAN|Q01546	K22O_HUMAN|Q01546	0|0|1	1	0.33	3	1|0|1	0	0	0	0	0	-2.22	0.5	0.46
NLSmutant	K2C8_HUMAN|P05787	K2C8_HUMAN|P05787	0|0|2	2	0.67	3	0|0|0	0.33	0.99	0.33	0.99	0.33	-0.18	6.67	0.36
NLSmutant	KAPCA_HUMAN|P17612	KAPCA_HUMAN|P17612	0|0|1	1	0.33	3	0|0|0	0	0	0	0	0	-0.18	3.33	0.46
NLSmutant	KCD20_HUMAN|Q7Z5Y7	KCD20_HUMAN|Q7Z5Y7	0|0|1	1	0.33	3	0|0|0	0	0	0	0	0	-0.18	3.33	0.46
NLSmutant	KCRB_HUMAN|P12277	KCRB_HUMAN|P12277	0|0|1	1	0.33	3	0|1|1	0	0	0	0	0	-2.22	0.5	0.46
NLSmutant	KLH22_HUMAN|Q53GT1	KLH22_HUMAN|Q53GT1	0|0|3	3	1	3	0|0|0	0.33	1	0.33	1	0.33	-0.18	10	0.33
NLSmutant	L10K_HUMAN|Q9UNZ5	L10K_HUMAN|Q9UNZ5	0|0|1	1	0.33	3	0|0|2	0	0	0	0	0	-2.35	0.5	0.46
NLSmutant	LACRT_HUMAN|Q9GZZ8	LACRT_HUMAN|Q9GZZ8	0|0|2	2	0.67	3	0|0|2	0.24	0.73	0.24	0.73	0.24	-2.35	1	0.42
NLSmutant	LAP2B_HUMAN|P42167	LAP2B_HUMAN|P42167	0|0|1	1	0.33	3	0|0|0	0	0	0	0	0	-0.18	3.33	0.46
NLSmutant	LBR_HUMAN|Q14739	LBR_HUMAN|Q14739	0|0|1	1	0.33	3	0|0|0	0	0	0	0	0	-0.18	3.33	0.46
NLSmutant	LC1L1_HUMAN|Q5VSP4	LC1L1_HUMAN|Q5VSP4	0|0|8	8	2.67	3	0|0|5	0.31	0.94	0.31	0.94	0.31	-5.73	1.6	0.41
NLSmutant	LCN1_HUMAN|P31025	LCN1_HUMAN|P31025	0|0|4	4	1.33	3	0|0|4	0.26	0.78	0.26	0.78	0.26	-4.25	1	0.42
NLSmutant	LMNB1_HUMAN|P20700	LMNB1_HUMAN|P20700	0|0|1	1	0.33	3	0|0|0	0	0	0	0	0	-0.18	3.33	0.46
NLSmutant	LMNB2_HUMAN|Q03252	LMNB2_HUMAN|Q03252	0|0|1	1	0.33	3	0|0|0	0	0	0	0	0	-0.18	3.33	0.46
NLSmutant	LTOR3_HUMAN|Q9UHA4	LTOR3_HUMAN|Q9UHA4	0|0|1	1	0.33	3	0|0|0	0	0	0	0	0	-0.18	3.33	0.46
NLSmutant	LZTS2_HUMAN|Q9BRK4	LZTS2_HUMAN|Q9BRK4	0|0|10	10	3.33	3	0|0|0	0.33	1	0.33	1	0.33	-0.18	33.33	0.24
NLSmutant	M0QYQ9_HUMAN|M0QYQ9	M0QYQ9_HUMAN|M0QYQ9	0|0|1	1	0.33	3	0|0|1	0	0	0	0	0	-0.99	1	0.46
NLSmutant	MAGD1_HUMAN|Q9Y5V3	MAGD1_HUMAN|Q9Y5V3	0|0|3	3	1	3	0|0|0	0.33	1	0.33	1	0.33	-0.18	10	0.33
NLSmutant	MARCS_HUMAN|P29966	MARCS_HUMAN|P29966	0|0|2	2	0.67	3	0|0|0	0.33	0.99	0.33	0.99	0.33	-0.18	6.67	0.36
NLSmutant	MCE1_HUMAN|O60942	MCE1_HUMAN|O60942	0|0|1	1	0.33	3	0|0|0	0	0	0	0	0	-0.18	3.33	0.46
NLSmutant	MCM5_HUMAN|P33992	MCM5_HUMAN|P33992	0|0|1	1	0.33	3	0|0|0	0	0	0	0	0	-0.18	3.33	0.46
NLSmutant	MD2L1_HUMAN|Q13257	MD2L1_HUMAN|Q13257	0|0|1	1	0.33	3	0|0|0	0	0	0	0	0	-0.18	3.33	0.46
NLSmutant	MED31_HUMAN|Q9Y3C7	MED31_HUMAN|Q9Y3C7	0|0|1	1	0.33	3	0|0|0	0	0	0	0	0	-0.18	3.33	0.46
NLSmutant	METK2_HUMAN|P31153	METK2_HUMAN|P31153	0|0|1	1	0.33	3	0|0|0	0	0	0	0	0	-0.18	3.33	0.46
NLSmutant	MIB1_HUMAN|Q86YT6	MIB1_HUMAN|Q86YT6	0|0|2	2	0.67	3	0|0|0	0.33	0.99	0.33	0.99	0.33	-0.18	6.67	0.36
NLSmutant	MIC25_HUMAN|Q9BRQ6	MIC25_HUMAN|Q9BRQ6	0|0|2	2	0.67	3	0|0|0	0.33	0.99	0.33	0.99	0.33	-0.18	6.67	0.36
NLSmutant	MIC60_HUMAN|Q16891-4	MIC60_HUMAN|Q16891-4	0|0|2	2	0.67	3	0|0|0	0.33	0.99	0.33	0.99	0.33	-0.18	6.67	0.36
NLSmutant	MRP_HUMAN|P49006	MRP_HUMAN|P49006	0|0|1	1	0.33	3	0|0|0	0	0	0	0	0	-0.18	3.33	0.46
NLSmutant	MTOR_HUMAN|P42345	MTOR_HUMAN|P42345	0|0|1	1	0.33	3	0|0|0	0	0	0	0	0	-0.18	3.33	0.46
NLSmutant	MTX2_HUMAN|O75431	MTX2_HUMAN|O75431	0|0|2	2	0.67	3	0|0|0	0.33	0.99	0.33	0.99	0.33	-0.18	6.67	0.36
NLSmutant	MUC5B_HUMAN|Q9HC84	MUC5B_HUMAN|Q9HC84	0|0|1	1	0.33	3	0|0|0	0	0	0	0	0	-0.18	3.33	0.46
NLSmutant	MYH1_HUMAN|P12882	MYH1_HUMAN|P12882	0|0|1	1	0.33	3	0|0|16	0	0	0	0	0	-20.74	0.06	0.46
NLSmutant	MYO10_HUMAN|Q9HD67	MYO10_HUMAN|Q9HD67	0|0|1	1	0.33	3	0|0|0	0	0	0	0	0	-0.18	3.33	0.46
NLSmutant	MYO1B_HUMAN|O43795	MYO1B_HUMAN|O43795	0|0|2	2	0.67	3	0|0|0	0.33	0.99	0.33	0.99	0.33	-0.18	6.67	0.36
NLSmutant	MYO1D_HUMAN|O94832	MYO1D_HUMAN|O94832	0|0|6	6	2	3	0|0|0	0.33	1	0.33	1	0.33	-0.18	20	0.27
NLSmutant	NCBP1_HUMAN|Q09161	NCBP1_HUMAN|Q09161	0|0|1	1	0.33	3	0|0|0	0	0	0	0	0	-0.18	3.33	0.46
NLSmutant	NDUBA_HUMAN|O96000	NDUBA_HUMAN|O96000	0|0|3	3	1	3	0|0|0	0.33	1	0.33	1	0.33	-0.18	10	0.33
NLSmutant	NDUS5_HUMAN|O43920	NDUS5_HUMAN|O43920	0|0|1	1	0.33	3	0|0|0	0	0	0	0	0	-0.18	3.33	0.46
NLSmutant	NEUL4_HUMAN|Q96JN8	NEUL4_HUMAN|Q96JN8	0|0|2	2	0.67	3	0|0|0	0.33	0.99	0.33	0.99	0.33	-0.18	6.67	0.36
NLSmutant	NIPS2_HUMAN|O75323	NIPS2_HUMAN|O75323	0|0|1	1	0.33	3	0|0|0	0	0	0	0	0	-0.18	3.33	0.46
NLSmutant	NU107_HUMAN|P57740	NU107_HUMAN|P57740	0|0|4	4	1.33	3	0|0|0	0.33	1	0.33	1	0.33	-0.18	13.33	0.3
NLSmutant	NU188_HUMAN|Q5SRE5	NU188_HUMAN|Q5SRE5	0|0|1	1	0.33	3	0|0|0	0	0	0	0	0	-0.18	3.33	0.46
NLSmutant	NUCL_HUMAN|P19338	NUCL_HUMAN|P19338	0|0|3	3	1	3	3|1|0	0.16	0.49	0.16	0.49	0.16	-4.58	0.75	0.43
NLSmutant	P5CR1_HUMAN|P32322	P5CR1_HUMAN|P32322	0|0|3	3	1	3	0|0|0	0.33	1	0.33	1	0.33	-0.18	10	0.33
NLSmutant	PCH2_HUMAN|Q15645	PCH2_HUMAN|Q15645	0|0|1	1	0.33	3	0|1|0	0	0	0	0	0	-0.99	1	0.46
NLSmutant	PERI_HUMAN|P41219	PERI_HUMAN|P41219	0|0|6	6	2	3	0|0|0	0.33	1	0.33	1	0.33	-0.18	20	0.27
NLSmutant	PFKAM_HUMAN|P08237	PFKAM_HUMAN|P08237	0|0|1	1	0.33	3	0|0|0	0	0	0	0	0	-0.18	3.33	0.46
NLSmutant	PFKAP_HUMAN|Q01813	PFKAP_HUMAN|Q01813	0|0|2	2	0.67	3	0|0|0	0.33	0.99	0.33	0.99	0.33	-0.18	6.67	0.36
NLSmutant	PGAM1_HUMAN|P18669	PGAM1_HUMAN|P18669	0|0|2	2	0.67	3	0|0|1	0.3	0.9	0.3	0.9	0.3	-0.99	2	0.41
NLSmutant	PI4KA_HUMAN|P42356	PI4KA_HUMAN|P42356	0|0|2	2	0.67	3	0|0|0	0.33	0.99	0.33	0.99	0.33	-0.18	6.67	0.36
NLSmutant	PLEC_HUMAN|Q15149-2	PLEC_HUMAN|Q15149-2	0|0|1	1	0.33	3	0|0|0	0	0	0	0	0	-0.18	3.33	0.46
NLSmutant	PLEC_HUMAN|Q15149-3	PLEC_HUMAN|Q15149-3	0|0|1	1	0.33	3	0|0|0	0	0	0	0	0	-0.18	3.33	0.46
NLSmutant	PNO1_HUMAN|Q9NRX1	PNO1_HUMAN|Q9NRX1	0|0|1	1	0.33	3	0|0|0	0	0	0	0	0	-0.18	3.33	0.46
NLSmutant	PP6R3_HUMAN|Q5H9R7	PP6R3_HUMAN|Q5H9R7	0|0|3	3	1	3	0|0|0	0.33	1	0.33	1	0.33	-0.18	10	0.33
NLSmutant	PPIH_HUMAN|O43447	PPIH_HUMAN|O43447	0|0|1	1	0.33	3	0|0|0	0	0	0	0	0	-0.18	3.33	0.46
NLSmutant	PPIL3_HUMAN|Q9H2H8	PPIL3_HUMAN|Q9H2H8	0|0|2	2	0.67	3	1|1|0	0.23	0.68	0.23	0.68	0.23	-2.22	1	0.42
NLSmutant	PPTC7_HUMAN|Q8NI37	PPTC7_HUMAN|Q8NI37	0|0|4	4	1.33	3	0|0|0	0.33	1	0.33	1	0.33	-0.18	13.33	0.3
NLSmutant	PRDX6_HUMAN|P30041	PRDX6_HUMAN|P30041	0|0|1	1	0.33	3	2|0|0	0	0	0	0	0	-2.35	0.5	0.46
NLSmutant	PRP31_HUMAN|Q8WWY3	PRP31_HUMAN|Q8WWY3	0|0|1	1	0.33	3	0|0|0	0	0	0	0	0	-0.18	3.33	0.46
NLSmutant	PRS10_HUMAN|P62333	PRS10_HUMAN|P62333	0|0|2	2	0.67	3	0|0|0	0.33	0.99	0.33	0.99	0.33	-0.18	6.67	0.36
NLSmutant	PRS7_HUMAN|P35998	PRS7_HUMAN|P35998	0|0|2	2	0.67	3	0|0|0	0.33	0.99	0.33	0.99	0.33	-0.18	6.67	0.36
NLSmutant	PSD11_HUMAN|O00231	PSD11_HUMAN|O00231	0|0|1	1	0.33	3	0|0|0	0	0	0	0	0	-0.18	3.33	0.46
NLSmutant	Q6ZRU0_HUMAN|Q6ZRU0	Q6ZRU0_HUMAN|Q6ZRU0	0|0|2	2	0.67	3	0|0|1	0.3	0.9	0.3	0.9	0.3	-0.99	2	0.41
NLSmutant	Q9C063_HUMAN|Q9C063	Q9C063_HUMAN|Q9C063	0|0|2	2	0.67	3	0|0|0	0.33	0.99	0.33	0.99	0.33	-0.18	6.67	0.36
NLSmutant	RAGP1_HUMAN|P46060	RAGP1_HUMAN|P46060	0|0|2	2	0.67	3	0|0|0	0.33	0.99	0.33	0.99	0.33	-0.18	6.67	0.36
NLSmutant	RBBP4_HUMAN|Q09028	RBBP4_HUMAN|Q09028	0|0|1	1	0.33	3	0|0|0	0	0	0	0	0	-0.18	3.33	0.46
NLSmutant	RFA1_HUMAN|P27694	RFA1_HUMAN|P27694	0|0|1	1	0.33	3	0|0|0	0	0	0	0	0	-0.18	3.33	0.46
NLSmutant	RGPA2_HUMAN|Q2PPJ7	RGPA2_HUMAN|Q2PPJ7	0|0|1	1	0.33	3	0|0|0	0	0	0	0	0	-0.18	3.33	0.46
NLSmutant	RIPK1_HUMAN|Q13546	RIPK1_HUMAN|Q13546	0|0|2	2	0.67	3	0|0|0	0.33	0.99	0.33	0.99	0.33	-0.18	6.67	0.36
NLSmutant	RL10A_HUMAN|P62906	RL10A_HUMAN|P62906	0|0|2	2	0.67	3	0|0|0	0.33	0.99	0.33	0.99	0.33	-0.18	6.67	0.36
NLSmutant	RL19_HUMAN|P84098	RL19_HUMAN|P84098	0|0|1	1	0.33	3	0|0|0	0	0	0	0	0	-0.18	3.33	0.46
NLSmutant	RL23A_HUMAN|P62750	RL23A_HUMAN|P62750	0|0|1	1	0.33	3	0|0|0	0	0	0	0	0	-0.18	3.33	0.46
NLSmutant	RL29_HUMAN|P47914	RL29_HUMAN|P47914	0|0|1	1	0.33	3	0|0|0	0	0	0	0	0	-0.18	3.33	0.46
NLSmutant	RL36L_HUMAN|Q969Q0	RL36L_HUMAN|Q969Q0	0|0|1	1	0.33	3	0|0|0	0	0	0	0	0	-0.18	3.33	0.46
NLSmutant	RL6_HUMAN|Q02878	RL6_HUMAN|Q02878	0|0|1	1	0.33	3	0|0|0	0	0	0	0	0	-0.18	3.33	0.46
NLSmutant	RM12_HUMAN|P52815	RM12_HUMAN|P52815	0|0|3	3	1	3	0|0|0	0.33	1	0.33	1	0.33	-0.18	10	0.33
NLSmutant	RM46_HUMAN|Q9H2W6	RM46_HUMAN|Q9H2W6	0|0|1	1	0.33	3	0|0|0	0	0	0	0	0	-0.18	3.33	0.46
NLSmutant	RS10L_HUMAN|Q9NQ39	RS10L_HUMAN|Q9NQ39	0|0|2	2	0.67	3	0|0|0	0.33	0.99	0.33	0.99	0.33	-0.18	6.67	0.36
NLSmutant	RT14_HUMAN|O60783	RT14_HUMAN|O60783	0|0|1	1	0.33	3	0|0|0	0	0	0	0	0	-0.18	3.33	0.46
NLSmutant	RU2B_HUMAN|P08579	RU2B_HUMAN|P08579	0|0|4	4	1.33	3	0|0|0	0.33	1	0.33	1	0.33	-0.18	13.33	0.3
NLSmutant	SAHH_HUMAN|P23526	SAHH_HUMAN|P23526	0|0|3	3	1	3	0|0|0	0.33	1	0.33	1	0.33	-0.18	10	0.33
NLSmutant	SI1L3_HUMAN|O60292	SI1L3_HUMAN|O60292	0|0|2	2	0.67	3	0|0|0	0.33	0.99	0.33	0.99	0.33	-0.18	6.67	0.36
NLSmutant	SP16H_HUMAN|Q9Y5B9	SP16H_HUMAN|Q9Y5B9	0|0|1	1	0.33	3	0|0|0	0	0	0	0	0	-0.18	3.33	0.46
NLSmutant	SPTB2_HUMAN|Q01082	SPTB2_HUMAN|Q01082	0|0|8	8	2.67	3	0|0|0	0.33	1	0.33	1	0.33	-0.18	26.67	0.25
NLSmutant	SPTN1_HUMAN|Q13813	SPTN1_HUMAN|Q13813	0|0|14	14	4.67	3	0|0|0	0.33	1	0.33	1	0.33	-0.18	46.67	0.23
NLSmutant	SRP09_HUMAN|P49458	SRP09_HUMAN|P49458	0|0|2	2	0.67	3	0|1|1	0.23	0.68	0.23	0.68	0.23	-2.22	1	0.42
NLSmutant	SRP19_HUMAN|P09132	SRP19_HUMAN|P09132	0|0|1	1	0.33	3	0|0|0	0	0	0	0	0	-0.18	3.33	0.46
NLSmutant	SRSF2_HUMAN|Q01130	SRSF2_HUMAN|Q01130	0|0|1	1	0.33	3	0|0|0	0	0	0	0	0	-0.18	3.33	0.46
NLSmutant	SRSF4_HUMAN|Q08170	SRSF4_HUMAN|Q08170	0|0|1	1	0.33	3	0|0|0	0	0	0	0	0	-0.18	3.33	0.46
NLSmutant	SSRG_HUMAN|Q9UNL2	SSRG_HUMAN|Q9UNL2	0|0|2	2	0.67	3	0|0|0	0.33	0.99	0.33	0.99	0.33	-0.18	6.67	0.36
NLSmutant	STIP1_HUMAN|P31948	STIP1_HUMAN|P31948	0|0|2	2	0.67	3	0|2|1	0.14	0.41	0.14	0.41	0.14	-3.21	0.67	0.43
NLSmutant	SUMO2_HUMAN|P61956	SUMO2_HUMAN|P61956	0|0|2	2	0.67	3	0|0|1	0.3	0.9	0.3	0.9	0.3	-0.99	2	0.41
NLSmutant	SVIL_HUMAN|O95425	SVIL_HUMAN|O95425	0|0|2	2	0.67	3	0|0|0	0.33	0.99	0.33	0.99	0.33	-0.18	6.67	0.36
NLSmutant	T11L1_HUMAN|Q9NUJ3	T11L1_HUMAN|Q9NUJ3	0|0|1	1	0.33	3	0|0|0	0	0	0	0	0	-0.18	3.33	0.46
NLSmutant	TADBP_HUMAN|Q13148	TADBP_HUMAN|Q13148	0|0|1	1	0.33	3	0|0|0	0	0	0	0	0	-0.18	3.33	0.46
NLSmutant	TBA1C_HUMAN|Q9BQE3	TBA1C_HUMAN|Q9BQE3	0|0|1	1	0.33	3	0|0|0	0	0	0	0	0	-0.18	3.33	0.46
NLSmutant	TBAL3_HUMAN|A6NHL2	TBAL3_HUMAN|A6NHL2	0|0|1	1	0.33	3	0|0|0	0	0	0	0	0	-0.18	3.33	0.46
NLSmutant	TEAD1_HUMAN|P28347	TEAD1_HUMAN|P28347	0|0|1	1	0.33	3	0|0|0	0	0	0	0	0	-0.18	3.33	0.46
NLSmutant	TGM3_HUMAN|Q08188	TGM3_HUMAN|Q08188	0|0|1	1	0.33	3	2|0|1	0	0	0	0	0	-3.21	0.33	0.46
NLSmutant	TIDC1_HUMAN|Q9NPL8	TIDC1_HUMAN|Q9NPL8	0|0|1	1	0.33	3	0|0|0	0	0	0	0	0	-0.18	3.33	0.46
NLSmutant	TMED2_HUMAN|Q15363	TMED2_HUMAN|Q15363	0|0|1	1	0.33	3	0|0|0	0	0	0	0	0	-0.18	3.33	0.46
NLSmutant	TMLH_HUMAN|Q9NVH6	TMLH_HUMAN|Q9NVH6	0|0|1	1	0.33	3	0|0|0	0	0	0	0	0	-0.18	3.33	0.46
NLSmutant	TPC2A_HUMAN|P0DI81	TPC2A_HUMAN|P0DI81	0|0|1	1	0.33	3	0|0|0	0	0	0	0	0	-0.18	3.33	0.46
NLSmutant	TPC2L_HUMAN|Q9UL33	TPC2L_HUMAN|Q9UL33	0|0|1	1	0.33	3	0|0|0	0	0	0	0	0	-0.18	3.33	0.46
NLSmutant	TPM3_HUMAN|P06753-2	TPM3_HUMAN|P06753-2	0|0|1	1	0.33	3	0|0|0	0	0	0	0	0	-0.18	3.33	0.46
NLSmutant	TR112_HUMAN|Q9UI30	TR112_HUMAN|Q9UI30	0|0|1	1	0.33	3	0|0|1	0	0	0	0	0	-0.99	1	0.46
NLSmutant	TRAD1_HUMAN|O14545	TRAD1_HUMAN|O14545	0|0|1	1	0.33	3	0|0|0	0	0	0	0	0	-0.18	3.33	0.46
NLSmutant	TRIM3_HUMAN|O75382	TRIM3_HUMAN|O75382	0|0|9	9	3	3	0|0|0	0.33	1	0.33	1	0.33	-0.18	30	0.25
NLSmutant	UBA1_HUMAN|P22314	UBA1_HUMAN|P22314	0|0|1	1	0.33	3	1|0|1	0	0	0	0	0	-2.22	0.5	0.46
NLSmutant	UBE3C_HUMAN|Q15386	UBE3C_HUMAN|Q15386	0|0|1	1	0.33	3	0|0|0	0	0	0	0	0	-0.18	3.33	0.46
NLSmutant	UBP11_HUMAN|P51784	UBP11_HUMAN|P51784	0|0|2	2	0.67	3	0|0|0	0.33	0.99	0.33	0.99	0.33	-0.18	6.67	0.36
NLSmutant	UCP5_HUMAN|O95258	UCP5_HUMAN|O95258	0|0|1	1	0.33	3	0|0|0	0	0	0	0	0	-0.18	3.33	0.46
NLSmutant	VAPA_HUMAN|Q9P0L0	VAPA_HUMAN|Q9P0L0	0|0|1	1	0.33	3	0|0|0	0	0	0	0	0	-0.18	3.33	0.46
NLSmutant	WWC3_HUMAN|Q9ULE0	WWC3_HUMAN|Q9ULE0	0|0|3	3	1	3	0|0|0	0.33	1	0.33	1	0.33	-0.18	10	0.33
NLSmutant	ZO2_HUMAN|Q9UDY2	ZO2_HUMAN|Q9UDY2	0|0|5	5	1.67	3	0|0|0	0.33	1	0.33	1	0.33	-0.18	16.67	0.28
WT	1433B_HUMAN|P31946	1433B_HUMAN|P31946	17|8|12	37	12.33	3	3|0|0	0.99	1	0.99	1	0.99	3.82	12.33	0
WT	1433E_HUMAN|P62258	1433E_HUMAN|P62258	18|6|18	42	14	3	2|0|0	0.99	1	0.99	1	0.99	4.13	21	0
WT	1433F_HUMAN|Q04917	1433F_HUMAN|Q04917	5|0|5	10	3.33	3	0|0|0	0.67	1	0.67	1	0.67	-0.18	33.33	0.09
WT	1433G_HUMAN|P61981	1433G_HUMAN|P61981	6|2|5	13	4.33	3	0|0|0	1	1	1	1	1	4.36	43.33	0
WT	1433S_HUMAN|P31947	1433S_HUMAN|P31947	1|0|0	1	0.33	3	0|0|0	0	0	0	0	0	-0.18	3.33	0.46
WT	1433T_HUMAN|P27348	1433T_HUMAN|P27348	5|0|9	14	4.67	3	0|0|0	0.67	1	0.67	1	0.67	-0.18	46.67	0.08
WT	1433Z_HUMAN|P63104	1433Z_HUMAN|P63104	10|0|10	20	6.67	3	0|1|1	0.67	1	0.67	1	0.67	-2.22	10	0.07
WT	2AAA_HUMAN|P30153	2AAA_HUMAN|P30153	13|2|9	24	8	3	0|0|0	1	1	1	1	1	4.36	80	0
WT	2ABA_HUMAN|P63151	2ABA_HUMAN|P63151	1|0|0	1	0.33	3	0|0|0	0	0	0	0	0	-0.18	3.33	0.46
WT	4F2_HUMAN|P08195	4F2_HUMAN|P08195	2|0|0	2	0.67	3	0|0|0	0.33	0.99	0.33	0.99	0.33	-0.18	6.67	0.36
WT	A0A024QZH6_HUMAN|A0A024QZH6	A0A024QZH6_HUMAN|A0A024QZH6	4|0|0	4	1.33	3	0|0|0	0.33	1	0.33	1	0.33	-0.18	13.33	0.3
WT	A0A024R0S8_HUMAN|A0A024R0S8	A0A024R0S8_HUMAN|A0A024R0S8	1|1|3	5	1.67	3	0|0|0	0.33	1	0.33	1	0.33	2.33	16.67	0.33
WT	A0A024R1X6_HUMAN|A0A024R1X6	A0A024R1X6_HUMAN|A0A024R1X6	2|0|0	2	0.67	3	3|2|1	0	0	0	0	0	-7.41	0.33	0.46
WT	A0A068LL62_HUMAN|A0A068LL62	A0A068LL62_HUMAN|A0A068LL62	1|0|1	2	0.67	3	0|0|0	0	0	0	0	0	-0.18	6.67	0.46
WT	A0A087WYI2_HUMAN|A0A087WYI2	A0A087WYI2_HUMAN|A0A087WYI2	13|0|6	19	6.33	3	0|0|0	0.67	1	0.67	1	0.67	-0.18	63.33	0.07
WT	A0A096LPB2_HUMAN|A0A096LPB2	A0A096LPB2_HUMAN|A0A096LPB2	1|0|0	1	0.33	3	0|0|0	0	0	0	0	0	-0.18	3.33	0.46
WT	A0A096LPB8_HUMAN|A0A096LPB8	A0A096LPB8_HUMAN|A0A096LPB8	1|0|0	1	0.33	3	0|0|0	0	0	0	0	0	-0.18	3.33	0.46
WT	A0A0A0MS14_HUMAN|A0A0A0MS14	A0A0A0MS14_HUMAN|A0A0A0MS14	5|6|11	22	7.33	3	0|0|0	1	1	1	1	1	9.63	73.33	0
WT	A0A0C4DH68_HUMAN|A0A0C4DH68	A0A0C4DH68_HUMAN|A0A0C4DH68	1|0|2	3	1	3	3|1|4	0	0	0	0	0	-10.36	0.38	0.46
WT	A0A0F7G8J1_HUMAN|A0A0F7G8J1	NA	1|0|0	1	0.33	3	0|0|0	0	0	0	0	0	-0.18	3.33	0.46
WT	A0A0F7KYT8_HUMAN|A0A0F7KYT8	NA	1|0|0	1	0.33	3	0|0|0	0	0	0	0	0	-0.18	3.33	0.46
WT	A0A0U1RQW4_HUMAN|A0A0U1RQW4	NA	1|0|1	2	0.67	3	0|0|0	0	0	0	0	0	-0.18	6.67	0.46
WT	A0A0X9V9B3_HUMAN|A0A0X9V9B3	NA	1|0|0	1	0.33	3	0|0|0	0	0	0	0	0	-0.18	3.33	0.46
WT	A0N4V7_HUMAN|A0N4V7	A0N4V7_HUMAN|A0N4V7	57|20|13	90	30	3	50|15|6	0	0	0	0	0	-65.31	1.27	0.45
WT	A2I9Y7_HUMAN|A2I9Y7	A2I9Y7_HUMAN|A2I9Y7	2|1|0	3	1	3	0|0|0	0.33	0.99	0.33	0.99	0.33	-0.18	10	0.36
WT	A2J1N6_HUMAN|A2J1N6	A2J1N6_HUMAN|A2J1N6	10|14|10	34	11.33	3	0|0|0	1	1	1	1	1	17.56	113.33	0
WT	A2MG_HUMAN|P01023	A2MG_HUMAN|P01023	2|0|3	5	1.67	3	2|6|5	0	0	0	0	0	-17.58	0.38	0.46
WT	A2NJV5_HUMAN|A2NJV5	A2NJV5_HUMAN|A2NJV5	2|2|2	6	2	3	0|0|0	0.99	0.99	0.99	0.99	0.99	4.36	20	0
WT	A6NJU0_HUMAN|A6NJU0	A6NJU0_HUMAN|A6NJU0	5|0|1	6	2	3	0|0|0	0.33	1	0.33	1	0.33	-0.18	20	0.28
WT	A7L3B_HUMAN|Q96GX2	A7L3B_HUMAN|Q96GX2	1|0|0	1	0.33	3	0|0|0	0	0	0	0	0	-0.18	3.33	0.46
WT	A8K7N0_HUMAN|A8K7N0	A8K7N0_HUMAN|A8K7N0	3|2|0	5	1.67	3	0|0|0	0.66	1	0.66	1	0.66	-0.18	16.67	0.17
WT	AAAT_HUMAN|Q15758	AAAT_HUMAN|Q15758	6|1|1	8	2.67	3	0|0|2	0.33	0.98	0.33	0.98	0.33	-0.31	4	0.41
WT	AAKG1_HUMAN|P54619	AAKG1_HUMAN|P54619	1|0|0	1	0.33	3	0|0|0	0	0	0	0	0	-0.18	3.33	0.46
WT	AAR2_HUMAN|Q9Y312	AAR2_HUMAN|Q9Y312	2|0|0	2	0.67	3	0|0|0	0.33	0.99	0.33	0.99	0.33	-0.18	6.67	0.36
WT	ABC3C_HUMAN|Q9NRW3	ABC3C_HUMAN|Q9NRW3	4|0|5	9	3	3	0|0|0	0.67	1	0.67	1	0.67	-0.18	30	0.11
WT	ABCE1_HUMAN|P61221	ABCE1_HUMAN|P61221	46|0|15	61	20.33	3	0|0|0	0.67	1	0.67	1	0.67	-0.18	203.33	0.04
WT	ABCF1_HUMAN|Q8NE71	ABCF1_HUMAN|Q8NE71	3|0|0	3	1	3	0|0|0	0.33	1	0.33	1	0.33	-0.18	10	0.33
WT	ABHDA_HUMAN|Q9NUJ1	ABHDA_HUMAN|Q9NUJ1	1|0|0	1	0.33	3	0|0|0	0	0	0	0	0	-0.18	3.33	0.46
WT	ABI1_HUMAN|Q8IZP0	ABI1_HUMAN|Q8IZP0	2|0|0	2	0.67	3	0|0|0	0.33	0.99	0.33	0.99	0.33	-0.18	6.67	0.36
WT	ABI2_HUMAN|Q9NYB9	ABI2_HUMAN|Q9NYB9	1|0|0	1	0.33	3	0|0|0	0	0	0	0	0	-0.18	3.33	0.46
WT	ABT1_HUMAN|Q9ULW3	ABT1_HUMAN|Q9ULW3	1|0|0	1	0.33	3	0|0|0	0	0	0	0	0	-0.18	3.33	0.46
WT	ACACA_HUMAN|Q13085	ACACA_HUMAN|Q13085	5|0|1	6	2	3	0|0|0	0.33	1	0.33	1	0.33	-0.18	20	0.28
WT	ACAD9_HUMAN|Q9H845	ACAD9_HUMAN|Q9H845	4|0|0	4	1.33	3	0|0|0	0.33	1	0.33	1	0.33	-0.18	13.33	0.3
WT	ACADM_HUMAN|P11310	ACADM_HUMAN|P11310	2|0|0	2	0.67	3	0|0|0	0.33	0.99	0.33	0.99	0.33	-0.18	6.67	0.36
WT	ACD11_HUMAN|Q709F0	ACD11_HUMAN|Q709F0	1|0|1	2	0.67	3	1|1|1	0	0	0	0	0	-3.21	0.67	0.46
WT	ACINU_HUMAN|Q9UKV3	ACINU_HUMAN|Q9UKV3	133|0|19	152	50.67	3	0|0|0	0.67	1	0.67	1	0.67	-0.18	506.67	0.03
WT	ACOD_HUMAN|O00767	ACOD_HUMAN|O00767	2|0|1	3	1	3	0|0|0	0.33	0.99	0.33	0.99	0.33	-0.18	10	0.36
WT	ACOT8_HUMAN|O14734	ACOT8_HUMAN|O14734	3|0|0	3	1	3	0|0|0	0.33	1	0.33	1	0.33	-0.18	10	0.33
WT	ACTA_HUMAN|P62736	ACTA_HUMAN|P62736	25|3|20	48	16	3	23|8|41	0	0	0	0	0	-92.13	0.67	0.46
WT	ACTB_HUMAN|P60709	ACTB_HUMAN|P60709	22|5|11	38	12.67	3	24|8|8	0	0	0	0	0	-41.48	0.95	0.46
WT	ACTBM_HUMAN|Q9BYX7	ACTBM_HUMAN|Q9BYX7	6|1|4	11	3.67	3	1|0|1	0.65	1	0.65	1	0.65	-0.61	5.5	0.18
WT	ACTN1_HUMAN|P12814	ACTN1_HUMAN|P12814	1|0|0	1	0.33	3	1|0|1	0	0	0	0	0	-2.22	0.5	0.46
WT	ACTZ_HUMAN|P61163	ACTZ_HUMAN|P61163	3|0|0	3	1	3	0|0|0	0.33	1	0.33	1	0.33	-0.18	10	0.33
WT	ADCK3_HUMAN|Q8NI60	ADCK3_HUMAN|Q8NI60	6|0|1	7	2.33	3	0|0|0	0.33	1	0.33	1	0.33	-0.18	23.33	0.27
WT	ADNP_HUMAN|Q9H2P0	ADNP_HUMAN|Q9H2P0	2|2|3	7	2.33	3	0|0|0	0.99	1	0.99	1	0.99	4.36	23.33	0
WT	ADT1_HUMAN|P12235	ADT1_HUMAN|P12235	74|21|47	142	47.33	3	5|1|4	1	1	1	1	1	13.46	14.2	0
WT	ADT2_HUMAN|P05141	ADT2_HUMAN|P05141	67|19|29	115	38.33	3	2|0|4	1	1	1	1	1	9	19.17	0
WT	ADT3_HUMAN|P12236	ADT3_HUMAN|P12236	14|3|5	22	7.33	3	1|0|0	1	1	1	1	1	4.41	22	0
WT	AFG32_HUMAN|Q9Y4W6	AFG32_HUMAN|Q9Y4W6	1|1|0	2	0.67	3	0|0|0	0	0	0	0	0	-0.18	6.67	0.46
WT	AGK_HUMAN|Q53H12	AGK_HUMAN|Q53H12	8|1|1	10	3.33	3	0|0|0	0.33	1	0.33	1	0.33	2.33	33.33	0.25
WT	AHNK_HUMAN|Q09666	AHNK_HUMAN|Q09666	1|0|2	3	1	3	0|1|0	0.3	0.9	0.3	0.9	0.3	-0.99	3	0.41
WT	AHSA1_HUMAN|O95433	AHSA1_HUMAN|O95433	1|0|1	2	0.67	3	0|0|0	0	0	0	0	0	-0.18	6.67	0.46
WT	AIFM1_HUMAN|O95831	AIFM1_HUMAN|O95831	29|13|15	57	19	3	0|3|0	1	1	1	1	1	5.86	19	0
WT	AIMP2_HUMAN|Q13155	AIMP2_HUMAN|Q13155	1|0|0	1	0.33	3	0|0|0	0	0	0	0	0	-0.18	3.33	0.46
WT	AINX_HUMAN|Q16352	AINX_HUMAN|Q16352	1|0|0	1	0.33	3	0|0|0	0	0	0	0	0	-0.18	3.33	0.46
WT	AIP_HUMAN|O00170	AIP_HUMAN|O00170	1|0|0	1	0.33	3	0|0|0	0	0	0	0	0	-0.18	3.33	0.46
WT	AKA11_HUMAN|Q9UKA4	AKA11_HUMAN|Q9UKA4	2|0|5	7	2.33	3	0|0|0	0.66	1	0.66	1	0.66	-0.18	23.33	0.16
WT	AKP8L_HUMAN|Q9ULX6	AKP8L_HUMAN|Q9ULX6	3|0|0	3	1	3	0|0|0	0.33	1	0.33	1	0.33	-0.18	10	0.33
WT	AL1B1_HUMAN|P30837	AL1B1_HUMAN|P30837	9|0|3	12	4	3	0|0|0	0.67	1	0.67	1	0.67	-0.18	40	0.12
WT	ALBU_HUMAN|P02768	ALBU_HUMAN|P02768	39|32|38	109	36.33	3	64|142|168	0	0	0	0	0	-437.95	0.29	0.46
WT	AMOL1_HUMAN|Q8IY63	AMOL1_HUMAN|Q8IY63	184|68|150	402	134	3	0|0|0	1	1	1	1	1	101.67	1340	0
WT	AMOL2_HUMAN|Q9Y2J4	AMOL2_HUMAN|Q9Y2J4	1|0|1	2	0.67	3	0|0|0	0	0	0	0	0	-0.18	6.67	0.46
WT	AMOT_HUMAN|Q4VCS5	AMOT_HUMAN|Q4VCS5	741|369|577	1687	562.33	3	0|0|0	1	1	1	1	1	526.37	5623.33	0
WT	AN32A_HUMAN|P39687	AN32A_HUMAN|P39687	1|2|3	6	2	3	1|0|0	0.63	0.99	0.63	0.99	0.63	0.42	6	0.18
WT	AN32B_HUMAN|Q92688	AN32B_HUMAN|Q92688	3|1|4	8	2.67	3	0|0|0	0.67	1	0.67	1	0.67	2.33	26.67	0.13
WT	ANM1_HUMAN|Q99873	ANM1_HUMAN|Q99873	6|0|1	7	2.33	3	0|0|0	0.33	1	0.33	1	0.33	-0.18	23.33	0.27
WT	ANM5_HUMAN|O14744	ANM5_HUMAN|O14744	4|1|1	6	2	3	0|0|0	0.33	1	0.33	1	0.33	2.33	20	0.3
WT	ANXA2_HUMAN|P07355	ANXA2_HUMAN|P07355	5|0|4	9	3	3	20|13|7	0	0	0	0	0	-57.04	0.22	0.46
WT	APC_HUMAN|P25054	APC_HUMAN|P25054	9|0|1	10	3.33	3	0|0|0	0.33	1	0.33	1	0.33	-0.18	33.33	0.25
WT	APC7_HUMAN|Q9UJX3	APC7_HUMAN|Q9UJX3	3|0|0	3	1	3	0|0|0	0.33	1	0.33	1	0.33	-0.18	10	0.33
WT	APEX1_HUMAN|P27695	APEX1_HUMAN|P27695	1|0|2	3	1	3	0|0|0	0.33	0.99	0.33	0.99	0.33	-0.18	10	0.36
WT	API5_HUMAN|Q9BZZ5	API5_HUMAN|Q9BZZ5	3|0|1	4	1.33	3	0|0|0	0.33	1	0.33	1	0.33	-0.18	13.33	0.33
WT	APTX_HUMAN|Q7Z2E3	APTX_HUMAN|Q7Z2E3	8|2|23	33	11	3	0|0|0	1	1	1	1	1	4.36	110	0
WT	AQR_HUMAN|O60306	AQR_HUMAN|O60306	27|2|0	29	9.67	3	0|0|0	0.66	1	0.66	1	0.66	-0.18	96.67	0.14
WT	AR6P4_HUMAN|Q66PJ3	AR6P4_HUMAN|Q66PJ3	6|6|6	18	6	3	9|6|6	0	0	0	0	0	-15.7	0.86	0.46
WT	ARC1A_HUMAN|Q92747	ARC1A_HUMAN|Q92747	1|0|0	1	0.33	3	0|0|0	0	0	0	0	0	-0.18	3.33	0.46
WT	ARF1_HUMAN|P84077	ARF1_HUMAN|P84077	2|1|0	3	1	3	0|5|1	0	0	0	0	0	-6.89	0.5	0.46
WT	ARF4_HUMAN|P18085	ARF4_HUMAN|P18085	1|0|0	1	0.33	3	0|0|0	0	0	0	0	0	-0.18	3.33	0.46
WT	ARGL1_HUMAN|Q9NWB6	ARGL1_HUMAN|Q9NWB6	8|0|2	10	3.33	3	1|1|3	0.35	0.99	0.35	0.99	0.35	-6.13	2	0.2
WT	ARL1_HUMAN|P40616	ARL1_HUMAN|P40616	1|0|1	2	0.67	3	0|0|0	0	0	0	0	0	-0.18	6.67	0.46
WT	ARP5L_HUMAN|Q9BPX5	ARP5L_HUMAN|Q9BPX5	1|0|0	1	0.33	3	0|0|0	0	0	0	0	0	-0.18	3.33	0.46
WT	ARPC3_HUMAN|O15145	ARPC3_HUMAN|O15145	2|0|1	3	1	3	0|0|0	0.33	0.99	0.33	0.99	0.33	-0.18	10	0.36
WT	ARPC4_HUMAN|P59998	ARPC4_HUMAN|P59998	1|0|0	1	0.33	3	0|0|0	0	0	0	0	0	-0.18	3.33	0.46
WT	ASCC1_HUMAN|Q8N9N2-2	ASCC1_HUMAN|Q8N9N2-2	1|0|0	1	0.33	3	0|0|0	0	0	0	0	0	-0.18	3.33	0.46
WT	ASCC2_HUMAN|Q9H1I8	ASCC2_HUMAN|Q9H1I8	5|1|0	6	2	3	0|0|0	0.33	1	0.33	1	0.33	-0.18	20	0.28
WT	ASCC3_HUMAN|Q8N3C0	ASCC3_HUMAN|Q8N3C0	73|33|18	124	41.33	3	0|0|0	1	1	1	1	1	29.6	413.33	0
WT	ASNS_HUMAN|P08243	ASNS_HUMAN|P08243	1|0|1	2	0.67	3	0|0|0	0	0	0	0	0	-0.18	6.67	0.46
WT	ASPM_HUMAN|Q8IZT6	ASPM_HUMAN|Q8IZT6	5|0|0	5	1.67	3	0|0|0	0.33	1	0.33	1	0.33	-0.18	16.67	0.28
WT	AT2A2_HUMAN|P16615	AT2A2_HUMAN|P16615	1|0|0	1	0.33	3	0|0|0	0	0	0	0	0	-0.18	3.33	0.46
WT	AT5F1_HUMAN|P24539	AT5F1_HUMAN|P24539	1|0|0	1	0.33	3	0|0|0	0	0	0	0	0	-0.18	3.33	0.46
WT	AT5SL_HUMAN|Q9NW81	AT5SL_HUMAN|Q9NW81	1|0|0	1	0.33	3	0|0|0	0	0	0	0	0	-0.18	3.33	0.46
WT	ATD3A_HUMAN|Q9NVI7	ATD3A_HUMAN|Q9NVI7	55|35|30	120	40	3	0|0|3	1	1	1	1	1	11.85	40	0
WT	ATD3B_HUMAN|Q5T9A4	ATD3B_HUMAN|Q5T9A4	17|10|3	30	10	3	0|0|0	1	1	1	1	1	6.2	100	0
WT	ATM_HUMAN|Q13315	ATM_HUMAN|Q13315	1|0|0	1	0.33	3	0|0|0	0	0	0	0	0	-0.18	3.33	0.46
WT	ATP5H_HUMAN|O75947	ATP5H_HUMAN|O75947	3|0|0	3	1	3	0|0|0	0.33	1	0.33	1	0.33	-0.18	10	0.33
WT	ATP5I_HUMAN|P56385	ATP5I_HUMAN|P56385	12|3|2	17	5.67	3	1|0|2	0.71	1	0.71	1	0.71	-0.36	5.67	0.02
WT	ATP5J_HUMAN|P18859	ATP5J_HUMAN|P18859	2|0|0	2	0.67	3	0|0|0	0.33	0.99	0.33	0.99	0.33	-0.18	6.67	0.36
WT	ATP5L_HUMAN|O75964	ATP5L_HUMAN|O75964	11|4|4	19	6.33	3	0|0|1	1	1	1	1	1	6.89	19	0
WT	ATP6_HUMAN|P00846	ATP6_HUMAN|P00846	1|1|1	3	1	3	0|0|0	0	0	0	0	0	2.33	10	0.46
WT	ATPA_HUMAN|P25705	ATPA_HUMAN|P25705	26|6|18	50	16.67	3	7|1|16	0.23	0.67	0.23	0.67	0.23	-18.46	2.08	0.42
WT	ATPB_HUMAN|P06576	ATPB_HUMAN|P06576	19|0|13	32	10.67	3	4|2|6	0.66	1	0.66	1	0.66	-16.08	2.67	0.17
WT	ATPG_HUMAN|P36542	ATPG_HUMAN|P36542	16|2|10	28	9.33	3	0|0|1	0.97	1	0.97	1	0.97	2.21	28	0
WT	ATPK_HUMAN|P56134	ATPK_HUMAN|P56134	6|1|1	8	2.67	3	0|0|1	0.33	1	0.33	1	0.33	0.42	8	0.27
WT	ATPO_HUMAN|P48047	ATPO_HUMAN|P48047	5|0|1	6	2	3	0|0|0	0.33	1	0.33	1	0.33	-0.18	20	0.28
WT	AURKA_HUMAN|O14965	AURKA_HUMAN|O14965	1|0|0	1	0.33	3	0|0|0	0	0	0	0	0	-0.18	3.33	0.46
WT	AURKB_HUMAN|Q96GD4	AURKB_HUMAN|Q96GD4	1|0|0	1	0.33	3	0|0|0	0	0	0	0	0	-0.18	3.33	0.46
WT	AVL9_HUMAN|Q8NBF6	AVL9_HUMAN|Q8NBF6	1|0|0	1	0.33	3	0|0|0	0	0	0	0	0	-0.18	3.33	0.46
WT	B2R7V4_HUMAN|B2R7V4	B2R7V4_HUMAN|B2R7V4	1|0|0	1	0.33	3	0|0|0	0	0	0	0	0	-0.18	3.33	0.46
WT	B2RC06_HUMAN|B2RC06	B2RC06_HUMAN|B2RC06	1|0|0	1	0.33	3	0|0|0	0	0	0	0	0	-0.18	3.33	0.46
WT	B4DN54_HUMAN|B4DN54	B4DN54_HUMAN|B4DN54	1|0|0	1	0.33	3	0|0|0	0	0	0	0	0	-0.18	3.33	0.46
WT	B4E1Q1_HUMAN|B4E1Q1	B4E1Q1_HUMAN|B4E1Q1	1|0|1	2	0.67	3	0|0|0	0	0	0	0	0	-0.18	6.67	0.46
WT	B4E2N5_HUMAN|B4E2N5	B4E2N5_HUMAN|B4E2N5	6|0|9	15	5	3	0|0|0	0.67	1	0.67	1	0.67	-0.18	50	0.07
WT	BAF_HUMAN|O75531	BAF_HUMAN|O75531	13|6|9	28	9.33	3	0|0|1	1	1	1	1	1	12.49	28	0
WT	BAG2_HUMAN|O95816	BAG2_HUMAN|O95816	7|3|0	10	3.33	3	0|0|0	0.67	1	0.67	1	0.67	-0.18	33.33	0.12
WT	BASI_HUMAN|P35613	BASI_HUMAN|P35613	1|0|0	1	0.33	3	0|0|0	0	0	0	0	0	-0.18	3.33	0.46
WT	BAZ2A_HUMAN|Q9UIF9	BAZ2A_HUMAN|Q9UIF9	16|1|32	49	16.33	3	0|0|0	0.67	1	0.67	1	0.67	2.33	163.33	0.03
WT	BCD1_HUMAN|Q9NWK9	BCD1_HUMAN|Q9NWK9	2|0|0	2	0.67	3	0|0|0	0.33	0.99	0.33	0.99	0.33	-0.18	6.67	0.36
WT	BCLF1_HUMAN|Q9NYF8	BCLF1_HUMAN|Q9NYF8	173|0|4	177	59	3	0|0|0	0.67	1	0.67	1	0.67	-0.18	590	0.09
WT	BCLF1_HUMAN|Q9NYF8-3	BCLF1_HUMAN|Q9NYF8-3	5|0|0	5	1.67	3	0|0|0	0.33	1	0.33	1	0.33	-0.18	16.67	0.28
WT	BCOR_HUMAN|Q6W2J9	BCOR_HUMAN|Q6W2J9	2|0|5	7	2.33	3	0|0|0	0.66	1	0.66	1	0.66	-0.18	23.33	0.16
WT	BLK_HUMAN|P51451	BLK_HUMAN|P51451	2|0|1	3	1	3	0|0|0	0.33	0.99	0.33	0.99	0.33	-0.18	10	0.36
WT	BLM_HUMAN|P54132	BLM_HUMAN|P54132	16|0|77	93	31	3	0|0|0	0.67	1	0.67	1	0.67	-0.18	310	0.03
WT	BLMH_HUMAN|Q13867	BLMH_HUMAN|Q13867	1|0|3	4	1.33	3	1|2|0	0.24	0.72	0.24	0.72	0.24	-3.21	1.33	0.42
WT	BOP1_HUMAN|Q14137	BOP1_HUMAN|Q14137	2|0|0	2	0.67	3	0|0|0	0.33	0.99	0.33	0.99	0.33	-0.18	6.67	0.36
WT	BPTF_HUMAN|Q12830	BPTF_HUMAN|Q12830	4|3|15	22	7.33	3	0|0|0	1	1	1	1	1	6.2	73.33	0
WT	BRCA2_HUMAN|P51587	BRCA2_HUMAN|P51587	8|0|4	12	4	3	0|0|0	0.67	1	0.67	1	0.67	-0.18	40	0.1
WT	BRK1_HUMAN|Q8WUW1	BRK1_HUMAN|Q8WUW1	2|0|0	2	0.67	3	0|0|0	0.33	0.99	0.33	0.99	0.33	-0.18	6.67	0.36
WT	BRX1_HUMAN|Q8TDN6	BRX1_HUMAN|Q8TDN6	4|2|0	6	2	3	0|0|0	0.66	1	0.66	1	0.66	-0.18	20	0.16
WT	BTBDA_HUMAN|Q9BSF8	BTBDA_HUMAN|Q9BSF8	4|0|0	4	1.33	3	0|0|0	0.33	1	0.33	1	0.33	-0.18	13.33	0.3
WT	BUB3_HUMAN|O43684	BUB3_HUMAN|O43684	5|0|2	7	2.33	3	0|0|0	0.66	1	0.66	1	0.66	-0.18	23.33	0.16
WT	BUD13_HUMAN|Q9BRD0	BUD13_HUMAN|Q9BRD0	2|0|0	2	0.67	3	0|0|0	0.33	0.99	0.33	0.99	0.33	-0.18	6.67	0.36
WT	BUD31_HUMAN|P41223	BUD31_HUMAN|P41223	11|1|1	13	4.33	3	2|2|0	0.33	1	0.33	1	0.33	-3.08	3.25	0.26
WT	C170L_HUMAN|Q96L14	C170L_HUMAN|Q96L14	2|0|0	2	0.67	3	0|0|0	0.33	0.99	0.33	0.99	0.33	-0.18	6.67	0.36
WT	C1QB_HUMAN|P02746	C1QB_HUMAN|P02746	3|3|1	7	2.33	3	0|0|0	0.67	1	0.67	1	0.67	2.33	23.33	0.14
WT	C1QBP_HUMAN|Q07021	C1QBP_HUMAN|Q07021	7|5|6	18	6	3	1|0|0	1	1	1	1	1	9.6	18	0
WT	C1TC_HUMAN|P11586	C1TC_HUMAN|P11586	1|0|0	1	0.33	3	0|0|0	0	0	0	0	0	-0.18	3.33	0.46
WT	CAF1B_HUMAN|Q13112	CAF1B_HUMAN|Q13112	2|6|12	20	6.67	3	0|0|0	1	1	1	1	1	4.36	66.67	0
WT	CALM_HUMAN|P62158	CALM_HUMAN|P62158	3|0|0	3	1	3	0|0|1	0.33	0.99	0.33	0.99	0.33	-0.99	3	0.36
WT	CALX_HUMAN|P27824	CALX_HUMAN|P27824	1|0|1	2	0.67	3	0|0|0	0	0	0	0	0	-0.18	6.67	0.46
WT	CAPZB_HUMAN|P47756	CAPZB_HUMAN|P47756	4|0|2	6	2	3	0|0|0	0.66	1	0.66	1	0.66	-0.18	20	0.16
WT	CASC5_HUMAN|Q8NG31	CASC5_HUMAN|Q8NG31	4|0|1	5	1.67	3	0|0|0	0.33	1	0.33	1	0.33	-0.18	16.67	0.3
WT	CASPE_HUMAN|P31944	CASPE_HUMAN|P31944	3|0|0	3	1	3	2|6|3	0	0	0	0	0	-14.7	0.27	0.46
WT	CASZ1_HUMAN|Q86V15	CASZ1_HUMAN|Q86V15	36|141|220	397	132.33	3	0|0|0	1	1	1	1	1	55.85	1323.33	0
WT	CATIN_HUMAN|Q8WUQ7	CATIN_HUMAN|Q8WUQ7	2|0|0	2	0.67	3	0|0|0	0.33	0.99	0.33	0.99	0.33	-0.18	6.67	0.36
WT	CAZA1_HUMAN|P52907	CAZA1_HUMAN|P52907	6|0|4	10	3.33	3	1|0|1	0.65	1	0.65	1	0.65	-2.22	5	0.18
WT	CAZA2_HUMAN|P47755	CAZA2_HUMAN|P47755	2|0|1	3	1	3	0|0|0	0.33	0.99	0.33	0.99	0.33	-0.18	10	0.36
WT	CB047_HUMAN|Q8WWC4	CB047_HUMAN|Q8WWC4	1|1|0	2	0.67	3	0|0|0	0	0	0	0	0	-0.18	6.67	0.46
WT	CBLN1_HUMAN|P23435	CBLN1_HUMAN|P23435	3|1|1	5	1.67	3	0|0|0	0.33	1	0.33	1	0.33	2.33	16.67	0.33
WT	CBSL_HUMAN|P0DN79	NA	2|0|0	2	0.67	3	0|0|0	0.33	0.99	0.33	0.99	0.33	-0.18	6.67	0.36
WT	CBX1_HUMAN|P83916	CBX1_HUMAN|P83916	1|0|2	3	1	3	0|0|0	0.33	0.99	0.33	0.99	0.33	-0.18	10	0.36
WT	CBX3_HUMAN|Q13185	CBX3_HUMAN|Q13185	1|0|3	4	1.33	3	0|0|0	0.33	1	0.33	1	0.33	-0.18	13.33	0.33
WT	CC124_HUMAN|Q96CT7	CC124_HUMAN|Q96CT7	5|13|1	19	6.33	3	0|0|0	0.67	1	0.67	1	0.67	2.33	63.33	0.08
WT	CCD12_HUMAN|Q8WUD4	CCD12_HUMAN|Q8WUD4	2|0|0	2	0.67	3	0|0|0	0.33	0.99	0.33	0.99	0.33	-0.18	6.67	0.36
WT	CCD47_HUMAN|Q96A33	CCD47_HUMAN|Q96A33	5|0|1	6	2	3	0|0|0	0.33	1	0.33	1	0.33	-0.18	20	0.28
WT	CCD86_HUMAN|Q9H6F5	CCD86_HUMAN|Q9H6F5	7|0|0	7	2.33	3	0|0|0	0.33	1	0.33	1	0.33	-0.18	23.33	0.26
WT	CCNL1_HUMAN|Q9UK58	CCNL1_HUMAN|Q9UK58	11|0|1	12	4	3	0|0|0	0.33	1	0.33	1	0.33	-0.18	40	0.24
WT	CCNL2_HUMAN|Q96S94	CCNL2_HUMAN|Q96S94	4|0|1	5	1.67	3	0|0|0	0.33	1	0.33	1	0.33	-0.18	16.67	0.3
WT	CD11A_HUMAN|Q9UQ88	CD11A_HUMAN|Q9UQ88	13|3|5	21	7	3	0|0|0	1	1	1	1	1	6.2	70	0
WT	CD2B2_HUMAN|O95400	CD2B2_HUMAN|O95400	5|0|0	5	1.67	3	0|0|0	0.33	1	0.33	1	0.33	-0.18	16.67	0.28
WT	CDC23_HUMAN|Q9UJX2	CDC23_HUMAN|Q9UJX2	2|0|0	2	0.67	3	0|0|0	0.33	0.99	0.33	0.99	0.33	-0.18	6.67	0.36
WT	CDC45_HUMAN|O75419	CDC45_HUMAN|O75419	6|2|5	13	4.33	3	0|0|0	1	1	1	1	1	4.36	43.33	0
WT	CDC5L_HUMAN|Q99459	CDC5L_HUMAN|Q99459	33|1|2	36	12	3	0|0|0	0.66	1	0.66	1	0.66	2.33	120	0.14
WT	CDC73_HUMAN|Q6P1J9	CDC73_HUMAN|Q6P1J9	19|0|6	25	8.33	3	0|0|0	0.67	1	0.67	1	0.67	-0.18	83.33	0.07
WT	CDIPT_HUMAN|O14735	CDIPT_HUMAN|O14735	4|0|2	6	2	3	0|0|0	0.66	1	0.66	1	0.66	-0.18	20	0.16
WT	CDK1_HUMAN|P06493	CDK1_HUMAN|P06493	12|0|8	20	6.67	3	0|0|0	0.67	1	0.67	1	0.67	-0.18	66.67	0.06
WT	CDK10_HUMAN|Q15131	CDK10_HUMAN|Q15131	1|0|0	1	0.33	3	0|0|0	0	0	0	0	0	-0.18	3.33	0.46
WT	CDK5_HUMAN|Q00535	CDK5_HUMAN|Q00535	1|0|0	1	0.33	3	0|0|0	0	0	0	0	0	-0.18	3.33	0.46
WT	CDK9_HUMAN|P50750	CDK9_HUMAN|P50750	3|0|0	3	1	3	0|0|0	0.33	1	0.33	1	0.33	-0.18	10	0.33
WT	CDKA1_HUMAN|O14519	CDKA1_HUMAN|O14519	2|0|4	6	2	3	0|0|0	0.66	1	0.66	1	0.66	-0.18	20	0.16
WT	CDN2A_HUMAN|P42771	NA	1|0|1	2	0.67	3	0|0|0	0	0	0	0	0	-0.18	6.67	0.46
WT	CDSN_HUMAN|Q15517	CDSN_HUMAN|Q15517	1|2|1	4	1.33	3	4|1|3	0	0	0	0	0	-7.97	0.5	0.46
WT	CDX2_HUMAN|Q99626	CDX2_HUMAN|Q99626	8|5|11	24	8	3	0|0|0	1	1	1	1	1	9.63	80	0
WT	CDYL1_HUMAN|Q9Y232	CDYL1_HUMAN|Q9Y232	1|0|1	2	0.67	3	0|0|0	0	0	0	0	0	-0.18	6.67	0.46
WT	CE051_HUMAN|A6NDU8	CE051_HUMAN|A6NDU8	2|0|1	3	1	3	0|0|0	0.33	0.99	0.33	0.99	0.33	-0.18	10	0.36
WT	CE170_HUMAN|Q5SW79	CE170_HUMAN|Q5SW79	8|0|0	8	2.67	3	0|0|0	0.33	1	0.33	1	0.33	-0.18	26.67	0.25
WT	CEBPB_HUMAN|P17676	CEBPB_HUMAN|P17676	3|4|6	13	4.33	3	0|0|0	1	1	1	1	1	6.2	43.33	0
WT	CEBPG_HUMAN|P53567	CEBPG_HUMAN|P53567	1|3|1	5	1.67	3	0|0|0	0.33	1	0.33	1	0.33	2.33	16.67	0.33
WT	CEBPZ_HUMAN|Q03701	CEBPZ_HUMAN|Q03701	4|1|0	5	1.67	3	0|0|0	0.33	1	0.33	1	0.33	-0.18	16.67	0.3
WT	CENPB_HUMAN|P07199	CENPB_HUMAN|P07199	1|1|1	3	1	3	0|0|0	0	0	0	0	0	2.33	10	0.46
WT	CENPX_HUMAN|A8MT69	CENPX_HUMAN|A8MT69	3|0|3	6	2	3	0|0|0	0.67	1	0.67	1	0.67	-0.18	20	0.14
WT	CETN1_HUMAN|Q12798	CETN1_HUMAN|Q12798	2|1|1	4	1.33	3	0|0|0	0.33	0.99	0.33	0.99	0.33	2.33	13.33	0.36
WT	CETN2_HUMAN|P41208	CETN2_HUMAN|P41208	1|3|3	7	2.33	3	0|0|0	0.67	1	0.67	1	0.67	2.33	23.33	0.14
WT	CFA20_HUMAN|Q9Y6A4	CFA20_HUMAN|Q9Y6A4	6|0|0	6	2	3	1|0|0	0.33	1	0.33	1	0.33	-0.99	6	0.27
WT	CH033_HUMAN|Q9H7E9	CH033_HUMAN|Q9H7E9	4|0|0	4	1.33	3	0|0|0	0.33	1	0.33	1	0.33	-0.18	13.33	0.3
WT	CH10_HUMAN|P61604	CH10_HUMAN|P61604	2|1|0	3	1	3	2|2|4	0	0	0	0	0	-10.36	0.38	0.46
WT	CH60_HUMAN|P10809	CH60_HUMAN|P10809	39|16|14	69	23	3	16|18|12	0.2	0.59	0.2	0.59	0.2	-33.49	1.5	0.42
WT	CHD1_HUMAN|O14646	CHD1_HUMAN|O14646	11|2|1	14	4.67	3	0|0|0	0.66	1	0.66	1	0.66	2.33	46.67	0.15
WT	CHD3_HUMAN|Q12873	CHD3_HUMAN|Q12873	17|16|39	72	24	3	0|0|0	1	1	1	1	1	26.63	240	0
WT	CHD4_HUMAN|Q14839	CHD4_HUMAN|Q14839	39|27|152	218	72.67	3	0|0|0	1	1	1	1	1	42.81	726.67	0
WT	CHD6_HUMAN|Q8TD26	CHD6_HUMAN|Q8TD26	1|0|3	4	1.33	3	0|0|0	0.33	1	0.33	1	0.33	-0.18	13.33	0.33
WT	CHD7_HUMAN|Q9P2D1	CHD7_HUMAN|Q9P2D1	8|5|83	96	32	3	0|0|0	1	1	1	1	1	9.63	320	0
WT	CHERP_HUMAN|Q8IWX8	CHERP_HUMAN|Q8IWX8	3|0|0	3	1	3	0|0|0	0.33	1	0.33	1	0.33	-0.18	10	0.33
WT	CHM1A_HUMAN|Q9HD42	CHM1A_HUMAN|Q9HD42	3|1|4	8	2.67	3	0|0|0	0.67	1	0.67	1	0.67	2.33	26.67	0.13
WT	CHM1B_HUMAN|Q7LBR1	CHM1B_HUMAN|Q7LBR1	1|0|1	2	0.67	3	0|0|0	0	0	0	0	0	-0.18	6.67	0.46
WT	CHM2A_HUMAN|O43633	CHM2A_HUMAN|O43633	2|0|5	7	2.33	3	0|0|0	0.66	1	0.66	1	0.66	-0.18	23.33	0.16
WT	CHM4B_HUMAN|Q9H444	CHM4B_HUMAN|Q9H444	1|0|2	3	1	3	0|0|0	0.33	0.99	0.33	0.99	0.33	-0.18	10	0.36
WT	CHMP3_HUMAN|Q9Y3E7	CHMP3_HUMAN|Q9Y3E7	1|0|2	3	1	3	0|0|0	0.33	0.99	0.33	0.99	0.33	-0.18	10	0.36
WT	CHMP5_HUMAN|Q9NZZ3	CHMP5_HUMAN|Q9NZZ3	2|0|2	4	1.33	3	0|0|0	0.66	0.99	0.66	0.99	0.66	-0.18	13.33	0.17
WT	CHP1_HUMAN|Q99653	CHP1_HUMAN|Q99653	1|0|0	1	0.33	3	0|0|0	0	0	0	0	0	-0.18	3.33	0.46
WT	CHTOP_HUMAN|Q9Y3Y2	CHTOP_HUMAN|Q9Y3Y2	19|4|5	28	9.33	3	1|4|0	0.77	1	0.77	1	0.77	0.2	5.6	0.01
WT	CIAO1_HUMAN|O76071	CIAO1_HUMAN|O76071	4|0|0	4	1.33	3	0|0|0	0.33	1	0.33	1	0.33	-0.18	13.33	0.3
WT	CIR1_HUMAN|Q86X95	CIR1_HUMAN|Q86X95	5|0|0	5	1.67	3	4|0|1	0.25	0.75	0.25	0.75	0.25	-5.94	1	0.42
WT	CISD1_HUMAN|Q9NZ45	CISD1_HUMAN|Q9NZ45	2|0|5	7	2.33	3	0|0|0	0.66	1	0.66	1	0.66	-0.18	23.33	0.16
WT	CK098_HUMAN|E9PRG8	CK098_HUMAN|E9PRG8	1|2|0	3	1	3	0|1|0	0.3	0.9	0.3	0.9	0.3	-0.99	3	0.41
WT	CLASR_HUMAN|Q8N2M8	CLASR_HUMAN|Q8N2M8	1|0|0	1	0.33	3	0|0|0	0	0	0	0	0	-0.18	3.33	0.46
WT	CLCA_HUMAN|P09496	CLCA_HUMAN|P09496	1|0|0	1	0.33	3	0|0|0	0	0	0	0	0	-0.18	3.33	0.46
WT	CLH1_HUMAN|Q00610	CLH1_HUMAN|Q00610	8|4|4	16	5.33	3	0|0|0	1	1	1	1	1	7.95	53.33	0
WT	CLK1_HUMAN|P49759	CLK1_HUMAN|P49759	1|0|0	1	0.33	3	0|0|0	0	0	0	0	0	-0.18	3.33	0.46
WT	CLK2_HUMAN|P49760	CLK2_HUMAN|P49760	5|0|0	5	1.67	3	0|0|0	0.33	1	0.33	1	0.33	-0.18	16.67	0.28
WT	CLN6_HUMAN|Q9NWW5	CLN6_HUMAN|Q9NWW5	1|0|0	1	0.33	3	0|0|0	0	0	0	0	0	-0.18	3.33	0.46
WT	CLPB_HUMAN|Q9H078	CLPB_HUMAN|Q9H078	12|1|4	17	5.67	3	0|0|0	0.67	1	0.67	1	0.67	2.33	56.67	0.1
WT	CMC1_HUMAN|O75746	CMC1_HUMAN|O75746	13|4|4	21	7	3	0|0|0	1	1	1	1	1	7.95	70	0
WT	CMC2_HUMAN|Q9UJS0	CMC2_HUMAN|Q9UJS0	17|7|7	31	10.33	3	0|0|0	1	1	1	1	1	12.87	103.33	0
WT	CN166_HUMAN|Q9Y224	CN166_HUMAN|Q9Y224	10|1|6	17	5.67	3	0|0|0	0.67	1	0.67	1	0.67	2.33	56.67	0.07
WT	CNDD3_HUMAN|P42695	CNDD3_HUMAN|P42695	6|1|1	8	2.67	3	0|0|0	0.33	1	0.33	1	0.33	2.33	26.67	0.27
WT	CNDG2_HUMAN|Q86XI2	CNDG2_HUMAN|Q86XI2	1|0|0	1	0.33	3	0|0|0	0	0	0	0	0	-0.18	3.33	0.46
WT	CNO6L_HUMAN|Q96LI5	CNO6L_HUMAN|Q96LI5	1|0|0	1	0.33	3	0|0|0	0	0	0	0	0	-0.18	3.33	0.46
WT	CNOT1_HUMAN|A5YKK6	CNOT1_HUMAN|A5YKK6	13|3|1	17	5.67	3	0|0|0	0.67	1	0.67	1	0.67	2.33	56.67	0.12
WT	CNOT2_HUMAN|Q9NZN8	CNOT2_HUMAN|Q9NZN8	4|0|0	4	1.33	3	0|0|0	0.33	1	0.33	1	0.33	-0.18	13.33	0.3
WT	CNOT3_HUMAN|O75175	CNOT3_HUMAN|O75175	1|0|0	1	0.33	3	0|0|0	0	0	0	0	0	-0.18	3.33	0.46
WT	CNOT7_HUMAN|Q9UIV1	CNOT7_HUMAN|Q9UIV1	2|0|1	3	1	3	0|0|0	0.33	0.99	0.33	0.99	0.33	-0.18	10	0.36
WT	CNOT8_HUMAN|Q9UFF9	CNOT8_HUMAN|Q9UFF9	1|0|0	1	0.33	3	0|0|0	0	0	0	0	0	-0.18	3.33	0.46
WT	CO3_HUMAN|P01024	CO3_HUMAN|P01024	3|11|8	22	7.33	3	0|0|0	1	1	1	1	1	6.2	73.33	0
WT	CO4A_HUMAN|P0C0L4	CO4A_HUMAN|P0C0L4	3|0|3	6	2	3	1|0|1	0.59	0.88	0.59	0.88	0.59	-2.22	3	0.19
WT	COA3_HUMAN|Q9Y2R0	COA3_HUMAN|Q9Y2R0	1|0|2	3	1	3	0|0|0	0.33	0.99	0.33	0.99	0.33	-0.18	10	0.36
WT	COF1_HUMAN|P23528	COF1_HUMAN|P23528	4|0|4	8	2.67	3	5|9|8	0	0	0	0	0	-30.81	0.36	0.46
WT	COPA_HUMAN|P53621	COPA_HUMAN|P53621	20|13|10	43	14.33	3	0|0|0	1	1	1	1	1	17.56	143.33	0
WT	COPB_HUMAN|P53618	COPB_HUMAN|P53618	20|2|2	24	8	3	0|0|0	0.99	1	0.99	1	0.99	4.36	80	0
WT	COPB2_HUMAN|P35606	COPB2_HUMAN|P35606	3|0|0	3	1	3	0|0|0	0.33	1	0.33	1	0.33	-0.18	10	0.33
WT	COPD_HUMAN|P48444	COPD_HUMAN|P48444	5|0|0	5	1.67	3	0|0|0	0.33	1	0.33	1	0.33	-0.18	16.67	0.28
WT	COPE_HUMAN|O14579	COPE_HUMAN|O14579	14|0|1	15	5	3	0|0|0	0.33	1	0.33	1	0.33	-0.18	50	0.23
WT	COPG1_HUMAN|Q9Y678	COPG1_HUMAN|Q9Y678	6|1|1	8	2.67	3	0|0|0	0.33	1	0.33	1	0.33	2.33	26.67	0.27
WT	COPZ1_HUMAN|P61923	COPZ1_HUMAN|P61923	1|0|0	1	0.33	3	0|0|0	0	0	0	0	0	-0.18	3.33	0.46
WT	COQ5_HUMAN|Q5HYK3	COQ5_HUMAN|Q5HYK3	2|0|2	4	1.33	3	0|0|0	0.66	0.99	0.66	0.99	0.66	-0.18	13.33	0.17
WT	COX11_HUMAN|Q9Y6N1	COX11_HUMAN|Q9Y6N1	1|0|0	1	0.33	3	0|0|0	0	0	0	0	0	-0.18	3.33	0.46
WT	COX15_HUMAN|Q7KZN9	COX15_HUMAN|Q7KZN9	3|0|2	5	1.67	3	0|0|0	0.66	1	0.66	1	0.66	-0.18	16.67	0.17
WT	COX2_HUMAN|P00403	COX2_HUMAN|P00403	3|0|1	4	1.33	3	0|0|0	0.33	1	0.33	1	0.33	-0.18	13.33	0.33
WT	COX41_HUMAN|P13073	COX41_HUMAN|P13073	2|0|0	2	0.67	3	0|0|0	0.33	0.99	0.33	0.99	0.33	-0.18	6.67	0.36
WT	COX6C_HUMAN|P09669	COX6C_HUMAN|P09669	3|0|0	3	1	3	0|0|0	0.33	1	0.33	1	0.33	-0.18	10	0.33
WT	CPNE2_HUMAN|Q96FN4	CPNE2_HUMAN|Q96FN4	2|0|1	3	1	3	0|0|0	0.33	0.99	0.33	0.99	0.33	-0.18	10	0.36
WT	CPNE3_HUMAN|O75131	CPNE3_HUMAN|O75131	6|0|0	6	2	3	0|0|0	0.33	1	0.33	1	0.33	-0.18	20	0.27
WT	CPNE8_HUMAN|Q86YQ8	CPNE8_HUMAN|Q86YQ8	2|0|0	2	0.67	3	0|0|0	0.33	0.99	0.33	0.99	0.33	-0.18	6.67	0.36
WT	CPS4L_HUMAN|A6NMK7	CPS4L_HUMAN|A6NMK7	2|0|0	2	0.67	3	0|0|0	0.33	0.99	0.33	0.99	0.33	-0.18	6.67	0.36
WT	CPSF1_HUMAN|Q10570	CPSF1_HUMAN|Q10570	154|2|2	158	52.67	3	0|0|0	0.99	1	0.99	1	0.99	4.36	526.67	0
WT	CPSF2_HUMAN|Q9P2I0	CPSF2_HUMAN|Q9P2I0	109|0|0	109	36.33	3	0|0|0	0.33	1	0.33	1	0.33	-0.18	363.33	0.2
WT	CPSF3_HUMAN|Q9UKF6	CPSF3_HUMAN|Q9UKF6	56|0|2	58	19.33	3	0|0|0	0.66	1	0.66	1	0.66	-0.18	193.33	0.14
WT	CPSF4_HUMAN|O95639	CPSF4_HUMAN|O95639	34|0|1	35	11.67	3	0|0|0	0.33	1	0.33	1	0.33	-0.18	116.67	0.2
WT	CPSF5_HUMAN|O43809	CPSF5_HUMAN|O43809	24|1|4	29	9.67	3	0|0|0	0.67	1	0.67	1	0.67	2.33	96.67	0.09
WT	CPSF6_HUMAN|Q16630	CPSF6_HUMAN|Q16630	15|0|1	16	5.33	3	0|0|0	0.33	1	0.33	1	0.33	-0.18	53.33	0.22
WT	CPSF7_HUMAN|Q8N684	CPSF7_HUMAN|Q8N684	11|0|0	11	3.67	3	0|0|0	0.33	1	0.33	1	0.33	-0.18	36.67	0.24
WT	CPSM_HUMAN|P31327	CPSM_HUMAN|P31327	4|1|1	6	2	3	0|0|0	0.33	1	0.33	1	0.33	2.33	20	0.3
WT	CPVL_HUMAN|Q9H3G5	CPVL_HUMAN|Q9H3G5	1|1|0	2	0.67	3	0|0|0	0	0	0	0	0	-0.18	6.67	0.46
WT	CRNL1_HUMAN|Q9BZJ0	CRNL1_HUMAN|Q9BZJ0	26|1|1	28	9.33	3	0|3|0	0.33	1	0.33	1	0.33	-1.37	9.33	0.28
WT	CS052_HUMAN|Q9BSF4	CS052_HUMAN|Q9BSF4	2|0|0	2	0.67	3	0|0|0	0.33	0.99	0.33	0.99	0.33	-0.18	6.67	0.36
WT	CSK21_HUMAN|P68400	CSK21_HUMAN|P68400	11|0|1	12	4	3	0|0|0	0.33	1	0.33	1	0.33	-0.18	40	0.24
WT	CSK22_HUMAN|P19784	CSK22_HUMAN|P19784	5|0|0	5	1.67	3	0|0|0	0.33	1	0.33	1	0.33	-0.18	16.67	0.28
WT	CSK2B_HUMAN|P67870	CSK2B_HUMAN|P67870	5|0|0	5	1.67	3	0|0|0	0.33	1	0.33	1	0.33	-0.18	16.67	0.28
WT	CSTF1_HUMAN|Q05048	CSTF1_HUMAN|Q05048	14|0|0	14	4.67	3	0|0|0	0.33	1	0.33	1	0.33	-0.18	46.67	0.23
WT	CSTF2_HUMAN|P33240	CSTF2_HUMAN|P33240	15|0|0	15	5	3	0|0|0	0.33	1	0.33	1	0.33	-0.18	50	0.22
WT	CSTF3_HUMAN|Q12996	CSTF3_HUMAN|Q12996	28|0|0	28	9.33	3	0|0|0	0.33	1	0.33	1	0.33	-0.18	93.33	0.2
WT	CTBL1_HUMAN|Q8WYA6	CTBL1_HUMAN|Q8WYA6	10|0|0	10	3.33	3	0|0|0	0.33	1	0.33	1	0.33	-0.18	33.33	0.24
WT	CTBP1_HUMAN|Q13363	CTBP1_HUMAN|Q13363	7|4|25	36	12	3	0|0|0	1	1	1	1	1	7.95	120	0
WT	CTBP2_HUMAN|P56545	CTBP2_HUMAN|P56545	4|1|17	22	7.33	3	0|0|0	0.67	1	0.67	1	0.67	2.33	73.33	0.09
WT	CTNB1_HUMAN|P35222	CTNB1_HUMAN|P35222	2|1|0	3	1	3	0|0|0	0.33	0.99	0.33	0.99	0.33	-0.18	10	0.36
WT	CTR9_HUMAN|Q6PD62	CTR9_HUMAN|Q6PD62	3|0|0	3	1	3	0|0|0	0.33	1	0.33	1	0.33	-0.18	10	0.33
WT	CUL7_HUMAN|Q14999	CUL7_HUMAN|Q14999	2|6|0	8	2.67	3	0|0|0	0.66	1	0.66	1	0.66	-0.18	26.67	0.15
WT	CUL9_HUMAN|Q8IWT3	CUL9_HUMAN|Q8IWT3	1|17|0	18	6	3	0|0|0	0.33	1	0.33	1	0.33	-0.18	60	0.22
WT	CWC15_HUMAN|Q9P013	CWC15_HUMAN|Q9P013	7|0|0	7	2.33	3	0|0|0	0.33	1	0.33	1	0.33	-0.18	23.33	0.26
WT	CWC22_HUMAN|Q9HCG8	CWC22_HUMAN|Q9HCG8	4|0|0	4	1.33	3	0|0|0	0.33	1	0.33	1	0.33	-0.18	13.33	0.3
WT	CWC27_HUMAN|Q6UX04	CWC27_HUMAN|Q6UX04	5|0|0	5	1.67	3	0|0|0	0.33	1	0.33	1	0.33	-0.18	16.67	0.28
WT	CX056_HUMAN|Q9H5V9	CX056_HUMAN|Q9H5V9	3|0|2	5	1.67	3	0|0|0	0.66	1	0.66	1	0.66	-0.18	16.67	0.17
WT	CX7A2_HUMAN|P14406	CX7A2_HUMAN|P14406	1|2|2	5	1.67	3	0|0|1	0.6	0.9	0.6	0.9	0.6	0.42	5	0.19
WT	CXA1_HUMAN|P17302	CXA1_HUMAN|P17302	1|0|0	1	0.33	3	0|0|0	0	0	0	0	0	-0.18	3.33	0.46
WT	CY1_HUMAN|P08574	CY1_HUMAN|P08574	9|0|2	11	3.67	3	0|0|0	0.66	1	0.66	1	0.66	-0.18	36.67	0.15
WT	CYBP_HUMAN|Q9HB71	CYBP_HUMAN|Q9HB71	1|0|1	2	0.67	3	0|0|0	0	0	0	0	0	-0.18	6.67	0.46
WT	DAAF5_HUMAN|Q86Y56	DAAF5_HUMAN|Q86Y56	2|0|0	2	0.67	3	0|0|0	0.33	0.99	0.33	0.99	0.33	-0.18	6.67	0.36
WT	DAD1_HUMAN|P61803	DAD1_HUMAN|P61803	2|0|0	2	0.67	3	0|0|0	0.33	0.99	0.33	0.99	0.33	-0.18	6.67	0.36
WT	DC1I2_HUMAN|Q13409	DC1I2_HUMAN|Q13409	1|0|0	1	0.33	3	0|0|0	0	0	0	0	0	-0.18	3.33	0.46
WT	DC1L1_HUMAN|Q9Y6G9	DC1L1_HUMAN|Q9Y6G9	5|0|0	5	1.67	3	0|0|0	0.33	1	0.33	1	0.33	-0.18	16.67	0.28
WT	DCAF7_HUMAN|P61962	DCAF7_HUMAN|P61962	5|0|0	5	1.67	3	0|0|0	0.33	1	0.33	1	0.33	-0.18	16.67	0.28
WT	DCD_HUMAN|P81605	DCD_HUMAN|P81605	15|10|16	41	13.67	3	20|16|18	0	0	0	0	0	-50.4	0.76	0.46
WT	DCTN4_HUMAN|Q9UJW0	DCTN4_HUMAN|Q9UJW0	1|0|0	1	0.33	3	0|0|0	0	0	0	0	0	-0.18	3.33	0.46
WT	DDA1_HUMAN|Q9BW61	DDA1_HUMAN|Q9BW61	1|0|2	3	1	3	0|0|0	0.33	0.99	0.33	0.99	0.33	-0.18	10	0.36
WT	DDB1_HUMAN|Q16531	DDB1_HUMAN|Q16531	15|16|13	44	14.67	3	0|0|0	1	1	1	1	1	22.13	146.67	0
WT	DDX1_HUMAN|Q92499	DDX1_HUMAN|Q92499	12|0|2	14	4.67	3	0|0|0	0.66	1	0.66	1	0.66	-0.18	46.67	0.15
WT	DDX17_HUMAN|Q92841	DDX17_HUMAN|Q92841	61|13|18	92	30.67	3	3|2|3	1	1	1	1	1	7.54	11.5	0
WT	DDX18_HUMAN|Q9NVP1	DDX18_HUMAN|Q9NVP1	6|1|0	7	2.33	3	0|0|0	0.33	1	0.33	1	0.33	-0.18	23.33	0.27
WT	DDX20_HUMAN|Q9UHI6	DDX20_HUMAN|Q9UHI6	8|0|2	10	3.33	3	0|0|0	0.66	1	0.66	1	0.66	-0.18	33.33	0.15
WT	DDX21_HUMAN|Q9NR30	DDX21_HUMAN|Q9NR30	17|12|0	29	9.67	3	0|0|0	0.67	1	0.67	1	0.67	-0.18	96.67	0.04
WT	DDX23_HUMAN|Q9BUQ8	DDX23_HUMAN|Q9BUQ8	23|0|2	25	8.33	3	0|0|0	0.66	1	0.66	1	0.66	-0.18	83.33	0.14
WT	DDX24_HUMAN|Q9GZR7	DDX24_HUMAN|Q9GZR7	1|0|0	1	0.33	3	0|0|0	0	0	0	0	0	-0.18	3.33	0.46
WT	DDX27_HUMAN|Q96GQ7	DDX27_HUMAN|Q96GQ7	4|1|0	5	1.67	3	0|0|0	0.33	1	0.33	1	0.33	-0.18	16.67	0.3
WT	DDX28_HUMAN|Q9NUL7	DDX28_HUMAN|Q9NUL7	13|0|0	13	4.33	3	0|0|0	0.33	1	0.33	1	0.33	-0.18	43.33	0.23
WT	DDX3X_HUMAN|O00571	DDX3X_HUMAN|O00571	62|3|35	100	33.33	3	1|0|0	1	1	1	1	1	4.41	100	0
WT	DDX41_HUMAN|Q9UJV9	DDX41_HUMAN|Q9UJV9	80|68|55	203	67.67	3	136|116|125	0	0	0	0	0	-386.61	0.54	0.46
WT	DDX42_HUMAN|Q86XP3	DDX42_HUMAN|Q86XP3	13|0|0	13	4.33	3	0|0|0	0.33	1	0.33	1	0.33	-0.18	43.33	0.23
WT	DDX5_HUMAN|P17844	DDX5_HUMAN|P17844	49|1|19	69	23	3	0|1|2	0.67	1	0.67	1	0.67	-1.81	23	0.04
WT	DDX50_HUMAN|Q9BQ39	DDX50_HUMAN|Q9BQ39	11|1|0	12	4	3	0|0|0	0.33	1	0.33	1	0.33	-0.18	40	0.24
WT	DDX52_HUMAN|Q9Y2R4	DDX52_HUMAN|Q9Y2R4	3|0|0	3	1	3	0|0|0	0.33	1	0.33	1	0.33	-0.18	10	0.33
WT	DDX54_HUMAN|Q8TDD1	DDX54_HUMAN|Q8TDD1	5|0|0	5	1.67	3	0|0|0	0.33	1	0.33	1	0.33	-0.18	16.67	0.28
WT	DDX55_HUMAN|Q8NHQ9	DDX55_HUMAN|Q8NHQ9	1|0|0	1	0.33	3	0|0|0	0	0	0	0	0	-0.18	3.33	0.46
WT	DDX56_HUMAN|Q9NY93	DDX56_HUMAN|Q9NY93	11|1|0	12	4	3	0|0|0	0.33	1	0.33	1	0.33	-0.18	40	0.24
WT	DDX6_HUMAN|P26196	DDX6_HUMAN|P26196	6|0|0	6	2	3	0|0|0	0.33	1	0.33	1	0.33	-0.18	20	0.27
WT	DESP_HUMAN|P15924	DESP_HUMAN|P15924	128|20|96	244	81.33	3	47|151|12	0	0	0	0	0	-238.78	1.16	0.46
WT	DGC14_HUMAN|Q96DF8	DGC14_HUMAN|Q96DF8	11|0|0	11	3.67	3	0|0|0	0.33	1	0.33	1	0.33	-0.18	36.67	0.24
WT	DHB11_HUMAN|Q8NBQ5	DHB11_HUMAN|Q8NBQ5	1|0|0	1	0.33	3	0|0|0	0	0	0	0	0	-0.18	3.33	0.46
WT	DHB12_HUMAN|Q53GQ0	DHB12_HUMAN|Q53GQ0	14|3|4	21	7	3	0|0|0	1	1	1	1	1	6.2	70	0
WT	DHCR7_HUMAN|Q9UBM7	DHCR7_HUMAN|Q9UBM7	3|1|1	5	1.67	3	0|0|0	0.33	1	0.33	1	0.33	2.33	16.67	0.33
WT	DHE3_HUMAN|P00367	DHE3_HUMAN|P00367	4|0|1	5	1.67	3	0|0|0	0.33	1	0.33	1	0.33	-0.18	16.67	0.3
WT	DHX15_HUMAN|O43143	DHX15_HUMAN|O43143	91|10|11	112	37.33	3	4|9|4	0.34	1	0.34	1	0.34	-5.45	6.59	0.2
WT	DHX16_HUMAN|O60231	DHX16_HUMAN|O60231	2|0|0	2	0.67	3	0|0|0	0.33	0.99	0.33	0.99	0.33	-0.18	6.67	0.36
WT	DHX29_HUMAN|Q7Z478	DHX29_HUMAN|Q7Z478	1|3|0	4	1.33	3	0|0|0	0.33	1	0.33	1	0.33	-0.18	13.33	0.33
WT	DHX30_HUMAN|Q7L2E3	DHX30_HUMAN|Q7L2E3	16|12|0	28	9.33	3	0|0|0	0.67	1	0.67	1	0.67	-0.18	93.33	0.04
WT	DHX35_HUMAN|Q9H5Z1	DHX35_HUMAN|Q9H5Z1	8|0|0	8	2.67	3	1|7|0	0.25	0.75	0.25	0.75	0.25	-9.81	1	0.42
WT	DHX36_HUMAN|Q9H2U1	DHX36_HUMAN|Q9H2U1	1|0|0	1	0.33	3	0|0|0	0	0	0	0	0	-0.18	3.33	0.46
WT	DHX40_HUMAN|Q8IX18	DHX40_HUMAN|Q8IX18	1|0|0	1	0.33	3	0|0|0	0	0	0	0	0	-0.18	3.33	0.46
WT	DHX8_HUMAN|Q14562	DHX8_HUMAN|Q14562	11|1|0	12	4	3	1|0|0	0.33	1	0.33	1	0.33	-0.99	12	0.22
WT	DHX9_HUMAN|Q08211	DHX9_HUMAN|Q08211	24|26|1	51	17	3	0|0|0	0.67	1	0.67	1	0.67	2.33	170	0.02
WT	DIC_HUMAN|Q9UBX3	DIC_HUMAN|Q9UBX3	16|6|8	30	10	3	0|0|0	1	1	1	1	1	11.26	100	0
WT	DICER_HUMAN|Q9UPY3	DICER_HUMAN|Q9UPY3	3|0|1	4	1.33	3	0|0|0	0.33	1	0.33	1	0.33	-0.18	13.33	0.33
WT	DIM1_HUMAN|Q9UNQ2	DIM1_HUMAN|Q9UNQ2	6|1|0	7	2.33	3	0|0|0	0.33	1	0.33	1	0.33	-0.18	23.33	0.27
WT	DJB11_HUMAN|Q9UBS4	DJB11_HUMAN|Q9UBS4	2|0|1	3	1	3	0|10|10	0	0	0	0	0	-27.24	0.15	0.46
WT	DJC10_HUMAN|Q8IXB1	DJC10_HUMAN|Q8IXB1	5|0|10	15	5	3	0|0|0	0.67	1	0.67	1	0.67	-0.18	50	0.08
WT	DJC11_HUMAN|Q9NVH1	DJC11_HUMAN|Q9NVH1	4|0|0	4	1.33	3	0|0|0	0.33	1	0.33	1	0.33	-0.18	13.33	0.3
WT	DJC13_HUMAN|O75165	DJC13_HUMAN|O75165	2|0|0	2	0.67	3	0|0|0	0.33	0.99	0.33	0.99	0.33	-0.18	6.67	0.36
WT	DJC16_HUMAN|Q9Y2G8	DJC16_HUMAN|Q9Y2G8	1|0|0	1	0.33	3	0|0|0	0	0	0	0	0	-0.18	3.33	0.46
WT	DKC1_HUMAN|O60832	DKC1_HUMAN|O60832	20|5|0	25	8.33	3	0|0|0	0.67	1	0.67	1	0.67	-0.18	83.33	0.08
WT	DLDH_HUMAN|P09622	DLDH_HUMAN|P09622	7|12|5	24	8	3	0|0|0	1	1	1	1	1	9.63	80	0
WT	DLRB1_HUMAN|Q9NP97	DLRB1_HUMAN|Q9NP97	7|0|1	8	2.67	3	0|0|0	0.33	1	0.33	1	0.33	-0.18	26.67	0.26
WT	DLX1_HUMAN|P56177	DLX1_HUMAN|P56177	3|3|5	11	3.67	3	0|0|0	1	1	1	1	1	6.2	36.67	0
WT	DLX2_HUMAN|Q07687	DLX2_HUMAN|Q07687	3|2|9	14	4.67	3	0|0|0	1	1	1	1	1	4.36	46.67	0
WT	DLX6_HUMAN|P56179	DLX6_HUMAN|P56179	2|0|2	4	1.33	3	0|0|0	0.66	0.99	0.66	0.99	0.66	-0.18	13.33	0.17
WT	DMAP1_HUMAN|Q9NPF5	DMAP1_HUMAN|Q9NPF5	1|0|4	5	1.67	3	0|0|0	0.33	1	0.33	1	0.33	-0.18	16.67	0.3
WT	DNJA1_HUMAN|P31689	DNJA1_HUMAN|P31689	7|0|2	9	3	3	0|0|0	0.66	1	0.66	1	0.66	-0.18	30	0.15
WT	DNJA2_HUMAN|O60884	DNJA2_HUMAN|O60884	4|0|0	4	1.33	3	0|0|0	0.33	1	0.33	1	0.33	-0.18	13.33	0.3
WT	DNJA3_HUMAN|Q96EY1	DNJA3_HUMAN|Q96EY1	10|2|5	17	5.67	3	0|0|0	1	1	1	1	1	4.36	56.67	0
WT	DNJB1_HUMAN|P25685	DNJB1_HUMAN|P25685	4|0|0	4	1.33	3	0|0|0	0.33	1	0.33	1	0.33	-0.18	13.33	0.3
WT	DNJB2_HUMAN|P25686	DNJB2_HUMAN|P25686	1|1|1	3	1	3	0|0|0	0	0	0	0	0	2.33	10	0.46
WT	DNJB3_HUMAN|Q8WWF6	DNJB3_HUMAN|Q8WWF6	3|2|3	8	2.67	3	0|0|0	0.99	1	0.99	1	0.99	4.36	26.67	0
WT	DNJB6_HUMAN|O75190	DNJB6_HUMAN|O75190	6|2|5	13	4.33	3	0|0|0	1	1	1	1	1	4.36	43.33	0
WT	DNJC7_HUMAN|Q99615	DNJC7_HUMAN|Q99615	4|0|1	5	1.67	3	0|0|0	0.33	1	0.33	1	0.33	-0.18	16.67	0.3
WT	DNJC9_HUMAN|Q8WXX5	DNJC9_HUMAN|Q8WXX5	4|0|0	4	1.33	3	0|0|0	0.33	1	0.33	1	0.33	-0.18	13.33	0.3
WT	DNLI3_HUMAN|P49916	DNLI3_HUMAN|P49916	54|55|189	298	99.33	3	0|0|0	1	1	1	1	1	81.69	993.33	0
WT	DOCK7_HUMAN|Q96N67	DOCK7_HUMAN|Q96N67	10|2|8	20	6.67	3	0|0|0	1	1	1	1	1	4.36	66.67	0
WT	DPM1_HUMAN|O60762	DPM1_HUMAN|O60762	13|7|11	31	10.33	3	0|0|0	1	1	1	1	1	12.87	103.33	0
WT	DPM3_HUMAN|Q9P2X0	DPM3_HUMAN|Q9P2X0	1|0|0	1	0.33	3	0|0|0	0	0	0	0	0	-0.18	3.33	0.46
WT	DPOD1_HUMAN|P28340	DPOD1_HUMAN|P28340	3|1|2	6	2	3	0|0|0	0.66	1	0.66	1	0.66	2.33	20	0.17
WT	DPOD3_HUMAN|Q15054	DPOD3_HUMAN|Q15054	2|0|3	5	1.67	3	0|0|0	0.66	1	0.66	1	0.66	-0.18	16.67	0.17
WT	DPOE1_HUMAN|Q07864	DPOE1_HUMAN|Q07864	29|2|41	72	24	3	0|0|0	1	1	1	1	1	4.36	240	0
WT	DPOE2_HUMAN|P56282	DPOE2_HUMAN|P56282	2|0|0	2	0.67	3	0|0|0	0.33	0.99	0.33	0.99	0.33	-0.18	6.67	0.36
WT	DPOE4_HUMAN|Q9NR33	DPOE4_HUMAN|Q9NR33	2|0|2	4	1.33	3	0|0|0	0.66	0.99	0.66	0.99	0.66	-0.18	13.33	0.17
WT	DPOG1_HUMAN|P54098	DPOG1_HUMAN|P54098	26|59|32	117	39	3	0|0|0	1	1	1	1	1	41.35	390	0
WT	DPOG2_HUMAN|Q9UHN1	DPOG2_HUMAN|Q9UHN1	17|8|7	32	10.67	3	0|0|0	1	1	1	1	1	12.87	106.67	0
WT	DPOLB_HUMAN|P06746	DPOLB_HUMAN|P06746	23|11|25	59	19.67	3	0|0|0	1	1	1	1	1	19.09	196.67	0
WT	DRS7B_HUMAN|Q6IAN0	DRS7B_HUMAN|Q6IAN0	5|0|1	6	2	3	0|0|0	0.33	1	0.33	1	0.33	-0.18	20	0.28
WT	DSC1_HUMAN|Q08554	DSC1_HUMAN|Q08554	2|1|4	7	2.33	3	5|10|4	0	0	0	0	0	-23	0.37	0.46
WT	DSG1_HUMAN|Q02413	DSG1_HUMAN|Q02413	11|4|18	33	11	3	44|41|19	0	0	0	0	0	-135.68	0.32	0.46
WT	DSRAD_HUMAN|P55265	DSRAD_HUMAN|P55265	2|0|0	2	0.67	3	0|0|0	0.33	0.99	0.33	0.99	0.33	-0.18	6.67	0.36
WT	DX39A_HUMAN|O00148	DX39A_HUMAN|O00148	38|0|4	42	14	3	0|0|0	0.67	1	0.67	1	0.67	-0.18	140	0.09
WT	DX39B_HUMAN|Q13838	DX39B_HUMAN|Q13838	14|0|1	15	5	3	0|0|0	0.33	1	0.33	1	0.33	-0.18	50	0.23
WT	DYHC1_HUMAN|Q14204	DYHC1_HUMAN|Q14204	122|33|105	260	86.67	3	1|0|1	1	1	1	1	1	44.49	130	0
WT	DYHC2_HUMAN|Q8NCM8	DYHC2_HUMAN|Q8NCM8	1|1|0	2	0.67	3	0|0|0	0	0	0	0	0	-0.18	6.67	0.46
WT	DYL1_HUMAN|P63167	DYL1_HUMAN|P63167	27|5|20	52	17.33	3	0|0|1	1	1	1	1	1	9.6	52	0
WT	DYL2_HUMAN|Q96FJ2	DYL2_HUMAN|Q96FJ2	14|1|1	16	5.33	3	0|0|0	0.33	1	0.33	1	0.33	2.33	53.33	0.23
WT	DYLT1_HUMAN|P63172	DYLT1_HUMAN|P63172	7|1|2	10	3.33	3	0|0|0	0.66	1	0.66	1	0.66	2.33	33.33	0.15
WT	DYLT3_HUMAN|P51808	DYLT3_HUMAN|P51808	2|0|0	2	0.67	3	0|0|0	0.33	0.99	0.33	0.99	0.33	-0.18	6.67	0.36
WT	EAA1_HUMAN|P43003	EAA1_HUMAN|P43003	1|0|0	1	0.33	3	0|0|0	0	0	0	0	0	-0.18	3.33	0.46
WT	EAF6_HUMAN|Q9HAF1	EAF6_HUMAN|Q9HAF1	1|0|0	1	0.33	3	0|0|0	0	0	0	0	0	-0.18	3.33	0.46
WT	EBP2_HUMAN|Q99848	EBP2_HUMAN|Q99848	5|0|0	5	1.67	3	0|0|0	0.33	1	0.33	1	0.33	-0.18	16.67	0.28
WT	ECHA_HUMAN|P40939	ECHA_HUMAN|P40939	12|22|7	41	13.67	3	0|0|0	1	1	1	1	1	12.87	136.67	0
WT	ECHB_HUMAN|P55084	ECHB_HUMAN|P55084	2|1|0	3	1	3	0|0|0	0.33	0.99	0.33	0.99	0.33	-0.18	10	0.36
WT	ECHD1_HUMAN|Q9NTX5	ECHD1_HUMAN|Q9NTX5	2|0|0	2	0.67	3	0|0|0	0.33	0.99	0.33	0.99	0.33	-0.18	6.67	0.36
WT	EDC3_HUMAN|Q96F86	EDC3_HUMAN|Q96F86	1|0|0	1	0.33	3	0|0|0	0	0	0	0	0	-0.18	3.33	0.46
WT	EED_HUMAN|O75530	EED_HUMAN|O75530	2|0|0	2	0.67	3	0|0|0	0.33	0.99	0.33	0.99	0.33	-0.18	6.67	0.36
WT	EF1A1_HUMAN|P68104	EF1A1_HUMAN|P68104	54|6|15	75	25	3	46|24|9	0	0	0	0	0	-92.99	0.95	0.46
WT	EF1B_HUMAN|P24534	EF1B_HUMAN|P24534	1|0|0	1	0.33	3	1|0|0	0	0	0	0	0	-0.99	1	0.46
WT	EF1D_HUMAN|P29692	EF1D_HUMAN|P29692	2|0|0	2	0.67	3	2|0|3	0.02	0.07	0.02	0.07	0.02	-6.1	0.4	0.44
WT	EF1G_HUMAN|P26641	EF1G_HUMAN|P26641	7|0|1	8	2.67	3	1|0|0	0.33	1	0.33	1	0.33	-0.99	8	0.25
WT	EF2_HUMAN|P13639	EF2_HUMAN|P13639	32|52|4	88	29.33	3	9|0|1	0.67	1	0.67	1	0.67	-4.73	8.8	0.02
WT	EFTU_HUMAN|P49411	EFTU_HUMAN|P49411	9|0|2	11	3.67	3	0|0|0	0.66	1	0.66	1	0.66	-0.18	36.67	0.15
WT	EHMT2_HUMAN|Q96KQ7	EHMT2_HUMAN|Q96KQ7	2|4|2	8	2.67	3	0|0|0	0.99	1	0.99	1	0.99	4.36	26.67	0
WT	EI2BD_HUMAN|Q9UI10	EI2BD_HUMAN|Q9UI10	2|0|1	3	1	3	0|0|0	0.33	0.99	0.33	0.99	0.33	-0.18	10	0.36
WT	EIF3A_HUMAN|Q14152	EIF3A_HUMAN|Q14152	77|122|35	234	78	3	0|0|0	1	1	1	1	1	54.41	780	0
WT	EIF3B_HUMAN|P55884	EIF3B_HUMAN|P55884	48|22|10	80	26.67	3	0|0|0	1	1	1	1	1	17.56	266.67	0
WT	EIF3C_HUMAN|Q99613	EIF3C_HUMAN|Q99613	34|26|9	69	23	3	0|0|0	1	1	1	1	1	16.01	230	0
WT	EIF3D_HUMAN|O15371	EIF3D_HUMAN|O15371	46|26|14	86	28.67	3	0|0|0	1	1	1	1	1	23.64	286.67	0
WT	EIF3E_HUMAN|P60228	EIF3E_HUMAN|P60228	20|12|5	37	12.33	3	0|0|0	1	1	1	1	1	9.63	123.33	0
WT	EIF3F_HUMAN|O00303	EIF3F_HUMAN|O00303	18|9|5	32	10.67	3	0|0|0	1	1	1	1	1	9.63	106.67	0
WT	EIF3G_HUMAN|O75821	EIF3G_HUMAN|O75821	13|8|4	25	8.33	3	0|0|0	1	1	1	1	1	7.95	83.33	0
WT	EIF3H_HUMAN|O15372	EIF3H_HUMAN|O15372	14|15|8	37	12.33	3	0|0|0	1	1	1	1	1	14.45	123.33	0
WT	EIF3I_HUMAN|Q13347	EIF3I_HUMAN|Q13347	24|13|8	45	15	3	0|0|0	1	1	1	1	1	14.45	150	0
WT	EIF3J_HUMAN|O75822	EIF3J_HUMAN|O75822	10|1|2	13	4.33	3	0|0|0	0.66	1	0.66	1	0.66	2.33	43.33	0.15
WT	EIF3K_HUMAN|Q9UBQ5	EIF3K_HUMAN|Q9UBQ5	7|2|0	9	3	3	0|0|0	0.66	1	0.66	1	0.66	-0.18	30	0.15
WT	EIF3L_HUMAN|Q9Y262	EIF3L_HUMAN|Q9Y262	47|46|23	116	38.67	3	0|0|0	1	1	1	1	1	36.97	386.67	0
WT	EIF3M_HUMAN|Q7L2H7	EIF3M_HUMAN|Q7L2H7	24|15|8	47	15.67	3	0|0|0	1	1	1	1	1	14.45	156.67	0
WT	ELAV1_HUMAN|Q15717	ELAV1_HUMAN|Q15717	5|0|2	7	2.33	3	0|0|0	0.66	1	0.66	1	0.66	-0.18	23.33	0.16
WT	ELOB_HUMAN|Q15370	ELOB_HUMAN|Q15370	3|0|2	5	1.67	3	0|0|1	0.63	0.99	0.63	0.99	0.63	-0.99	5	0.18
WT	ELOC_HUMAN|Q15369	ELOC_HUMAN|Q15369	6|4|4	14	4.67	3	0|0|4	0.83	0.92	0.83	0.92	0.83	1.27	3.5	0.01
WT	ELP3_HUMAN|Q9H9T3	ELP3_HUMAN|Q9H9T3	4|0|0	4	1.33	3	0|0|0	0.33	1	0.33	1	0.33	-0.18	13.33	0.3
WT	ELYS_HUMAN|Q8WYP5	ELYS_HUMAN|Q8WYP5	2|0|2	4	1.33	3	0|0|0	0.66	0.99	0.66	0.99	0.66	-0.18	13.33	0.17
WT	EMC2_HUMAN|Q15006	EMC2_HUMAN|Q15006	2|0|0	2	0.67	3	0|0|0	0.33	0.99	0.33	0.99	0.33	-0.18	6.67	0.36
WT	EMD_HUMAN|P50402	EMD_HUMAN|P50402	32|6|27	65	21.67	3	0|0|0	1	1	1	1	1	11.26	216.67	0
WT	EMRE_HUMAN|Q9H4I9	EMRE_HUMAN|Q9H4I9	2|0|0	2	0.67	3	0|0|0	0.33	0.99	0.33	0.99	0.33	-0.18	6.67	0.36
WT	EMX1_HUMAN|Q04741	EMX1_HUMAN|Q04741	1|2|8	11	3.67	3	0|0|0	0.66	1	0.66	1	0.66	2.33	36.67	0.15
WT	ENOB_HUMAN|P13929	ENOB_HUMAN|P13929	1|0|0	1	0.33	3	4|2|10	0	0	0	0	0	-21.52	0.06	0.46
WT	ENPL_HUMAN|P14625	ENPL_HUMAN|P14625	2|1|2	5	1.67	3	15|45|39	0	0	0	0	0	-139.73	0.05	0.46
WT	ENY2_HUMAN|Q9NPA8	ENY2_HUMAN|Q9NPA8	8|2|1	11	3.67	3	0|1|1	0.56	1	0.56	1	0.56	-0.61	5.5	0.19
WT	EPIPL_HUMAN|P58107	EPIPL_HUMAN|P58107	2|0|1	3	1	3	0|3|0	0.18	0.54	0.18	0.54	0.18	-2.77	1	0.42
WT	EPN4_HUMAN|Q14677	EPN4_HUMAN|Q14677	6|0|0	6	2	3	0|0|0	0.33	1	0.33	1	0.33	-0.18	20	0.27
WT	ERAL1_HUMAN|O75616	ERAL1_HUMAN|O75616	1|0|0	1	0.33	3	0|0|0	0	0	0	0	0	-0.18	3.33	0.46
WT	ERD21_HUMAN|P24390	ERD21_HUMAN|P24390	2|0|0	2	0.67	3	0|0|0	0.33	0.99	0.33	0.99	0.33	-0.18	6.67	0.36
WT	ERH_HUMAN|P84090	ERH_HUMAN|P84090	31|4|5	40	13.33	3	1|0|0	1	1	1	1	1	6.89	40	0
WT	ETFA_HUMAN|P13804	ETFA_HUMAN|P13804	2|0|3	5	1.67	3	0|0|0	0.66	1	0.66	1	0.66	-0.18	16.67	0.17
WT	EXO1_HUMAN|Q9UQ84	EXO1_HUMAN|Q9UQ84	2|0|25	27	9	3	0|0|0	0.66	1	0.66	1	0.66	-0.18	90	0.14
WT	EXOS2_HUMAN|Q13868	EXOS2_HUMAN|Q13868	4|0|0	4	1.33	3	0|0|0	0.33	1	0.33	1	0.33	-0.18	13.33	0.3
WT	EXOS3_HUMAN|Q9NQT5	EXOS3_HUMAN|Q9NQT5	3|0|0	3	1	3	0|0|0	0.33	1	0.33	1	0.33	-0.18	10	0.33
WT	EXOS4_HUMAN|Q9NPD3	EXOS4_HUMAN|Q9NPD3	4|0|0	4	1.33	3	0|0|0	0.33	1	0.33	1	0.33	-0.18	13.33	0.3
WT	EXOS5_HUMAN|Q9NQT4	EXOS5_HUMAN|Q9NQT4	2|0|0	2	0.67	3	0|0|0	0.33	0.99	0.33	0.99	0.33	-0.18	6.67	0.36
WT	EXOS6_HUMAN|Q5RKV6	EXOS6_HUMAN|Q5RKV6	7|1|2	10	3.33	3	0|0|0	0.66	1	0.66	1	0.66	2.33	33.33	0.15
WT	EXOS7_HUMAN|Q15024	EXOS7_HUMAN|Q15024	3|0|0	3	1	3	0|0|0	0.33	1	0.33	1	0.33	-0.18	10	0.33
WT	EXOS8_HUMAN|Q96B26	EXOS8_HUMAN|Q96B26	2|0|0	2	0.67	3	0|0|0	0.33	0.99	0.33	0.99	0.33	-0.18	6.67	0.36
WT	EXOS9_HUMAN|Q06265	EXOS9_HUMAN|Q06265	5|0|0	5	1.67	3	0|0|0	0.33	1	0.33	1	0.33	-0.18	16.67	0.28
WT	F127A_HUMAN|A6ZKI3	F127A_HUMAN|A6ZKI3	5|0|1	6	2	3	0|0|0	0.33	1	0.33	1	0.33	-0.18	20	0.28
WT	F133A_HUMAN|Q8N9E0	F133A_HUMAN|Q8N9E0	3|2|5	10	3.33	3	7|3|5	0	0	0	0	0	-15.13	0.67	0.46
WT	F133B_HUMAN|Q5BKY9	F133B_HUMAN|Q5BKY9	1|0|1	2	0.67	3	0|0|1	0	0	0	0	0	-0.99	2	0.46
WT	F162A_HUMAN|Q96A26	F162A_HUMAN|Q96A26	1|0|0	1	0.33	3	0|0|1	0	0	0	0	0	-0.99	1	0.46
WT	F1T0I1_HUMAN|F1T0I1	F1T0I1_HUMAN|F1T0I1	1|0|1	2	0.67	3	0|0|0	0	0	0	0	0	-0.18	6.67	0.46
WT	F204A_HUMAN|Q9H8W3	F204A_HUMAN|Q9H8W3	1|0|0	1	0.33	3	0|0|0	0	0	0	0	0	-0.18	3.33	0.46
WT	F207A_HUMAN|Q9NSI2	F207A_HUMAN|Q9NSI2	9|1|1	11	3.67	3	0|0|0	0.33	1	0.33	1	0.33	2.33	36.67	0.25
WT	F8WDQ8_HUMAN|F8WDQ8	F8WDQ8_HUMAN|F8WDQ8	2|0|2	4	1.33	3	0|0|0	0.66	0.99	0.66	0.99	0.66	-0.18	13.33	0.17
WT	F91A1_HUMAN|Q658Y4	F91A1_HUMAN|Q658Y4	1|0|0	1	0.33	3	0|0|0	0	0	0	0	0	-0.18	3.33	0.46
WT	F92A1_HUMAN|A1XBS5	F92A1_HUMAN|A1XBS5	2|0|0	2	0.67	3	0|0|0	0.33	0.99	0.33	0.99	0.33	-0.18	6.67	0.36
WT	FA32A_HUMAN|Q9Y421	FA32A_HUMAN|Q9Y421	2|0|1	3	1	3	0|0|0	0.33	0.99	0.33	0.99	0.33	-0.18	10	0.36
WT	FA58A_HUMAN|Q8N1B3	FA58A_HUMAN|Q8N1B3	1|0|0	1	0.33	3	0|0|0	0	0	0	0	0	-0.18	3.33	0.46
WT	FA83H_HUMAN|Q6ZRV2	FA83H_HUMAN|Q6ZRV2	2|0|0	2	0.67	3	0|0|0	0.33	0.99	0.33	0.99	0.33	-0.18	6.67	0.36
WT	FA98A_HUMAN|Q8NCA5	FA98A_HUMAN|Q8NCA5	9|0|0	9	3	3	0|0|0	0.33	1	0.33	1	0.33	-0.18	30	0.25
WT	FACR1_HUMAN|Q8WVX9	FACR1_HUMAN|Q8WVX9	2|0|0	2	0.67	3	0|0|0	0.33	0.99	0.33	0.99	0.33	-0.18	6.67	0.36
WT	FAF2_HUMAN|Q96CS3	FAF2_HUMAN|Q96CS3	4|0|0	4	1.33	3	0|0|0	0.33	1	0.33	1	0.33	-0.18	13.33	0.3
WT	FAKD2_HUMAN|Q9NYY8	FAKD2_HUMAN|Q9NYY8	4|0|0	4	1.33	3	0|0|0	0.33	1	0.33	1	0.33	-0.18	13.33	0.3
WT	FAKD5_HUMAN|Q7L8L6	FAKD5_HUMAN|Q7L8L6	1|0|0	1	0.33	3	0|0|0	0	0	0	0	0	-0.18	3.33	0.46
WT	FANCI_HUMAN|Q9NVI1	FANCI_HUMAN|Q9NVI1	2|0|0	2	0.67	3	0|0|0	0.33	0.99	0.33	0.99	0.33	-0.18	6.67	0.36
WT	FAS_HUMAN|P49327	FAS_HUMAN|P49327	302|550|386	1238	412.67	3	0|0|0	1	1	1	1	1	432.1	4126.67	0
WT	FBRL_HUMAN|P22087	FBRL_HUMAN|P22087	16|2|6	24	8	3	0|0|0	1	1	1	1	1	4.36	80	0
WT	FBSP1_HUMAN|P0C2W1	FBSP1_HUMAN|P0C2W1	2|1|0	3	1	3	0|0|0	0.33	0.99	0.33	0.99	0.33	-0.18	10	0.36
WT	FBW1A_HUMAN|Q9Y297	FBW1A_HUMAN|Q9Y297	1|0|0	1	0.33	3	0|0|0	0	0	0	0	0	-0.18	3.33	0.46
WT	FETUA_HUMAN|P02765	FETUA_HUMAN|P02765	4|0|12	16	5.33	3	6|1|14	0	0	0	0	0	-28.51	0.76	0.45
WT	FHL2_HUMAN|Q14192	FHL2_HUMAN|Q14192	3|0|0	3	1	3	0|0|0	0.33	1	0.33	1	0.33	-0.18	10	0.33
WT	FHL3_HUMAN|Q13643	FHL3_HUMAN|Q13643	7|0|0	7	2.33	3	0|0|0	0.33	1	0.33	1	0.33	-0.18	23.33	0.26
WT	FIBB_HUMAN|P02675	FIBB_HUMAN|P02675	2|6|1	9	3	3	0|0|0	0.66	1	0.66	1	0.66	2.33	30	0.15
WT	FIBG_HUMAN|P02679	FIBG_HUMAN|P02679	3|3|1	7	2.33	3	0|0|0	0.67	1	0.67	1	0.67	2.33	23.33	0.14
WT	FIGL1_HUMAN|Q6PIW4	FIGL1_HUMAN|Q6PIW4	1|0|1	2	0.67	3	0|0|0	0	0	0	0	0	-0.18	6.67	0.46
WT	FILA2_HUMAN|Q5D862	FILA2_HUMAN|Q5D862	8|8|15	31	10.33	3	12|11|7	0	0	0	0	0	-23.46	1.03	0.45
WT	FINC_HUMAN|P02751	FINC_HUMAN|P02751	6|5|5	16	5.33	3	0|0|0	1	1	1	1	1	9.63	53.33	0
WT	FIP1_HUMAN|Q6UN15	FIP1_HUMAN|Q6UN15	47|0|3	50	16.67	3	0|0|0	0.67	1	0.67	1	0.67	-0.18	166.67	0.11
WT	FKBP8_HUMAN|Q14318	FKBP8_HUMAN|Q14318	1|0|0	1	0.33	3	0|0|0	0	0	0	0	0	-0.18	3.33	0.46
WT	FL2D_HUMAN|Q15007	FL2D_HUMAN|Q15007	14|0|0	14	4.67	3	0|0|0	0.33	1	0.33	1	0.33	-0.18	46.67	0.23
WT	FLT3_HUMAN|P36888	FLT3_HUMAN|P36888	1|0|0	1	0.33	3	0|0|0	0	0	0	0	0	-0.18	3.33	0.46
WT	FMR1_HUMAN|Q06787	FMR1_HUMAN|Q06787	46|0|1	47	15.67	3	0|0|0	0.33	1	0.33	1	0.33	-0.18	156.67	0.2
WT	FMR1_HUMAN|Q06787-2	FMR1_HUMAN|Q06787-2	2|0|0	2	0.67	3	0|0|0	0.33	0.99	0.33	0.99	0.33	-0.18	6.67	0.36
WT	FNBP4_HUMAN|Q8N3X1	FNBP4_HUMAN|Q8N3X1	15|0|0	15	5	3	0|0|0	0.33	1	0.33	1	0.33	-0.18	50	0.22
WT	FUBP3_HUMAN|Q96I24	FUBP3_HUMAN|Q96I24	1|0|0	1	0.33	3	0|0|0	0	0	0	0	0	-0.18	3.33	0.46
WT	FUS_HUMAN|P35637	FUS_HUMAN|P35637	11|1|4	16	5.33	3	0|0|3	0.62	0.99	0.62	0.99	0.62	-1.37	5.33	0.19
WT	FWCH1_HUMAN|Q4VC44	FWCH1_HUMAN|Q4VC44	1|0|11	12	4	3	0|0|0	0.33	1	0.33	1	0.33	-0.18	40	0.24
WT	FXR1_HUMAN|P51114	FXR1_HUMAN|P51114	27|0|0	27	9	3	0|0|0	0.33	1	0.33	1	0.33	-0.18	90	0.2
WT	FXR2_HUMAN|P51116	FXR2_HUMAN|P51116	7|0|0	7	2.33	3	0|0|0	0.33	1	0.33	1	0.33	-0.18	23.33	0.26
WT	G3BP1_HUMAN|Q13283	G3BP1_HUMAN|Q13283	1|0|0	1	0.33	3	0|0|0	0	0	0	0	0	-0.18	3.33	0.46
WT	G3BP2_HUMAN|Q9UN86	G3BP2_HUMAN|Q9UN86	3|0|0	3	1	3	0|0|0	0.33	1	0.33	1	0.33	-0.18	10	0.33
WT	G3P_HUMAN|P04406	G3P_HUMAN|P04406	10|1|5	16	5.33	3	41|17|12	0	0	0	0	0	-96.62	0.23	0.46
WT	G9LKX8_HUMAN|G9LKX8	G9LKX8_HUMAN|G9LKX8	1|0|1	2	0.67	3	0|0|0	0	0	0	0	0	-0.18	6.67	0.46
WT	GALK1_HUMAN|P51570	GALK1_HUMAN|P51570	3|1|0	4	1.33	3	0|0|0	0.33	1	0.33	1	0.33	-0.18	13.33	0.33
WT	GANP_HUMAN|O60318	GANP_HUMAN|O60318	7|0|0	7	2.33	3	0|0|0	0.33	1	0.33	1	0.33	-0.18	23.33	0.26
WT	GAR1_HUMAN|Q9NY12	GAR1_HUMAN|Q9NY12	5|0|0	5	1.67	3	0|0|0	0.33	1	0.33	1	0.33	-0.18	16.67	0.28
WT	GBB1_HUMAN|P62873	GBB1_HUMAN|P62873	3|0|1	4	1.33	3	0|0|0	0.33	1	0.33	1	0.33	-0.18	13.33	0.33
WT	GBG12_HUMAN|Q9UBI6	GBG12_HUMAN|Q9UBI6	2|0|0	2	0.67	3	0|0|0	0.33	0.99	0.33	0.99	0.33	-0.18	6.67	0.36
WT	GCN1_HUMAN|Q92616	NA	67|18|27	112	37.33	3	0|0|0	1	1	1	1	1	29.6	373.33	0
WT	GCP2_HUMAN|Q9BSJ2	GCP2_HUMAN|Q9BSJ2	29|7|0	36	12	3	0|0|0	0.67	1	0.67	1	0.67	-0.18	120	0.06
WT	GCP3_HUMAN|Q96CW5	GCP3_HUMAN|Q96CW5	25|1|0	26	8.67	3	0|0|0	0.33	1	0.33	1	0.33	-0.18	86.67	0.2
WT	GCP4_HUMAN|Q9UGJ1	GCP4_HUMAN|Q9UGJ1	8|1|0	9	3	3	0|0|0	0.33	1	0.33	1	0.33	-0.18	30	0.25
WT	GCP5_HUMAN|Q96RT8	GCP5_HUMAN|Q96RT8	1|1|0	2	0.67	3	0|0|0	0	0	0	0	0	-0.18	6.67	0.46
WT	GCP6_HUMAN|Q96RT7	GCP6_HUMAN|Q96RT7	19|7|1	27	9	3	0|0|0	0.67	1	0.67	1	0.67	2.33	90	0.06
WT	GELS_HUMAN|P06396	GELS_HUMAN|P06396	2|0|0	2	0.67	3	0|0|0	0.33	0.99	0.33	0.99	0.33	-0.18	6.67	0.36
WT	GEMI2_HUMAN|O14893	GEMI2_HUMAN|O14893	3|0|0	3	1	3	0|0|0	0.33	1	0.33	1	0.33	-0.18	10	0.33
WT	GEMI4_HUMAN|P57678	GEMI4_HUMAN|P57678	27|0|3	30	10	3	0|0|0	0.67	1	0.67	1	0.67	-0.18	100	0.11
WT	GEMI6_HUMAN|Q8WXD5	GEMI6_HUMAN|Q8WXD5	2|0|0	2	0.67	3	0|0|0	0.33	0.99	0.33	0.99	0.33	-0.18	6.67	0.36
WT	GFAP_HUMAN|P14136	GFAP_HUMAN|P14136	12|23|10	45	15	3	11|33|5	0	0	0	0	0	-42.74	0.92	0.46
WT	GHC1_HUMAN|Q9H936	GHC1_HUMAN|Q9H936	9|0|4	13	4.33	3	0|0|0	0.67	1	0.67	1	0.67	-0.18	43.33	0.1
WT	GHITM_HUMAN|Q9H3K2	GHITM_HUMAN|Q9H3K2	1|0|0	1	0.33	3	0|0|0	0	0	0	0	0	-0.18	3.33	0.46
WT	GLYR1_HUMAN|Q49A26	GLYR1_HUMAN|Q49A26	3|0|0	3	1	3	0|0|0	0.33	1	0.33	1	0.33	-0.18	10	0.33
WT	GNA12_HUMAN|Q03113	GNA12_HUMAN|Q03113	1|0|1	2	0.67	3	0|0|0	0	0	0	0	0	-0.18	6.67	0.46
WT	GNAI3_HUMAN|P08754	GNAI3_HUMAN|P08754	1|0|0	1	0.33	3	0|0|0	0	0	0	0	0	-0.18	3.33	0.46
WT	GNL3_HUMAN|Q9BVP2	GNL3_HUMAN|Q9BVP2	28|18|1	47	15.67	3	0|0|0	0.67	1	0.67	1	0.67	2.33	156.67	0.03
WT	GOGA2_HUMAN|Q08379	GOGA2_HUMAN|Q08379	6|0|1	7	2.33	3	0|0|0	0.33	1	0.33	1	0.33	-0.18	23.33	0.27
WT	GPAN1_HUMAN|O95872	GPAN1_HUMAN|O95872	1|0|0	1	0.33	3	0|0|0	0	0	0	0	0	-0.18	3.33	0.46
WT	GPC4_HUMAN|O75487	GPC4_HUMAN|O75487	5|4|1	10	3.33	3	0|0|0	0.67	1	0.67	1	0.67	2.33	33.33	0.11
WT	GPKOW_HUMAN|Q92917	GPKOW_HUMAN|Q92917	3|0|0	3	1	3	0|0|0	0.33	1	0.33	1	0.33	-0.18	10	0.33
WT	GPT11_HUMAN|Q8N954	GPT11_HUMAN|Q8N954	5|0|0	5	1.67	3	0|0|0	0.33	1	0.33	1	0.33	-0.18	16.67	0.28
WT	GPTC4_HUMAN|Q5T3I0	GPTC4_HUMAN|Q5T3I0	2|0|0	2	0.67	3	0|0|0	0.33	0.99	0.33	0.99	0.33	-0.18	6.67	0.36
WT	GPTC8_HUMAN|Q9UKJ3	GPTC8_HUMAN|Q9UKJ3	2|1|0	3	1	3	0|0|0	0.33	0.99	0.33	0.99	0.33	-0.18	10	0.36
WT	GRDN_HUMAN|Q3V6T2	GRDN_HUMAN|Q3V6T2	4|0|5	9	3	3	0|0|0	0.67	1	0.67	1	0.67	-0.18	30	0.11
WT	GRN_HUMAN|P28799	GRN_HUMAN|P28799	2|0|6	8	2.67	3	9|1|7	0	0	0	0	0	-23.06	0.47	0.45
WT	GRP75_HUMAN|P38646	GRP75_HUMAN|P38646	70|66|95	231	77	3	34|25|26	0.37	1	0.37	1	0.37	-7.28	2.72	0.2
WT	GRP78_HUMAN|P11021	GRP78_HUMAN|P11021	77|73|96	246	82	3	54|147|112	0	0	0	0	0	-264.94	0.79	0.46
WT	GRWD1_HUMAN|Q9BQ67	GRWD1_HUMAN|Q9BQ67	6|0|0	6	2	3	0|0|0	0.33	1	0.33	1	0.33	-0.18	20	0.27
WT	H0YFZ7_HUMAN|H0YFZ7	H0YFZ7_HUMAN|H0YFZ7	13|13|17	43	14.33	3	0|0|0	1	1	1	1	1	22.13	143.33	0
WT	H11_HUMAN|Q02539	H11_HUMAN|Q02539	7|4|4	15	5	3	1|2|2	0.67	0.98	0.67	0.98	0.67	0.06	3	0.02
WT	H12_HUMAN|P16403	H12_HUMAN|P16403	18|9|9	36	12	3	0|1|2	1	1	1	1	1	8.34	12	0
WT	H14_HUMAN|P10412	H14_HUMAN|P10412	2|0|1	3	1	3	0|0|0	0.33	0.99	0.33	0.99	0.33	-0.18	10	0.36
WT	H1X_HUMAN|Q92522	H1X_HUMAN|Q92522	7|2|1	10	3.33	3	0|0|0	0.66	1	0.66	1	0.66	2.33	33.33	0.15
WT	H2A1A_HUMAN|Q96QV6	H2A1A_HUMAN|Q96QV6	20|29|30	79	26.33	3	5|2|4	1	1	1	1	1	12.46	7.18	0
WT	H2A1B_HUMAN|P04908	H2A1B_HUMAN|P04908	26|29|32	87	29	3	21|4|9	0.04	0.09	0.04	0.09	0.04	-6.4	2.56	0.44
WT	H2A1D_HUMAN|P20671	H2A1D_HUMAN|P20671	5|5|5	15	5	3	0|0|0	1	1	1	1	1	9.63	50	0
WT	H2A2B_HUMAN|Q8IUE6	H2A2B_HUMAN|Q8IUE6	1|0|1	2	0.67	3	0|0|0	0	0	0	0	0	-0.18	6.67	0.46
WT	H2AV_HUMAN|Q71UI9	H2AV_HUMAN|Q71UI9	3|5|8	16	5.33	3	0|1|1	0.96	1	0.96	1	0.96	1.99	8	0
WT	H2AW_HUMAN|Q9P0M6	H2AW_HUMAN|Q9P0M6	2|2|6	10	3.33	3	0|0|0	0.99	1	0.99	1	0.99	4.36	33.33	0
WT	H2AY_HUMAN|O75367	H2AY_HUMAN|O75367	10|5|14	29	9.67	3	0|0|0	1	1	1	1	1	9.63	96.67	0
WT	H2B1A_HUMAN|Q96A08	H2B1A_HUMAN|Q96A08	43|59|74	176	58.67	3	5|4|8	1	1	1	1	1	32.68	10.35	0
WT	H2B1B_HUMAN|P33778	H2B1B_HUMAN|P33778	22|36|44	102	34	3	17|3|5	0.69	0.99	0.69	0.99	0.69	-2.19	4.08	0.02
WT	H2B1C_HUMAN|P62807	H2B1C_HUMAN|P62807	9|29|19	57	19	3	0|1|2	1	1	1	1	1	8.34	19	0
WT	H31_HUMAN|P68431	H31_HUMAN|P68431	1|0|4	5	1.67	3	0|0|0	0.33	1	0.33	1	0.33	-0.18	16.67	0.3
WT	H31T_HUMAN|Q16695	H31T_HUMAN|Q16695	27|40|38	105	35	3	2|1|3	1	1	1	1	1	27.36	17.5	0
WT	H32_HUMAN|Q71DI3	H32_HUMAN|Q71DI3	2|0|4	6	2	3	0|0|0	0.66	1	0.66	1	0.66	-0.18	20	0.16
WT	H3BVC7_HUMAN|H3BVC7	H3BVC7_HUMAN|H3BVC7	3|1|0	4	1.33	3	0|0|0	0.33	1	0.33	1	0.33	-0.18	13.33	0.33
WT	H4_HUMAN|P62805	H4_HUMAN|P62805	131|140|205	476	158.67	3	37|8|23	1	1	1	1	1	8.63	7	0
WT	H7C4A7_HUMAN|H7C4A7	H7C4A7_HUMAN|H7C4A7	8|5|12	25	8.33	3	0|0|0	1	1	1	1	1	9.63	83.33	0
WT	H90B2_HUMAN|Q58FF8	H90B2_HUMAN|Q58FF8	3|2|3	8	2.67	3	4|4|3	0	0	0	0	0	-9.96	0.73	0.46
WT	H90B3_HUMAN|Q58FF7	H90B3_HUMAN|Q58FF7	3|1|5	9	3	3	1|4|1	0.21	0.55	0.21	0.55	0.21	-5.21	1.5	0.42
WT	HACD3_HUMAN|Q9P035	HACD3_HUMAN|Q9P035	15|5|1	21	7	3	0|0|0	0.67	1	0.67	1	0.67	2.33	70	0.08
WT	HAKAI_HUMAN|Q75N03	HAKAI_HUMAN|Q75N03	4|0|0	4	1.33	3	0|0|0	0.33	1	0.33	1	0.33	-0.18	13.33	0.3
WT	HAT1_HUMAN|O14929	HAT1_HUMAN|O14929	1|0|0	1	0.33	3	0|0|0	0	0	0	0	0	-0.18	3.33	0.46
WT	HAX1_HUMAN|O00165	HAX1_HUMAN|O00165	9|1|5	15	5	3	0|0|0	0.67	1	0.67	1	0.67	2.33	50	0.08
WT	HBA_HUMAN|P69905	HBA_HUMAN|P69905	4|3|5	12	4	3	0|4|4	0.06	0.14	0.06	0.14	0.06	-4.52	1.5	0.43
WT	HCD2_HUMAN|Q99714	HCD2_HUMAN|Q99714	2|0|2	4	1.33	3	0|0|0	0.66	0.99	0.66	0.99	0.66	-0.18	13.33	0.17
WT	HDAC1_HUMAN|Q13547	HDAC1_HUMAN|Q13547	15|8|39	62	20.67	3	0|0|0	1	1	1	1	1	14.45	206.67	0
WT	HDAC2_HUMAN|Q92769	HDAC2_HUMAN|Q92769	8|7|22	37	12.33	3	0|0|0	1	1	1	1	1	12.87	123.33	0
WT	HEAT1_HUMAN|Q9H583	HEAT1_HUMAN|Q9H583	8|0|3	11	3.67	3	0|0|0	0.67	1	0.67	1	0.67	-0.18	36.67	0.12
WT	HELZ_HUMAN|P42694	HELZ_HUMAN|P42694	3|0|0	3	1	3	0|0|0	0.33	1	0.33	1	0.33	-0.18	10	0.33
WT	HEMK2_HUMAN|Q9Y5N5	HEMK2_HUMAN|Q9Y5N5	1|0|0	1	0.33	3	0|0|0	0	0	0	0	0	-0.18	3.33	0.46
WT	HERC2_HUMAN|O95714	HERC2_HUMAN|O95714	51|6|9	66	22	3	0|0|0	1	1	1	1	1	11.26	220	0
WT	HIG1A_HUMAN|Q9Y241	HIG1A_HUMAN|Q9Y241	2|1|1	4	1.33	3	0|0|1	0.3	0.9	0.3	0.9	0.3	0.42	4	0.41
WT	HLTF_HUMAN|Q14527	HLTF_HUMAN|Q14527	1|5|18	24	8	3	0|0|0	0.67	1	0.67	1	0.67	2.33	80	0.08
WT	HM20A_HUMAN|Q9NP66	HM20A_HUMAN|Q9NP66	14|2|9	25	8.33	3	0|0|0	1	1	1	1	1	4.36	83.33	0
WT	HNRC1_HUMAN|O60812	HNRC1_HUMAN|O60812	19|14|10	43	14.33	3	3|3|6	0.84	1	0.84	1	0.84	0.15	3.58	0.01
WT	HNRDL_HUMAN|O14979	HNRDL_HUMAN|O14979	7|2|3	12	4	3	0|1|0	0.96	1	0.96	1	0.96	2.21	12	0
WT	HNRH1_HUMAN|P31943	HNRH1_HUMAN|P31943	72|6|18	96	32	3	2|0|0	0.99	1	0.99	1	0.99	4.13	48	0
WT	HNRH2_HUMAN|P55795	HNRH2_HUMAN|P55795	5|0|0	5	1.67	3	0|0|0	0.33	1	0.33	1	0.33	-0.18	16.67	0.28
WT	HNRH3_HUMAN|P31942	HNRH3_HUMAN|P31942	9|4|2	15	5	3	0|0|0	1	1	1	1	1	4.36	50	0
WT	HNRLL_HUMAN|Q8WVV9	HNRLL_HUMAN|Q8WVV9	8|1|0	9	3	3	0|0|0	0.33	1	0.33	1	0.33	-0.18	30	0.25
WT	HNRPC_HUMAN|P07910	HNRPC_HUMAN|P07910	24|11|14	49	16.33	3	3|7|4	0.76	1	0.76	1	0.76	-0.73	3.5	0.01
WT	HNRPC_HUMAN|P07910-2	HNRPC_HUMAN|P07910-2	2|2|2	6	2	3	0|0|0	0.99	0.99	0.99	0.99	0.99	4.36	20	0
WT	HNRPD_HUMAN|Q14103	HNRPD_HUMAN|Q14103	6|2|9	17	5.67	3	0|1|2	0.8	1	0.8	1	0.8	-0.36	5.67	0.01
WT	HNRPF_HUMAN|P52597	HNRPF_HUMAN|P52597	11|0|3	14	4.67	3	0|0|0	0.67	1	0.67	1	0.67	-0.18	46.67	0.12
WT	HNRPK_HUMAN|P61978	HNRPK_HUMAN|P61978	36|15|22	73	24.33	3	3|9|4	0.89	1	0.89	1	0.89	0.7	4.56	0
WT	HNRPL_HUMAN|P14866	HNRPL_HUMAN|P14866	34|5|5	44	14.67	3	0|0|0	1	1	1	1	1	9.63	146.67	0
WT	HNRPM_HUMAN|P52272	HNRPM_HUMAN|P52272	77|51|37	165	55	3	1|4|0	1	1	1	1	1	14.79	33	0
WT	HNRPQ_HUMAN|O60506	HNRPQ_HUMAN|O60506	12|2|1	15	5	3	0|0|0	0.66	1	0.66	1	0.66	2.33	50	0.15
WT	HNRPR_HUMAN|O43390	HNRPR_HUMAN|O43390	10|3|2	15	5	3	0|0|0	1	1	1	1	1	4.36	50	0
WT	HNRPU_HUMAN|Q00839	HNRPU_HUMAN|Q00839	12|6|2	20	6.67	3	1|0|0	0.97	1	0.97	1	0.97	2.21	20	0
WT	HOME1_HUMAN|Q86YM7	HOME1_HUMAN|Q86YM7	9|0|4	13	4.33	3	0|0|0	0.67	1	0.67	1	0.67	-0.18	43.33	0.1
WT	HORN_HUMAN|Q86YZ3	HORN_HUMAN|Q86YZ3	126|85|62	273	91	3	191|76|26	0	0	0	0	0	-258.87	0.93	0.46
WT	HP1B3_HUMAN|Q5SSJ5	HP1B3_HUMAN|Q5SSJ5	5|1|0	6	2	3	0|0|0	0.33	1	0.33	1	0.33	-0.18	20	0.28
WT	HPBP1_HUMAN|Q9NZL4	HPBP1_HUMAN|Q9NZL4	2|1|1	4	1.33	3	0|0|0	0.33	0.99	0.33	0.99	0.33	2.33	13.33	0.36
WT	HPRT_HUMAN|P00492	HPRT_HUMAN|P00492	1|0|0	1	0.33	3	0|0|0	0	0	0	0	0	-0.18	3.33	0.46
WT	HS105_HUMAN|Q92598	HS105_HUMAN|Q92598	5|3|6	14	4.67	3	0|0|0	1	1	1	1	1	6.2	46.67	0
WT	HS71A_HUMAN|P0DMV8	NA	166|141|200	507	169	3	45|84|72	0	0	0	0	0	-55.65	2.52	0.46
WT	HS71L_HUMAN|P34931	HS71L_HUMAN|P34931	7|4|9	20	6.67	3	3|3|3	0.43	0.89	0.43	0.89	0.43	-4.51	2.22	0.2
WT	HS74L_HUMAN|O95757	HS74L_HUMAN|O95757	2|2|2	6	2	3	0|0|0	0.99	0.99	0.99	0.99	0.99	4.36	20	0
WT	HS902_HUMAN|Q14568	HS902_HUMAN|Q14568	1|0|2	3	1	3	2|2|0	0.05	0.16	0.05	0.16	0.05	-4.77	0.75	0.43
WT	HS904_HUMAN|Q58FG1	HS904_HUMAN|Q58FG1	4|0|2	6	2	3	5|4|1	0	0	0	0	0	-13.19	0.6	0.45
WT	HS905_HUMAN|Q58FG0	HS905_HUMAN|Q58FG0	2|0|0	2	0.67	3	0|0|0	0.33	0.99	0.33	0.99	0.33	-0.18	6.67	0.36
WT	HS90A_HUMAN|P07900	HS90A_HUMAN|P07900	3|2|2	7	2.33	3	6|1|7	0	0	0	0	0	-13.61	0.5	0.46
WT	HS90B_HUMAN|P08238	HS90B_HUMAN|P08238	6|0|3	9	3	3	6|0|3	0.05	0.16	0.05	0.16	0.05	-11.27	1	0.43
WT	HSP72_HUMAN|P54652	HSP72_HUMAN|P54652	24|19|27	70	23.33	3	4|7|4	1	1	1	1	1	7.88	4.67	0
WT	HSP74_HUMAN|P34932	HSP74_HUMAN|P34932	4|7|6	17	5.67	3	0|0|0	1	1	1	1	1	7.95	56.67	0
WT	HSP7C_HUMAN|P11142	HSP7C_HUMAN|P11142	88|60|110	258	86	3	19|20|26	1	1	1	1	1	6.44	3.97	0
WT	HSPB1_HUMAN|P04792	HSPB1_HUMAN|P04792	10|2|8	20	6.67	3	0|3|1	0.73	1	0.73	1	0.73	-1.32	5	0.02
WT	HTRA2_HUMAN|O43464	HTRA2_HUMAN|O43464	2|2|0	4	1.33	3	0|0|0	0.66	0.99	0.66	0.99	0.66	-0.18	13.33	0.17
WT	HUWE1_HUMAN|Q7Z6Z7	HUWE1_HUMAN|Q7Z6Z7	3|0|1	4	1.33	3	0|0|0	0.33	1	0.33	1	0.33	-0.18	13.33	0.33
WT	HV320_HUMAN|P01781	HV320_HUMAN|P01781	4|4|3	11	3.67	3	0|0|0	1	1	1	1	1	6.2	36.67	0
WT	HXA11_HUMAN|P31270	HXA11_HUMAN|P31270	7|0|8	15	5	3	0|0|0	0.67	1	0.67	1	0.67	-0.18	50	0.06
WT	HXA13_HUMAN|P31271	HXA13_HUMAN|P31271	7|15|14	36	12	3	0|0|0	1	1	1	1	1	12.87	120	0
WT	HXB13_HUMAN|Q92826	HXB13_HUMAN|Q92826	1|1|2	4	1.33	3	0|0|0	0.33	0.99	0.33	0.99	0.33	2.33	13.33	0.36
WT	HXB9_HUMAN|P17482	HXB9_HUMAN|P17482	1|0|3	4	1.33	3	0|0|0	0.33	1	0.33	1	0.33	-0.18	13.33	0.33
WT	HXC13_HUMAN|P31276	HXC13_HUMAN|P31276	3|3|5	11	3.67	3	0|0|0	1	1	1	1	1	6.2	36.67	0
WT	HXD11_HUMAN|P31277	HXD11_HUMAN|P31277	2|2|10	14	4.67	3	0|0|0	0.99	1	0.99	1	0.99	4.36	46.67	0
WT	HXD13_HUMAN|P35453	HXD13_HUMAN|P35453	9|7|9	25	8.33	3	0|0|0	1	1	1	1	1	12.87	83.33	0
WT	I2BP1_HUMAN|Q8IU81	I2BP1_HUMAN|Q8IU81	28|7|58	93	31	3	0|0|0	1	1	1	1	1	12.87	310	0
WT	I2BP2_HUMAN|Q7Z5L9	I2BP2_HUMAN|Q7Z5L9	22|0|52	74	24.67	3	0|0|0	0.67	1	0.67	1	0.67	-0.18	246.67	0.03
WT	I2BPL_HUMAN|Q9H1B7	I2BPL_HUMAN|Q9H1B7	22|5|26	53	17.67	3	0|0|0	1	1	1	1	1	9.63	176.67	0
WT	IF1AX_HUMAN|P47813	IF1AX_HUMAN|P47813	4|4|2	10	3.33	3	0|2|2	0.58	0.79	0.58	0.79	0.58	-1.65	2.5	0.19
WT	IF2B1_HUMAN|Q9NZI8	IF2B1_HUMAN|Q9NZI8	20|6|3	29	9.67	3	0|0|0	1	1	1	1	1	6.2	96.67	0
WT	IF2B2_HUMAN|Q9Y6M1	IF2B2_HUMAN|Q9Y6M1	3|3|1	7	2.33	3	0|0|0	0.67	1	0.67	1	0.67	2.33	23.33	0.14
WT	IF2B3_HUMAN|O00425	IF2B3_HUMAN|O00425	8|5|1	14	4.67	3	0|0|0	0.67	1	0.67	1	0.67	2.33	46.67	0.08
WT	IF4A1_HUMAN|P60842	IF4A1_HUMAN|P60842	17|8|4	29	9.67	3	0|0|0	1	1	1	1	1	7.95	96.67	0
WT	IF4A3_HUMAN|P38919	IF4A3_HUMAN|P38919	66|2|8	76	25.33	3	0|0|0	1	1	1	1	1	4.36	253.33	0
WT	IF4E2_HUMAN|O60573	IF4E2_HUMAN|O60573	2|0|0	2	0.67	3	0|0|0	0.33	0.99	0.33	0.99	0.33	-0.18	6.67	0.36
WT	IF4G1_HUMAN|Q04637	IF4G1_HUMAN|Q04637	3|0|0	3	1	3	0|0|0	0.33	1	0.33	1	0.33	-0.18	10	0.33
WT	IF5A1_HUMAN|P63241	IF5A1_HUMAN|P63241	2|0|0	2	0.67	3	0|0|0	0.33	0.99	0.33	0.99	0.33	-0.18	6.67	0.36
WT	IF6_HUMAN|P56537	IF6_HUMAN|P56537	9|2|0	11	3.67	3	0|0|0	0.66	1	0.66	1	0.66	-0.18	36.67	0.15
WT	IFT56_HUMAN|A0AVF1	IFT56_HUMAN|A0AVF1	1|0|0	1	0.33	3	0|0|0	0	0	0	0	0	-0.18	3.33	0.46
WT	IGHG1_HUMAN|P01857	IGHG1_HUMAN|P01857	1|0|0	1	0.33	3	3|5|2	0	0	0	0	0	-13.21	0.1	0.46
WT	IGHG2_HUMAN|P01859	IGHG2_HUMAN|P01859	3|6|4	13	4.33	3	8|13|14	0	0	0	0	0	-40.28	0.37	0.46
WT	IGLL5_HUMAN|B9A064	IGLL5_HUMAN|B9A064	6|9|15	30	10	3	7|10|10	0	0	0	0	0	-23.09	1.11	0.45
WT	ILF2_HUMAN|Q12905	ILF2_HUMAN|Q12905	20|0|3	23	7.67	3	0|0|0	0.67	1	0.67	1	0.67	-0.18	76.67	0.11
WT	ILF3_HUMAN|Q12906	ILF3_HUMAN|Q12906	17|2|0	19	6.33	3	0|0|0	0.66	1	0.66	1	0.66	-0.18	63.33	0.14
WT	IMA1_HUMAN|P52292	IMA1_HUMAN|P52292	21|0|13	34	11.33	3	0|0|1	0.67	1	0.67	1	0.67	-0.99	34	0.02
WT	IMA3_HUMAN|O00629	IMA3_HUMAN|O00629	7|2|2	11	3.67	3	0|0|0	0.99	1	0.99	1	0.99	4.36	36.67	0
WT	IMA4_HUMAN|O00505	IMA4_HUMAN|O00505	6|0|2	8	2.67	3	0|0|0	0.66	1	0.66	1	0.66	-0.18	26.67	0.15
WT	IMA5_HUMAN|P52294	IMA5_HUMAN|P52294	10|0|3	13	4.33	3	0|0|0	0.67	1	0.67	1	0.67	-0.18	43.33	0.12
WT	IMA6_HUMAN|O15131	IMA6_HUMAN|O15131	2|0|1	3	1	3	0|0|0	0.33	0.99	0.33	0.99	0.33	-0.18	10	0.36
WT	IMA8_HUMAN|A9QM74	IMA8_HUMAN|A9QM74	1|0|0	1	0.33	3	0|0|0	0	0	0	0	0	-0.18	3.33	0.46
WT	IMB1_HUMAN|Q14974	IMB1_HUMAN|Q14974	3|1|1	5	1.67	3	0|0|0	0.33	1	0.33	1	0.33	2.33	16.67	0.33
WT	IMDH1_HUMAN|P20839	IMDH1_HUMAN|P20839	2|13|0	15	5	3	0|0|0	0.66	1	0.66	1	0.66	-0.18	50	0.14
WT	IMDH2_HUMAN|P12268	IMDH2_HUMAN|P12268	27|51|3	81	27	3	0|0|0	1	1	1	1	1	6.2	270	0
WT	INADL_HUMAN|Q8NI35	INADL_HUMAN|Q8NI35	309|22|218	549	183	3	0|0|0	1	1	1	1	1	35.5	1830	0
WT	INADL_HUMAN|Q8NI35-5	INADL_HUMAN|Q8NI35-5	1|0|0	1	0.33	3	0|0|0	0	0	0	0	0	-0.18	3.33	0.46
WT	INF2_HUMAN|Q27J81	INF2_HUMAN|Q27J81	1|0|0	1	0.33	3	0|0|0	0	0	0	0	0	-0.18	3.33	0.46
WT	INT11_HUMAN|Q5TA45	INT11_HUMAN|Q5TA45	2|0|1	3	1	3	0|0|0	0.33	0.99	0.33	0.99	0.33	-0.18	10	0.36
WT	IPO4_HUMAN|Q8TEX9	IPO4_HUMAN|Q8TEX9	5|3|0	8	2.67	3	0|0|0	0.67	1	0.67	1	0.67	-0.18	26.67	0.13
WT	IPO7_HUMAN|O95373	IPO7_HUMAN|O95373	6|2|0	8	2.67	3	0|0|0	0.66	1	0.66	1	0.66	-0.18	26.67	0.15
WT	IPO9_HUMAN|Q96P70	IPO9_HUMAN|Q96P70	10|5|0	15	5	3	0|0|0	0.67	1	0.67	1	0.67	-0.18	50	0.08
WT	IQGA3_HUMAN|Q86VI3	IQGA3_HUMAN|Q86VI3	1|0|0	1	0.33	3	0|0|0	0	0	0	0	0	-0.18	3.33	0.46
WT	IRF6_HUMAN|O14896	IRF6_HUMAN|O14896	3|0|0	3	1	3	32|0|0	0	0	0	0	0	-44.06	0.09	0.46
WT	IRS4_HUMAN|O14654	IRS4_HUMAN|O14654	15|0|0	15	5	3	0|0|0	0.33	1	0.33	1	0.33	-0.18	50	0.22
WT	ISY1_HUMAN|Q9ULR0	ISY1_HUMAN|Q9ULR0	13|0|0	13	4.33	3	2|1|0	0.33	1	0.33	1	0.33	-3.21	4.33	0.26
WT	ITA11_HUMAN|Q9UKX5	ITA11_HUMAN|Q9UKX5	8|5|5	18	6	3	0|0|0	1	1	1	1	1	9.63	60	0
WT	ITCH_HUMAN|Q96J02	ITCH_HUMAN|Q96J02	5|0|0	5	1.67	3	0|0|0	0.33	1	0.33	1	0.33	-0.18	16.67	0.28
WT	JADE1_HUMAN|Q6IE81	JADE1_HUMAN|Q6IE81	1|0|0	1	0.33	3	0|0|0	0	0	0	0	0	-0.18	3.33	0.46
WT	JUN_HUMAN|P05412	JUN_HUMAN|P05412	4|7|17	28	9.33	3	0|0|0	1	1	1	1	1	7.95	93.33	0
WT	K1C10_HUMAN|P13645	K1C10_HUMAN|P13645	537|508|566	1611	537	3	590|921|484	0	0	0	0	0	#NAME?	0.81	0.46
WT	K1C13_HUMAN|P13646	K1C13_HUMAN|P13646	11|12|14	37	12.33	3	26|15|16	0	0	0	0	0	-52.13	0.65	0.46
WT	K1C14_HUMAN|P02533	K1C14_HUMAN|P02533	96|99|99	294	98	3	151|165|87	0	0	0	0	0	-338.34	0.73	0.46
WT	K1C16_HUMAN|P08779	K1C16_HUMAN|P08779	43|27|20	90	30	3	43|48|16	0	0	0	0	0	-99.11	0.84	0.46
WT	K1C17_HUMAN|Q04695	K1C17_HUMAN|Q04695	4|0|8	12	4	3	9|10|2	0	0	0	0	0	-28.92	0.57	0.45
WT	K1C9_HUMAN|P35527	K1C9_HUMAN|P35527	499|574|469	1542	514	3	623|744|403	0	0	0	0	0	#NAME?	0.87	0.46
WT	K22E_HUMAN|P35908	K22E_HUMAN|P35908	404|388|496	1288	429.33	3	562|681|361	0	0	0	0	0	#NAME?	0.8	0.46
WT	K2C1_HUMAN|P04264	K2C1_HUMAN|P04264	716|768|770	2254	751.33	3	975|1177|632	0	0	0	0	0	#NAME?	0.81	0.46
WT	K2C3_HUMAN|P12035	K2C3_HUMAN|P12035	5|2|3	10	3.33	3	8|5|1	0	0	0	0	0	-13.53	0.71	0.45
WT	K2C5_HUMAN|P13647	K2C5_HUMAN|P13647	123|98|121	342	114	3	227|201|103	0	0	0	0	0	-499.71	0.64	0.46
WT	K2C6A_HUMAN|P02538	K2C6A_HUMAN|P02538	36|40|27	103	34.33	3	88|48|28	0	0	0	0	0	-159.83	0.63	0.46
WT	K2C6B_HUMAN|P04259	K2C6B_HUMAN|P04259	4|6|1	11	3.67	3	14|11|3	0	0	0	0	0	-35.55	0.39	0.46
WT	K2C78_HUMAN|Q8N1N4	K2C78_HUMAN|Q8N1N4	1|1|2	4	1.33	3	8|10|3	0	0	0	0	0	-25.76	0.19	0.46
WT	K2C80_HUMAN|Q6KB66	K2C80_HUMAN|Q6KB66	2|1|2	5	1.67	3	3|4|0	0	0	0	0	0	-6.48	0.71	0.46
WT	KAPCA_HUMAN|P17612	KAPCA_HUMAN|P17612	5|0|3	8	2.67	3	0|0|0	0.67	1	0.67	1	0.67	-0.18	26.67	0.13
WT	KC1A_HUMAN|P48729	KC1A_HUMAN|P48729	4|0|0	4	1.33	3	0|0|0	0.33	1	0.33	1	0.33	-0.18	13.33	0.3
WT	KC1AL_HUMAN|Q8N752	KC1AL_HUMAN|Q8N752	2|0|0	2	0.67	3	0|0|0	0.33	0.99	0.33	0.99	0.33	-0.18	6.67	0.36
WT	KCC2A_HUMAN|Q9UQM7	KCC2A_HUMAN|Q9UQM7	4|0|0	4	1.33	3	0|0|0	0.33	1	0.33	1	0.33	-0.18	13.33	0.3
WT	KCC2D_HUMAN|Q13557	KCC2D_HUMAN|Q13557	2|0|0	2	0.67	3	0|0|0	0.33	0.99	0.33	0.99	0.33	-0.18	6.67	0.36
WT	KCC2G_HUMAN|Q13555	KCC2G_HUMAN|Q13555	2|0|0	2	0.67	3	0|0|0	0.33	0.99	0.33	0.99	0.33	-0.18	6.67	0.36
WT	KCD20_HUMAN|Q7Z5Y7	KCD20_HUMAN|Q7Z5Y7	2|0|0	2	0.67	3	0|0|0	0.33	0.99	0.33	0.99	0.33	-0.18	6.67	0.36
WT	KCND1_HUMAN|Q9NSA2	KCND1_HUMAN|Q9NSA2	1|0|1	2	0.67	3	0|0|0	0	0	0	0	0	-0.18	6.67	0.46
WT	KCRS_HUMAN|P17540	KCRS_HUMAN|P17540	1|0|0	1	0.33	3	0|0|1	0	0	0	0	0	-0.99	1	0.46
WT	KCRU_HUMAN|P12532	KCRU_HUMAN|P12532	4|1|1	6	2	3	0|0|1	0.33	1	0.33	1	0.33	0.42	6	0.33
WT	KDM1A_HUMAN|O60341	KDM1A_HUMAN|O60341	6|11|37	54	18	3	0|0|0	1	1	1	1	1	11.26	180	0
WT	KEAP1_HUMAN|Q14145	KEAP1_HUMAN|Q14145	18|0|1	19	6.33	3	0|0|0	0.33	1	0.33	1	0.33	-0.18	63.33	0.22
WT	KHDR1_HUMAN|Q07666	KHDR1_HUMAN|Q07666	10|1|3	14	4.67	3	0|0|0	0.67	1	0.67	1	0.67	2.33	46.67	0.12
WT	KIBRA_HUMAN|Q8IX03	KIBRA_HUMAN|Q8IX03	8|5|7	20	6.67	3	0|0|0	1	1	1	1	1	9.63	66.67	0
WT	KIF7_HUMAN|Q2M1P5	KIF7_HUMAN|Q2M1P5	9|28|0	37	12.33	3	0|0|0	0.67	1	0.67	1	0.67	-0.18	123.33	0.05
WT	KLH12_HUMAN|Q53G59	KLH12_HUMAN|Q53G59	8|0|0	8	2.67	3	0|0|0	0.33	1	0.33	1	0.33	-0.18	26.67	0.25
WT	KLH26_HUMAN|Q53HC5	KLH26_HUMAN|Q53HC5	8|14|12	34	11.33	3	0|0|0	1	1	1	1	1	14.45	113.33	0
WT	KLHL7_HUMAN|Q8IXQ5	KLHL7_HUMAN|Q8IXQ5	1|0|0	1	0.33	3	0|0|0	0	0	0	0	0	-0.18	3.33	0.46
WT	KMCP1_HUMAN|Q5SVS4	KMCP1_HUMAN|Q5SVS4	1|0|0	1	0.33	3	0|0|0	0	0	0	0	0	-0.18	3.33	0.46
WT	KNOP1_HUMAN|Q1ED39	KNOP1_HUMAN|Q1ED39	3|0|0	3	1	3	0|0|0	0.33	1	0.33	1	0.33	-0.18	10	0.33
WT	KNTC1_HUMAN|P50748	KNTC1_HUMAN|P50748	7|3|2	12	4	3	0|0|0	1	1	1	1	1	4.36	40	0
WT	KPRP_HUMAN|Q5T749	KPRP_HUMAN|Q5T749	3|5|21	29	9.67	3	29|15|11	0	0	0	0	0	-68.01	0.53	0.46
WT	KPYM_HUMAN|P14618	KPYM_HUMAN|P14618	4|10|14	28	9.33	3	17|9|7	0	0	0	0	0	-34.67	0.85	0.46
WT	KRT37_HUMAN|O76014	KRT37_HUMAN|O76014	4|1|1	6	2	3	1|4|0	0.18	0.55	0.18	0.55	0.18	-4.02	1.2	0.42
WT	KT3K_HUMAN|Q9HA64	KT3K_HUMAN|Q9HA64	3|0|0	3	1	3	0|0|0	0.33	1	0.33	1	0.33	-0.18	10	0.33
WT	KTAP2_HUMAN|Q8N6L1	KTAP2_HUMAN|Q8N6L1	1|0|0	1	0.33	3	0|0|0	0	0	0	0	0	-0.18	3.33	0.46
WT	KV113_HUMAN|P01605	KV113_HUMAN|P01605	1|2|2	5	1.67	3	1|1|0	0.46	0.68	0.46	0.68	0.46	-0.61	2.5	0.19
WT	KV201_HUMAN|P01614	KV201_HUMAN|P01614	10|10|9	29	9.67	3	0|0|0	1	1	1	1	1	16.01	96.67	0
WT	KV203_HUMAN|P01616	KV203_HUMAN|P01616	2|4|2	8	2.67	3	0|0|0	0.99	1	0.99	1	0.99	4.36	26.67	0
WT	KV303_HUMAN|P01621	KV303_HUMAN|P01621	1|4|4	9	3	3	4|2|7	0	0	0	0	0	-14.63	0.69	0.46
WT	KV401_HUMAN|P06312	KV401_HUMAN|P06312	79|61|61	201	67	3	13|18|7	1	1	1	1	1	13.87	5.29	0
WT	L0ERK8_HUMAN|L0ERK8	L0ERK8_HUMAN|L0ERK8	3|0|0	3	1	3	0|0|0	0.33	1	0.33	1	0.33	-0.18	10	0.33
WT	L0R5A1_HUMAN|L0R5A1	L0R5A1_HUMAN|L0R5A1	16|20|14	50	16.67	3	11|16|2	0	0	0	0	0	-13.24	1.72	0.45
WT	LAMC1_HUMAN|P11047	LAMC1_HUMAN|P11047	1|1|1	3	1	3	0|0|0	0	0	0	0	0	2.33	10	0.46
WT	LAP2A_HUMAN|P42166	LAP2A_HUMAN|P42166	2|0|0	2	0.67	3	0|0|0	0.33	0.99	0.33	0.99	0.33	-0.18	6.67	0.36
WT	LAP2B_HUMAN|P42167	LAP2B_HUMAN|P42167	3|0|0	3	1	3	0|0|0	0.33	1	0.33	1	0.33	-0.18	10	0.33
WT	LAR1B_HUMAN|Q659C4	LAR1B_HUMAN|Q659C4	1|2|0	3	1	3	0|0|0	0.33	0.99	0.33	0.99	0.33	-0.18	10	0.36
WT	LARP1_HUMAN|Q6PKG0	LARP1_HUMAN|Q6PKG0	1|2|0	3	1	3	0|0|0	0.33	0.99	0.33	0.99	0.33	-0.18	10	0.36
WT	LARP4_HUMAN|Q71RC2	LARP4_HUMAN|Q71RC2	2|0|0	2	0.67	3	0|0|0	0.33	0.99	0.33	0.99	0.33	-0.18	6.67	0.36
WT	LARP7_HUMAN|Q4G0J3	LARP7_HUMAN|Q4G0J3	3|1|0	4	1.33	3	0|0|0	0.33	1	0.33	1	0.33	-0.18	13.33	0.33
WT	LAS1L_HUMAN|Q9Y4W2	LAS1L_HUMAN|Q9Y4W2	25|18|9	52	17.33	3	0|0|0	1	1	1	1	1	16.01	173.33	0
WT	LBR_HUMAN|Q14739	LBR_HUMAN|Q14739	1|0|0	1	0.33	3	0|0|0	0	0	0	0	0	-0.18	3.33	0.46
WT	LC7L2_HUMAN|Q9Y383	LC7L2_HUMAN|Q9Y383	6|4|1	11	3.67	3	1|3|7	0.01	0.02	0.01	0.02	0.01	-11.7	1	0.44
WT	LC7L3_HUMAN|O95232	LC7L3_HUMAN|O95232	5|8|0	13	4.33	3	0|6|0	0.51	0.91	0.51	0.91	0.51	-6.62	2.17	0.19
WT	LDH6A_HUMAN|Q6ZMR3	LDH6A_HUMAN|Q6ZMR3	2|0|1	3	1	3	1|0|0	0.3	0.9	0.3	0.9	0.3	-0.99	3	0.41
WT	LDHA_HUMAN|P00338	LDHA_HUMAN|P00338	4|0|0	4	1.33	3	1|1|4	0.09	0.27	0.09	0.27	0.09	-7.31	0.67	0.43
WT	LDHB_HUMAN|P07195	LDHB_HUMAN|P07195	2|0|0	2	0.67	3	5|2|6	0	0	0	0	0	-17.58	0.15	0.46
WT	LEG7_HUMAN|P47929	LEG7_HUMAN|P47929	5|0|0	5	1.67	3	0|0|2	0.32	0.97	0.32	0.97	0.32	-2.35	2.5	0.41
WT	LEO1_HUMAN|Q8WVC0	LEO1_HUMAN|Q8WVC0	2|0|0	2	0.67	3	0|0|0	0.33	0.99	0.33	0.99	0.33	-0.18	6.67	0.36
WT	LIN7A_HUMAN|O14910	LIN7A_HUMAN|O14910	23|0|6	29	9.67	3	0|0|0	0.67	1	0.67	1	0.67	-0.18	96.67	0.07
WT	LIN7C_HUMAN|Q9NUP9	LIN7C_HUMAN|Q9NUP9	17|0|4	21	7	3	0|0|0	0.67	1	0.67	1	0.67	-0.18	70	0.09
WT	LLPH_HUMAN|Q9BRT6	LLPH_HUMAN|Q9BRT6	2|1|0	3	1	3	0|0|0	0.33	0.99	0.33	0.99	0.33	-0.18	10	0.36
WT	LMNA_HUMAN|P02545	LMNA_HUMAN|P02545	2|0|0	2	0.67	3	0|0|0	0.33	0.99	0.33	0.99	0.33	-0.18	6.67	0.36
WT	LMNB1_HUMAN|P20700	LMNB1_HUMAN|P20700	1|0|0	1	0.33	3	0|0|0	0	0	0	0	0	-0.18	3.33	0.46
WT	LONP2_HUMAN|Q86WA8	LONP2_HUMAN|Q86WA8	1|0|0	1	0.33	3	0|0|0	0	0	0	0	0	-0.18	3.33	0.46
WT	LRC59_HUMAN|Q96AG4	LRC59_HUMAN|Q96AG4	4|0|0	4	1.33	3	0|0|0	0.33	1	0.33	1	0.33	-0.18	13.33	0.3
WT	LSM2_HUMAN|Q9Y333	LSM2_HUMAN|Q9Y333	9|0|1	10	3.33	3	0|1|1	0.33	1	0.33	1	0.33	-2.22	5	0.28
WT	LSM3_HUMAN|P62310	LSM3_HUMAN|P62310	1|0|0	1	0.33	3	0|0|1	0	0	0	0	0	-0.99	1	0.46
WT	LSM4_HUMAN|Q9Y4Z0	LSM4_HUMAN|Q9Y4Z0	2|0|0	2	0.67	3	2|0|0	0.24	0.73	0.24	0.73	0.24	-2.35	1	0.42
WT	LSM6_HUMAN|P62312	LSM6_HUMAN|P62312	6|0|0	6	2	3	0|0|0	0.33	1	0.33	1	0.33	-0.18	20	0.27
WT	LSM7_HUMAN|Q9UK45	LSM7_HUMAN|Q9UK45	3|0|0	3	1	3	0|0|0	0.33	1	0.33	1	0.33	-0.18	10	0.33
WT	LSM8_HUMAN|O95777	LSM8_HUMAN|O95777	2|0|0	2	0.67	3	0|0|0	0.33	0.99	0.33	0.99	0.33	-0.18	6.67	0.36
WT	LTOR3_HUMAN|Q9UHA4	LTOR3_HUMAN|Q9UHA4	1|0|0	1	0.33	3	0|0|0	0	0	0	0	0	-0.18	3.33	0.46
WT	LTV1_HUMAN|Q96GA3	LTV1_HUMAN|Q96GA3	8|0|3	11	3.67	3	0|0|0	0.67	1	0.67	1	0.67	-0.18	36.67	0.12
WT	LYAR_HUMAN|Q9NX58	LYAR_HUMAN|Q9NX58	8|1|0	9	3	3	0|0|0	0.33	1	0.33	1	0.33	-0.18	30	0.25
WT	LYRM4_HUMAN|Q9HD34	LYRM4_HUMAN|Q9HD34	2|0|1	3	1	3	0|0|0	0.33	0.99	0.33	0.99	0.33	-0.18	10	0.36
WT	LYSC_HUMAN|P61626	LYSC_HUMAN|P61626	1|0|9	10	3.33	3	4|0|7	0.12	0.35	0.12	0.35	0.12	-14.28	0.91	0.43
WT	LZTS2_HUMAN|Q9BRK4	LZTS2_HUMAN|Q9BRK4	6|0|0	6	2	3	0|0|0	0.33	1	0.33	1	0.33	-0.18	20	0.27
WT	M0QYQ9_HUMAN|M0QYQ9	M0QYQ9_HUMAN|M0QYQ9	1|1|1	3	1	3	0|0|1	0	0	0	0	0	0.42	3	0.46
WT	M0QYS1_HUMAN|M0QYS1	M0QYS1_HUMAN|M0QYS1	2|3|1	6	2	3	0|0|0	0.66	1	0.66	1	0.66	2.33	20	0.17
WT	M21D2_HUMAN|Q8IYB1	M21D2_HUMAN|Q8IYB1	16|14|10	40	13.33	3	50|46|68	0	0	0	0	0	-203.46	0.24	0.46
WT	M2OM_HUMAN|Q02978	M2OM_HUMAN|Q02978	18|11|13	42	14	3	0|0|0	1	1	1	1	1	19.09	140	0
WT	MACF1_HUMAN|Q9UPN3	MACF1_HUMAN|Q9UPN3	1|0|1	2	0.67	3	0|0|0	0	0	0	0	0	-0.18	6.67	0.46
WT	MAFB_HUMAN|Q9Y5Q3	MAFB_HUMAN|Q9Y5Q3	1|0|2	3	1	3	0|0|0	0.33	0.99	0.33	0.99	0.33	-0.18	10	0.36
WT	MAFG_HUMAN|O15525	MAFG_HUMAN|O15525	1|1|6	8	2.67	3	0|0|0	0.33	1	0.33	1	0.33	2.33	26.67	0.27
WT	MAGB1_HUMAN|P43366	MAGB1_HUMAN|P43366	7|6|6	19	6.33	3	5|2|1	0.42	0.6	0.42	0.6	0.42	-0.72	2.38	0.2
WT	MAGD1_HUMAN|Q9Y5V3	MAGD1_HUMAN|Q9Y5V3	3|0|0	3	1	3	0|0|0	0.33	1	0.33	1	0.33	-0.18	10	0.33
WT	MAGT1_HUMAN|Q9H0U3	MAGT1_HUMAN|Q9H0U3	6|2|4	12	4	3	0|0|0	1	1	1	1	1	4.36	40	0
WT	MATR3_HUMAN|P43243	MATR3_HUMAN|P43243	40|8|7	55	18.33	3	0|0|0	1	1	1	1	1	12.87	183.33	0
WT	MBB1A_HUMAN|Q9BQG0	MBB1A_HUMAN|Q9BQG0	78|27|4	109	36.33	3	0|0|0	1	1	1	1	1	7.95	363.33	0
WT	MBD3_HUMAN|O95983	MBD3_HUMAN|O95983	2|0|15	17	5.67	3	0|0|0	0.66	1	0.66	1	0.66	-0.18	56.67	0.14
WT	MCA3_HUMAN|O43324	MCA3_HUMAN|O43324	1|0|4	5	1.67	3	0|1|1	0.32	0.96	0.32	0.96	0.32	-2.22	2.5	0.41
WT	MCCB_HUMAN|Q9HCC0	MCCB_HUMAN|Q9HCC0	5|0|0	5	1.67	3	0|1|0	0.33	1	0.33	1	0.33	-0.99	5	0.3
WT	MCE1_HUMAN|O60942	MCE1_HUMAN|O60942	2|0|0	2	0.67	3	0|0|0	0.33	0.99	0.33	0.99	0.33	-0.18	6.67	0.36
WT	MCM3_HUMAN|P25205	MCM3_HUMAN|P25205	4|0|1	5	1.67	3	0|0|0	0.33	1	0.33	1	0.33	-0.18	16.67	0.3
WT	MCM4_HUMAN|P33991	MCM4_HUMAN|P33991	4|0|1	5	1.67	3	0|0|0	0.33	1	0.33	1	0.33	-0.18	16.67	0.3
WT	MCM5_HUMAN|P33992	MCM5_HUMAN|P33992	4|0|1	5	1.67	3	0|0|0	0.33	1	0.33	1	0.33	-0.18	16.67	0.3
WT	MCM7_HUMAN|P33993	MCM7_HUMAN|P33993	19|3|11	33	11	3	0|0|0	1	1	1	1	1	6.2	110	0
WT	MCU_HUMAN|Q8NE86	MCU_HUMAN|Q8NE86	2|0|0	2	0.67	3	0|0|0	0.33	0.99	0.33	0.99	0.33	-0.18	6.67	0.36
WT	MD2L1_HUMAN|Q13257	MD2L1_HUMAN|Q13257	4|0|0	4	1.33	3	0|0|0	0.33	1	0.33	1	0.33	-0.18	13.33	0.3
WT	MDN1_HUMAN|Q9NU22	MDN1_HUMAN|Q9NU22	76|25|41	142	47.33	3	0|0|0	1	1	1	1	1	39.89	473.33	0
WT	MEP50_HUMAN|Q9BQA1	MEP50_HUMAN|Q9BQA1	4|1|2	7	2.33	3	0|0|0	0.66	1	0.66	1	0.66	2.33	23.33	0.16
WT	MERL_HUMAN|P35240	MERL_HUMAN|P35240	4|1|17	22	7.33	3	0|0|0	0.67	1	0.67	1	0.67	2.33	73.33	0.09
WT	MFAP1_HUMAN|P55081	MFAP1_HUMAN|P55081	5|1|0	6	2	3	0|1|0	0.33	1	0.33	1	0.33	-0.99	6	0.3
WT	MGME1_HUMAN|Q9BQP7	MGME1_HUMAN|Q9BQP7	1|0|1	2	0.67	3	0|0|0	0	0	0	0	0	-0.18	6.67	0.46
WT	MGN2_HUMAN|Q96A72	MGN2_HUMAN|Q96A72	25|3|6	34	11.33	3	1|1|1	0.9	1	0.9	1	0.9	0.96	11.33	0
WT	MGST3_HUMAN|O14880	MGST3_HUMAN|O14880	2|2|2	6	2	3	0|0|0	0.99	0.99	0.99	0.99	0.99	4.36	20	0
WT	MIC10_HUMAN|Q5TGZ0	MIC10_HUMAN|Q5TGZ0	1|1|1	3	1	3	0|0|0	0	0	0	0	0	2.33	10	0.46
WT	MIC13_HUMAN|Q5XKP0	NA	12|2|8	22	7.33	3	0|0|0	1	1	1	1	1	4.36	73.33	0
WT	MIC19_HUMAN|Q9NX63	MIC19_HUMAN|Q9NX63	10|0|3	13	4.33	3	0|0|0	0.67	1	0.67	1	0.67	-0.18	43.33	0.12
WT	MIC25_HUMAN|Q9BRQ6	MIC25_HUMAN|Q9BRQ6	1|0|0	1	0.33	3	0|0|0	0	0	0	0	0	-0.18	3.33	0.46
WT	MIC60_HUMAN|Q16891	MIC60_HUMAN|Q16891	18|3|6	27	9	3	0|0|0	1	1	1	1	1	6.2	90	0
WT	MIF_HUMAN|P14174	MIF_HUMAN|P14174	2|0|0	2	0.67	3	2|2|3	0	0	0	0	0	-8.9	0.29	0.46
WT	MINT_HUMAN|Q96T58	MINT_HUMAN|Q96T58	44|0|1	45	15	3	0|0|0	0.33	1	0.33	1	0.33	-0.18	150	0.2
WT	MIP18_HUMAN|Q9Y3D0	MIP18_HUMAN|Q9Y3D0	4|0|0	4	1.33	3	0|0|0	0.33	1	0.33	1	0.33	-0.18	13.33	0.3
WT	MITD1_HUMAN|Q8WV92	MITD1_HUMAN|Q8WV92	4|0|9	13	4.33	3	0|0|0	0.67	1	0.67	1	0.67	-0.18	43.33	0.1
WT	MK01_HUMAN|P28482	MK01_HUMAN|P28482	2|0|1	3	1	3	0|0|0	0.33	0.99	0.33	0.99	0.33	-0.18	10	0.36
WT	MK67I_HUMAN|Q9BYG3	MK67I_HUMAN|Q9BYG3	7|0|0	7	2.33	3	0|0|0	0.33	1	0.33	1	0.33	-0.18	23.33	0.26
WT	ML12A_HUMAN|P19105	ML12A_HUMAN|P19105	8|2|0	10	3.33	3	0|1|0	0.63	1	0.63	1	0.63	-0.99	10	0.18
WT	MLEC_HUMAN|Q14165	MLEC_HUMAN|Q14165	2|0|0	2	0.67	3	0|0|0	0.33	0.99	0.33	0.99	0.33	-0.18	6.67	0.36
WT	MLF2_HUMAN|Q15773	MLF2_HUMAN|Q15773	1|1|1	3	1	3	0|0|0	0	0	0	0	0	2.33	10	0.46
WT	MMS19_HUMAN|Q96T76	MMS19_HUMAN|Q96T76	7|1|1	9	3	3	0|0|0	0.33	1	0.33	1	0.33	2.33	30	0.26
WT	MMTA2_HUMAN|Q9BU76	MMTA2_HUMAN|Q9BU76	18|1|4	23	7.67	3	24|1|5	0	0	0	0	0	-37.68	0.77	0.45
WT	MOV10_HUMAN|Q9HCE1	MOV10_HUMAN|Q9HCE1	3|0|0	3	1	3	0|0|0	0.33	1	0.33	1	0.33	-0.18	10	0.33
WT	MPC2_HUMAN|O95563	MPC2_HUMAN|O95563	2|0|0	2	0.67	3	0|0|0	0.33	0.99	0.33	0.99	0.33	-0.18	6.67	0.36
WT	MPCP_HUMAN|Q00325	MPCP_HUMAN|Q00325	46|24|27	97	32.33	3	0|0|0	1	1	1	1	1	38.43	323.33	0
WT	MPDZ_HUMAN|O75970	MPDZ_HUMAN|O75970	602|18|498	1118	372.67	3	0|0|0	1	1	1	1	1	29.6	3726.67	0
WT	MPDZ_HUMAN|O75970-2	MPDZ_HUMAN|O75970-2	2|0|2	4	1.33	3	0|0|0	0.66	0.99	0.66	0.99	0.66	-0.18	13.33	0.17
WT	MPND_HUMAN|Q8N594	MPND_HUMAN|Q8N594	1|0|4	5	1.67	3	0|0|0	0.33	1	0.33	1	0.33	-0.18	16.67	0.3
WT	MPP5_HUMAN|Q8N3R9	MPP5_HUMAN|Q8N3R9	280|10|167	457	152.33	3	0|0|0	1	1	1	1	1	17.56	1523.33	0
WT	MPU1_HUMAN|O75352	MPU1_HUMAN|O75352	2|0|0	2	0.67	3	0|0|0	0.33	0.99	0.33	0.99	0.33	-0.18	6.67	0.36
WT	MRRP1_HUMAN|Q7L0Y3	MRRP1_HUMAN|Q7L0Y3	4|1|0	5	1.67	3	0|0|0	0.33	1	0.33	1	0.33	-0.18	16.67	0.3
WT	MRT4_HUMAN|Q9UKD2	MRT4_HUMAN|Q9UKD2	13|7|0	20	6.67	3	0|0|0	0.67	1	0.67	1	0.67	-0.18	66.67	0.06
WT	MSH2_HUMAN|P43246	MSH2_HUMAN|P43246	9|6|17	32	10.67	3	0|0|0	1	1	1	1	1	11.26	106.67	0
WT	MSH3_HUMAN|P20585	MSH3_HUMAN|P20585	1|5|13	19	6.33	3	0|0|0	0.67	1	0.67	1	0.67	2.33	63.33	0.08
WT	MSH6_HUMAN|P52701	MSH6_HUMAN|P52701	27|18|38	83	27.67	3	0|0|0	1	1	1	1	1	29.6	276.67	0
WT	MSI1H_HUMAN|O43347	MSI1H_HUMAN|O43347	2|0|0	2	0.67	3	0|0|0	0.33	0.99	0.33	0.99	0.33	-0.18	6.67	0.36
WT	MTA1_HUMAN|Q13330	MTA1_HUMAN|Q13330	16|9|38	63	21	3	0|0|0	1	1	1	1	1	16.01	210	0
WT	MTA2_HUMAN|O94776	MTA2_HUMAN|O94776	11|3|28	42	14	3	0|0|0	1	1	1	1	1	6.2	140	0
WT	MTCH1_HUMAN|Q9NZJ7	MTCH1_HUMAN|Q9NZJ7	1|0|0	1	0.33	3	0|0|0	0	0	0	0	0	-0.18	3.33	0.46
WT	MTCH2_HUMAN|Q9Y6C9	MTCH2_HUMAN|Q9Y6C9	4|0|0	4	1.33	3	0|0|0	0.33	1	0.33	1	0.33	-0.18	13.33	0.3
WT	MTFP1_HUMAN|Q9UDX5	MTFP1_HUMAN|Q9UDX5	1|0|0	1	0.33	3	0|0|0	0	0	0	0	0	-0.18	3.33	0.46
WT	MTOR_HUMAN|P42345	MTOR_HUMAN|P42345	2|0|0	2	0.67	3	0|0|0	0.33	0.99	0.33	0.99	0.33	-0.18	6.67	0.36
WT	MTPN_HUMAN|P58546	MTPN_HUMAN|P58546	1|0|0	1	0.33	3	0|0|0	0	0	0	0	0	-0.18	3.33	0.46
WT	MTX2_HUMAN|O75431	MTX2_HUMAN|O75431	2|0|0	2	0.67	3	0|0|0	0.33	0.99	0.33	0.99	0.33	-0.18	6.67	0.36
WT	MYCB2_HUMAN|O75592	MYCB2_HUMAN|O75592	33|2|5	40	13.33	3	0|0|0	1	1	1	1	1	4.36	133.33	0
WT	MYCBP_HUMAN|Q99417	MYCBP_HUMAN|Q99417	1|0|0	1	0.33	3	0|0|0	0	0	0	0	0	-0.18	3.33	0.46
WT	MYH10_HUMAN|P35580	MYH10_HUMAN|P35580	38|23|4	65	21.67	3	0|0|1	1	1	1	1	1	6.89	65	0
WT	MYH11_HUMAN|P35749	MYH11_HUMAN|P35749	2|1|1	4	1.33	3	0|0|0	0.33	0.99	0.33	0.99	0.33	2.33	13.33	0.36
WT	MYH9_HUMAN|P35579	MYH9_HUMAN|P35579	12|0|0	12	4	3	6|0|0	0.32	0.97	0.32	0.97	0.32	-6.62	2	0.41
WT	MYL6_HUMAN|P60660	MYL6_HUMAN|P60660	4|2|1	7	2.33	3	0|0|0	0.66	1	0.66	1	0.66	2.33	23.33	0.16
WT	MYL6B_HUMAN|P14649	MYL6B_HUMAN|P14649	2|1|1	4	1.33	3	1|0|1	0.23	0.68	0.23	0.68	0.23	-0.61	2	0.42
WT	MYO10_HUMAN|Q9HD67	MYO10_HUMAN|Q9HD67	1|0|0	1	0.33	3	0|0|0	0	0	0	0	0	-0.18	3.33	0.46
WT	MYO1A_HUMAN|Q9UBC5	MYO1A_HUMAN|Q9UBC5	4|2|0	6	2	3	0|0|0	0.66	1	0.66	1	0.66	-0.18	20	0.16
WT	MYO1B_HUMAN|O43795	MYO1B_HUMAN|O43795	23|4|0	27	9	3	0|0|0	0.67	1	0.67	1	0.67	-0.18	90	0.09
WT	MYO1B_HUMAN|O43795-2	MYO1B_HUMAN|O43795-2	1|0|0	1	0.33	3	0|0|0	0	0	0	0	0	-0.18	3.33	0.46
WT	MYO1C_HUMAN|O00159	MYO1C_HUMAN|O00159	8|0|0	8	2.67	3	0|0|0	0.33	1	0.33	1	0.33	-0.18	26.67	0.25
WT	MYO1D_HUMAN|O94832	MYO1D_HUMAN|O94832	1|0|0	1	0.33	3	0|0|0	0	0	0	0	0	-0.18	3.33	0.46
WT	MYO3B_HUMAN|Q8WXR4	MYO3B_HUMAN|Q8WXR4	1|0|0	1	0.33	3	0|0|0	0	0	0	0	0	-0.18	3.33	0.46
WT	MYO5A_HUMAN|Q9Y4I1	MYO5A_HUMAN|Q9Y4I1	1|1|0	2	0.67	3	0|0|0	0	0	0	0	0	-0.18	6.67	0.46
WT	MYO9A_HUMAN|B2RTY4	MYO9A_HUMAN|B2RTY4	2|0|0	2	0.67	3	0|0|0	0.33	0.99	0.33	0.99	0.33	-0.18	6.67	0.36
WT	MZT1_HUMAN|Q08AG7	MZT1_HUMAN|Q08AG7	4|1|1	6	2	3	0|0|0	0.33	1	0.33	1	0.33	2.33	20	0.3
WT	MZT2A_HUMAN|Q6P582	MZT2A_HUMAN|Q6P582	6|3|2	11	3.67	3	0|0|0	1	1	1	1	1	4.36	36.67	0
WT	MZT2B_HUMAN|Q6NZ67	MZT2B_HUMAN|Q6NZ67	4|1|1	6	2	3	0|0|0	0.33	1	0.33	1	0.33	2.33	20	0.3
WT	NAA40_HUMAN|Q86UY6	NAA40_HUMAN|Q86UY6	3|0|1	4	1.33	3	0|0|0	0.33	1	0.33	1	0.33	-0.18	13.33	0.33
WT	NACAM_HUMAN|E9PAV3	NACAM_HUMAN|E9PAV3	3|4|0	7	2.33	3	1|1|3	0.24	0.52	0.24	0.52	0.24	-6.13	1.4	0.42
WT	NAT10_HUMAN|Q9H0A0	NAT10_HUMAN|Q9H0A0	2|0|0	2	0.67	3	0|0|0	0.33	0.99	0.33	0.99	0.33	-0.18	6.67	0.36
WT	NCBP1_HUMAN|Q09161	NCBP1_HUMAN|Q09161	22|1|5	28	9.33	3	0|0|0	0.67	1	0.67	1	0.67	2.33	93.33	0.07
WT	NCBP2_HUMAN|P52298	NCBP2_HUMAN|P52298	3|0|3	6	2	3	0|0|0	0.67	1	0.67	1	0.67	-0.18	20	0.14
WT	NCBP3_HUMAN|Q53F19	NA	4|0|0	4	1.33	3	0|0|0	0.33	1	0.33	1	0.33	-0.18	13.33	0.3
WT	NCLN_HUMAN|Q969V3	NCLN_HUMAN|Q969V3	1|0|0	1	0.33	3	0|0|0	0	0	0	0	0	-0.18	3.33	0.46
WT	NCOA5_HUMAN|Q9HCD5	NCOA5_HUMAN|Q9HCD5	7|3|0	10	3.33	3	0|0|0	0.67	1	0.67	1	0.67	-0.18	33.33	0.12
WT	NDK7_HUMAN|Q9Y5B8	NDK7_HUMAN|Q9Y5B8	3|0|0	3	1	3	0|0|0	0.33	1	0.33	1	0.33	-0.18	10	0.33
[truncated: 1,061 more rows]

## Sheet: Detroit
Bait	Prey	PreyGene	Spec	SpecSum	AvgSpec	NumReplicates	ctrlCounts	AvgP	MaxP	TopoAvgP	TopoMaxP	SaintScore	logOddsScore	FoldChange	BFDR	boosted_by
NLSmutant	1433B_HUMAN|P31946	1433B_HUMAN|P31946	49|59|81	189	63	3	6|8|23	1	1	1	1	1	6.03	5.11	0
NLSmutant	1433E_HUMAN|P62258	1433E_HUMAN|P62258	76|98|113	287	95.67	3	8|6|19	1	1	1	1	1	13.72	8.7	0
NLSmutant	1433F_HUMAN|Q04917	1433F_HUMAN|Q04917	19|12|25	56	18.67	3	2|1|3	1	1	1	1	1	10.94	9.33	0
NLSmutant	1433G_HUMAN|P61981	1433G_HUMAN|P61981	22|15|28	65	21.67	3	2|2|8	1	1	1	1	1	5.4	5.42	0
NLSmutant	1433S_HUMAN|P31947	1433S_HUMAN|P31947	16|14|17	47	15.67	3	0|0|18	0.81	0.92	0.81	0.92	0.81	0.55	2.61	0
NLSmutant	1433T_HUMAN|P27348	1433T_HUMAN|P27348	13|15|17	45	15	3	0|1|0	1	1	1	1	1	38.79	45	0
NLSmutant	1433Z_HUMAN|P63104	1433Z_HUMAN|P63104	39|29|59	127	42.33	3	5|5|10	1	1	1	1	1	16.77	6.35	0
NLSmutant	1B07_HUMAN|P01889	1B07_HUMAN|P01889	2|3|2	7	2.33	3	0|0|0	1	1	1	1	1	6.99	23.33	0
NLSmutant	1B13_HUMAN|P30461	1B13_HUMAN|P30461	1|2|1	4	1.33	3	0|0|0	0.33	1	0.33	1	0.33	4.96	13.33	0.28
NLSmutant	2AAA_HUMAN|P30153	2AAA_HUMAN|P30153	21|20|26	67	22.33	3	0|0|0	1	1	1	1	1	35.19	223.33	0
NLSmutant	4F2_HUMAN|P08195	4F2_HUMAN|P08195	19|46|27	92	30.67	3	0|0|5	1	1	1	1	1	8.05	18.4	0
NLSmutant	A0A0A0MS14_HUMAN|A0A0A0MS14	A0A0A0MS14_HUMAN|A0A0A0MS14	11|14|16	41	13.67	3	0|0|0	1	1	1	1	1	21.72	136.67	0
NLSmutant	A0A0A0MSQ8_HUMAN|A0A0A0MSQ8	A0A0A0MSQ8_HUMAN|A0A0A0MSQ8	27|14|42	83	27.67	3	0|0|0	1	1	1	1	1	26.27	276.67	0
NLSmutant	A0A0A0MTR7_HUMAN|A0A0A0MTR7	A0A0A0MTR7_HUMAN|A0A0A0MTR7	1|1|0	2	0.67	3	0|0|0	0	0	0	0	0	2.45	6.67	0.36
NLSmutant	A0A0J9YX35_HUMAN|A0A0J9YX35	NA	2|1|2	5	1.67	3	0|0|0	0.67	1	0.67	1	0.67	4.96	16.67	0.13
NLSmutant	A0A0U1RQW4_HUMAN|A0A0U1RQW4	NA	\	12	4	3	0|0|0	1	1	1	1	1	10.58	40	0
NLSmutant	A0A0X9V9B3_HUMAN|A0A0X9V9B3	NA	1|0|0	1	0.33	3	0|0|0	0	0	0	0	0	2.45	3.33	0.36
NLSmutant	A0A125QYY8_HUMAN|A0A125QYY8	NA	2|1|3	6	2	3	0|0|0	0.67	1	0.67	1	0.67	4.96	20	0.12
NLSmutant	A0N4V7_HUMAN|A0N4V7	A0N4V7_HUMAN|A0N4V7	15|16|28	59	19.67	3	7|10|33	0	0	0	0	0	-33.02	1.18	0.36
NLSmutant	A0N5G3_HUMAN|A0N5G3	A0N5G3_HUMAN|A0N5G3	1|0|0	1	0.33	3	0|0|1	0	0	0	0	0	1.65	1	0.36
NLSmutant	A2J1N6_HUMAN|A2J1N6	A2J1N6_HUMAN|A2J1N6	8|11|10	29	9.67	3	0|0|0	1	1	1	1	1	17.08	96.67	0
NLSmutant	A2N0T1_HUMAN|A2N0T1	A2N0T1_HUMAN|A2N0T1	1|0|1	2	0.67	3	0|0|1	0	0	0	0	0	1.65	2	0.36
NLSmutant	A8K7N0_HUMAN|A8K7N0	A8K7N0_HUMAN|A8K7N0	1|2|0	3	1	3	0|0|0	0.33	1	0.33	1	0.33	2.45	10	0.28
NLSmutant	AAAT_HUMAN|Q15758	AAAT_HUMAN|Q15758	1|3|1	5	1.67	3	0|0|1	0.33	1	0.33	1	0.33	3.05	5	0.28
NLSmutant	AAPK1_HUMAN|Q13131	AAPK1_HUMAN|Q13131	3|12|3	18	6	3	0|0|0	1	1	1	1	1	8.84	60	0
NLSmutant	ABC3B_HUMAN|Q9UH17	ABC3B_HUMAN|Q9UH17	1|0|0	1	0.33	3	0|0|0	0	0	0	0	0	2.45	3.33	0.36
NLSmutant	ABCE1_HUMAN|P61221	ABCE1_HUMAN|P61221	16|16|8	40	13.33	3	0|0|0	1	1	1	1	1	17.08	133.33	0
NLSmutant	ABI1_HUMAN|Q8IZP0	ABI1_HUMAN|Q8IZP0	2|1|1	4	1.33	3	0|0|0	0.33	1	0.33	1	0.33	4.96	13.33	0.28
NLSmutant	ABLM3_HUMAN|O94929	ABLM3_HUMAN|O94929	26|14|8	48	16	3	0|0|0	1	1	1	1	1	17.08	160	0
NLSmutant	ACAD9_HUMAN|Q9H845	ACAD9_HUMAN|Q9H845	11|27|25	63	21	3	0|0|0	1	1	1	1	1	21.72	210	0
NLSmutant	ACINU_HUMAN|Q9UKV3	ACINU_HUMAN|Q9UKV3	7|2|3	12	4	3	0|0|0	1	1	1	1	1	6.99	40	0
NLSmutant	ACOD_HUMAN|O00767	ACOD_HUMAN|O00767	3|2|1	6	2	3	0|0|0	0.67	1	0.67	1	0.67	4.96	20	0.12
NLSmutant	ACTA_HUMAN|P62736	ACTA_HUMAN|P62736	26|97|38	161	53.67	3	4|20|11	0.66	1	0.66	1	0.66	-4.57	4.6	0.14
NLSmutant	ACTB_HUMAN|P60709	ACTB_HUMAN|P60709	28|106|38	172	57.33	3	4|8|17	0.95	1	0.95	1	0.95	1.65	5.93	0
NLSmutant	ACTBL_HUMAN|Q562R1	ACTBL_HUMAN|Q562R1	1|4|2	7	2.33	3	0|0|1	0.66	1	0.66	1	0.66	3.05	7	0.14
NLSmutant	ACTBM_HUMAN|Q9BYX7	ACTBM_HUMAN|Q9BYX7	5|16|5	26	8.67	3	0|0|0	1	1	1	1	1	12.26	86.67	0
NLSmutant	ACTN1_HUMAN|P12814	ACTN1_HUMAN|P12814	3|49|4	56	18.67	3	0|0|2	0.99	1	0.99	1	0.99	4.5	28	0
NLSmutant	ADT1_HUMAN|P12235	ADT1_HUMAN|P12235	25|77|75	177	59	3	1|1|6	1	1	1	1	1	10.1	22.12	0
NLSmutant	ADT2_HUMAN|P05141	ADT2_HUMAN|P05141	25|64|54	143	47.67	3	1|2|4	1	1	1	1	1	25.81	20.43	0
NLSmutant	ADT3_HUMAN|P12236	ADT3_HUMAN|P12236	2|9|5	16	5.33	3	0|0|0	1	1	1	1	1	6.99	53.33	0
NLSmutant	AFAD_HUMAN|P55196	AFAD_HUMAN|P55196	6|2|2	10	3.33	3	0|0|0	1	1	1	1	1	6.99	33.33	0
NLSmutant	AGK_HUMAN|Q53H12	AGK_HUMAN|Q53H12	1|1|2	4	1.33	3	0|0|0	0.33	1	0.33	1	0.33	4.96	13.33	0.28
NLSmutant	AGRIN_HUMAN|O00468	AGRIN_HUMAN|O00468	4|2|1	7	2.33	3	0|0|0	0.67	1	0.67	1	0.67	4.96	23.33	0.11
NLSmutant	AHNK_HUMAN|Q09666	AHNK_HUMAN|Q09666	47|182|132	361	120.33	3	1|4|12	1	1	1	1	1	9.77	21.24	0
NLSmutant	AHSA1_HUMAN|O95433	AHSA1_HUMAN|O95433	1|2|2	5	1.67	3	0|0|0	0.67	1	0.67	1	0.67	4.96	16.67	0.13
NLSmutant	AIFM1_HUMAN|O95831	AIFM1_HUMAN|O95831	9|16|6	31	10.33	3	0|0|0	1	1	1	1	1	13.89	103.33	0
NLSmutant	AIP_HUMAN|O00170	AIP_HUMAN|O00170	1|1|1	3	1	3	0|0|0	0	0	0	0	0	4.96	10	0.36
NLSmutant	AJUBA_HUMAN|Q96IF1	AJUBA_HUMAN|Q96IF1	172|33|64	269	89.67	3	0|0|0	1	1	1	1	1	54.15	896.67	0
NLSmutant	AKAP8_HUMAN|O43823	AKAP8_HUMAN|O43823	1|0|0	1	0.33	3	0|0|0	0	0	0	0	0	2.45	3.33	0.36
NLSmutant	AKAP9_HUMAN|Q99996	AKAP9_HUMAN|Q99996	1|16|3	20	6.67	3	0|0|0	0.67	1	0.67	1	0.67	4.96	66.67	0.08
NLSmutant	AL1A3_HUMAN|P47895	AL1A3_HUMAN|P47895	7|22|19	48	16	3	0|1|1	1	1	1	1	1	9.97	24	0
NLSmutant	AL3A1_HUMAN|P30838	AL3A1_HUMAN|P30838	1|5|3	9	3	3	0|0|1	0.67	1	0.67	1	0.67	3.05	9	0.1
NLSmutant	ALBU_HUMAN|P02768	ALBU_HUMAN|P02768	42|53|52	147	49	3	106|136|145	0	0	0	0	0	-428.14	0.38	0.36
NLSmutant	AMOL1_HUMAN|Q8IY63	AMOL1_HUMAN|Q8IY63	910|657|1135	2702	900.67	3	0|0|1	1	1	1	1	1	inf	2702	0
NLSmutant	AMOL2_HUMAN|Q9Y2J4	AMOL2_HUMAN|Q9Y2J4	572|549|953	2074	691.33	3	0|0|2	1	1	1	1	1	295.92	1037	0
NLSmutant	AMOT_HUMAN|Q4VCS5	AMOT_HUMAN|Q4VCS5	23|8|32	63	21	3	0|0|0	1	1	1	1	1	17.08	210	0
NLSmutant	AMY1_HUMAN|P04745	AMY1_HUMAN|P04745	1|0|0	1	0.33	3	2|1|0	0	0	0	0	0	-0.58	0.33	0.36
NLSmutant	ANR22_HUMAN|Q5VYY1	ANR22_HUMAN|Q5VYY1	2|4|3	9	3	3	0|0|0	1	1	1	1	1	6.99	30	0
NLSmutant	ANXA1_HUMAN|P04083	ANXA1_HUMAN|P04083	1|3|2	6	2	3	0|1|6	0.14	0.43	0.14	0.43	0.14	-3.46	0.86	0.35
NLSmutant	ANXA2_HUMAN|P07355	ANXA2_HUMAN|P07355	19|42|14	75	25	3	19|28|43	0	0	0	0	0	-86.55	0.83	0.36
NLSmutant	AP1B1_HUMAN|Q10567	AP1B1_HUMAN|Q10567	1|3|0	4	1.33	3	0|0|1	0.33	1	0.33	1	0.33	1.65	4	0.28
NLSmutant	AP2A1_HUMAN|O95782	AP2A1_HUMAN|O95782	2|0|0	2	0.67	3	0|0|0	0.33	1	0.33	1	0.33	2.45	6.67	0.28
NLSmutant	AP2S1_HUMAN|P53680	AP2S1_HUMAN|P53680	1|0|0	1	0.33	3	0|0|0	0	0	0	0	0	2.45	3.33	0.36
NLSmutant	AP3B1_HUMAN|O00203	AP3B1_HUMAN|O00203	36|24|34	94	31.33	3	0|0|0	1	1	1	1	1	41.06	313.33	0
NLSmutant	AP3D1_HUMAN|O14617	AP3D1_HUMAN|O14617	2|8|6	16	5.33	3	0|0|0	1	1	1	1	1	6.99	53.33	0
NLSmutant	AP3M1_HUMAN|Q9Y2T2	AP3M1_HUMAN|Q9Y2T2	5|4|5	14	4.67	3	0|0|0	1	1	1	1	1	10.58	46.67	0
NLSmutant	AP3S1_HUMAN|Q92572	AP3S1_HUMAN|Q92572	2|3|1	6	2	3	0|0|0	0.67	1	0.67	1	0.67	4.96	20	0.12
NLSmutant	AP3S2_HUMAN|P59780	AP3S2_HUMAN|P59780	6|2|1	9	3	3	0|0|0	0.67	1	0.67	1	0.67	4.96	30	0.11
NLSmutant	APC_HUMAN|P25054	APC_HUMAN|P25054	3|1|0	4	1.33	3	0|0|0	0.33	1	0.33	1	0.33	2.45	13.33	0.24
NLSmutant	AR6P4_HUMAN|Q66PJ3	AR6P4_HUMAN|Q66PJ3	4|2|2	8	2.67	3	7|7|7	0	0	0	0	0	-20.67	0.38	0.36
NLSmutant	AR6P4_HUMAN|Q66PJ3-2	AR6P4_HUMAN|Q66PJ3-2	1|0|0	1	0.33	3	0|0|1	0	0	0	0	0	1.65	1	0.36
NLSmutant	ARF1_HUMAN|P84077	ARF1_HUMAN|P84077	4|8|7	19	6.33	3	0|1|4	0.98	1	0.98	1	0.98	2.84	3.8	0
NLSmutant	ARF4_HUMAN|P18085	ARF4_HUMAN|P18085	4|10|4	18	6	3	0|0|0	1	1	1	1	1	10.58	60	0
NLSmutant	ARF6_HUMAN|P62330	ARF6_HUMAN|P62330	1|7|2	10	3.33	3	0|0|1	0.66	1	0.66	1	0.66	3.05	10	0.14
NLSmutant	ARGL1_HUMAN|Q9NWB6	ARGL1_HUMAN|Q9NWB6	1|0|1	2	0.67	3	0|0|0	0	0	0	0	0	2.45	6.67	0.36
NLSmutant	ARH40_HUMAN|Q8TER5	ARH40_HUMAN|Q8TER5	7|3|6	16	5.33	3	0|0|0	1	1	1	1	1	8.84	53.33	0
NLSmutant	ARL1_HUMAN|P40616	ARL1_HUMAN|P40616	3|6|3	12	4	3	0|0|0	1	1	1	1	1	8.84	40	0
NLSmutant	AROS_HUMAN|Q86WX3	AROS_HUMAN|Q86WX3	1|3|1	5	1.67	3	0|0|0	0.33	1	0.33	1	0.33	4.96	16.67	0.24
NLSmutant	ARP5L_HUMAN|Q9BPX5	ARP5L_HUMAN|Q9BPX5	2|3|2	7	2.33	3	0|0|0	1	1	1	1	1	6.99	23.33	0
NLSmutant	ARPC3_HUMAN|O15145	ARPC3_HUMAN|O15145	4|12|5	21	7	3	0|0|0	1	1	1	1	1	10.58	70	0
NLSmutant	ARPC4_HUMAN|P59998	ARPC4_HUMAN|P59998	4|6|4	14	4.67	3	0|0|0	1	1	1	1	1	10.58	46.67	0
NLSmutant	ARPC5_HUMAN|O15511	ARPC5_HUMAN|O15511	1|3|2	6	2	3	0|0|0	0.67	1	0.67	1	0.67	4.96	20	0.12
NLSmutant	ASCC3_HUMAN|Q8N3C0	ASCC3_HUMAN|Q8N3C0	5|20|1	26	8.67	3	0|0|0	0.67	1	0.67	1	0.67	4.96	86.67	0.05
NLSmutant	ASPM_HUMAN|Q8IZT6	ASPM_HUMAN|Q8IZT6	2|0|0	2	0.67	3	0|0|0	0.33	1	0.33	1	0.33	2.45	6.67	0.28
NLSmutant	ASPP2_HUMAN|Q13625	ASPP2_HUMAN|Q13625	16|12|6	34	11.33	3	0|0|0	1	1	1	1	1	13.89	113.33	0
NLSmutant	AT2A1_HUMAN|O14983	AT2A1_HUMAN|O14983	2|13|2	17	5.67	3	0|0|0	1	1	1	1	1	6.99	56.67	0
NLSmutant	AT2A2_HUMAN|P16615	AT2A2_HUMAN|P16615	1|27|6	34	11.33	3	0|0|0	0.67	1	0.67	1	0.67	4.96	113.33	0.04
NLSmutant	ATD3A_HUMAN|Q9NVI7	ATD3A_HUMAN|Q9NVI7	36|35|42	113	37.67	3	0|0|0	1	1	1	1	1	57.04	376.67	0
NLSmutant	ATD3B_HUMAN|Q5T9A4	ATD3B_HUMAN|Q5T9A4	10|4|14	28	9.33	3	0|0|0	1	1	1	1	1	10.58	93.33	0
NLSmutant	ATP5I_HUMAN|P56385	ATP5I_HUMAN|P56385	2|9|3	14	4.67	3	0|1|1	0.99	1	0.99	1	0.99	3.41	7	0
NLSmutant	ATP5L_HUMAN|O75964	ATP5L_HUMAN|O75964	3|7|7	17	5.67	3	0|0|1	1	1	1	1	1	7.04	17	0
NLSmutant	ATP6_HUMAN|P00846	ATP6_HUMAN|P00846	1|1|1	3	1	3	0|0|0	0	0	0	0	0	4.96	10	0.36
NLSmutant	ATPA_HUMAN|P25705	ATPA_HUMAN|P25705	16|61|33	110	36.67	3	6|13|19	0.42	1	0.42	1	0.42	-18.22	2.89	0.15
NLSmutant	ATPG_HUMAN|P36542	ATPG_HUMAN|P36542	7|11|9	27	9	3	0|0|1	1	1	1	1	1	18.17	27	0
NLSmutant	ATPK_HUMAN|P56134	ATPK_HUMAN|P56134	1|6|3	10	3.33	3	1|1|0	0.66	1	0.66	1	0.66	2.02	5	0.14
NLSmutant	B2RA10_HUMAN|B2RA10	B2RA10_HUMAN|B2RA10	2|2|5	9	3	3	0|0|0	1	1	1	1	1	6.99	30	0
NLSmutant	B3KXW7_HUMAN|B3KXW7	B3KXW7_HUMAN|B3KXW7	4|2|1	7	2.33	3	0|0|0	0.67	1	0.67	1	0.67	4.96	23.33	0.11
NLSmutant	B4DE90_HUMAN|B4DE90	B4DE90_HUMAN|B4DE90	4|2|3	9	3	3	0|0|0	1	1	1	1	1	6.99	30	0
NLSmutant	B4E2N5_HUMAN|B4E2N5	B4E2N5_HUMAN|B4E2N5	16|18|23	57	19	3	0|0|0	1	1	1	1	1	29.26	190	0
NLSmutant	B4GT1_HUMAN|P15291	B4GT1_HUMAN|P15291	3|6|5	14	4.67	3	0|0|0	1	1	1	1	1	8.84	46.67	0
NLSmutant	B7Z954_HUMAN|B7Z954	B7Z954_HUMAN|B7Z954	3|0|0	3	1	3	0|0|0	0.33	1	0.33	1	0.33	2.45	10	0.24
NLSmutant	BAF_HUMAN|O75531	BAF_HUMAN|O75531	6|5|4	15	5	3	0|1|3	0.99	1	0.99	1	0.99	3.69	3.75	0
NLSmutant	BAG2_HUMAN|O95816	BAG2_HUMAN|O95816	2|4|0	6	2	3	0|0|0	0.67	1	0.67	1	0.67	2.45	20	0.11
NLSmutant	BAG4_HUMAN|O95429	BAG4_HUMAN|O95429	18|5|5	28	9.33	3	0|0|0	1	1	1	1	1	12.26	93.33	0
NLSmutant	BCKD_HUMAN|O14874	BCKD_HUMAN|O14874	16|9|8	33	11	3	0|0|0	1	1	1	1	1	17.08	110	0
NLSmutant	BCLF1_HUMAN|Q9NYF8	BCLF1_HUMAN|Q9NYF8	16|8|10	34	11.33	3	0|0|0	1	1	1	1	1	17.08	113.33	0
NLSmutant	BDH_HUMAN|Q02338	BDH_HUMAN|Q02338	1|3|1	5	1.67	3	0|0|0	0.33	1	0.33	1	0.33	4.96	16.67	0.24
NLSmutant	BDNF_HUMAN|P23560	BDNF_HUMAN|P23560	2|2|2	6	2	3	0|0|0	1	1	1	1	1	6.99	20	0
NLSmutant	BIN3_HUMAN|Q9NQY0	BIN3_HUMAN|Q9NQY0	3|0|2	5	1.67	3	0|0|0	0.67	1	0.67	1	0.67	2.45	16.67	0.12
NLSmutant	BIRC2_HUMAN|Q13490	BIRC2_HUMAN|Q13490	41|23|60	124	41.33	3	0|0|0	1	1	1	1	1	39.6	413.33	0
NLSmutant	BLK_HUMAN|P51451	BLK_HUMAN|P51451	1|3|0	4	1.33	3	0|0|0	0.33	1	0.33	1	0.33	2.45	13.33	0.24
NLSmutant	BRCA2_HUMAN|P51587	BRCA2_HUMAN|P51587	1|1|0	2	0.67	3	0|0|0	0	0	0	0	0	2.45	6.67	0.36
NLSmutant	BRI3_HUMAN|O95415	BRI3_HUMAN|O95415	11|3|2	16	5.33	3	0|0|0	1	1	1	1	1	6.99	53.33	0
NLSmutant	BTBD1_HUMAN|Q9H0C5	BTBD1_HUMAN|Q9H0C5	1|0|0	1	0.33	3	0|0|0	0	0	0	0	0	2.45	3.33	0.36
NLSmutant	BTBD2_HUMAN|Q9BX70	BTBD2_HUMAN|Q9BX70	1|0|1	2	0.67	3	0|0|0	0	0	0	0	0	2.45	6.67	0.36
NLSmutant	BTBDA_HUMAN|Q9BSF8	BTBDA_HUMAN|Q9BSF8	5|0|0	5	1.67	3	0|0|0	0.33	1	0.33	1	0.33	2.45	16.67	0.21
NLSmutant	BUB3_HUMAN|O43684	BUB3_HUMAN|O43684	1|1|0	2	0.67	3	0|0|0	0	0	0	0	0	2.45	6.67	0.36
NLSmutant	C10_HUMAN|Q99622	C10_HUMAN|Q99622	2|1|1	4	1.33	3	0|0|0	0.33	1	0.33	1	0.33	4.96	13.33	0.28
NLSmutant	C1QB_HUMAN|P02746	C1QB_HUMAN|P02746	2|2|2	6	2	3	0|0|0	1	1	1	1	1	6.99	20	0
NLSmutant	C1R_HUMAN|P00736	C1R_HUMAN|P00736	6|0|0	6	2	3	104|71|35	0	0	0	0	0	-307.73	0.03	0.36
NLSmutant	C1S_HUMAN|P09871	C1S_HUMAN|P09871	2|0|0	2	0.67	3	41|18|5	0	0	0	0	0	-89.38	0.03	0.36
NLSmutant	CADH6_HUMAN|P55285	CADH6_HUMAN|P55285	1|9|2	12	4	3	0|0|0	0.67	1	0.67	1	0.67	4.96	40	0.1
NLSmutant	CALM_HUMAN|P62158	CALM_HUMAN|P62158	7|5|4	16	5.33	3	0|0|1	1	1	1	1	1	9.52	16	0
NLSmutant	CAN1_HUMAN|P07384	CAN1_HUMAN|P07384	21|84|15	120	40	3	0|0|0	1	1	1	1	1	27.77	400	0
NLSmutant	CAPZB_HUMAN|P47756	CAPZB_HUMAN|P47756	2|4|1	7	2.33	3	0|0|0	0.67	1	0.67	1	0.67	4.96	23.33	0.11
NLSmutant	CATA_HUMAN|P04040	CATA_HUMAN|P04040	1|16|1	18	6	3	0|1|1	0.33	1	0.33	1	0.33	2.02	9	0.17
NLSmutant	CATIN_HUMAN|Q8WUQ7	CATIN_HUMAN|Q8WUQ7	1|0|0	1	0.33	3	0|0|0	0	0	0	0	0	2.45	3.33	0.36
NLSmutant	CAV1_HUMAN|Q03135	CAV1_HUMAN|Q03135	12|14|7	33	11	3	0|0|0	1	1	1	1	1	15.5	110	0
NLSmutant	CAV2_HUMAN|P51636	CAV2_HUMAN|P51636	2|2|0	4	1.33	3	0|0|0	0.67	1	0.67	1	0.67	2.45	13.33	0.13
NLSmutant	CAZA1_HUMAN|P52907	CAZA1_HUMAN|P52907	4|8|2	14	4.67	3	0|0|0	1	1	1	1	1	6.99	46.67	0
NLSmutant	CAZA2_HUMAN|P47755	CAZA2_HUMAN|P47755	2|3|0	5	1.67	3	0|0|0	0.67	1	0.67	1	0.67	2.45	16.67	0.12
NLSmutant	CBLN1_HUMAN|P23435	CBLN1_HUMAN|P23435	4|2|0	6	2	3	0|0|0	0.67	1	0.67	1	0.67	2.45	20	0.11
NLSmutant	CBY1_HUMAN|Q9Y3M2	CBY1_HUMAN|Q9Y3M2	1|0|0	1	0.33	3	0|0|0	0	0	0	0	0	2.45	3.33	0.36
NLSmutant	CC85C_HUMAN|A6NKD9	CC85C_HUMAN|A6NKD9	5|0|1	6	2	3	0|0|0	0.33	1	0.33	1	0.33	2.45	20	0.21
NLSmutant	CCD47_HUMAN|Q96A33	CCD47_HUMAN|Q96A33	3|32|6	41	13.67	3	0|0|0	1	1	1	1	1	8.84	136.67	0
NLSmutant	CD11A_HUMAN|Q9UQ88	CD11A_HUMAN|Q9UQ88	2|1|1	4	1.33	3	0|0|0	0.33	1	0.33	1	0.33	4.96	13.33	0.28
NLSmutant	CD44_HUMAN|P16070	CD44_HUMAN|P16070	2|0|1	3	1	3	0|0|2	0.32	0.97	0.32	0.97	0.32	0.28	1.5	0.34
NLSmutant	CD59_HUMAN|P13987	CD59_HUMAN|P13987	8|9|5	22	7.33	3	0|0|2	1	1	1	1	1	6.04	11	0
NLSmutant	CDC5L_HUMAN|Q99459	CDC5L_HUMAN|Q99459	1|2|0	3	1	3	0|0|0	0.33	1	0.33	1	0.33	2.45	10	0.28
NLSmutant	CDIPT_HUMAN|O14735	CDIPT_HUMAN|O14735	5|8|4	17	5.67	3	0|0|0	1	1	1	1	1	10.58	56.67	0
NLSmutant	CDK1_HUMAN|P06493	CDK1_HUMAN|P06493	6|16|2	24	8	3	0|0|0	1	1	1	1	1	6.99	80	0
NLSmutant	CDSN_HUMAN|Q15517	CDSN_HUMAN|Q15517	1|4|0	5	1.67	3	1|2|1	0.33	0.98	0.33	0.98	0.33	-2.07	1.25	0.34
NLSmutant	CE170_HUMAN|Q5SW79	CE170_HUMAN|Q5SW79	1|0|0	1	0.33	3	0|0|0	0	0	0	0	0	2.45	3.33	0.36
NLSmutant	CE192_HUMAN|Q8TEP8	CE192_HUMAN|Q8TEP8	3|0|0	3	1	3	0|0|0	0.33	1	0.33	1	0.33	2.45	10	0.24
NLSmutant	CFA20_HUMAN|Q9Y6A4	CFA20_HUMAN|Q9Y6A4	1|0|0	1	0.33	3	0|0|0	0	0	0	0	0	2.45	3.33	0.36
NLSmutant	CG043_HUMAN|Q8WVR3	CG043_HUMAN|Q8WVR3	21|5|23	49	16.33	3	0|0|0	1	1	1	1	1	12.26	163.33	0
NLSmutant	CH10_HUMAN|P61604	CH10_HUMAN|P61604	1|1|1	3	1	3	1|0|2	0	0	0	0	0	0.82	1	0.36
NLSmutant	CH60_HUMAN|P10809	CH60_HUMAN|P10809	42|89|42	173	57.67	3	9|14|10	1	1	1	1	1	19.65	5.24	0
NLSmutant	CHDH_HUMAN|Q8NE62	CHDH_HUMAN|Q8NE62	1|1|0	2	0.67	3	0|0|0	0	0	0	0	0	2.45	6.67	0.36
NLSmutant	CHM1A_HUMAN|Q9HD42	CHM1A_HUMAN|Q9HD42	2|2|6	10	3.33	3	0|0|0	1	1	1	1	1	6.99	33.33	0
NLSmutant	CHM1B_HUMAN|Q7LBR1	CHM1B_HUMAN|Q7LBR1	2|1|3	6	2	3	0|0|0	0.67	1	0.67	1	0.67	4.96	20	0.12
NLSmutant	CHM4B_HUMAN|Q9H444	CHM4B_HUMAN|Q9H444	3|3|10	16	5.33	3	0|0|0	1	1	1	1	1	8.84	53.33	0
NLSmutant	CHMP5_HUMAN|Q9NZZ3	CHMP5_HUMAN|Q9NZZ3	2|4|4	10	3.33	3	0|0|0	1	1	1	1	1	6.99	33.33	0
NLSmutant	CHTOP_HUMAN|Q9Y3Y2	CHTOP_HUMAN|Q9Y3Y2	2|2|2	6	2	3	0|0|0	1	1	1	1	1	6.99	20	0
NLSmutant	CING_HUMAN|Q9P2M7	CING_HUMAN|Q9P2M7	20|83|11	114	38	3	0|0|0	1	1	1	1	1	21.72	380	0
NLSmutant	CIR1_HUMAN|Q86X95	CIR1_HUMAN|Q86X95	1|0|0	1	0.33	3	0|1|0	0	0	0	0	0	1.65	1	0.36
NLSmutant	CISD1_HUMAN|Q9NZ45	CISD1_HUMAN|Q9NZ45	1|5|1	7	2.33	3	0|0|0	0.33	1	0.33	1	0.33	4.96	23.33	0.21
NLSmutant	CK098_HUMAN|E9PRG8	CK098_HUMAN|E9PRG8	1|1|2	4	1.33	3	0|0|1	0.33	0.99	0.33	0.99	0.33	3.05	4	0.34
NLSmutant	CLD1_HUMAN|O95832	CLD1_HUMAN|O95832	1|3|1	5	1.67	3	0|0|0	0.33	1	0.33	1	0.33	4.96	16.67	0.24
NLSmutant	CLD11_HUMAN|O75508	CLD11_HUMAN|O75508	1|2|0	3	1	3	0|0|0	0.33	1	0.33	1	0.33	2.45	10	0.28
NLSmutant	CLH1_HUMAN|Q00610	CLH1_HUMAN|Q00610	17|27|12	56	18.67	3	0|0|3	1	1	1	1	1	8.11	18.67	0
NLSmutant	CLK2_HUMAN|P49760	CLK2_HUMAN|P49760	2|0|0	2	0.67	3	0|0|0	0.33	1	0.33	1	0.33	2.45	6.67	0.28
NLSmutant	CLK3_HUMAN|P49761	CLK3_HUMAN|P49761	2|0|0	2	0.67	3	0|0|0	0.33	1	0.33	1	0.33	2.45	6.67	0.28
NLSmutant	CLPB_HUMAN|Q9H078	CLPB_HUMAN|Q9H078	12|3|4	19	6.33	3	0|0|0	1	1	1	1	1	8.84	63.33	0
NLSmutant	CMC1_HUMAN|O75746	CMC1_HUMAN|O75746	7|22|10	39	13	3	0|0|0	1	1	1	1	1	15.5	130	0
NLSmutant	CMC2_HUMAN|Q9UJS0	CMC2_HUMAN|Q9UJS0	4|21|9	34	11.33	3	0|0|0	1	1	1	1	1	10.58	113.33	0
NLSmutant	CN166_HUMAN|Q9Y224	CN166_HUMAN|Q9Y224	2|1|1	4	1.33	3	0|0|0	0.33	1	0.33	1	0.33	4.96	13.33	0.28
NLSmutant	CNIH4_HUMAN|Q9P003	CNIH4_HUMAN|Q9P003	1|2|1	4	1.33	3	0|0|0	0.33	1	0.33	1	0.33	4.96	13.33	0.28
NLSmutant	CNOT1_HUMAN|A5YKK6	CNOT1_HUMAN|A5YKK6	2|10|1	13	4.33	3	0|0|0	0.67	1	0.67	1	0.67	4.96	43.33	0.1
NLSmutant	CO3_HUMAN|P01024	CO3_HUMAN|P01024	4|4|7	15	5	3	1|3|2	0.88	1	0.88	1	0.88	1.58	2.5	0
NLSmutant	CO4A_HUMAN|P0C0L4	CO4A_HUMAN|P0C0L4	2|4|2	8	2.67	3	4|5|3	0	0	0	0	0	-8.55	0.67	0.36
NLSmutant	CO4A1_HUMAN|P02462	CO4A1_HUMAN|P02462	8|8|6	22	7.33	3	0|0|0	1	1	1	1	1	13.89	73.33	0
NLSmutant	CO4A2_HUMAN|P08572	CO4A2_HUMAN|P08572	7|4|2	13	4.33	3	0|0|0	1	1	1	1	1	6.99	43.33	0
NLSmutant	CO4A3_HUMAN|Q01955	CO4A3_HUMAN|Q01955	3|1|2	6	2	3	0|0|0	0.67	1	0.67	1	0.67	4.96	20	0.12
NLSmutant	CO7A1_HUMAN|Q02388	CO7A1_HUMAN|Q02388	6|0|0	6	2	3	0|0|0	0.33	1	0.33	1	0.33	2.45	20	0.19
NLSmutant	CO8A1_HUMAN|P27658	CO8A1_HUMAN|P27658	1|1|0	2	0.67	3	2|8|0	0	0	0	0	0	-9.92	0.2	0.36
NLSmutant	COA3_HUMAN|Q9Y2R0	COA3_HUMAN|Q9Y2R0	1|3|2	6	2	3	0|0|0	0.67	1	0.67	1	0.67	4.96	20	0.12
NLSmutant	COF1_HUMAN|P23528	COF1_HUMAN|P23528	8|15|20	43	14.33	3	2|5|24	0	0	0	0	0	-20.89	1.39	0.35
NLSmutant	COGA1_HUMAN|Q07092	COGA1_HUMAN|Q07092	2|13|23	38	12.67	3	0|0|0	1	1	1	1	1	6.99	126.67	0
NLSmutant	COIA1_HUMAN|P39060	COIA1_HUMAN|P39060	59|51|39	149	49.67	3	0|0|0	1	1	1	1	1	62.81	496.67	0
NLSmutant	COMT_HUMAN|P21964	COMT_HUMAN|P21964	1|7|1	9	3	3	0|0|0	0.33	1	0.33	1	0.33	4.96	30	0.19
NLSmutant	COPA_HUMAN|P53621	COPA_HUMAN|P53621	23|97|30	150	50	3	0|0|0	1	1	1	1	1	39.6	500	0
NLSmutant	COPB_HUMAN|P53618	COPB_HUMAN|P53618	7|70|16	93	31	3	0|0|0	1	1	1	1	1	15.5	310	0
NLSmutant	COPB2_HUMAN|P35606	COPB2_HUMAN|P35606	2|16|0	18	6	3	0|0|0	0.67	1	0.67	1	0.67	2.45	60	0.1
NLSmutant	COPD_HUMAN|P48444	COPD_HUMAN|P48444	6|27|9	42	14	3	0|0|0	1	1	1	1	1	13.89	140	0
NLSmutant	COPE_HUMAN|O14579	COPE_HUMAN|O14579	6|15|9	30	10	3	0|0|0	1	1	1	1	1	13.89	100	0
NLSmutant	COX15_HUMAN|Q7KZN9	COX15_HUMAN|Q7KZN9	3|3|1	7	2.33	3	0|0|0	0.67	1	0.67	1	0.67	4.96	23.33	0.09
NLSmutant	COX2_HUMAN|P00403	COX2_HUMAN|P00403	1|2|2	5	1.67	3	0|0|0	0.67	1	0.67	1	0.67	4.96	16.67	0.13
NLSmutant	COX41_HUMAN|P13073	COX41_HUMAN|P13073	4|6|2	12	4	3	0|0|0	1	1	1	1	1	6.99	40	0
NLSmutant	COX5A_HUMAN|P20674	COX5A_HUMAN|P20674	1|1|1	3	1	3	0|0|0	0	0	0	0	0	4.96	10	0.36
NLSmutant	CP131_HUMAN|Q9UPN4	CP131_HUMAN|Q9UPN4	1|0|0	1	0.33	3	0|0|0	0	0	0	0	0	2.45	3.33	0.36
NLSmutant	CPNE2_HUMAN|Q96FN4	CPNE2_HUMAN|Q96FN4	2|4|2	8	2.67	3	0|0|0	1	1	1	1	1	6.99	26.67	0
NLSmutant	CPNE3_HUMAN|O75131	CPNE3_HUMAN|O75131	1|5|0	6	2	3	0|0|0	0.33	1	0.33	1	0.33	2.45	20	0.21
NLSmutant	CPNE8_HUMAN|Q86YQ8	CPNE8_HUMAN|Q86YQ8	1|3|4	8	2.67	3	0|0|0	0.67	1	0.67	1	0.67	4.96	26.67	0.09
NLSmutant	CPNS1_HUMAN|P04632	CPNS1_HUMAN|P04632	4|11|5	20	6.67	3	0|0|0	1	1	1	1	1	10.58	66.67	0
NLSmutant	CPS4L_HUMAN|A6NMK7	CPS4L_HUMAN|A6NMK7	1|1|0	2	0.67	3	0|0|0	0	0	0	0	0	2.45	6.67	0.36
NLSmutant	CPSF1_HUMAN|Q10570	CPSF1_HUMAN|Q10570	55|14|12	81	27	3	0|0|0	1	1	1	1	1	23.25	270	0
NLSmutant	CPSF2_HUMAN|Q9P2I0	CPSF2_HUMAN|Q9P2I0	27|10|10	47	15.67	3	0|0|0	1	1	1	1	1	20.19	156.67	0
NLSmutant	CPSF3_HUMAN|Q9UKF6	CPSF3_HUMAN|Q9UKF6	18|5|6	29	9.67	3	0|0|0	1	1	1	1	1	12.26	96.67	0
NLSmutant	CPSF4_HUMAN|O95639	CPSF4_HUMAN|O95639	13|3|7	23	7.67	3	0|0|0	1	1	1	1	1	8.84	76.67	0
NLSmutant	CPSF5_HUMAN|O43809	CPSF5_HUMAN|O43809	47|25|22	94	31.33	3	0|0|0	1	1	1	1	1	38.13	313.33	0
NLSmutant	CPSF6_HUMAN|Q16630	CPSF6_HUMAN|Q16630	41|19|14	74	24.67	3	0|0|0	1	1	1	1	1	26.27	246.67	0
NLSmutant	CPSF6_HUMAN|Q16630-2	CPSF6_HUMAN|Q16630-2	1|0|0	1	0.33	3	0|0|0	0	0	0	0	0	2.45	3.33	0.36
NLSmutant	CPSF7_HUMAN|Q8N684	CPSF7_HUMAN|Q8N684	40|28|21	89	29.67	3	0|0|0	1	1	1	1	1	36.66	296.67	0
NLSmutant	CPT1A_HUMAN|P50416	CPT1A_HUMAN|P50416	4|55|11	70	23.33	3	0|1|1	1	1	1	1	1	5.9	35	0
NLSmutant	CRKL_HUMAN|P46109	CRKL_HUMAN|P46109	1|0|0	1	0.33	3	0|0|0	0	0	0	0	0	2.45	3.33	0.36
NLSmutant	CRTAP_HUMAN|O75718	CRTAP_HUMAN|O75718	2|7|0	9	3	3	0|0|0	0.67	1	0.67	1	0.67	2.45	30	0.1
NLSmutant	CS052_HUMAN|Q9BSF4	CS052_HUMAN|Q9BSF4	2|4|2	8	2.67	3	0|0|0	1	1	1	1	1	6.99	26.67	0
NLSmutant	CSH1_HUMAN|P0DML2	CSH1_HUMAN|P0DML2	2|1|2	5	1.67	3	5|4|4	0	0	0	0	0	-12.08	0.38	0.36
NLSmutant	CSK22_HUMAN|P19784	CSK22_HUMAN|P19784	5|3|0	8	2.67	3	0|0|0	0.67	1	0.67	1	0.67	2.45	26.67	0.08
NLSmutant	CSK2B_HUMAN|P67870	CSK2B_HUMAN|P67870	2|0|0	2	0.67	3	0|0|0	0.33	1	0.33	1	0.33	2.45	6.67	0.28
NLSmutant	CSTF2_HUMAN|P33240	CSTF2_HUMAN|P33240	2|0|0	2	0.67	3	0|0|0	0.33	1	0.33	1	0.33	2.45	6.67	0.28
NLSmutant	CSTF3_HUMAN|Q12996	CSTF3_HUMAN|Q12996	8|0|0	8	2.67	3	0|0|0	0.33	1	0.33	1	0.33	2.45	26.67	0.18
NLSmutant	CTNA1_HUMAN|P35221	CTNA1_HUMAN|P35221	8|27|10	45	15	3	0|0|1	1	1	1	1	1	21.34	45	0
NLSmutant	CTNB1_HUMAN|P35222	CTNB1_HUMAN|P35222	3|31|7	41	13.67	3	0|1|8	0.63	1	0.63	1	0.63	-2.51	4.56	0.14
NLSmutant	CTND1_HUMAN|O60716	CTND1_HUMAN|O60716	7|72|11	90	30	3	0|0|0	1	1	1	1	1	15.5	300	0
NLSmutant	CTRO_HUMAN|O14578	CTRO_HUMAN|O14578	55|13|13	81	27	3	0|0|0	1	1	1	1	1	24.76	270	0
NLSmutant	CTRO_HUMAN|O14578-3	CTRO_HUMAN|O14578-3	1|0|0	1	0.33	3	0|0|0	0	0	0	0	0	2.45	3.33	0.36
NLSmutant	CUL7_HUMAN|Q14999	CUL7_HUMAN|Q14999	16|1|4	21	7	3	0|0|0	0.67	1	0.67	1	0.67	4.96	70	0.06
NLSmutant	CWC22_HUMAN|Q9HCG8	CWC22_HUMAN|Q9HCG8	2|0|0	2	0.67	3	0|0|0	0.33	1	0.33	1	0.33	2.45	6.67	0.28
NLSmutant	CWC27_HUMAN|Q6UX04	CWC27_HUMAN|Q6UX04	1|0|0	1	0.33	3	0|0|0	0	0	0	0	0	2.45	3.33	0.36
NLSmutant	CX056_HUMAN|Q9H5V9	CX056_HUMAN|Q9H5V9	2|0|0	2	0.67	3	0|0|0	0.33	1	0.33	1	0.33	2.45	6.67	0.28
NLSmutant	CX7A2_HUMAN|P14406	CX7A2_HUMAN|P14406	1|2|1	4	1.33	3	0|0|0	0.33	1	0.33	1	0.33	4.96	13.33	0.28
NLSmutant	CXA1_HUMAN|P17302	CXA1_HUMAN|P17302	18|12|0	30	10	3	0|0|0	0.67	1	0.67	1	0.67	2.45	100	0.02
NLSmutant	CYFP1_HUMAN|Q7L576	CYFP1_HUMAN|Q7L576	3|2|1	6	2	3	0|0|0	0.67	1	0.67	1	0.67	4.96	20	0.12
NLSmutant	CYR61_HUMAN|O00622	CYR61_HUMAN|O00622	1|6|0	7	2.33	3	0|0|0	0.33	1	0.33	1	0.33	2.45	23.33	0.19
NLSmutant	CYTA_HUMAN|P01040	CYTA_HUMAN|P01040	1|8|0	9	3	3	3|5|2	0.31	0.92	0.31	0.92	0.31	-10.58	0.9	0.34
NLSmutant	D3DSM5_HUMAN|D3DSM5	D3DSM5_HUMAN|D3DSM5	1|1|0	2	0.67	3	0|0|0	0	0	0	0	0	2.45	6.67	0.36
NLSmutant	D6RBK2_HUMAN|D6RBK2	D6RBK2_HUMAN|D6RBK2	7|8|13	28	9.33	3	0|0|0	1	1	1	1	1	15.5	93.33	0
NLSmutant	DAD1_HUMAN|P61803	DAD1_HUMAN|P61803	2|2|1	5	1.67	3	0|0|0	0.67	1	0.67	1	0.67	4.96	16.67	0.13
NLSmutant	DBLOH_HUMAN|Q9NR28	DBLOH_HUMAN|Q9NR28	1|1|1	3	1	3	0|0|0	0	0	0	0	0	4.96	10	0.36
NLSmutant	DCD_HUMAN|P81605	DCD_HUMAN|P81605	10|20|8	38	12.67	3	13|21|16	0	0	0	0	0	-46.56	0.76	0.36
NLSmutant	DCTN5_HUMAN|Q9BTE1	DCTN5_HUMAN|Q9BTE1	1|2|1	4	1.33	3	0|0|0	0.33	1	0.33	1	0.33	4.96	13.33	0.28
NLSmutant	DDA1_HUMAN|Q9BW61	DDA1_HUMAN|Q9BW61	3|3|5	11	3.67	3	0|0|0	1	1	1	1	1	8.84	36.67	0
NLSmutant	DDB1_HUMAN|Q16531	DDB1_HUMAN|Q16531	37|24|36	97	32.33	3	0|0|0	1	1	1	1	1	41.06	323.33	0
NLSmutant	DDR1_HUMAN|Q08345	DDR1_HUMAN|Q08345	1|3|0	4	1.33	3	0|0|0	0.33	1	0.33	1	0.33	2.45	13.33	0.24
NLSmutant	DDX17_HUMAN|Q92841	DDX17_HUMAN|Q92841	5|14|3	22	7.33	3	0|0|1	1	1	1	1	1	7.04	22	0
NLSmutant	DDX23_HUMAN|Q9BUQ8	DDX23_HUMAN|Q9BUQ8	2|6|0	8	2.67	3	0|0|0	0.67	1	0.67	1	0.67	2.45	26.67	0.11
NLSmutant	DDX28_HUMAN|Q9NUL7	DDX28_HUMAN|Q9NUL7	7|2|0	9	3	3	0|0|0	0.67	1	0.67	1	0.67	2.45	30	0.1
NLSmutant	DDX3X_HUMAN|O00571	DDX3X_HUMAN|O00571	40|21|10	71	23.67	3	0|0|0	1	1	1	1	1	20.19	236.67	0
NLSmutant	DDX41_HUMAN|Q9UJV9	DDX41_HUMAN|Q9UJV9	58|28|41	127	42.33	3	98|86|98	0	0	0	0	0	-318.08	0.45	0.36
NLSmutant	DDX46_HUMAN|Q7L014	DDX46_HUMAN|Q7L014	5|0|1	6	2	3	0|1|0	0.33	1	0.33	1	0.33	1.65	6	0.22
NLSmutant	DDX5_HUMAN|P17844	DDX5_HUMAN|P17844	2|7|1	10	3.33	3	0|0|0	0.67	1	0.67	1	0.67	4.96	33.33	0.1
NLSmutant	DDX6_HUMAN|P26196	DDX6_HUMAN|P26196	2|3|1	6	2	3	0|0|0	0.67	1	0.67	1	0.67	4.96	20	0.12
NLSmutant	DDX60_HUMAN|Q8IY21	DDX60_HUMAN|Q8IY21	28|16|10	54	18	3	0|0|0	1	1	1	1	1	20.19	180	0
NLSmutant	DEF1_HUMAN|P59665	DEF1_HUMAN|P59665	1|0|0	1	0.33	3	0|1|1	0	0	0	0	0	0.41	0.5	0.36
NLSmutant	DESP_HUMAN|P15924	DESP_HUMAN|P15924	133|278|103	514	171.33	3	13|70|86	0.33	1	0.33	1	0.33	-58.59	3.04	0.24
NLSmutant	DHB12_HUMAN|Q53GQ0	DHB12_HUMAN|Q53GQ0	6|21|13	40	13.33	3	0|0|0	1	1	1	1	1	13.89	133.33	0
NLSmutant	DHB4_HUMAN|P51659	DHB4_HUMAN|P51659	15|10|12	37	12.33	3	0|0|1	1	1	1	1	1	28.04	37	0
NLSmutant	DHC24_HUMAN|Q15392	DHC24_HUMAN|Q15392	2|12|2	16	5.33	3	0|0|0	1	1	1	1	1	6.99	53.33	0
NLSmutant	DHCR7_HUMAN|Q9UBM7	DHCR7_HUMAN|Q9UBM7	5|20|9	34	11.33	3	1|1|0	1	1	1	1	1	7.22	17	0
NLSmutant	DHRS9_HUMAN|Q9BPW9	DHRS9_HUMAN|Q9BPW9	6|13|8	27	9	3	0|0|0	1	1	1	1	1	13.89	90	0
NLSmutant	DHX15_HUMAN|O43143	DHX15_HUMAN|O43143	2|2|2	6	2	3	1|2|1	0.75	0.75	0.75	0.75	0.75	1.11	1.5	0
NLSmutant	DIC_HUMAN|Q9UBX3	DIC_HUMAN|Q9UBX3	7|9|9	25	8.33	3	0|0|0	1	1	1	1	1	15.5	83.33	0
NLSmutant	DJB11_HUMAN|Q9UBS4	DJB11_HUMAN|Q9UBS4	6|14|6	26	8.67	3	2|1|4	0.97	1	0.97	1	0.97	3.09	3.71	0
NLSmutant	DJB12_HUMAN|Q9NXW2	DJB12_HUMAN|Q9NXW2	3|4|3	10	3.33	3	0|0|0	1	1	1	1	1	8.84	33.33	0
NLSmutant	DJC10_HUMAN|Q8IXB1	DJC10_HUMAN|Q8IXB1	7|10|5	22	7.33	3	0|0|0	1	1	1	1	1	12.26	73.33	0
NLSmutant	DJC13_HUMAN|O75165	DJC13_HUMAN|O75165	51|21|19	91	30.33	3	0|0|0	1	1	1	1	1	33.71	303.33	0
NLSmutant	DKC1_HUMAN|O60832	DKC1_HUMAN|O60832	1|3|0	4	1.33	3	0|0|0	0.33	1	0.33	1	0.33	2.45	13.33	0.24
NLSmutant	DLDH_HUMAN|P09622	DLDH_HUMAN|P09622	15|18|4	37	12.33	3	0|0|0	1	1	1	1	1	10.58	123.33	0
NLSmutant	DLG5_HUMAN|Q8TDM6	DLG5_HUMAN|Q8TDM6	439|313|392	1144	381.33	3	0|0|0	1	1	1	1	1	450.21	3813.33	0
NLSmutant	DLRB1_HUMAN|Q9NP97	DLRB1_HUMAN|Q9NP97	1|6|2	9	3	3	0|0|0	0.67	1	0.67	1	0.67	4.96	30	0.11
NLSmutant	DNJA1_HUMAN|P31689	DNJA1_HUMAN|P31689	1|3|0	4	1.33	3	0|0|0	0.33	1	0.33	1	0.33	2.45	13.33	0.24
NLSmutant	DNJA3_HUMAN|Q96EY1	DNJA3_HUMAN|Q96EY1	7|8|7	22	7.33	3	0|0|0	1	1	1	1	1	15.5	73.33	0
NLSmutant	DNJB1_HUMAN|P25685	DNJB1_HUMAN|P25685	3|5|0	8	2.67	3	0|0|0	0.67	1	0.67	1	0.67	2.45	26.67	0.08
NLSmutant	DNJB2_HUMAN|P25686	DNJB2_HUMAN|P25686	1|2|1	4	1.33	3	0|0|0	0.33	1	0.33	1	0.33	4.96	13.33	0.28
NLSmutant	DNJB3_HUMAN|Q8WWF6	DNJB3_HUMAN|Q8WWF6	1|1|1	3	1	3	0|0|0	0	0	0	0	0	4.96	10	0.36
NLSmutant	DNJB4_HUMAN|Q9UDY4	DNJB4_HUMAN|Q9UDY4	1|1|0	2	0.67	3	0|0|0	0	0	0	0	0	2.45	6.67	0.36
NLSmutant	DNJB6_HUMAN|O75190	DNJB6_HUMAN|O75190	1|2|1	4	1.33	3	0|0|0	0.33	1	0.33	1	0.33	4.96	13.33	0.28
NLSmutant	DNMBP_HUMAN|Q6XZF7	DNMBP_HUMAN|Q6XZF7	3|0|0	3	1	3	0|0|0	0.33	1	0.33	1	0.33	2.45	10	0.24
NLSmutant	DOCK7_HUMAN|Q96N67	DOCK7_HUMAN|Q96N67	3|0|0	3	1	3	0|0|0	0.33	1	0.33	1	0.33	2.45	10	0.24
NLSmutant	DPM1_HUMAN|O60762	DPM1_HUMAN|O60762	7|7|7	21	7	3	0|0|0	1	1	1	1	1	15.5	70	0
NLSmutant	DPOD1_HUMAN|P28340	DPOD1_HUMAN|P28340	3|2|2	7	2.33	3	0|0|0	1	1	1	1	1	6.99	23.33	0
NLSmutant	DRS7B_HUMAN|Q6IAN0	DRS7B_HUMAN|Q6IAN0	3|6|5	14	4.67	3	0|0|0	1	1	1	1	1	8.84	46.67	0
NLSmutant	DSG1_HUMAN|Q02413	DSG1_HUMAN|Q02413	7|43|2	52	17.33	3	12|40|6	0	0	0	0	0	-72.35	0.9	0.35
NLSmutant	DSG4_HUMAN|Q86SJ6	DSG4_HUMAN|Q86SJ6	1|5|4	10	3.33	3	0|0|3	0.66	0.99	0.66	0.99	0.66	1.27	3.33	0.14
NLSmutant	DUS3_HUMAN|P51452	DUS3_HUMAN|P51452	1|2|1	4	1.33	3	0|0|0	0.33	1	0.33	1	0.33	4.96	13.33	0.28
NLSmutant	DX39A_HUMAN|O00148	DX39A_HUMAN|O00148	2|0|1	3	1	3	0|0|0	0.33	1	0.33	1	0.33	2.45	10	0.28
NLSmutant	DYHC1_HUMAN|Q14204	DYHC1_HUMAN|Q14204	108|517|290	915	305	3	5|46|24	1	1	1	1	1	6.57	12.2	0
NLSmutant	DYHC2_HUMAN|Q8NCM8	DYHC2_HUMAN|Q8NCM8	1|12|0	13	4.33	3	0|0|0	0.33	1	0.33	1	0.33	2.45	43.33	0.17
NLSmutant	DYL1_HUMAN|P63167	DYL1_HUMAN|P63167	38|25|39	102	34	3	0|0|1	1	1	1	1	1	87.42	102	0
NLSmutant	DYL2_HUMAN|Q96FJ2	DYL2_HUMAN|Q96FJ2	12|9|14	35	11.67	3	0|0|0	1	1	1	1	1	18.64	116.67	0
NLSmutant	DYLT1_HUMAN|P63172	DYLT1_HUMAN|P63172	2|5|3	10	3.33	3	0|1|1	0.99	1	0.99	1	0.99	3.41	5	0
NLSmutant	E41L5_HUMAN|Q9HCM4	E41L5_HUMAN|Q9HCM4	7|2|0	9	3	3	10|3|2	0.01	0.02	0.01	0.02	0.01	-17.28	0.6	0.35
NLSmutant	EAA1_HUMAN|P43003	EAA1_HUMAN|P43003	1|27|9	37	12.33	3	0|1|2	0.67	1	0.67	1	0.67	0.82	12.33	0.06
NLSmutant	EF1A1_HUMAN|P68104	EF1A1_HUMAN|P68104	23|135|69	227	75.67	3	4|14|30	0.67	1	0.67	1	0.67	-19.99	4.73	0.13
NLSmutant	EF1B_HUMAN|P24534	EF1B_HUMAN|P24534	1|0|0	1	0.33	3	0|0|2	0	0	0	0	0	0.28	0.5	0.36
NLSmutant	EF1D_HUMAN|P29692	EF1D_HUMAN|P29692	2|9|2	13	4.33	3	0|0|6	0.33	0.99	0.33	0.99	0.33	-0.46	2.17	0.34
NLSmutant	EF1G_HUMAN|P26641	EF1G_HUMAN|P26641	1|10|4	15	5	3	0|0|2	0.66	1	0.66	1	0.66	2.33	7.5	0.14
NLSmutant	EF2_HUMAN|P13639	EF2_HUMAN|P13639	8|9|1	18	6	3	0|1|10	0.57	0.9	0.57	0.9	0.57	-8.55	1.64	0.14
NLSmutant	EFTU_HUMAN|P49411	EFTU_HUMAN|P49411	1|11|10	22	7.33	3	0|0|0	0.67	1	0.67	1	0.67	4.96	73.33	0.02
NLSmutant	EGFR_HUMAN|P00533	EGFR_HUMAN|P00533	1|17|2	20	6.67	3	0|0|0	0.67	1	0.67	1	0.67	4.96	66.67	0.1
NLSmutant	EHD1_HUMAN|Q9H4M9	EHD1_HUMAN|Q9H4M9	1|19|1	21	7	3	0|1|0	0.33	1	0.33	1	0.33	3.05	21	0.15
NLSmutant	EHF_HUMAN|Q9NZC4	EHF_HUMAN|Q9NZC4	2|1|2	5	1.67	3	0|0|0	0.67	1	0.67	1	0.67	4.96	16.67	0.13
NLSmutant	EIF3A_HUMAN|Q14152	EIF3A_HUMAN|Q14152	61|23|10	94	31.33	3	0|0|0	1	1	1	1	1	20.19	313.33	0
NLSmutant	EIF3B_HUMAN|P55884	EIF3B_HUMAN|P55884	14|11|2	27	9	3	0|0|0	1	1	1	1	1	6.99	90	0
NLSmutant	EIF3C_HUMAN|Q99613	EIF3C_HUMAN|Q99613	14|18|2	34	11.33	3	0|0|1	1	1	1	1	1	4.84	34	0
NLSmutant	EIF3D_HUMAN|O15371	EIF3D_HUMAN|O15371	18|13|1	32	10.67	3	0|0|0	0.67	1	0.67	1	0.67	4.96	106.67	0.02
NLSmutant	EIF3F_HUMAN|O00303	EIF3F_HUMAN|O00303	4|1|1	6	2	3	0|0|0	0.33	1	0.33	1	0.33	4.96	20	0.22
NLSmutant	EIF3G_HUMAN|O75821	EIF3G_HUMAN|O75821	4|2|0	6	2	3	0|0|0	0.67	1	0.67	1	0.67	2.45	20	0.11
NLSmutant	EIF3H_HUMAN|O15372	EIF3H_HUMAN|O15372	8|9|1	18	6	3	0|0|0	0.67	1	0.67	1	0.67	4.96	60	0.03
NLSmutant	EIF3I_HUMAN|Q13347	EIF3I_HUMAN|Q13347	19|11|1	31	10.33	3	0|0|0	0.67	1	0.67	1	0.67	4.96	103.33	0.02
NLSmutant	EIF3J_HUMAN|O75822	EIF3J_HUMAN|O75822	9|1|0	10	3.33	3	0|0|0	0.33	1	0.33	1	0.33	2.45	33.33	0.18
NLSmutant	EIF3L_HUMAN|Q9Y262	EIF3L_HUMAN|Q9Y262	26|20|9	55	18.33	3	0|0|0	1	1	1	1	1	18.64	183.33	0
NLSmutant	EIF3M_HUMAN|Q7L2H7	EIF3M_HUMAN|Q7L2H7	15|7|2	24	8	3	0|0|0	1	1	1	1	1	6.99	80	0
NLSmutant	ELOB_HUMAN|Q15370	ELOB_HUMAN|Q15370	3|3|5	11	3.67	3	0|0|2	0.99	1	0.99	1	0.99	4.5	5.5	0
NLSmutant	ELOC_HUMAN|Q15369	ELOC_HUMAN|Q15369	5|5|6	16	5.33	3	2|2|4	0.73	0.88	0.73	0.88	0.73	0.67	2	0
NLSmutant	ELP3_HUMAN|Q9H9T3	ELP3_HUMAN|Q9H9T3	4|3|4	11	3.67	3	0|0|0	1	1	1	1	1	8.84	36.67	0
NLSmutant	EMD_HUMAN|P50402	EMD_HUMAN|P50402	1|5|8	14	4.67	3	0|0|0	0.67	1	0.67	1	0.67	4.96	46.67	0.05
NLSmutant	ENVT1_HUMAN|P61550	ENVT1_HUMAN|P61550	1|1|2	4	1.33	3	0|0|0	0.33	1	0.33	1	0.33	4.96	13.33	0.28
NLSmutant	ENY2_HUMAN|Q9NPA8	ENY2_HUMAN|Q9NPA8	2|1|2	5	1.67	3	0|1|0	0.66	0.99	0.66	0.99	0.66	3.05	5	0.14
NLSmutant	EPIPL_HUMAN|P58107	EPIPL_HUMAN|P58107	2|53|5	60	20	3	0|0|0	1	1	1	1	1	6.99	200	0
NLSmutant	ERC2_HUMAN|O15083	ERC2_HUMAN|O15083	2|1|1	4	1.33	3	0|0|0	0.33	1	0.33	1	0.33	4.96	13.33	0.28
NLSmutant	ERGI1_HUMAN|Q969X5	ERGI1_HUMAN|Q969X5	2|4|2	8	2.67	3	0|0|0	1	1	1	1	1	6.99	26.67	0
NLSmutant	ERH_HUMAN|P84090	ERH_HUMAN|P84090	6|8|8	22	7.33	3	0|0|0	1	1	1	1	1	13.89	73.33	0
NLSmutant	ERP44_HUMAN|Q9BS26	ERP44_HUMAN|Q9BS26	4|9|8	21	7	3	0|0|0	1	1	1	1	1	10.58	70	0
NLSmutant	ESYT2_HUMAN|A0FGR8	ESYT2_HUMAN|A0FGR8	1|12|1	14	4.67	3	0|0|0	0.33	1	0.33	1	0.33	4.96	46.67	0.17
NLSmutant	ETFA_HUMAN|P13804	ETFA_HUMAN|P13804	1|16|2	19	6.33	3	0|0|0	0.67	1	0.67	1	0.67	4.96	63.33	0.1
NLSmutant	EVPL_HUMAN|Q92817	EVPL_HUMAN|Q92817	10|3|2	15	5	3	0|0|0	1	1	1	1	1	6.99	50	0
NLSmutant	EZRI_HUMAN|P15311	EZRI_HUMAN|P15311	42|37|45	124	41.33	3	9|7|8	1	1	1	1	1	22.15	5.17	0
NLSmutant	F120A_HUMAN|Q9NZB2	F120A_HUMAN|Q9NZB2	3|5|0	8	2.67	3	0|0|0	0.67	1	0.67	1	0.67	2.45	26.67	0.08
NLSmutant	F127A_HUMAN|A6ZKI3	F127A_HUMAN|A6ZKI3	1|5|2	8	2.67	3	0|0|0	0.67	1	0.67	1	0.67	4.96	26.67	0.11
NLSmutant	F133A_HUMAN|Q8N9E0	F133A_HUMAN|Q8N9E0	3|3|4	10	3.33	3	5|13|17	0	0	0	0	0	-37.2	0.29	0.36
NLSmutant	F162A_HUMAN|Q96A26	F162A_HUMAN|Q96A26	1|4|1	6	2	3	0|0|0	0.33	1	0.33	1	0.33	4.96	20	0.22
NLSmutant	F207A_HUMAN|Q9NSI2	F207A_HUMAN|Q9NSI2	1|1|1	3	1	3	0|0|0	0	0	0	0	0	4.96	10	0.36
NLSmutant	F210A_HUMAN|Q96ND0	F210A_HUMAN|Q96ND0	2|2|3	7	2.33	3	0|0|0	1	1	1	1	1	6.99	23.33	0
NLSmutant	F8WDQ8_HUMAN|F8WDQ8	F8WDQ8_HUMAN|F8WDQ8	1|2|1	4	1.33	3	0|0|0	0.33	1	0.33	1	0.33	4.96	13.33	0.28
NLSmutant	F91A1_HUMAN|Q658Y4	F91A1_HUMAN|Q658Y4	4|4|0	8	2.67	3	0|0|0	0.67	1	0.67	1	0.67	2.45	26.67	0.07
NLSmutant	FA83A_HUMAN|Q86UY5	FA83A_HUMAN|Q86UY5	8|4|0	12	4	3	0|0|0	0.67	1	0.67	1	0.67	2.45	40	0.07
NLSmutant	FA83B_HUMAN|Q5T0W9	FA83B_HUMAN|Q5T0W9	12|1|0	13	4.33	3	0|0|0	0.33	1	0.33	1	0.33	2.45	43.33	0.17
NLSmutant	FA98A_HUMAN|Q8NCA5	FA98A_HUMAN|Q8NCA5	2|3|0	5	1.67	3	0|0|0	0.67	1	0.67	1	0.67	2.45	16.67	0.12
NLSmutant	FACE2_HUMAN|Q9Y256	FACE2_HUMAN|Q9Y256	3|3|4	10	3.33	3	0|0|0	1	1	1	1	1	8.84	33.33	0
NLSmutant	FACR1_HUMAN|Q8WVX9	FACR1_HUMAN|Q8WVX9	1|3|1	5	1.67	3	0|0|0	0.33	1	0.33	1	0.33	4.96	16.67	0.24
NLSmutant	FAF2_HUMAN|Q96CS3	FAF2_HUMAN|Q96CS3	1|6|0	7	2.33	3	0|0|0	0.33	1	0.33	1	0.33	2.45	23.33	0.19
NLSmutant	FAS_HUMAN|P49327	FAS_HUMAN|P49327	366|302|394	1062	354	3	4|0|1	1	1	1	1	1	112.61	212.4	0
NLSmutant	FAT1_HUMAN|Q14517	FAT1_HUMAN|Q14517	13|34|5	52	17.33	3	0|0|0	1	1	1	1	1	12.26	173.33	0
NLSmutant	FAT2_HUMAN|Q9NYQ8	FAT2_HUMAN|Q9NYQ8	6|12|0	18	6	3	0|0|0	0.67	1	0.67	1	0.67	2.45	60	0.04
NLSmutant	FBLN3_HUMAN|Q12805	FBLN3_HUMAN|Q12805	1|2|0	3	1	3	0|0|0	0.33	1	0.33	1	0.33	2.45	10	0.28
NLSmutant	FBRL_HUMAN|P22087	FBRL_HUMAN|P22087	1|6|2	9	3	3	0|0|0	0.67	1	0.67	1	0.67	4.96	30	0.11
NLSmutant	FBSP1_HUMAN|P0C2W1	FBSP1_HUMAN|P0C2W1	2|2|3	7	2.33	3	0|0|0	1	1	1	1	1	6.99	23.33	0
NLSmutant	FBX3_HUMAN|Q9UK99	FBX3_HUMAN|Q9UK99	6|5|4	15	5	3	0|0|0	1	1	1	1	1	10.58	50	0
NLSmutant	FBXW8_HUMAN|Q8N3Y1	FBXW8_HUMAN|Q8N3Y1	1|1|0	2	0.67	3	0|0|0	0	0	0	0	0	2.45	6.67	0.36
NLSmutant	FCGBP_HUMAN|Q9Y6R7	FCGBP_HUMAN|Q9Y6R7	17|0|15	32	10.67	3	63|59|180	0	0	0	0	0	-445.05	0.11	0.36
NLSmutant	FETUA_HUMAN|P02765	FETUA_HUMAN|P02765	5|15|9	29	9.67	3	8|17|14	0	0	0	0	0	-38.15	0.74	0.36
NLSmutant	FHL2_HUMAN|Q14192	FHL2_HUMAN|Q14192	28|24|31	83	27.67	3	0|0|0	1	1	1	1	1	41.06	276.67	0
NLSmutant	FHL3_HUMAN|Q13643	FHL3_HUMAN|Q13643	2|2|2	6	2	3	0|0|0	1	1	1	1	1	6.99	20	0
NLSmutant	FIBB_HUMAN|P02675	FIBB_HUMAN|P02675	2|0|1	3	1	3	0|0|0	0.33	1	0.33	1	0.33	2.45	10	0.28
NLSmutant	FIBG_HUMAN|P02679	FIBG_HUMAN|P02679	3|0|1	4	1.33	3	0|0|0	0.33	1	0.33	1	0.33	2.45	13.33	0.24
NLSmutant	FIGL1_HUMAN|Q6PIW4	FIGL1_HUMAN|Q6PIW4	1|1|3	5	1.67	3	0|0|0	0.33	1	0.33	1	0.33	4.96	16.67	0.24
NLSmutant	FILA2_HUMAN|Q5D862	FILA2_HUMAN|Q5D862	4|28|3	35	11.67	3	6|31|7	0	0	0	0	0	-49.18	0.8	0.35
NLSmutant	FINC_HUMAN|P02751	FINC_HUMAN|P02751	7|6|4	17	5.67	3	0|0|0	1	1	1	1	1	10.58	56.67	0
NLSmutant	FIP1_HUMAN|Q6UN15	FIP1_HUMAN|Q6UN15	42|21|15	78	26	3	0|0|0	1	1	1	1	1	27.77	260	0
NLSmutant	FIS1_HUMAN|Q9Y3D6	FIS1_HUMAN|Q9Y3D6	3|3|2	8	2.67	3	0|0|0	1	1	1	1	1	6.99	26.67	0
NLSmutant	FL2D_HUMAN|Q15007	FL2D_HUMAN|Q15007	1|0|0	1	0.33	3	0|0|0	0	0	0	0	0	2.45	3.33	0.36
NLSmutant	FLNA_HUMAN|P21333	FLNA_HUMAN|P21333	4|50|13	67	22.33	3	0|1|0	1	1	1	1	1	9.52	67	0
NLSmutant	FLNB_HUMAN|O75369	FLNB_HUMAN|O75369	1|5|6	12	4	3	0|0|0	0.67	1	0.67	1	0.67	4.96	40	0.06
NLSmutant	FLT3_HUMAN|P36888	FLT3_HUMAN|P36888	1|1|1	3	1	3	0|0|0	0	0	0	0	0	4.96	10	0.36
NLSmutant	FMR1_HUMAN|Q06787	FMR1_HUMAN|Q06787	2|2|1	5	1.67	3	0|0|0	0.67	1	0.67	1	0.67	4.96	16.67	0.13
NLSmutant	FND3B_HUMAN|Q53EP0	FND3B_HUMAN|Q53EP0	2|21|3	26	8.67	3	0|0|0	1	1	1	1	1	6.99	86.67	0
NLSmutant	FRIH_HUMAN|P02794	FRIH_HUMAN|P02794	2|1|0	3	1	3	0|0|0	0.33	1	0.33	1	0.33	2.45	10	0.28
NLSmutant	FRMD6_HUMAN|Q96NE9	FRMD6_HUMAN|Q96NE9	1|1|0	2	0.67	3	0|0|0	0	0	0	0	0	2.45	6.67	0.36
NLSmutant	FRYL_HUMAN|O94915	FRYL_HUMAN|O94915	1|25|4	30	10	3	0|0|0	0.67	1	0.67	1	0.67	4.96	100	0.06
NLSmutant	FXR1_HUMAN|P51114	FXR1_HUMAN|P51114	7|17|1	25	8.33	3	0|0|0	0.67	1	0.67	1	0.67	4.96	83.33	0.03
NLSmutant	FYCO1_HUMAN|Q9BQS8	FYCO1_HUMAN|Q9BQS8	1|0|0	1	0.33	3	0|0|0	0	0	0	0	0	2.45	3.33	0.36
NLSmutant	G3BP1_HUMAN|Q13283	G3BP1_HUMAN|Q13283	1|8|0	9	3	3	0|0|0	0.33	1	0.33	1	0.33	2.45	30	0.18
NLSmutant	G3P_HUMAN|P04406	G3P_HUMAN|P04406	15|48|13	76	25.33	3	16|16|27	0	0.01	0	0.01	0	-48.34	1.29	0.35
NLSmutant	G3V1L9_HUMAN|G3V1L9	G3V1L9_HUMAN|G3V1L9	3|0|1	4	1.33	3	0|0|0	0.33	1	0.33	1	0.33	2.45	13.33	0.24
NLSmutant	G9LKX8_HUMAN|G9LKX8	G9LKX8_HUMAN|G9LKX8	1|2|0	3	1	3	0|0|0	0.33	1	0.33	1	0.33	2.45	10	0.28
NLSmutant	GALT2_HUMAN|Q10471	GALT2_HUMAN|Q10471	4|5|4	13	4.33	3	0|0|0	1	1	1	1	1	10.58	43.33	0
NLSmutant	GALT3_HUMAN|Q14435	GALT3_HUMAN|Q14435	1|4|0	5	1.67	3	0|0|0	0.33	1	0.33	1	0.33	2.45	16.67	0.22
NLSmutant	GALT5_HUMAN|Q7Z7M9	GALT5_HUMAN|Q7Z7M9	1|0|0	1	0.33	3	0|0|0	0	0	0	0	0	2.45	3.33	0.36
NLSmutant	GANAB_HUMAN|Q14697	GANAB_HUMAN|Q14697	1|7|0	8	2.67	3	1|0|3	0.33	1	0.33	1	0.33	-1.94	2	0.34
NLSmutant	GAPD1_HUMAN|Q14C86	GAPD1_HUMAN|Q14C86	1|2|0	3	1	3	0|0|0	0.33	1	0.33	1	0.33	2.45	10	0.28
NLSmutant	GBB1_HUMAN|P62873	GBB1_HUMAN|P62873	3|7|3	13	4.33	3	0|0|0	1	1	1	1	1	8.84	43.33	0
NLSmutant	GBG12_HUMAN|Q9UBI6	GBG12_HUMAN|Q9UBI6	2|5|1	8	2.67	3	0|0|0	0.67	1	0.67	1	0.67	4.96	26.67	0.11
NLSmutant	GCN1_HUMAN|Q92616	NA	12|185|56	253	84.33	3	0|0|0	1	1	1	1	1	23.25	843.33	0
NLSmutant	GCP2_HUMAN|Q9BSJ2	GCP2_HUMAN|Q9BSJ2	95|16|10	121	40.33	3	0|0|0	1	1	1	1	1	20.19	403.33	0
NLSmutant	GCP3_HUMAN|Q96CW5	GCP3_HUMAN|Q96CW5	108|22|11	141	47	3	0|0|0	1	1	1	1	1	21.72	470	0
NLSmutant	GCP4_HUMAN|Q9UGJ1	GCP4_HUMAN|Q9UGJ1	38|4|0	42	14	3	0|0|0	0.67	1	0.67	1	0.67	2.45	140	0.06
NLSmutant	GCP5_HUMAN|Q96RT8	GCP5_HUMAN|Q96RT8	33|1|0	34	11.33	3	0|0|0	0.33	1	0.33	1	0.33	2.45	113.33	0.15
NLSmutant	GCP6_HUMAN|Q96RT7	GCP6_HUMAN|Q96RT7	77|6|1	84	28	3	0|0|0	0.67	1	0.67	1	0.67	4.96	280	0.04
NLSmutant	GELS_HUMAN|P06396	GELS_HUMAN|P06396	4|39|7	50	16.67	3	0|0|0	1	1	1	1	1	10.58	166.67	0
NLSmutant	GFAP_HUMAN|P14136	GFAP_HUMAN|P14136	6|10|17	33	11	3	9|15|19	0	0	0	0	0	-41.3	0.77	0.36
NLSmutant	GFPT1_HUMAN|Q06210	GFPT1_HUMAN|Q06210	2|5|2	9	3	3	0|1|0	0.99	1	0.99	1	0.99	4.84	9	0
NLSmutant	GHC1_HUMAN|Q9H936	GHC1_HUMAN|Q9H936	5|5|3	13	4.33	3	0|0|0	1	1	1	1	1	8.84	43.33	0
NLSmutant	GIPC1_HUMAN|O14908	GIPC1_HUMAN|O14908	3|0|0	3	1	3	0|0|0	0.33	1	0.33	1	0.33	2.45	10	0.24
NLSmutant	GNAI2_HUMAN|P04899	GNAI2_HUMAN|P04899	1|7|1	9	3	3	0|0|0	0.33	1	0.33	1	0.33	4.96	30	0.19
NLSmutant	GOGA2_HUMAN|Q08379	GOGA2_HUMAN|Q08379	11|18|20	49	16.33	3	0|0|0	1	1	1	1	1	21.72	163.33	0
NLSmutant	GPX4_HUMAN|P36969	GPX4_HUMAN|P36969	1|2|1	4	1.33	3	0|0|1	0.33	0.99	0.33	0.99	0.33	3.05	4	0.34
NLSmutant	GRDN_HUMAN|Q3V6T2	GRDN_HUMAN|Q3V6T2	51|15|30	96	32	3	0|0|0	1	1	1	1	1	27.77	320	0
NLSmutant	GRN_HUMAN|P28799	GRN_HUMAN|P28799	19|18|12	49	16.33	3	10|17|25	0	0	0	0	0	-41	0.94	0.36
NLSmutant	GRP75_HUMAN|P38646	GRP75_HUMAN|P38646	74|82|83	239	79.67	3	27|28|30	1	1	1	1	1	5.43	2.81	0
NLSmutant	GRP78_HUMAN|P11021	GRP78_HUMAN|P11021	133|162|150	445	148.33	3	86|119|107	0	0	0	0	0	-172.57	1.43	0.36
NLSmutant	GT251_HUMAN|Q8NBJ5	GT251_HUMAN|Q8NBJ5	16|6|3	25	8.33	3	0|0|0	1	1	1	1	1	8.84	83.33	0
NLSmutant	GTPB2_HUMAN|Q9BX10	GTPB2_HUMAN|Q9BX10	1|2|1	4	1.33	3	0|0|0	0.33	1	0.33	1	0.33	4.96	13.33	0.28
NLSmutant	H0Y3R8_HUMAN|H0Y3R8	H0Y3R8_HUMAN|H0Y3R8	2|3|3	8	2.67	3	0|0|0	1	1	1	1	1	6.99	26.67	0
NLSmutant	H0YFZ7_HUMAN|H0YFZ7	H0YFZ7_HUMAN|H0YFZ7	9|13|12	34	11.33	3	0|0|0	1	1	1	1	1	18.64	113.33	0
NLSmutant	H11_HUMAN|Q02539	H11_HUMAN|Q02539	2|3|6	11	3.67	3	2|3|6	0.07	0.2	0.07	0.2	0.07	-7.34	1	0.35
NLSmutant	H12_HUMAN|P16403	H12_HUMAN|P16403	8|11|11	30	10	3	0|0|5	1	1	1	1	1	5.31	6	0
NLSmutant	H15_HUMAN|P16401	H15_HUMAN|P16401	3|11|8	22	7.33	3	0|1|3	0.98	1	0.98	1	0.98	2.61	5.5	0
NLSmutant	H2A1A_HUMAN|Q96QV6	H2A1A_HUMAN|Q96QV6	8|8|10	26	8.67	3	2|4|7	0.45	0.81	0.45	0.81	0.45	-0.97	2	0.15
NLSmutant	H2A1B_HUMAN|P04908	H2A1B_HUMAN|P04908	16|19|14	49	16.33	3	0|8|12	0.53	0.9	0.53	0.9	0.53	-1.57	2.45	0.15
NLSmutant	H2A1D_HUMAN|P20671	H2A1D_HUMAN|P20671	1|0|1	2	0.67	3	0|0|1	0	0	0	0	0	1.65	2	0.36
NLSmutant	H2A2B_HUMAN|Q8IUE6	H2A2B_HUMAN|Q8IUE6	1|1|1	3	1	3	0|0|0	0	0	0	0	0	4.96	10	0.36
NLSmutant	H2AV_HUMAN|Q71UI9	H2AV_HUMAN|Q71UI9	2|3|4	9	3	3	1|0|2	0.96	0.99	0.96	0.99	0.96	2.27	3	0
NLSmutant	H2AW_HUMAN|Q9P0M6	H2AW_HUMAN|Q9P0M6	1|2|2	5	1.67	3	0|0|1	0.66	0.99	0.66	0.99	0.66	3.05	5	0.14
NLSmutant	H2AY_HUMAN|O75367	H2AY_HUMAN|O75367	1|4|3	8	2.67	3	0|0|1	0.67	1	0.67	1	0.67	3.05	8	0.12
NLSmutant	H2B1A_HUMAN|Q96A08	H2B1A_HUMAN|Q96A08	15|20|12	47	15.67	3	1|6|10	0.73	0.99	0.73	0.99	0.73	-0.7	2.76	0
NLSmutant	H2B1B_HUMAN|P33778	H2B1B_HUMAN|P33778	16|25|14	55	18.33	3	1|2|12	0.97	1	0.97	1	0.97	2.57	3.67	0
NLSmutant	H2B1C_HUMAN|P62807	H2B1C_HUMAN|P62807	4|9|3	16	5.33	3	0|1|4	0.93	1	0.93	1	0.93	1.72	3.2	0
NLSmutant	H31T_HUMAN|Q16695	H31T_HUMAN|Q16695	9|12|12	33	11	3	1|0|9	0.98	0.99	0.98	0.99	0.98	2.99	3.3	0
NLSmutant	H4_HUMAN|P62805	H4_HUMAN|P62805	40|74|61	175	58.33	3	7|17|47	0.05	0.15	0.05	0.15	0.05	-25.01	2.46	0.35
NLSmutant	H7C4T5_HUMAN|H7C4T5	H7C4T5_HUMAN|H7C4T5	3|5|5	13	4.33	3	0|2|13	0	0	0	0	0	-9.53	0.87	0.36
NLSmutant	H90B2_HUMAN|Q58FF8	H90B2_HUMAN|Q58FF8	5|10|4	19	6.33	3	1|2|4	0.82	1	0.82	1	0.82	0.44	2.71	0
NLSmutant	H90B3_HUMAN|Q58FF7	H90B3_HUMAN|Q58FF7	4|18|3	25	8.33	3	1|7|9	0.33	0.98	0.33	0.98	0.33	-12.78	1.47	0.34
NLSmutant	HACD3_HUMAN|Q9P035	HACD3_HUMAN|Q9P035	1|11|3	15	5	3	0|0|0	0.67	1	0.67	1	0.67	4.96	50	0.08
NLSmutant	HAP28_HUMAN|Q13442	HAP28_HUMAN|Q13442	1|0|0	1	0.33	3	0|0|0	0	0	0	0	0	2.45	3.33	0.36
NLSmutant	HAX1_HUMAN|O00165	HAX1_HUMAN|O00165	3|2|1	6	2	3	0|0|0	0.67	1	0.67	1	0.67	4.96	20	0.12
NLSmutant	HBA_HUMAN|P69905	HBA_HUMAN|P69905	3|3|5	11	3.67	3	3|4|4	0.02	0.06	0.02	0.06	0.02	-5.7	1	0.35
NLSmutant	HDAC1_HUMAN|Q13547	HDAC1_HUMAN|Q13547	1|12|0	13	4.33	3	0|0|0	0.33	1	0.33	1	0.33	2.45	43.33	0.17
NLSmutant	HELZ2_HUMAN|Q9BYK8	HELZ2_HUMAN|Q9BYK8	18|28|10	56	18.67	3	0|0|0	1	1	1	1	1	20.19	186.67	0
NLSmutant	HERC2_HUMAN|O95714	HERC2_HUMAN|O95714	31|19|7	57	19	3	0|0|0	1	1	1	1	1	15.5	190	0
NLSmutant	HIG1A_HUMAN|Q9Y241	HIG1A_HUMAN|Q9Y241	2|4|1	7	2.33	3	0|0|0	0.67	1	0.67	1	0.67	4.96	23.33	0.11
NLSmutant	HMGA1_HUMAN|P17096	HMGA1_HUMAN|P17096	2|1|1	4	1.33	3	1|0|2	0.3	0.91	0.3	0.91	0.3	0.82	1.33	0.35
NLSmutant	HMHA1_HUMAN|Q92619	HMHA1_HUMAN|Q92619	102|50|68	220	73.33	3	0|0|0	1	1	1	1	1	78.6	733.33	0
NLSmutant	HNRC1_HUMAN|O60812	HNRC1_HUMAN|O60812	1|6|2	9	3	3	0|1|1	0.66	1	0.66	1	0.66	2.02	4.5	0.14
NLSmutant	HNRH1_HUMAN|P31943	HNRH1_HUMAN|P31943	9|15|19	43	14.33	3	0|0|2	1	1	1	1	1	8.8	21.5	0
NLSmutant	HNRH3_HUMAN|P31942	HNRH3_HUMAN|P31942	1|4|0	5	1.67	3	0|0|0	0.33	1	0.33	1	0.33	2.45	16.67	0.22
NLSmutant	HNRPC_HUMAN|P07910	HNRPC_HUMAN|P07910	4|6|5	15	5	3	0|0|1	1	1	1	1	1	9.52	15	0
NLSmutant	HNRPF_HUMAN|P52597	HNRPF_HUMAN|P52597	3|4|5	12	4	3	0|0|0	1	1	1	1	1	8.84	40	0
NLSmutant	HNRPK_HUMAN|P61978	HNRPK_HUMAN|P61978	19|17|15	51	17	3	1|3|5	1	1	1	1	1	10.59	5.67	0
NLSmutant	HNRPL_HUMAN|P14866	HNRPL_HUMAN|P14866	6|17|6	29	9.67	3	0|0|0	1	1	1	1	1	13.89	96.67	0
NLSmutant	HNRPM_HUMAN|P52272	HNRPM_HUMAN|P52272	7|51|10	68	22.67	3	0|0|5	1	1	1	1	1	4.99	13.6	0
NLSmutant	HOME1_HUMAN|Q86YM7	HOME1_HUMAN|Q86YM7	33|27|41	101	33.67	3	0|0|0	1	1	1	1	1	45.44	336.67	0
NLSmutant	HOME2_HUMAN|Q9NSB8	HOME2_HUMAN|Q9NSB8	16|22|20	58	19.33	3	0|0|0	1	1	1	1	1	29.26	193.33	0
NLSmutant	HOME3_HUMAN|Q9NSC5	HOME3_HUMAN|Q9NSC5	18|20|34	72	24	3	0|0|0	1	1	1	1	1	32.23	240	0
NLSmutant	HORN_HUMAN|Q86YZ3	HORN_HUMAN|Q86YZ3	19|62|49	130	43.33	3	28|79|42	0	0	0	0	0	-154.82	0.87	0.36
NLSmutant	HPBP1_HUMAN|Q9NZL4	HPBP1_HUMAN|Q9NZL4	2|1|1	4	1.33	3	0|0|0	0.33	1	0.33	1	0.33	4.96	13.33	0.28
NLSmutant	HPS6_HUMAN|Q86YV9	HPS6_HUMAN|Q86YV9	1|3|0	4	1.33	3	0|0|0	0.33	1	0.33	1	0.33	2.45	13.33	0.24
NLSmutant	HS105_HUMAN|Q92598	HS105_HUMAN|Q92598	21|10|11	42	14	3	0|0|0	1	1	1	1	1	20.19	140	0
NLSmutant	HS71A_HUMAN|P0DMV8	NA	136|124|168	428	142.67	3	52|50|38	1	1	1	1	1	9.83	3.06	0
NLSmutant	HS71L_HUMAN|P34931	HS71L_HUMAN|P34931	3|2|4	9	3	3	1|1|1	0.96	0.99	0.96	0.99	0.96	2.27	3	0
NLSmutant	HS74L_HUMAN|O95757	HS74L_HUMAN|O95757	2|0|0	2	0.67	3	0|0|0	0.33	1	0.33	1	0.33	2.45	6.67	0.28
NLSmutant	HS902_HUMAN|Q14568	HS902_HUMAN|Q14568	1|5|2	8	2.67	3	0|1|4	0.52	0.98	0.52	0.98	0.52	-1.39	1.6	0.15
NLSmutant	HS904_HUMAN|Q58FG1	HS904_HUMAN|Q58FG1	1|6|2	9	3	3	3|2|8	0.01	0.03	0.01	0.03	0.01	-11.77	0.69	0.35
NLSmutant	HS905_HUMAN|Q58FG0	HS905_HUMAN|Q58FG0	1|3|1	5	1.67	3	1|0|0	0.33	1	0.33	1	0.33	3.05	5	0.28
NLSmutant	HS90A_HUMAN|P07900	HS90A_HUMAN|P07900	6|22|5	33	11	3	2|4|10	0.33	1	0.33	1	0.33	-8.2	2.06	0.28
NLSmutant	HS90B_HUMAN|P08238	HS90B_HUMAN|P08238	4|25|3	32	10.67	3	4|2|2	0.48	1	0.48	1	0.48	-2.15	4	0.15
NLSmutant	HSP72_HUMAN|P54652	HSP72_HUMAN|P54652	39|26|38	103	34.33	3	7|11|10	1	1	1	1	1	5.82	3.68	0
NLSmutant	HSP74_HUMAN|P34932	HSP74_HUMAN|P34932	8|5|5	18	6	3	0|0|0	1	1	1	1	1	12.26	60	0
NLSmutant	HSP7C_HUMAN|P11142	HSP7C_HUMAN|P11142	114|94|108	316	105.33	3	22|21|26	1	1	1	1	1	44.57	4.58	0
NLSmutant	HSPB1_HUMAN|P04792	HSPB1_HUMAN|P04792	32|142|54	228	76	3	0|2|9	1	1	1	1	1	8.36	20.73	0
NLSmutant	HTRA2_HUMAN|O43464	HTRA2_HUMAN|O43464	2|1|3	6	2	3	0|0|0	0.67	1	0.67	1	0.67	4.96	20	0.12
NLSmutant	HUWE1_HUMAN|Q7Z6Z7	HUWE1_HUMAN|Q7Z6Z7	1|1|5	7	2.33	3	0|0|0	0.33	1	0.33	1	0.33	4.96	23.33	0.21
NLSmutant	HV320_HUMAN|P01781	HV320_HUMAN|P01781	4|4|3	11	3.67	3	0|0|0	1	1	1	1	1	8.84	36.67	0
NLSmutant	I2BPL_HUMAN|Q9H1B7	I2BPL_HUMAN|Q9H1B7	2|0|2	4	1.33	3	0|0|0	0.67	1	0.67	1	0.67	2.45	13.33	0.13
NLSmutant	IBP3_HUMAN|P17936	IBP3_HUMAN|P17936	7|9|4	20	6.67	3	0|0|0	1	1	1	1	1	10.58	66.67	0
NLSmutant	IF16_HUMAN|Q16666	IF16_HUMAN|Q16666	3|0|0	3	1	3	0|0|0	0.33	1	0.33	1	0.33	2.45	10	0.24
NLSmutant	IF1AX_HUMAN|P47813	IF1AX_HUMAN|P47813	4|1|0	5	1.67	3	0|0|1	0.33	1	0.33	1	0.33	1.65	5	0.24
NLSmutant	IF2A_HUMAN|P05198	IF2A_HUMAN|P05198	2|0|0	2	0.67	3	0|0|0	0.33	1	0.33	1	0.33	2.45	6.67	0.28
NLSmutant	IF2B2_HUMAN|Q9Y6M1	IF2B2_HUMAN|Q9Y6M1	2|28|3	33	11	3	0|0|0	1	1	1	1	1	6.99	110	0
NLSmutant	IF2B3_HUMAN|O00425	IF2B3_HUMAN|O00425	5|25|7	37	12.33	3	0|0|0	1	1	1	1	1	12.26	123.33	0
NLSmutant	IF4A1_HUMAN|P60842	IF4A1_HUMAN|P60842	2|5|5	12	4	3	0|0|8	0.54	0.8	0.54	0.8	0.54	-2.91	1.5	0.15
NLSmutant	IF4A3_HUMAN|P38919	IF4A3_HUMAN|P38919	2|0|1	3	1	3	0|0|0	0.33	1	0.33	1	0.33	2.45	10	0.28
NLSmutant	IFM1_HUMAN|P13164	IFM1_HUMAN|P13164	10|6|5	21	7	3	0|0|1	1	1	1	1	1	12.23	21	0
NLSmutant	IFM3_HUMAN|Q01628	IFM3_HUMAN|Q01628	2|2|2	6	2	3	0|0|0	1	1	1	1	1	6.99	20	0
NLSmutant	IGHG2_HUMAN|P01859	IGHG2_HUMAN|P01859	4|2|4	10	3.33	3	9|6|12	0	0	0	0	0	-29.04	0.37	0.36
NLSmutant	IGLL5_HUMAN|B9A064	IGLL5_HUMAN|B9A064	13|7|13	33	11	3	4|2|10	0.5	0.75	0.5	0.75	0.5	-5.3	2.06	0.15
NLSmutant	IMA1_HUMAN|P52292	IMA1_HUMAN|P52292	1|26|0	27	9	3	0|0|0	0.33	1	0.33	1	0.33	2.45	90	0.15
NLSmutant	IMA3_HUMAN|O00629	IMA3_HUMAN|O00629	3|1|0	4	1.33	3	0|0|0	0.33	1	0.33	1	0.33	2.45	13.33	0.24
NLSmutant	IMA4_HUMAN|O00505	IMA4_HUMAN|O00505	2|2|0	4	1.33	3	0|0|0	0.67	1	0.67	1	0.67	2.45	13.33	0.13
NLSmutant	IMA5_HUMAN|P52294	IMA5_HUMAN|P52294	5|6|4	15	5	3	0|0|0	1	1	1	1	1	10.58	50	0
NLSmutant	IMB1_HUMAN|Q14974	IMB1_HUMAN|Q14974	1|8|1	10	3.33	3	0|0|1	0.33	1	0.33	1	0.33	3.05	10	0.17
NLSmutant	IMDH2_HUMAN|P12268	IMDH2_HUMAN|P12268	1|6|1	8	2.67	3	0|0|0	0.33	1	0.33	1	0.33	4.96	26.67	0.19
NLSmutant	INADL_HUMAN|Q8NI35	INADL_HUMAN|Q8NI35	843|703|1046	2592	864	3	0|0|0	1	1	1	1	1	inf	8640	0
NLSmutant	INADL_HUMAN|Q8NI35-5	INADL_HUMAN|Q8NI35-5	2|2|3	7	2.33	3	0|0|0	1	1	1	1	1	6.99	23.33	0
NLSmutant	INP5K_HUMAN|Q9BT40	INP5K_HUMAN|Q9BT40	1|0|0	1	0.33	3	0|0|0	0	0	0	0	0	2.45	3.33	0.36
NLSmutant	IQGA1_HUMAN|P46940	IQGA1_HUMAN|P46940	2|2|3	7	2.33	3	0|1|12	0	0	0	0	0	-8.89	0.54	0.36
NLSmutant	IQGA3_HUMAN|Q86VI3	IQGA3_HUMAN|Q86VI3	30|1|2	33	11	3	0|0|0	0.67	1	0.67	1	0.67	4.96	110	0.1
NLSmutant	IRS1_HUMAN|P35568	IRS1_HUMAN|P35568	1|2|1	4	1.33	3	0|0|0	0.33	1	0.33	1	0.33	4.96	13.33	0.28
NLSmutant	ISG15_HUMAN|P05161	ISG15_HUMAN|P05161	5|17|20	42	14	3	0|0|1	1	1	1	1	1	12.23	42	0
NLSmutant	ITA11_HUMAN|Q9UKX5	ITA11_HUMAN|Q9UKX5	5|2|2	9	3	3	0|0|0	1	1	1	1	1	6.99	30	0
NLSmutant	ITB4_HUMAN|P16144	ITB4_HUMAN|P16144	8|10|10	28	9.33	3	0|0|0	1	1	1	1	1	17.08	93.33	0
NLSmutant	ITCH_HUMAN|Q96J02	ITCH_HUMAN|Q96J02	3|1|0	4	1.33	3	7|11|2	0	0	0	0	0	-24.83	0.2	0.36
NLSmutant	JCAD_HUMAN|Q9P266	JCAD_HUMAN|Q9P266	13|44|9	66	22	3	0|0|0	1	1	1	1	1	18.64	220	0
NLSmutant	K1C10_HUMAN|P13645	K1C10_HUMAN|P13645	331|860|451	1642	547.33	3	428|780|527	0	0	0	0	0	#NAME?	0.95	0.36
NLSmutant	K1C12_HUMAN|Q99456	K1C12_HUMAN|Q99456	1|3|0	4	1.33	3	0|0|0	0.33	1	0.33	1	0.33	2.45	13.33	0.24
NLSmutant	K1C13_HUMAN|P13646	K1C13_HUMAN|P13646	4|47|12	63	21	3	7|18|17	0.33	1	0.33	1	0.33	-44.44	1.5	0.34
NLSmutant	K1C14_HUMAN|P02533	K1C14_HUMAN|P02533	34|244|67	345	115	3	70|176|110	0	0	0	0	0	-404.53	0.97	0.36
NLSmutant	K1C16_HUMAN|P08779	K1C16_HUMAN|P08779	3|51|16	70	23.33	3	24|50|15	0	0	0	0	0	-114.3	0.79	0.36
NLSmutant	K1C17_HUMAN|Q04695	K1C17_HUMAN|Q04695	1|185|5	191	63.67	3	0|25|3	0.33	1	0.33	1	0.33	-32.05	6.82	0.21
NLSmutant	K1C18_HUMAN|P05783	K1C18_HUMAN|P05783	5|1|12	18	6	3	0|0|0	0.67	1	0.67	1	0.67	4.96	60	0.05
NLSmutant	K1C19_HUMAN|P08727	K1C19_HUMAN|P08727	14|28|16	58	19.33	3	0|0|1	1	1	1	1	1	42.52	58	0
NLSmutant	K1C9_HUMAN|P35527	K1C9_HUMAN|P35527	220|604|387	1211	403.67	3	260|633|381	0	0	0	0	0	#NAME?	0.95	0.36
NLSmutant	K1H1_HUMAN|Q15323	K1H1_HUMAN|Q15323	3|37|15	55	18.33	3	0|0|14	0.66	1	0.66	1	0.66	-8.27	3.93	0.14
NLSmutant	K22E_HUMAN|P35908	K22E_HUMAN|P35908	235|600|335	1170	390	3	358|615|400	0	0	0	0	0	#NAME?	0.85	0.36
NLSmutant	K2C1_HUMAN|P04264	K2C1_HUMAN|P04264	361|867|520	1748	582.67	3	515|984|687	0	0	0	0	0	#NAME?	0.8	0.36
NLSmutant	K2C1B_HUMAN|Q7Z794	K2C1B_HUMAN|Q7Z794	1|41|1	43	14.33	3	12|35|10	0	0	0	0	0	-74.78	0.75	0.35
NLSmutant	K2C3_HUMAN|P12035	K2C3_HUMAN|P12035	2|17|2	21	7	3	2|6|3	0.33	1	0.33	1	0.33	-7.34	1.91	0.21
NLSmutant	K2C4_HUMAN|P19013	K2C4_HUMAN|P19013	2|11|17	30	10	3	0|4|2	0.67	1	0.67	1	0.67	-1.01	5	0.1
NLSmutant	K2C5_HUMAN|P13647	K2C5_HUMAN|P13647	69|266|97	432	144	3	100|196|110	0	0	0	0	0	-391.21	1.06	0.36
NLSmutant	K2C6A_HUMAN|P02538	K2C6A_HUMAN|P02538	12|190|19	221	73.67	3	32|57|26	0.33	1	0.33	1	0.33	-125.28	1.92	0.19
NLSmutant	K2C8_HUMAN|P05787	K2C8_HUMAN|P05787	4|34|21	59	19.67	3	0|0|0	1	1	1	1	1	10.58	196.67	0
NLSmutant	K2C80_HUMAN|Q6KB66	K2C80_HUMAN|Q6KB66	1|20|2	23	7.67	3	0|4|2	0.33	1	0.33	1	0.33	-2.44	3.83	0.22
NLSmutant	KALRN_HUMAN|O60229	KALRN_HUMAN|O60229	3|5|1	9	3	3	0|0|0	0.67	1	0.67	1	0.67	4.96	30	0.08
NLSmutant	KAPCA_HUMAN|P17612	KAPCA_HUMAN|P17612	1|5|2	8	2.67	3	0|0|0	0.67	1	0.67	1	0.67	4.96	26.67	0.11
NLSmutant	KC1A_HUMAN|P48729	KC1A_HUMAN|P48729	9|5|2	16	5.33	3	0|0|0	1	1	1	1	1	6.99	53.33	0
NLSmutant	KC1A_HUMAN|P48729-3	KC1A_HUMAN|P48729-3	1|1|0	2	0.67	3	0|0|0	0	0	0	0	0	2.45	6.67	0.36
NLSmutant	KC1AL_HUMAN|Q8N752	KC1AL_HUMAN|Q8N752	10|4|0	14	4.67	3	0|0|0	0.67	1	0.67	1	0.67	2.45	46.67	0.06
NLSmutant	KC1D_HUMAN|P48730	KC1D_HUMAN|P48730	1|0|0	1	0.33	3	0|0|1	0	0	0	0	0	1.65	1	0.36
NLSmutant	KCC2A_HUMAN|Q9UQM7	KCC2A_HUMAN|Q9UQM7	1|3|1	5	1.67	3	0|0|0	0.33	1	0.33	1	0.33	4.96	16.67	0.24
NLSmutant	KCC2G_HUMAN|Q13555	KCC2G_HUMAN|Q13555	2|1|0	3	1	3	0|0|0	0.33	1	0.33	1	0.33	2.45	10	0.28
NLSmutant	KEAP1_HUMAN|Q14145	KEAP1_HUMAN|Q14145	202|67|230	499	166.33	3	0|0|0	1	1	1	1	1	102.88	1663.33	0
NLSmutant	KHDR1_HUMAN|Q07666	KHDR1_HUMAN|Q07666	3|3|3	9	3	3	0|0|0	1	1	1	1	1	8.84	30	0
NLSmutant	KI20A_HUMAN|O95235	KI20A_HUMAN|O95235	1|0|0	1	0.33	3	0|0|0	0	0	0	0	0	2.45	3.33	0.36
NLSmutant	KI67_HUMAN|P46013	KI67_HUMAN|P46013	1|0|0	1	0.33	3	0|0|0	0	0	0	0	0	2.45	3.33	0.36
NLSmutant	KIBRA_HUMAN|Q8IX03	KIBRA_HUMAN|Q8IX03	107|19|57	183	61	3	3|4|5	1	1	1	1	1	13.17	15.25	0
NLSmutant	KIF14_HUMAN|Q15058	KIF14_HUMAN|Q15058	5|1|0	6	2	3	0|0|0	0.33	1	0.33	1	0.33	2.45	20	0.21
NLSmutant	KIF7_HUMAN|Q2M1P5	KIF7_HUMAN|Q2M1P5	5|0|1	6	2	3	0|0|0	0.33	1	0.33	1	0.33	2.45	20	0.21
NLSmutant	KLF5_HUMAN|Q13887	KLF5_HUMAN|Q13887	1|1|0	2	0.67	3	0|0|0	0	0	0	0	0	2.45	6.67	0.36
NLSmutant	KLH12_HUMAN|Q53G59	KLH12_HUMAN|Q53G59	21|1|1	23	7.67	3	0|0|0	0.33	1	0.33	1	0.33	4.96	76.67	0.16
NLSmutant	KLH13_HUMAN|Q9P2N7	KLH13_HUMAN|Q9P2N7	5|6|0	11	3.67	3	0|0|0	0.67	1	0.67	1	0.67	2.45	36.67	0.06
NLSmutant	KLHL2_HUMAN|O95198	KLHL2_HUMAN|O95198	11|0|1	12	4	3	0|0|0	0.33	1	0.33	1	0.33	2.45	40	0.17
NLSmutant	KLHL8_HUMAN|Q9P2G9	KLHL8_HUMAN|Q9P2G9	6|5|3	14	4.67	3	0|0|0	1	1	1	1	1	8.84	46.67	0
NLSmutant	KNTC1_HUMAN|P50748	KNTC1_HUMAN|P50748	1|20|3	24	8	3	0|0|0	0.67	1	0.67	1	0.67	4.96	80	0.08
NLSmutant	KPCI_HUMAN|P41743	KPCI_HUMAN|P41743	2|0|0	2	0.67	3	0|0|0	0.33	1	0.33	1	0.33	2.45	6.67	0.28
NLSmutant	KPRP_HUMAN|Q5T749	KPRP_HUMAN|Q5T749	3|36|4	43	14.33	3	7|16|1	0.33	1	0.33	1	0.33	-21.56	1.79	0.34
NLSmutant	KPYM_HUMAN|P14618	KPYM_HUMAN|P14618	4|24|17	45	15	3	1|10|18	0.08	0.22	0.08	0.22	0.08	-26.16	1.55	0.35
NLSmutant	KR87P_HUMAN|A6NCN2	KR87P_HUMAN|A6NCN2	4|41|18	63	21	3	0|0|21	0.58	1	0.58	1	0.58	-15	3	0.14
NLSmutant	KRCC1_HUMAN|Q9NPI7	KRCC1_HUMAN|Q9NPI7	4|0|0	4	1.33	3	0|0|0	0.33	1	0.33	1	0.33	2.45	13.33	0.22
NLSmutant	KRT36_HUMAN|O76013	KRT36_HUMAN|O76013	1|5|2	8	2.67	3	0|1|1	0.66	1	0.66	1	0.66	2.02	4	0.14
NLSmutant	KRT37_HUMAN|O76014	KRT37_HUMAN|O76014	1|6|1	8	2.67	3	1|5|3	0.24	0.71	0.24	0.71	0.24	-6.55	0.89	0.35
NLSmutant	KRT81_HUMAN|Q14533	KRT81_HUMAN|Q14533	5|26|7	38	12.67	3	0|1|9	0.71	1	0.71	1	0.71	-0.75	3.8	0
NLSmutant	KRT82_HUMAN|Q9NSB4	KRT82_HUMAN|Q9NSB4	1|15|7	23	7.67	3	0|0|11	0.55	0.99	0.55	0.99	0.55	-8.42	2.09	0.15
NLSmutant	KRT84_HUMAN|Q9NSB2	KRT84_HUMAN|Q9NSB2	2|22|0	24	8	3	0|0|5	0.56	1	0.56	1	0.56	-3.1	4.8	0.14
NLSmutant	KS6A4_HUMAN|O75676	KS6A4_HUMAN|O75676	2|13|1	16	5.33	3	0|0|0	0.67	1	0.67	1	0.67	4.96	53.33	0.1
NLSmutant	KV113_HUMAN|P01605	KV113_HUMAN|P01605	2|4|1	7	2.33	3	0|0|0	0.67	1	0.67	1	0.67	4.96	23.33	0.11
NLSmutant	KV201_HUMAN|P01614	KV201_HUMAN|P01614	7|8|8	23	7.67	3	0|0|0	1	1	1	1	1	15.5	76.67	0
NLSmutant	KV203_HUMAN|P01616	KV203_HUMAN|P01616	3|5|2	10	3.33	3	0|0|0	1	1	1	1	1	6.99	33.33	0
NLSmutant	KV303_HUMAN|P01621	KV303_HUMAN|P01621	2|3|1	6	2	3	3|3|10	0	0	0	0	0	-15.83	0.38	0.36
NLSmutant	KV401_HUMAN|P06312	KV401_HUMAN|P06312	88|50|47	185	61.67	3	4|4|25	1	1	1	1	1	5.94	5.61	0
NLSmutant	L0R5A1_HUMAN|L0R5A1	L0R5A1_HUMAN|L0R5A1	11|26|18	55	18.33	3	7|10|15	0.2	0.59	0.2	0.59	0.2	-18.63	1.72	0.35
NLSmutant	LAMA3_HUMAN|Q16787	LAMA3_HUMAN|Q16787	17|7|1	25	8.33	3	0|0|0	0.67	1	0.67	1	0.67	4.96	83.33	0.03
NLSmutant	LAMA5_HUMAN|O15230	LAMA5_HUMAN|O15230	22|19|15	56	18.67	3	0|0|0	1	1	1	1	1	27.77	186.67	0
NLSmutant	LAMB1_HUMAN|P07942	LAMB1_HUMAN|P07942	8|6|1	15	5	3	0|0|0	0.67	1	0.67	1	0.67	4.96	50	0.04
NLSmutant	LAMB3_HUMAN|Q13751	LAMB3_HUMAN|Q13751	44|47|8	99	33	3	0|0|0	1	1	1	1	1	17.08	330	0
NLSmutant	LAMC1_HUMAN|P11047	LAMC1_HUMAN|P11047	11|11|2	24	8	3	0|0|0	1	1	1	1	1	6.99	80	0
NLSmutant	LAMC2_HUMAN|Q13753	LAMC2_HUMAN|Q13753	29|5|6	40	13.33	3	0|0|0	1	1	1	1	1	12.26	133.33	0
NLSmutant	LAP2_HUMAN|Q96RT1	LAP2_HUMAN|Q96RT1	1|1|0	2	0.67	3	0|0|0	0	0	0	0	0	2.45	6.67	0.36
NLSmutant	LAT1_HUMAN|Q01650	LAT1_HUMAN|Q01650	8|29|9	46	15.33	3	0|2|3	1	1	1	1	1	6.83	9.2	0
NLSmutant	LATS1_HUMAN|O95835	LATS1_HUMAN|O95835	64|31|64	159	53	3	0|0|0	1	1	1	1	1	51.25	530	0
NLSmutant	LATS2_HUMAN|Q9NRM7	LATS2_HUMAN|Q9NRM7	22|0|8	30	10	3	0|0|0	0.67	1	0.67	1	0.67	2.45	100	0.03
NLSmutant	LC1L1_HUMAN|Q5VSP4	LC1L1_HUMAN|Q5VSP4	1|1|0	2	0.67	3	0|1|0	0	0	0	0	0	1.65	2	0.36
NLSmutant	LC7L2_HUMAN|Q9Y383	LC7L2_HUMAN|Q9Y383	13|4|4	21	7	3	0|1|1	1	1	1	1	1	5.9	10.5	0
NLSmutant	LC7L3_HUMAN|O95232	LC7L3_HUMAN|O95232	8|3|4	15	5	3	0|0|0	1	1	1	1	1	8.84	50	0
NLSmutant	LEG1_HUMAN|P09382	LEG1_HUMAN|P09382	2|2|2	6	2	3	9|8|2	0	0	0	0	0	-17.65	0.32	0.36
NLSmutant	LG3BP_HUMAN|Q08380	LG3BP_HUMAN|Q08380	16|24|10	50	16.67	3	1|1|0	1	1	1	1	1	14.19	25	0
NLSmutant	LIN7A_HUMAN|O14910	LIN7A_HUMAN|O14910	18|19|14	51	17	3	0|0|0	1	1	1	1	1	26.27	170	0
NLSmutant	LIN7C_HUMAN|Q9NUP9	LIN7C_HUMAN|Q9NUP9	30|28|35	93	31	3	0|0|0	1	1	1	1	1	46.9	310	0
NLSmutant	LIPA1_HUMAN|Q13136	LIPA1_HUMAN|Q13136	14|6|21	41	13.67	3	0|0|0	1	1	1	1	1	13.89	136.67	0
NLSmutant	LIPB1_HUMAN|Q86W92	LIPB1_HUMAN|Q86W92	6|12|2	20	6.67	3	0|0|0	1	1	1	1	1	6.99	66.67	0
NLSmutant	LONP2_HUMAN|Q86WA8	LONP2_HUMAN|Q86WA8	17|4|8	29	9.67	3	0|0|0	1	1	1	1	1	10.58	96.67	0
NLSmutant	LRC15_HUMAN|Q8TF66	LRC15_HUMAN|Q8TF66	1|7|2	10	3.33	3	0|0|7	0.33	0.98	0.33	0.98	0.33	-3.25	1.43	0.34
NLSmutant	LRRC1_HUMAN|Q9BTT6	LRRC1_HUMAN|Q9BTT6	3|6|0	9	3	3	0|0|0	0.67	1	0.67	1	0.67	2.45	30	0.08
NLSmutant	LSM2_HUMAN|Q9Y333	LSM2_HUMAN|Q9Y333	2|2|2	6	2	3	0|0|0	1	1	1	1	1	6.99	20	0
NLSmutant	LSM4_HUMAN|Q9Y4Z0	LSM4_HUMAN|Q9Y4Z0	4|0|0	4	1.33	3	2|0|0	0.33	0.99	0.33	0.99	0.33	0.28	2	0.34
NLSmutant	LSR_HUMAN|Q86X29	LSR_HUMAN|Q86X29	1|1|0	2	0.67	3	0|0|0	0	0	0	0	0	2.45	6.67	0.36
NLSmutant	LUC7L_HUMAN|Q9NQ29	LUC7L_HUMAN|Q9NQ29	1|0|0	1	0.33	3	0|0|0	0	0	0	0	0	2.45	3.33	0.36
NLSmutant	LV102_HUMAN|P01700	LV102_HUMAN|P01700	1|2|4	7	2.33	3	0|0|3	0.64	0.99	0.64	0.99	0.64	1.27	2.33	0.14
NLSmutant	LYSC_HUMAN|P61626	LYSC_HUMAN|P61626	4|1|1	6	2	3	1|2|6	0.06	0.18	0.06	0.18	0.06	-6.27	0.67	0.35
NLSmutant	LZTS2_HUMAN|Q9BRK4	LZTS2_HUMAN|Q9BRK4	4|0|1	5	1.67	3	0|0|0	0.33	1	0.33	1	0.33	2.45	16.67	0.22
NLSmutant	M0QYQ9_HUMAN|M0QYQ9	M0QYQ9_HUMAN|M0QYQ9	1|1|1	3	1	3	0|0|0	0	0	0	0	0	4.96	10	0.36
NLSmutant	M0QYS1_HUMAN|M0QYS1	M0QYS1_HUMAN|M0QYS1	1|2|1	4	1.33	3	0|0|0	0.33	1	0.33	1	0.33	4.96	13.33	0.28
NLSmutant	M21D2_HUMAN|Q8IYB1	M21D2_HUMAN|Q8IYB1	79|72|105	256	85.33	3	163|152|204	0	0	0	0	0	-537.65	0.49	0.36
NLSmutant	M2OM_HUMAN|Q02978	M2OM_HUMAN|Q02978	13|19|18	50	16.67	3	0|0|1	1	1	1	1	1	38.79	50	0
NLSmutant	MAGI1_HUMAN|Q96QZ7	MAGI1_HUMAN|Q96QZ7	126|30|50	206	68.67	3	0|0|0	1	1	1	1	1	49.8	686.67	0
NLSmutant	MAGI1_HUMAN|Q96QZ7-2	MAGI1_HUMAN|Q96QZ7-2	5|2|2	9	3	3	0|0|0	1	1	1	1	1	6.99	30	0
NLSmutant	MAGI1_HUMAN|Q96QZ7-6	MAGI1_HUMAN|Q96QZ7-6	1|0|0	1	0.33	3	0|0|0	0	0	0	0	0	2.45	3.33	0.36
NLSmutant	MAGT1_HUMAN|Q9H0U3	MAGT1_HUMAN|Q9H0U3	1|6|4	11	3.67	3	0|0|0	0.67	1	0.67	1	0.67	4.96	36.67	0.07
NLSmutant	MAP7_HUMAN|Q14244	MAP7_HUMAN|Q14244	2|0|0	2	0.67	3	0|0|0	0.33	1	0.33	1	0.33	2.45	6.67	0.28
NLSmutant	MARK1_HUMAN|Q9P0L2	MARK1_HUMAN|Q9P0L2	19|14|12	45	15	3	0|0|0	1	1	1	1	1	23.25	150	0
NLSmutant	MARK2_HUMAN|Q7KZI7	MARK2_HUMAN|Q7KZI7	26|14|12	52	17.33	3	0|0|0	1	1	1	1	1	23.25	173.33	0
NLSmutant	MARK2_HUMAN|Q7KZI7-13	MARK2_HUMAN|Q7KZI7-13	1|1|0	2	0.67	3	0|0|0	0	0	0	0	0	2.45	6.67	0.36
NLSmutant	MARK3_HUMAN|P27448	MARK3_HUMAN|P27448	35|27|16	78	26	3	0|0|0	1	1	1	1	1	29.26	260	0
NLSmutant	MATN2_HUMAN|O00339	MATN2_HUMAN|O00339	2|0|0	2	0.67	3	0|0|0	0.33	1	0.33	1	0.33	2.45	6.67	0.28
NLSmutant	MATR3_HUMAN|P43243	MATR3_HUMAN|P43243	4|21|3	28	9.33	3	0|0|0	1	1	1	1	1	8.84	93.33	0
NLSmutant	MB12A_HUMAN|Q96EY5	MB12A_HUMAN|Q96EY5	1|1|1	3	1	3	0|0|0	0	0	0	0	0	4.96	10	0.36
NLSmutant	MCM5_HUMAN|P33992	MCM5_HUMAN|P33992	1|4|1	6	2	3	0|0|0	0.33	1	0.33	1	0.33	4.96	20	0.22
NLSmutant	MCM7_HUMAN|P33993	MCM7_HUMAN|P33993	6|14|10	30	10	3	0|0|0	1	1	1	1	1	13.89	100	0
NLSmutant	MDN1_HUMAN|Q9NU22	MDN1_HUMAN|Q9NU22	1|63|10	74	24.67	3	0|0|0	0.67	1	0.67	1	0.67	4.96	246.67	0.02
NLSmutant	MERL_HUMAN|P35240	MERL_HUMAN|P35240	260|200|337	797	265.67	3	0|0|0	1	1	1	1	1	291.05	2656.67	0
NLSmutant	MET_HUMAN|P08581	MET_HUMAN|P08581	1|7|0	8	2.67	3	0|0|0	0.33	1	0.33	1	0.33	2.45	26.67	0.19
NLSmutant	MGN2_HUMAN|Q96A72	MGN2_HUMAN|Q96A72	4|3|1	8	2.67	3	1|0|0	0.67	1	0.67	1	0.67	3.05	8	0.12
NLSmutant	MGST1_HUMAN|P10620	MGST1_HUMAN|P10620	1|13|5	19	6.33	3	0|0|0	0.67	1	0.67	1	0.67	4.96	63.33	0.05
NLSmutant	MGST3_HUMAN|O14880	MGST3_HUMAN|O14880	2|3|2	7	2.33	3	0|0|1	0.99	1	0.99	1	0.99	4.84	7	0
NLSmutant	MIB2_HUMAN|Q96AX9	MIB2_HUMAN|Q96AX9	3|0|2	5	1.67	3	0|0|0	0.67	1	0.67	1	0.67	2.45	16.67	0.12
NLSmutant	MIC13_HUMAN|Q5XKP0	NA	5|11|9	25	8.33	3	0|0|0	1	1	1	1	1	12.26	83.33	0
NLSmutant	MIC60_HUMAN|Q16891	MIC60_HUMAN|Q16891	3|12|3	18	6	3	0|0|0	1	1	1	1	1	8.84	60	0
NLSmutant	MITD1_HUMAN|Q8WV92	MITD1_HUMAN|Q8WV92	7|8|13	28	9.33	3	0|0|0	1	1	1	1	1	15.5	93.33	0
NLSmutant	MK_HUMAN|P21741	MK_HUMAN|P21741	1|5|2	8	2.67	3	2|1|9	0.01	0.04	0.01	0.04	0.01	-9.99	0.67	0.35
NLSmutant	MK01_HUMAN|P28482	MK01_HUMAN|P28482	3|3|1	7	2.33	3	0|0|0	0.67	1	0.67	1	0.67	4.96	23.33	0.09
NLSmutant	ML12A_HUMAN|P19105	ML12A_HUMAN|P19105	7|15|7	29	9.67	3	0|1|0	1	1	1	1	1	18.17	29	0
NLSmutant	MLH1_HUMAN|P40692	MLH1_HUMAN|P40692	1|4|0	5	1.67	3	0|0|0	0.33	1	0.33	1	0.33	2.45	16.67	0.22
NLSmutant	MMP10_HUMAN|P09238	MMP10_HUMAN|P09238	1|37|3	41	13.67	3	0|0|0	0.67	1	0.67	1	0.67	4.96	136.67	0.08
NLSmutant	MMP13_HUMAN|P45452	MMP13_HUMAN|P45452	2|15|0	17	5.67	3	0|0|0	0.67	1	0.67	1	0.67	2.45	56.67	0.1
NLSmutant	MMP14_HUMAN|P50281	MMP14_HUMAN|P50281	3|16|6	25	8.33	3	0|0|0	1	1	1	1	1	8.84	83.33	0
NLSmutant	MMTA2_HUMAN|Q9BU76	MMTA2_HUMAN|Q9BU76	4|2|2	8	2.67	3	5|6|6	0	0	0	0	0	-15.23	0.47	0.36
NLSmutant	MOB1A_HUMAN|Q9H8S9	MOB1A_HUMAN|Q9H8S9	14|4|4	22	7.33	3	0|0|0	1	1	1	1	1	10.58	73.33	0
NLSmutant	MON2_HUMAN|Q7Z3U7	MON2_HUMAN|Q7Z3U7	1|20|3	24	8	3	0|0|0	0.67	1	0.67	1	0.67	4.96	80	0.08
NLSmutant	MOT4_HUMAN|O15427	MOT4_HUMAN|O15427	1|1|0	2	0.67	3	0|0|0	0	0	0	0	0	2.45	6.67	0.36
NLSmutant	MPCP_HUMAN|Q00325	MPCP_HUMAN|Q00325	32|75|41	148	49.33	3	0|0|0	1	1	1	1	1	52.7	493.33	0
NLSmutant	MPDZ_HUMAN|O75970	MPDZ_HUMAN|O75970	667|528|844	2039	679.67	3	0|0|0	1	1	1	1	1	inf	6796.67	0
NLSmutant	MPDZ_HUMAN|O75970-2	MPDZ_HUMAN|O75970-2	2|2|2	6	2	3	0|0|0	1	1	1	1	1	6.99	20	0
NLSmutant	MPP5_HUMAN|Q8N3R9	MPP5_HUMAN|Q8N3R9	395|398|550	1343	447.67	3	0|0|0	1	1	1	1	1	565.57	4476.67	0
NLSmutant	MRCKG_HUMAN|Q6DT37	MRCKG_HUMAN|Q6DT37	3|19|2	24	8	3	0|0|0	1	1	1	1	1	6.99	80	0
NLSmutant	MSH2_HUMAN|P43246	MSH2_HUMAN|P43246	8|13|3	24	8	3	0|0|0	1	1	1	1	1	8.84	80	0
NLSmutant	MSH6_HUMAN|P52701	MSH6_HUMAN|P52701	11|25|13	49	16.33	3	0|0|0	1	1	1	1	1	21.72	163.33	0
NLSmutant	MTAP2_HUMAN|P11137	MTAP2_HUMAN|P11137	1|6|3	10	3.33	3	0|1|10	0.12	0.36	0.12	0.36	0.12	-8.55	0.91	0.35
NLSmutant	MTAP2_HUMAN|P11137-4	MTAP2_HUMAN|P11137-4	2|2|2	6	2	3	0|0|2	0.97	0.97	0.97	0.97	0.97	3.63	3	0
NLSmutant	MTCL1_HUMAN|Q9Y4B5	MTCL1_HUMAN|Q9Y4B5	8|0|3	11	3.67	3	0|0|0	0.67	1	0.67	1	0.67	2.45	36.67	0.08
NLSmutant	MTG2_HUMAN|Q9H4K7	MTG2_HUMAN|Q9H4K7	1|1|1	3	1	3	0|0|0	0	0	0	0	0	4.96	10	0.36
NLSmutant	MVP_HUMAN|Q14764	MVP_HUMAN|Q14764	1|36|3	40	13.33	3	0|0|0	0.67	1	0.67	1	0.67	4.96	133.33	0.08
NLSmutant	MX1_HUMAN|P20591	MX1_HUMAN|P20591	1|31|4	36	12	3	0|0|0	0.67	1	0.67	1	0.67	4.96	120	0.06
NLSmutant	MYCB2_HUMAN|O75592	MYCB2_HUMAN|O75592	83|48|110	241	80.33	3	0|0|0	1	1	1	1	1	75.74	803.33	0
NLSmutant	MYCBP_HUMAN|Q99417	MYCBP_HUMAN|Q99417	1|1|0	2	0.67	3	0|0|1	0	0	0	0	0	1.65	2	0.36
NLSmutant	MYH10_HUMAN|P35580	MYH10_HUMAN|P35580	1|48|15	64	21.33	3	0|0|0	0.67	1	0.67	1	0.67	4.96	213.33	0.01
NLSmutant	MYH11_HUMAN|P35749	MYH11_HUMAN|P35749	2|12|6	20	6.67	3	0|0|0	1	1	1	1	1	6.99	66.67	0
NLSmutant	MYH9_HUMAN|P35579	MYH9_HUMAN|P35579	14|158|61	233	77.67	3	2|4|8	0.99	1	0.99	1	0.99	4.06	16.64	0
NLSmutant	MYL6_HUMAN|P60660	MYL6_HUMAN|P60660	3|10|8	21	7	3	0|0|1	1	1	1	1	1	7.04	21	0
NLSmutant	MYL6B_HUMAN|P14649	MYL6B_HUMAN|P14649	2|4|4	10	3.33	3	0|2|2	0.9	0.98	0.9	0.98	0.9	0.99	2.5	0
NLSmutant	MYO10_HUMAN|Q9HD67	MYO10_HUMAN|Q9HD67	21|4|1	26	8.67	3	0|0|0	0.67	1	0.67	1	0.67	4.96	86.67	0.06
NLSmutant	MYO1A_HUMAN|Q9UBC5	MYO1A_HUMAN|Q9UBC5	16|27|22	65	21.67	3	0|0|0	1	1	1	1	1	29.26	216.67	0
NLSmutant	MYO1B_HUMAN|O43795	MYO1B_HUMAN|O43795	84|234|194	512	170.67	3	0|0|0	1	1	1	1	1	127.06	1706.67	0
NLSmutant	MYO1B_HUMAN|O43795-2	MYO1B_HUMAN|O43795-2	1|6|4	11	3.67	3	0|0|0	0.67	1	0.67	1	0.67	4.96	36.67	0.07
NLSmutant	MYO1C_HUMAN|O00159	MYO1C_HUMAN|O00159	42|207|157	406	135.33	3	0|0|0	1	1	1	1	1	67.12	1353.33	0
NLSmutant	MYO5A_HUMAN|Q9Y4I1	MYO5A_HUMAN|Q9Y4I1	1|3|3	7	2.33	3	0|0|0	0.67	1	0.67	1	0.67	4.96	23.33	0.09
NLSmutant	MYO5C_HUMAN|Q9NQX4	MYO5C_HUMAN|Q9NQX4	4|2|5	11	3.67	3	0|0|0	1	1	1	1	1	6.99	36.67	0
NLSmutant	MYPN_HUMAN|Q86TC9	MYPN_HUMAN|Q86TC9	3|2|2	7	2.33	3	0|0|0	1	1	1	1	1	6.99	23.33	0
NLSmutant	MZT1_HUMAN|Q08AG7	MZT1_HUMAN|Q08AG7	6|1|2	9	3	3	0|0|0	0.67	1	0.67	1	0.67	4.96	30	0.11
NLSmutant	MZT2A_HUMAN|Q6P582	MZT2A_HUMAN|Q6P582	12|4|4	20	6.67	3	0|0|0	1	1	1	1	1	10.58	66.67	0
NLSmutant	MZT2B_HUMAN|Q6NZ67	MZT2B_HUMAN|Q6NZ67	5|1|1	7	2.33	3	0|0|0	0.33	1	0.33	1	0.33	4.96	23.33	0.21
NLSmutant	N1NV67_HUMAN|N1NV67	N1NV67_HUMAN|N1NV67	1|0|1	2	0.67	3	0|0|0	0	0	0	0	0	2.45	6.67	0.36
NLSmutant	NACAM_HUMAN|E9PAV3	NACAM_HUMAN|E9PAV3	2|1|0	3	1	3	0|0|1	0.33	0.99	0.33	0.99	0.33	1.65	3	0.34
NLSmutant	NCBP1_HUMAN|Q09161	NCBP1_HUMAN|Q09161	1|1|1	3	1	3	0|0|0	0	0	0	0	0	4.96	10	0.36
NLSmutant	NDK3_HUMAN|Q13232	NDK3_HUMAN|Q13232	1|5|1	7	2.33	3	0|0|0	0.33	1	0.33	1	0.33	4.96	23.33	0.21
NLSmutant	NDK7_HUMAN|Q9Y5B8	NDK7_HUMAN|Q9Y5B8	18|1|0	19	6.33	3	0|0|0	0.33	1	0.33	1	0.33	2.45	63.33	0.16
NLSmutant	NDK8_HUMAN|O60361	NDK8_HUMAN|O60361	4|16|7	27	9	3	0|0|2	1	1	1	1	1	5.29	13.5	0
NLSmutant	NDKA_HUMAN|P15531	NDKA_HUMAN|P15531	1|9|4	14	4.67	3	0|0|2	0.66	1	0.66	1	0.66	2.33	7	0.14
NLSmutant	NDUA4_HUMAN|O00483	NDUA4_HUMAN|O00483	3|3|3	9	3	3	0|0|0	1	1	1	1	1	8.84	30	0
NLSmutant	NDUA5_HUMAN|Q16718	NDUA5_HUMAN|Q16718	2|2|1	5	1.67	3	0|0|0	0.67	1	0.67	1	0.67	4.96	16.67	0.13
NLSmutant	NDUA6_HUMAN|P56556	NDUA6_HUMAN|P56556	1|7|1	9	3	3	0|0|1	0.33	1	0.33	1	0.33	3.05	9	0.18
NLSmutant	NDUA8_HUMAN|P51970	NDUA8_HUMAN|P51970	1|2|1	4	1.33	3	0|0|0	0.33	1	0.33	1	0.33	4.96	13.33	0.28
NLSmutant	NDUA9_HUMAN|Q16795	NDUA9_HUMAN|Q16795	7|11|2	20	6.67	3	0|0|0	1	1	1	1	1	6.99	66.67	0
NLSmutant	NDUAA_HUMAN|O95299	NDUAA_HUMAN|O95299	1|7|1	9	3	3	0|0|0	0.33	1	0.33	1	0.33	4.96	30	0.19
NLSmutant	NDUAB_HUMAN|Q86Y39	NDUAB_HUMAN|Q86Y39	1|4|4	9	3	3	0|0|0	0.67	1	0.67	1	0.67	4.96	30	0.07
NLSmutant	NDUAD_HUMAN|Q9P0J0	NDUAD_HUMAN|Q9P0J0	3|4|3	10	3.33	3	0|0|0	1	1	1	1	1	8.84	33.33	0
NLSmutant	NDUBA_HUMAN|O96000	NDUBA_HUMAN|O96000	2|4|2	8	2.67	3	0|0|0	1	1	1	1	1	6.99	26.67	0
NLSmutant	NDUF3_HUMAN|Q9BU61	NDUF3_HUMAN|Q9BU61	3|3|0	6	2	3	0|0|0	0.67	1	0.67	1	0.67	2.45	20	0.09
NLSmutant	NDUS3_HUMAN|O75489	NDUS3_HUMAN|O75489	5|6|6	17	5.67	3	0|0|0	1	1	1	1	1	12.26	56.67	0
NLSmutant	NDUS7_HUMAN|O75251	NDUS7_HUMAN|O75251	4|5|1	10	3.33	3	0|0|0	0.67	1	0.67	1	0.67	4.96	33.33	0.07
NLSmutant	NDUS8_HUMAN|O00217	NDUS8_HUMAN|O00217	1|5|2	8	2.67	3	0|0|0	0.67	1	0.67	1	0.67	4.96	26.67	0.11
NLSmutant	NEK6_HUMAN|Q9HC98	NEK6_HUMAN|Q9HC98	4|0|1	5	1.67	3	0|0|0	0.33	1	0.33	1	0.33	2.45	16.67	0.22
NLSmutant	NEUL3_HUMAN|Q96EH8	NEUL3_HUMAN|Q96EH8	1|0|0	1	0.33	3	0|0|0	0	0	0	0	0	2.45	3.33	0.36
NLSmutant	NF1_HUMAN|P21359	NF1_HUMAN|P21359	5|43|21	69	23	3	0|0|0	1	1	1	1	1	12.26	230	0
NLSmutant	NFIP2_HUMAN|Q9NV92	NFIP2_HUMAN|Q9NV92	1|0|0	1	0.33	3	0|0|0	0	0	0	0	0	2.45	3.33	0.36
NLSmutant	NH2L1_HUMAN|P55769	NH2L1_HUMAN|P55769	1|1|1	3	1	3	0|0|0	0	0	0	0	0	4.96	10	0.36
NLSmutant	NHRF2_HUMAN|Q15599	NHRF2_HUMAN|Q15599	23|23|21	67	22.33	3	0|0|0	1	1	1	1	1	36.66	223.33	0
NLSmutant	NIPS1_HUMAN|Q9BPW8	NIPS1_HUMAN|Q9BPW8	2|1|1	4	1.33	3	0|0|0	0.33	1	0.33	1	0.33	4.96	13.33	0.28
NLSmutant	NKAP_HUMAN|Q8N5F7	NKAP_HUMAN|Q8N5F7	3|3|3	9	3	3	6|8|7	0	0	0	0	0	-18.4	0.43	0.36
NLSmutant	NKAPL_HUMAN|Q5M9Q1	NKAPL_HUMAN|Q5M9Q1	1|0|0	1	0.33	3	0|1|1	0	0	0	0	0	0.41	0.5	0.36
NLSmutant	NLS	NA	1576|1964|2369	5909	1969.67	3	84|54|35	1	1	1	1	1	94.43	34.16	0
NLSmutant	NMES1_HUMAN|Q9C002	NMES1_HUMAN|Q9C002	5|11|7	23	7.67	3	0|1|0	1	1	1	1	1	12.23	23	0
NLSmutant	NO40_HUMAN|Q9NP64	NO40_HUMAN|Q9NP64	4|8|5	17	5.67	3	8|22|20	0	0	0	0	0	-55.57	0.34	0.36
NLSmutant	NONO_HUMAN|Q15233	NONO_HUMAN|Q15233	9|29|10	48	16	3	6|5|5	0.4	1	0.4	1	0.4	-2.98	3	0.15
NLSmutant	NP1L1_HUMAN|P55209	NP1L1_HUMAN|P55209	1|2|0	3	1	3	0|0|0	0.33	1	0.33	1	0.33	2.45	10	0.28
NLSmutant	NPM_HUMAN|P06748	NPM_HUMAN|P06748	7|15|0	22	7.33	3	0|0|0	0.67	1	0.67	1	0.67	2.45	73.33	0.03
NLSmutant	NT5D2_HUMAN|Q9H857	NT5D2_HUMAN|Q9H857	1|1|0	2	0.67	3	0|0|0	0	0	0	0	0	2.45	6.67	0.36
NLSmutant	NU155_HUMAN|O75694	NU155_HUMAN|O75694	2|44|1	47	15.67	3	0|0|0	0.67	1	0.67	1	0.67	4.96	156.67	0.1
NLSmutant	NUBP2_HUMAN|Q9Y5Y2	NUBP2_HUMAN|Q9Y5Y2	1|1|1	3	1	3	0|0|0	0	0	0	0	0	4.96	10	0.36
NLSmutant	NUCL_HUMAN|P19338	NUCL_HUMAN|P19338	3|17|5	25	8.33	3	0|0|1	1	1	1	1	1	7.04	25	0
NLSmutant	NUMA1_HUMAN|Q14980	NUMA1_HUMAN|Q14980	105|95|129	329	109.67	3	0|0|3	1	1	1	1	1	34.61	109.67	0
NLSmutant	NUP93_HUMAN|Q8N1F7	NUP93_HUMAN|Q8N1F7	1|26|4	31	10.33	3	0|0|0	0.67	1	0.67	1	0.67	4.96	103.33	0.06
NLSmutant	NUSAP_HUMAN|Q9BXS6	NUSAP_HUMAN|Q9BXS6	5|2|3	10	3.33	3	3|6|5	0	0	0	0	0	-11.22	0.71	0.35
NLSmutant	NYNRI_HUMAN|Q9P2P1	NYNRI_HUMAN|Q9P2P1	1|9|11	21	7	3	0|0|0	0.67	1	0.67	1	0.67	4.96	70	0.03
NLSmutant	OAS2_HUMAN|P29728	OAS2_HUMAN|P29728	2|27|4	33	11	3	0|0|0	1	1	1	1	1	6.99	110	0
NLSmutant	OBSL1_HUMAN|O75147	OBSL1_HUMAN|O75147	7|0|0	7	2.33	3	0|0|0	0.33	1	0.33	1	0.33	2.45	23.33	0.19
NLSmutant	OCAD2_HUMAN|Q56VL3	OCAD2_HUMAN|Q56VL3	1|16|4	21	7	3	0|0|0	0.67	1	0.67	1	0.67	4.96	70	0.06
NLSmutant	ODB2_HUMAN|P11182	ODB2_HUMAN|P11182	2|0|1	3	1	3	0|0|0	0.33	1	0.33	1	0.33	2.45	10	0.28
NLSmutant	ODO1_HUMAN|Q02218	ODO1_HUMAN|Q02218	6|15|3	24	8	3	0|0|0	1	1	1	1	1	8.84	80	0
NLSmutant	ODO2_HUMAN|P36957	ODO2_HUMAN|P36957	14|14|11	39	13	3	0|0|0	1	1	1	1	1	21.72	130	0
NLSmutant	ODP2_HUMAN|P10515	ODP2_HUMAN|P10515	9|4|3	16	5.33	3	0|0|0	1	1	1	1	1	8.84	53.33	0
NLSmutant	ODPA_HUMAN|P08559	ODPA_HUMAN|P08559	3|2|1	6	2	3	0|0|0	0.67	1	0.67	1	0.67	4.96	20	0.12
NLSmutant	ODPB_HUMAN|P11177	ODPB_HUMAN|P11177	4|5|0	9	3	3	0|0|0	0.67	1	0.67	1	0.67	2.45	30	0.07
NLSmutant	ODPX_HUMAN|O00330	ODPX_HUMAN|O00330	1|1|0	2	0.67	3	0|0|0	0	0	0	0	0	2.45	6.67	0.36
NLSmutant	ORML1_HUMAN|Q9P0S3	ORML1_HUMAN|Q9P0S3	1|2|0	3	1	3	0|0|0	0.33	1	0.33	1	0.33	2.45	10	0.28
NLSmutant	OSBL5_HUMAN|Q9H0X9	OSBL5_HUMAN|Q9H0X9	2|1|6	9	3	3	0|0|0	0.67	1	0.67	1	0.67	4.96	30	0.11
NLSmutant	OSBL8_HUMAN|Q9BZF1	OSBL8_HUMAN|Q9BZF1	38|16|53	107	35.67	3	0|0|0	1	1	1	1	1	29.26	356.67	0
NLSmutant	OSTC_HUMAN|Q9NRP0	OSTC_HUMAN|Q9NRP0	1|2|1	4	1.33	3	0|0|0	0.33	1	0.33	1	0.33	4.96	13.33	0.28
NLSmutant	OXA1L_HUMAN|Q15070	OXA1L_HUMAN|Q15070	3|7|2	12	4	3	0|0|0	1	1	1	1	1	6.99	40	0
NLSmutant	P2RX4_HUMAN|Q99571	P2RX4_HUMAN|Q99571	2|1|0	3	1	3	0|0|0	0.33	1	0.33	1	0.33	2.45	10	0.28
NLSmutant	P3H2_HUMAN|Q8IVL5	P3H2_HUMAN|Q8IVL5	15|21|5	41	13.67	3	0|0|0	1	1	1	1	1	12.26	136.67	0
NLSmutant	P4HA1_HUMAN|P13674	P4HA1_HUMAN|P13674	21|22|15	58	19.33	3	0|0|0	1	1	1	1	1	27.77	193.33	0
NLSmutant	P4HA2_HUMAN|O15460	P4HA2_HUMAN|O15460	8|18|4	30	10	3	0|0|0	1	1	1	1	1	10.58	100	0
NLSmutant	P5CR1_HUMAN|P32322	P5CR1_HUMAN|P32322	1|1|1	3	1	3	0|0|0	0	0	0	0	0	4.96	10	0.36
NLSmutant	P5CR2_HUMAN|Q96C36	P5CR2_HUMAN|Q96C36	1|2|0	3	1	3	0|0|0	0.33	1	0.33	1	0.33	2.45	10	0.28
NLSmutant	P5CR3_HUMAN|Q53H96	P5CR3_HUMAN|Q53H96	5|4|4	13	4.33	3	0|0|0	1	1	1	1	1	10.58	43.33	0
NLSmutant	P5CS_HUMAN|P54886	P5CS_HUMAN|P54886	20|12|0	32	10.67	3	0|0|1	0.67	1	0.67	1	0.67	1.65	32	0.01
NLSmutant	P63_HUMAN|Q9H3D4	P63_HUMAN|Q9H3D4	114|65|82	261	87	3	0|0|0	1	1	1	1	1	100.03	870	0
NLSmutant	P73_HUMAN|O15350	P73_HUMAN|O15350	7|7|3	17	5.67	3	0|0|0	1	1	1	1	1	8.84	56.67	0
NLSmutant	PABP1_HUMAN|P11940	PABP1_HUMAN|P11940	7|14|5	26	8.67	3	0|0|14	0.35	0.97	0.35	0.97	0.35	-5.05	1.86	0.15
NLSmutant	PADI3_HUMAN|Q9ULW8	PADI3_HUMAN|Q9ULW8	3|5|4	12	4	3	0|0|0	1	1	1	1	1	8.84	40	0
NLSmutant	PAIRB_HUMAN|Q8NC51	PAIRB_HUMAN|Q8NC51	5|16|0	21	7	3	0|0|0	0.67	1	0.67	1	0.67	2.45	70	0.05
NLSmutant	PAL4A_HUMAN|Q9Y536	PAL4A_HUMAN|Q9Y536	1|3|1	5	1.67	3	0|0|2	0.33	0.99	0.33	0.99	0.33	2.33	2.5	0.34
NLSmutant	PALLD_HUMAN|Q8WX93	PALLD_HUMAN|Q8WX93	52|52|37	141	47	3	0|0|0	1	1	1	1	1	59.93	470	0
NLSmutant	PARD3_HUMAN|Q8TEW0	PARD3_HUMAN|Q8TEW0	32|0|6	38	12.67	3	0|0|0	0.67	1	0.67	1	0.67	2.45	126.67	0.04
NLSmutant	PARL_HUMAN|Q9H300	PARL_HUMAN|Q9H300	2|1|0	3	1	3	0|0|0	0.33	1	0.33	1	0.33	2.45	10	0.28
NLSmutant	PARP1_HUMAN|P09874	PARP1_HUMAN|P09874	6|5|8	19	6.33	3	0|0|0	1	1	1	1	1	12.26	63.33	0
NLSmutant	PCAT1_HUMAN|Q8NF37	PCAT1_HUMAN|Q8NF37	1|14|1	16	5.33	3	0|0|0	0.33	1	0.33	1	0.33	4.96	53.33	0.16
NLSmutant	PCBP1_HUMAN|Q15365	PCBP1_HUMAN|Q15365	9|4|6	19	6.33	3	3|4|7	0.11	0.33	0.11	0.33	0.11	-7.77	1.36	0.35
NLSmutant	PCBP2_HUMAN|Q15366	PCBP2_HUMAN|Q15366	4|4|2	10	3.33	3	0|0|1	1	1	1	1	1	4.84	10	0
NLSmutant	PCM1_HUMAN|Q15154	PCM1_HUMAN|Q15154	1|0|0	1	0.33	3	0|0|0	0	0	0	0	0	2.45	3.33	0.36
NLSmutant	PCNA_HUMAN|P12004	PCNA_HUMAN|P12004	5|4|6	15	5	3	0|0|0	1	1	1	1	1	10.58	50	0
NLSmutant	PDCD4_HUMAN|Q53EL6	PDCD4_HUMAN|Q53EL6	10|5|0	15	5	3	0|0|0	0.67	1	0.67	1	0.67	2.45	50	0.05
NLSmutant	PDCD6_HUMAN|O75340	PDCD6_HUMAN|O75340	12|14|9	35	11.67	3	0|0|0	1	1	1	1	1	18.64	116.67	0
NLSmutant	PDE4D_HUMAN|Q08499-6	PDE4D_HUMAN|Q08499-6	7|7|7	21	7	3	0|1|2	1	1	1	1	1	8.38	7	0
NLSmutant	PDIA1_HUMAN|P07237	PDIA1_HUMAN|P07237	24|24|19	67	22.33	3	4|10|10	0.88	1	0.88	1	0.88	0.59	2.79	0
NLSmutant	PDLI7_HUMAN|Q9NR12	PDLI7_HUMAN|Q9NR12	51|7|29	87	29	3	0|0|0	1	1	1	1	1	15.5	290	0
NLSmutant	PDZ11_HUMAN|Q5EBL8	PDZ11_HUMAN|Q5EBL8	3|3|1	7	2.33	3	0|0|0	0.67	1	0.67	1	0.67	4.96	23.33	0.09
NLSmutant	PEPL_HUMAN|O60437	PEPL_HUMAN|O60437	6|7|13	26	8.67	3	0|0|0	1	1	1	1	1	13.89	86.67	0
NLSmutant	PFD1_HUMAN|O60925	PFD1_HUMAN|O60925	1|1|0	2	0.67	3	0|0|0	0	0	0	0	0	2.45	6.67	0.36
NLSmutant	PFD2_HUMAN|Q9UHV9	PFD2_HUMAN|Q9UHV9	2|2|1	5	1.67	3	0|0|0	0.67	1	0.67	1	0.67	4.96	16.67	0.13
NLSmutant	PFKAL_HUMAN|P17858	PFKAL_HUMAN|P17858	12|89|19	120	40	3	0|1|0	1	1	1	1	1	35.12	120	0
NLSmutant	PFKAP_HUMAN|Q01813	PFKAP_HUMAN|Q01813	22|155|36	213	71	3	0|2|0	1	1	1	1	1	16.74	106.5	0
NLSmutant	PGAM5_HUMAN|Q96HS1	PGAM5_HUMAN|Q96HS1	160|77|183	420	140	3	0|0|0	1	1	1	1	1	117.11	1400	0
NLSmutant	PGBM_HUMAN|P98160	PGBM_HUMAN|P98160	190|213|194	597	199	3	0|0|0	1	1	1	1	1	276.95	1990	0
NLSmutant	PHB_HUMAN|P35232	PHB_HUMAN|P35232	10|8|6	24	8	3	0|0|1	1	1	1	1	1	15.12	24	0
NLSmutant	PHB2_HUMAN|Q99623	PHB2_HUMAN|Q99623	4|4|4	12	4	3	0|0|0	1	1	1	1	1	10.58	40	0
NLSmutant	PHF5A_HUMAN|Q7RTV0	PHF5A_HUMAN|Q7RTV0	3|2|3	8	2.67	3	0|0|0	1	1	1	1	1	6.99	26.67	0
NLSmutant	PHLB2_HUMAN|Q86SQ0	PHLB2_HUMAN|Q86SQ0	134|55|57	246	82	3	0|0|0	1	1	1	1	1	85.75	820	0
NLSmutant	PI4KA_HUMAN|P42356	PI4KA_HUMAN|P42356	1|18|7	26	8.67	3	0|0|0	0.67	1	0.67	1	0.67	4.96	86.67	0.03
NLSmutant	PIGR_HUMAN|P01833	PIGR_HUMAN|P01833	1|0|0	1	0.33	3	0|0|0	0	0	0	0	0	2.45	3.33	0.36
NLSmutant	PIMT_HUMAN|P22061	PIMT_HUMAN|P22061	20|9|6	35	11.67	3	29|32|29	0	0	0	0	0	-107.19	0.39	0.36
NLSmutant	PININ_HUMAN|Q9H307	PININ_HUMAN|Q9H307	1|1|0	2	0.67	3	0|0|0	0	0	0	0	0	2.45	6.67	0.36
NLSmutant	PIP_HUMAN|P12273	PIP_HUMAN|P12273	9|2|5	16	5.33	3	11|14|9	0	0	0	0	0	-38.98	0.47	0.36
NLSmutant	PKHA5_HUMAN|Q9HAU0	PKHA5_HUMAN|Q9HAU0	1|0|0	1	0.33	3	0|0|0	0	0	0	0	0	2.45	3.33	0.36
NLSmutant	PKHA7_HUMAN|Q6IQ23	PKHA7_HUMAN|Q6IQ23	17|2|0	19	6.33	3	0|0|0	0.67	1	0.67	1	0.67	2.45	63.33	0.1
NLSmutant	PKHG6_HUMAN|Q3KR16	PKHG6_HUMAN|Q3KR16	1|0|2	3	1	3	0|0|0	0.33	1	0.33	1	0.33	2.45	10	0.28
NLSmutant	PKP1_HUMAN|Q13835	PKP1_HUMAN|Q13835	3|21|5	29	9.67	3	1|1|9	0.37	1	0.37	1	0.37	-5.06	2.64	0.15
NLSmutant	PKP2_HUMAN|Q99959	PKP2_HUMAN|Q99959	21|29|12	62	20.67	3	0|0|0	1	1	1	1	1	23.25	206.67	0
NLSmutant	PKP2_HUMAN|Q99959-2	PKP2_HUMAN|Q99959-2	1|1|0	2	0.67	3	0|0|0	0	0	0	0	0	2.45	6.67	0.36
NLSmutant	PKP3_HUMAN|Q9Y446	PKP3_HUMAN|Q9Y446	74|42|21	137	45.67	3	0|0|6	1	1	1	1	1	7.78	22.83	0
NLSmutant	PLAK_HUMAN|P14923	PLAK_HUMAN|P14923	15|80|30	125	41.67	3	8|30|34	0.26	0.79	0.26	0.79	0.26	-60.6	1.74	0.35
NLSmutant	PLEC_HUMAN|Q15149	PLEC_HUMAN|Q15149	78|101|57	236	78.67	3	0|0|1	1	1	1	1	1	240.97	236	0
NLSmutant	PLK1_HUMAN|P53350	PLK1_HUMAN|P53350	5|2|1	8	2.67	3	0|0|0	0.67	1	0.67	1	0.67	4.96	26.67	0.11
NLSmutant	PLOD1_HUMAN|Q02809	PLOD1_HUMAN|Q02809	10|10|0	20	6.67	3	0|0|0	0.67	1	0.67	1	0.67	2.45	66.67	0.02
NLSmutant	PLOD3_HUMAN|O60568	PLOD3_HUMAN|O60568	26|11|2	39	13	3	0|0|0	1	1	1	1	1	6.99	130	0
NLSmutant	PLRG1_HUMAN|O43660	PLRG1_HUMAN|O43660	2|4|1	7	2.33	3	0|0|0	0.67	1	0.67	1	0.67	4.96	23.33	0.11
NLSmutant	PP1A_HUMAN|P62136	PP1A_HUMAN|P62136	28|28|22	78	26	3	0|0|0	1	1	1	1	1	38.13	260	0
NLSmutant	PP2AA_HUMAN|P67775	PP2AA_HUMAN|P67775	5|4|5	14	4.67	3	0|0|0	1	1	1	1	1	10.58	46.67	0
NLSmutant	PP6R3_HUMAN|Q5H9R7	PP6R3_HUMAN|Q5H9R7	1|7|1	9	3	3	0|0|0	0.33	1	0.33	1	0.33	4.96	30	0.19
NLSmutant	PPAP_HUMAN|P15309	PPAP_HUMAN|P15309	1|6|0	7	2.33	3	0|0|1	0.33	1	0.33	1	0.33	1.65	7	0.19
NLSmutant	PPIA_HUMAN|P62937	PPIA_HUMAN|P62937	11|11|17	39	13	3	3|3|22	0	0	0	0	0	-12.88	1.39	0.35
NLSmutant	PPIB_HUMAN|P23284	PPIB_HUMAN|P23284	12|1|1	14	4.67	3	0|0|1	0.33	1	0.33	1	0.33	3.05	14	0.16
NLSmutant	PPIG_HUMAN|Q13427	PPIG_HUMAN|Q13427	1|1|2	4	1.33	3	2|0|1	0.3	0.91	0.3	0.91	0.3	0.82	1.33	0.35
NLSmutant	PPIL1_HUMAN|Q9Y3C6	PPIL1_HUMAN|Q9Y3C6	6|9|4	19	6.33	3	0|0|0	1	1	1	1	1	10.58	63.33	0
NLSmutant	PPP6_HUMAN|O00743	PPP6_HUMAN|O00743	2|2|5	9	3	3	0|0|0	1	1	1	1	1	6.99	30	0
NLSmutant	PR40A_HUMAN|O75400	PR40A_HUMAN|O75400	2|2|11	15	5	3	2|5|10	0.05	0.15	0.05	0.15	0.05	-14.86	0.88	0.35
NLSmutant	PRKDC_HUMAN|P78527	PRKDC_HUMAN|P78527	132|498|398	1028	342.67	3	5|16|7	1	1	1	1	1	29.38	36.71	0
NLSmutant	PROF1_HUMAN|P07737	PROF1_HUMAN|P07737	1|2|6	9	3	3	1|3|4	0.29	0.88	0.29	0.88	0.29	-5.34	1.12	0.35
NLSmutant	PROF2_HUMAN|P35080	PROF2_HUMAN|P35080	2|3|2	7	2.33	3	0|0|1	0.99	1	0.99	1	0.99	4.84	7	0
NLSmutant	PRP19_HUMAN|Q9UMS4	PRP19_HUMAN|Q9UMS4	9|12|6	27	9	3	0|0|0	1	1	1	1	1	13.89	90	0
NLSmutant	PRP31_HUMAN|Q8WWY3	PRP31_HUMAN|Q8WWY3	1|6|0	7	2.33	3	0|0|0	0.33	1	0.33	1	0.33	2.45	23.33	0.19
NLSmutant	PRP6_HUMAN|O94906	PRP6_HUMAN|O94906	1|13|1	15	5	3	0|0|0	0.33	1	0.33	1	0.33	4.96	50	0.16
NLSmutant	PRP8_HUMAN|Q6P2Q9	PRP8_HUMAN|Q6P2Q9	61|86|42	189	63	3	6|6|1	1	1	1	1	1	21.14	14.54	0
NLSmutant	PRS23_HUMAN|O95084	PRS23_HUMAN|O95084	3|2|0	5	1.67	3	0|0|0	0.67	1	0.67	1	0.67	2.45	16.67	0.12
NLSmutant	PRS4_HUMAN|P62191	PRS4_HUMAN|P62191	7|6|1	14	4.67	3	0|0|0	0.67	1	0.67	1	0.67	4.96	46.67	0.05
NLSmutant	PSA1_HUMAN|P25786	PSA1_HUMAN|P25786	2|2|4	8	2.67	3	0|0|0	1	1	1	1	1	6.99	26.67	0
NLSmutant	PSA3_HUMAN|P25788	PSA3_HUMAN|P25788	2|4|1	7	2.33	3	0|0|0	0.67	1	0.67	1	0.67	4.96	23.33	0.11
NLSmutant	PSA4_HUMAN|P25789	PSA4_HUMAN|P25789	3|4|1	8	2.67	3	0|0|0	0.67	1	0.67	1	0.67	4.96	26.67	0.09
NLSmutant	PSA5_HUMAN|P28066	PSA5_HUMAN|P28066	1|4|2	7	2.33	3	0|0|0	0.67	1	0.67	1	0.67	4.96	23.33	0.11
NLSmutant	PSA6_HUMAN|P60900	PSA6_HUMAN|P60900	2|7|2	11	3.67	3	0|0|0	1	1	1	1	1	6.99	36.67	0
NLSmutant	PSA7L_HUMAN|Q8TAA3	PSA7L_HUMAN|Q8TAA3	3|3|2	8	2.67	3	0|0|0	1	1	1	1	1	6.99	26.67	0
NLSmutant	PSB10_HUMAN|P40306	PSB10_HUMAN|P40306	1|1|1	3	1	3	0|0|0	0	0	0	0	0	4.96	10	0.36
NLSmutant	PSB9_HUMAN|P28065	PSB9_HUMAN|P28065	1|0|0	1	0.33	3	0|0|0	0	0	0	0	0	2.45	3.33	0.36
NLSmutant	PSD13_HUMAN|Q9UNM6	PSD13_HUMAN|Q9UNM6	2|6|1	9	3	3	0|0|0	0.67	1	0.67	1	0.67	4.96	30	0.11
NLSmutant	PSDE_HUMAN|O00487	PSDE_HUMAN|O00487	2|2|1	5	1.67	3	0|0|0	0.67	1	0.67	1	0.67	4.96	16.67	0.13
NLSmutant	PSMD1_HUMAN|Q99460	PSMD1_HUMAN|Q99460	1|2|0	3	1	3	0|0|0	0.33	1	0.33	1	0.33	2.45	10	0.28
NLSmutant	PSMD2_HUMAN|Q13200	PSMD2_HUMAN|Q13200	2|5|1	8	2.67	3	0|0|0	0.67	1	0.67	1	0.67	4.96	26.67	0.11
NLSmutant	PSMD3_HUMAN|O43242	PSMD3_HUMAN|O43242	13|32|25	70	23.33	3	0|1|0	1	1	1	1	1	38.79	70	0
NLSmutant	PSMD7_HUMAN|P51665	PSMD7_HUMAN|P51665	2|2|1	5	1.67	3	0|0|0	0.67	1	0.67	1	0.67	4.96	16.67	0.13
NLSmutant	PTBP1_HUMAN|P26599	PTBP1_HUMAN|P26599	5|1|3	9	3	3	0|0|0	0.67	1	0.67	1	0.67	4.96	30	0.08
NLSmutant	PTN13_HUMAN|Q12923	PTN13_HUMAN|Q12923	4|0|3	7	2.33	3	0|0|0	0.67	1	0.67	1	0.67	2.45	23.33	0.09
NLSmutant	PTN14_HUMAN|Q15678	PTN14_HUMAN|Q15678	613|264|584	1461	487	3	0|0|0	1	1	1	1	1	381.23	4870	0
NLSmutant	PTN21_HUMAN|Q16825	PTN21_HUMAN|Q16825	13|1|3	17	5.67	3	0|0|0	0.67	1	0.67	1	0.67	4.96	56.67	0.08
NLSmutant	PTPM1_HUMAN|Q8WUK0	PTPM1_HUMAN|Q8WUK0	1|3|0	4	1.33	3	0|0|0	0.33	1	0.33	1	0.33	2.45	13.33	0.24
NLSmutant	PTRF_HUMAN|Q6NZI2	PTRF_HUMAN|Q6NZI2	7|18|7	32	10.67	3	1|1|4	1	1	1	1	1	4.94	5.33	0
NLSmutant	PUF60_HUMAN|Q9UHX1	PUF60_HUMAN|Q9UHX1	20|17|24	61	20.33	3	20|20|20	0	0	0	0	0	-43.07	1.02	0.36
NLSmutant	PUSL1_HUMAN|Q8N0Z8	PUSL1_HUMAN|Q8N0Z8	19|4|5	28	9.33	3	0|0|0	1	1	1	1	1	10.58	93.33	0
NLSmutant	PYR1_HUMAN|P27708	PYR1_HUMAN|P27708	52|91|72	215	71.67	3	0|0|1	1	1	1	1	1	215.44	215	0
NLSmutant	Q000X0|K22E_HUMANC	NA	2|2|3	7	2.33	3	2|2|4	0.03	0.1	0.03	0.1	0.03	-3.63	0.88	0.35
NLSmutant	Q000X0|TRYP_PIGC	NA	955|969|1170	3094	1031.33	3	995|1389|1734	0	0	0	0	0	#NAME?	0.75	0.36
NLSmutant	Q2M1J6_HUMAN|Q2M1J6	Q2M1J6_HUMAN|Q2M1J6	1|1|1	3	1	3	0|0|0	0	0	0	0	0	4.96	10	0.36
NLSmutant	Q59ES3_HUMAN|Q59ES3	Q59ES3_HUMAN|Q59ES3	1|2|0	3	1	3	0|0|0	0.33	1	0.33	1	0.33	2.45	10	0.28
NLSmutant	Q5CZ94_HUMAN|Q5CZ94	Q5CZ94_HUMAN|Q5CZ94	3|3|3	9	3	3	0|0|0	1	1	1	1	1	8.84	30	0
NLSmutant	Q6MZU1_HUMAN|Q6MZU1	Q6MZU1_HUMAN|Q6MZU1	2|1|2	5	1.67	3	0|0|0	0.67	1	0.67	1	0.67	4.96	16.67	0.13
NLSmutant	Q6N094_HUMAN|Q6N094	Q6N094_HUMAN|Q6N094	1|2|0	3	1	3	0|0|0	0.33	1	0.33	1	0.33	2.45	10	0.28
NLSmutant	Q86T74_HUMAN|Q86T74	Q86T74_HUMAN|Q86T74	1|0|1	2	0.67	3	0|0|0	0	0	0	0	0	2.45	6.67	0.36
NLSmutant	Q9NP29_HUMAN|Q9NP29	Q9NP29_HUMAN|Q9NP29	54|52|42	148	49.33	3	18|31|93	0	0	0	0	0	-101.58	1.04	0.36
NLSmutant	QSOX1_HUMAN|O00391	QSOX1_HUMAN|O00391	11|5|0	16	5.33	3	0|0|0	0.67	1	0.67	1	0.67	2.45	53.33	0.05
NLSmutant	R13P3_HUMAN|Q6NVV1	R13P3_HUMAN|Q6NVV1	2|4|2	8	2.67	3	0|0|1	0.99	1	0.99	1	0.99	4.84	8	0
NLSmutant	RA1L2_HUMAN|Q32P51	RA1L2_HUMAN|Q32P51	1|5|3	9	3	3	0|0|3	0.66	0.99	0.66	0.99	0.66	1.27	3	0.14
NLSmutant	RACK1_HUMAN|P63244	NA	29|32|24	85	28.33	3	0|0|2	1	1	1	1	1	17.9	42.5	0
NLSmutant	RADI_HUMAN|P35241	RADI_HUMAN|P35241	4|5|5	14	4.67	3	0|0|0	1	1	1	1	1	10.58	46.67	0
NLSmutant	RAE1L_HUMAN|P78406	RAE1L_HUMAN|P78406	30|11|19	60	20	3	0|0|0	1	1	1	1	1	21.72	200	0
NLSmutant	RAI3_HUMAN|Q8NFJ5	RAI3_HUMAN|Q8NFJ5	4|7|2	13	4.33	3	0|0|0	1	1	1	1	1	6.99	43.33	0
NLSmutant	RAP2B_HUMAN|P61225	RAP2B_HUMAN|P61225	1|1|0	2	0.67	3	0|0|0	0	0	0	0	0	2.45	6.67	0.36
NLSmutant	RASF7_HUMAN|Q02833	RASF7_HUMAN|Q02833	2|2|0	4	1.33	3	0|0|0	0.67	1	0.67	1	0.67	2.45	13.33	0.13
NLSmutant	RASF8_HUMAN|Q8NHQ8	RASF8_HUMAN|Q8NHQ8	7|3|1	11	3.67	3	0|0|0	0.67	1	0.67	1	0.67	4.96	36.67	0.08
NLSmutant	RB6I2_HUMAN|Q8IUD2	RB6I2_HUMAN|Q8IUD2	3|3|0	6	2	3	0|0|0	0.67	1	0.67	1	0.67	2.45	20	0.09
NLSmutant	RBBP6_HUMAN|Q7Z6E9	RBBP6_HUMAN|Q7Z6E9	3|0|1	4	1.33	3	0|0|0	0.33	1	0.33	1	0.33	2.45	13.33	0.24
NLSmutant	RBCC1_HUMAN|Q8TDY2	RBCC1_HUMAN|Q8TDY2	2|2|2	6	2	3	0|0|0	1	1	1	1	1	6.99	20	0
NLSmutant	RBM14_HUMAN|Q96PK6	RBM14_HUMAN|Q96PK6	6|9|4	19	6.33	3	0|0|0	1	1	1	1	1	10.58	63.33	0
NLSmutant	RBM23_HUMAN|Q86U06	RBM23_HUMAN|Q86U06	1|0|2	3	1	3	0|0|0	0.33	1	0.33	1	0.33	2.45	10	0.28
NLSmutant	RBM25_HUMAN|P49756	RBM25_HUMAN|P49756	2|1|2	5	1.67	3	0|0|0	0.67	1	0.67	1	0.67	4.96	16.67	0.13
NLSmutant	RBM39_HUMAN|Q14498	RBM39_HUMAN|Q14498	21|12|16	49	16.33	3	11|5|13	0.02	0.07	0.02	0.07	0.02	-13.64	1.69	0.35
NLSmutant	RBM8A_HUMAN|Q9Y5S9	RBM8A_HUMAN|Q9Y5S9	4|2|1	7	2.33	3	0|0|0	0.67	1	0.67	1	0.67	4.96	23.33	0.11
NLSmutant	RBMX_HUMAN|P38159	RBMX_HUMAN|P38159	2|0|1	3	1	3	0|0|0	0.33	1	0.33	1	0.33	2.45	10	0.28
NLSmutant	RBP2_HUMAN|P49792	RBP2_HUMAN|P49792	4|55|13	72	24	3	0|0|0	1	1	1	1	1	10.58	240	0
NLSmutant	RCN2_HUMAN|Q14257	RCN2_HUMAN|Q14257	1|5|4	10	3.33	3	0|0|0	0.67	1	0.67	1	0.67	4.96	33.33	0.07
NLSmutant	RED_HUMAN|Q13123	RED_HUMAN|Q13123	16|4|2	22	7.33	3	0|0|0	1	1	1	1	1	6.99	73.33	0
NLSmutant	RFC3_HUMAN|P40938	RFC3_HUMAN|P40938	3|8|0	11	3.67	3	0|0|0	0.67	1	0.67	1	0.67	2.45	36.67	0.08
NLSmutant	RFC5_HUMAN|P40937	RFC5_HUMAN|P40937	3|16|2	21	7	3	0|0|0	1	1	1	1	1	6.99	70	0
NLSmutant	RHBD2_HUMAN|Q6NTF9	RHBD2_HUMAN|Q6NTF9	1|1|1	3	1	3	0|0|0	0	0	0	0	0	4.96	10	0.36
NLSmutant	RHBT3_HUMAN|O94955	RHBT3_HUMAN|O94955	1|5|1	7	2.33	3	0|0|0	0.33	1	0.33	1	0.33	4.96	23.33	0.21
NLSmutant	RHG21_HUMAN|Q5T5U3	RHG21_HUMAN|Q5T5U3	2|0|0	2	0.67	3	0|0|0	0.33	1	0.33	1	0.33	2.45	6.67	0.28
NLSmutant	RICTR_HUMAN|Q6R327	RICTR_HUMAN|Q6R327	6|9|10	25	8.33	3	0|0|0	1	1	1	1	1	13.89	83.33	0
NLSmutant	RIF1_HUMAN|Q5UIP0	RIF1_HUMAN|Q5UIP0	118|45|26	189	63	3	0|0|0	1	1	1	1	1	43.98	630	0
NLSmutant	RL10_HUMAN|P27635	RL10_HUMAN|P27635	1|8|4	13	4.33	3	0|0|2	0.66	1	0.66	1	0.66	2.33	6.5	0.14
NLSmutant	RL10A_HUMAN|P62906	RL10A_HUMAN|P62906	5|16|5	26	8.67	3	0|0|0	1	1	1	1	1	12.26	86.67	0
NLSmutant	RL10L_HUMAN|Q96L21	RL10L_HUMAN|Q96L21	1|3|2	6	2	3	0|0|1	0.66	1	0.66	1	0.66	3.05	6	0.14
NLSmutant	RL11_HUMAN|P62913	RL11_HUMAN|P62913	6|12|4	22	7.33	3	0|1|1	1	1	1	1	1	5.9	11	0
NLSmutant	RL12_HUMAN|P30050	RL12_HUMAN|P30050	7|11|9	27	9	3	0|0|3	1	1	1	1	1	6	9	0
NLSmutant	RL13_HUMAN|P26373	RL13_HUMAN|P26373	12|18|16	46	15.33	3	3|9|27	0	0	0	0	0	-24.37	1.18	0.36
NLSmutant	RL13A_HUMAN|P40429	RL13A_HUMAN|P40429	3|2|2	7	2.33	3	0|0|0	1	1	1	1	1	6.99	23.33	0
NLSmutant	RL14_HUMAN|P50914	RL14_HUMAN|P50914	5|10|6	21	7	3	0|0|0	1	1	1	1	1	12.26	70	0
NLSmutant	RL15_HUMAN|P61313	RL15_HUMAN|P61313	6|11|7	24	8	3	0|0|1	1	1	1	1	1	15.12	24	0
NLSmutant	RL18_HUMAN|Q07020	RL18_HUMAN|Q07020	6|16|7	29	9.67	3	0|0|0	1	1	1	1	1	13.89	96.67	0
NLSmutant	RL19_HUMAN|P84098	RL19_HUMAN|P84098	5|6|6	17	5.67	3	0|0|0	1	1	1	1	1	12.26	56.67	0
NLSmutant	RL22_HUMAN|P35268	RL22_HUMAN|P35268	6|8|3	17	5.67	3	3|2|5	0.45	0.92	0.45	0.92	0.45	-4.51	1.7	0.15
NLSmutant	RL23_HUMAN|P62829	RL23_HUMAN|P62829	11|40|40	91	30.33	3	6|8|17	0.67	1	0.67	1	0.67	-17.06	2.94	0.12
NLSmutant	RL23A_HUMAN|P62750	RL23A_HUMAN|P62750	1|14|0	15	5	3	0|0|1	0.33	1	0.33	1	0.33	1.65	15	0.15
NLSmutant	RL24_HUMAN|P83731	RL24_HUMAN|P83731	3|9|6	18	6	3	2|5|13	0	0	0	0	0	-16.49	0.9	0.35
NLSmutant	RL26_HUMAN|P61254	RL26_HUMAN|P61254	3|2|0	5	1.67	3	0|0|0	0.67	1	0.67	1	0.67	2.45	16.67	0.12
NLSmutant	RL26L_HUMAN|Q9UNX3	RL26L_HUMAN|Q9UNX3	6|12|3	21	7	3	0|0|1	1	1	1	1	1	7.04	21	0
NLSmutant	RL27_HUMAN|P61353	RL27_HUMAN|P61353	5|15|7	27	9	3	0|0|4	0.99	1	0.99	1	0.99	4.55	6.75	0
NLSmutant	RL27A_HUMAN|P46776	RL27A_HUMAN|P46776	5|8|5	18	6	3	0|0|2	1	1	1	1	1	6.04	9	0
NLSmutant	RL28_HUMAN|P46779	RL28_HUMAN|P46779	7|10|6	23	7.67	3	0|0|1	1	1	1	1	1	15.12	23	0
NLSmutant	RL29_HUMAN|P47914	RL29_HUMAN|P47914	2|6|3	11	3.67	3	0|0|0	1	1	1	1	1	6.99	36.67	0
NLSmutant	RL30_HUMAN|P62888	RL30_HUMAN|P62888	11|22|15	48	16	3	0|1|0	1	1	1	1	1	31.54	48	0
NLSmutant	RL31_HUMAN|P62899	RL31_HUMAN|P62899	10|13|5	28	9.33	3	0|2|4	0.98	1	0.98	1	0.98	2.82	4.67	0
NLSmutant	RL32_HUMAN|P62910	RL32_HUMAN|P62910	5|14|3	22	7.33	3	0|0|0	1	1	1	1	1	8.84	73.33	0
NLSmutant	RL34_HUMAN|P49207	RL34_HUMAN|P49207	5|4|7	16	5.33	3	0|0|11	0.29	0.65	0.29	0.65	0.29	-3.09	1.45	0.35
NLSmutant	RL35_HUMAN|P42766	RL35_HUMAN|P42766	3|9|4	16	5.33	3	0|0|4	0.98	1	0.98	1	0.98	3.01	4	0
NLSmutant	RL35A_HUMAN|P18077	RL35A_HUMAN|P18077	6|10|11	27	9	3	0|1|5	0.99	1	0.99	1	0.99	3.76	4.5	0
NLSmutant	RL36_HUMAN|Q9Y3U8	RL36_HUMAN|Q9Y3U8	6|13|6	25	8.33	3	0|0|0	1	1	1	1	1	13.89	83.33	0
NLSmutant	RL36A_HUMAN|P83881	RL36A_HUMAN|P83881	3|9|6	18	6	3	0|0|3	0.99	1	0.99	1	0.99	3.82	6	0
NLSmutant	RL36L_HUMAN|Q969Q0	RL36L_HUMAN|Q969Q0	2|2|0	4	1.33	3	0|0|1	0.66	0.99	0.66	0.99	0.66	1.65	4	0.14
NLSmutant	RL37A_HUMAN|P61513	RL37A_HUMAN|P61513	6|10|6	22	7.33	3	4|4|3	0.46	0.98	0.46	0.98	0.46	-1.39	2	0.15
NLSmutant	RL38_HUMAN|P63173	RL38_HUMAN|P63173	7|12|8	27	9	3	2|5|3	0.89	1	0.89	1	0.89	1.09	2.7	0
NLSmutant	RL4_HUMAN|P36578	RL4_HUMAN|P36578	10|32|11	53	17.67	3	0|0|3	1	1	1	1	1	7.3	17.67	0
NLSmutant	RL40_HUMAN|P62987	RL40_HUMAN|P62987	18|26|17	61	20.33	3	4|10|10	0.5	1	0.5	1	0.5	-1.73	2.54	0.15
NLSmutant	RL5_HUMAN|P46777	RL5_HUMAN|P46777	17|25|7	49	16.33	3	0|0|0	1	1	1	1	1	15.5	163.33	0
NLSmutant	RL6_HUMAN|Q02878	RL6_HUMAN|Q02878	12|32|5	49	16.33	3	0|0|1	1	1	1	1	1	12.23	49	0
NLSmutant	RL7_HUMAN|P18124	RL7_HUMAN|P18124	14|24|19	57	19	3	0|1|4	1	1	1	1	1	8.21	11.4	0
NLSmutant	RL7A_HUMAN|P62424	RL7A_HUMAN|P62424	12|17|8	37	12.33	3	0|0|0	1	1	1	1	1	17.08	123.33	0
NLSmutant	RL8_HUMAN|P62917	RL8_HUMAN|P62917	10|12|7	29	9.67	3	0|0|3	1	1	1	1	1	6	9.67	0
NLSmutant	RL9_HUMAN|P32969	RL9_HUMAN|P32969	1|11|0	12	4	3	0|0|0	0.33	1	0.33	1	0.33	2.45	40	0.17
NLSmutant	RLA0_HUMAN|P05388	RLA0_HUMAN|P05388	4|13|6	23	7.67	3	0|0|1	1	1	1	1	1	9.52	23	0
NLSmutant	RLA0L_HUMAN|Q8NHW5	RLA0L_HUMAN|Q8NHW5	10|19|10	39	13	3	0|1|5	1	1	1	1	1	5.69	6.5	0
NLSmutant	RLA1_HUMAN|P05386	RLA1_HUMAN|P05386	1|3|2	6	2	3	0|0|1	0.66	1	0.66	1	0.66	3.05	6	0.14
NLSmutant	RLA2_HUMAN|P05387	RLA2_HUMAN|P05387	8|13|13	34	11.33	3	2|2|5	0.99	1	0.99	1	0.99	3.47	3.78	0
NLSmutant	RM12_HUMAN|P52815	RM12_HUMAN|P52815	1|2|1	4	1.33	3	0|0|0	0.33	1	0.33	1	0.33	4.96	13.33	0.28
NLSmutant	RM14_HUMAN|Q6P1L8	RM14_HUMAN|Q6P1L8	4|6|6	16	5.33	3	6|7|6	0	0	0	0	0	-13.89	0.84	0.36
NLSmutant	RM17_HUMAN|Q9NRX2	RM17_HUMAN|Q9NRX2	1|2|0	3	1	3	0|0|0	0.33	1	0.33	1	0.33	2.45	10	0.28
NLSmutant	RM41_HUMAN|Q8IXM3	RM41_HUMAN|Q8IXM3	1|4|0	5	1.67	3	0|0|0	0.33	1	0.33	1	0.33	2.45	16.67	0.22
NLSmutant	RM43_HUMAN|Q8N983	RM43_HUMAN|Q8N983	1|1|1	3	1	3	0|0|0	0	0	0	0	0	4.96	10	0.36
NLSmutant	RM49_HUMAN|Q13405	RM49_HUMAN|Q13405	1|3|2	6	2	3	0|0|0	0.67	1	0.67	1	0.67	4.96	20	0.12
NLSmutant	RMD3_HUMAN|Q96TC7	RMD3_HUMAN|Q96TC7	3|4|4	11	3.67	3	0|0|0	1	1	1	1	1	8.84	36.67	0
NLSmutant	RN213_HUMAN|Q63HN8	RN213_HUMAN|Q63HN8	15|160|98	273	91	3	0|0|0	1	1	1	1	1	27.77	910	0
NLSmutant	RNC_HUMAN|Q9NRR4	RNC_HUMAN|Q9NRR4	10|0|2	12	4	3	0|0|0	0.67	1	0.67	1	0.67	2.45	40	0.1
NLSmutant	RO52_HUMAN|P19474	RO52_HUMAN|P19474	60|34|124	218	72.67	3	376|496|668	0	0	0	0	0	#NAME?	0.14	0.36
NLSmutant	ROA2_HUMAN|P22626	ROA2_HUMAN|P22626	2|5|3	10	3.33	3	0|1|5	0.54	0.95	0.54	0.95	0.54	-0.73	1.67	0.15
NLSmutant	ROA3_HUMAN|P51991	ROA3_HUMAN|P51991	1|3|0	4	1.33	3	0|0|2	0.33	0.99	0.33	0.99	0.33	0.28	2	0.34
NLSmutant	RPAB3_HUMAN|P52434	RPAB3_HUMAN|P52434	2|6|3	11	3.67	3	0|0|0	1	1	1	1	1	6.99	36.67	0
NLSmutant	RPAC2_HUMAN|Q9Y2S0	RPAC2_HUMAN|Q9Y2S0	1|1|0	2	0.67	3	0|0|0	0	0	0	0	0	2.45	6.67	0.36
NLSmutant	RPB1_HUMAN|P24928	RPB1_HUMAN|P24928	5|13|19	37	12.33	3	0|0|0	1	1	1	1	1	12.26	123.33	0
NLSmutant	RPB11_HUMAN|P52435	RPB11_HUMAN|P52435	1|2|2	5	1.67	3	0|0|0	0.67	1	0.67	1	0.67	4.96	16.67	0.13
NLSmutant	RPB2_HUMAN|P30876	RPB2_HUMAN|P30876	2|5|6	13	4.33	3	0|0|0	1	1	1	1	1	6.99	43.33	0
NLSmutant	RPB3_HUMAN|P19387	RPB3_HUMAN|P19387	1|1|2	4	1.33	3	0|0|0	0.33	1	0.33	1	0.33	4.96	13.33	0.28
NLSmutant	RPGF2_HUMAN|Q9Y4G8	RPGF2_HUMAN|Q9Y4G8	6|2|5	13	4.33	3	0|0|0	1	1	1	1	1	6.99	43.33	0
NLSmutant	RPGF6_HUMAN|Q8TEU7	RPGF6_HUMAN|Q8TEU7	4|0|3	7	2.33	3	0|0|0	0.67	1	0.67	1	0.67	2.45	23.33	0.09
NLSmutant	RPN1_HUMAN|P04843	RPN1_HUMAN|P04843	3|58|12	73	24.33	3	0|0|1	1	1	1	1	1	7.04	73	0
NLSmutant	RPN2_HUMAN|P04844	RPN2_HUMAN|P04844	15|32|15	62	20.67	3	0|2|0	1	1	1	1	1	12.57	31	0
NLSmutant	RS10_HUMAN|P46783	RS10_HUMAN|P46783	5|4|5	14	4.67	3	0|0|1	1	1	1	1	1	9.52	14	0
NLSmutant	RS10L_HUMAN|Q9NQ39	RS10L_HUMAN|Q9NQ39	6|8|3	17	5.67	3	0|0|0	1	1	1	1	1	8.84	56.67	0
NLSmutant	RS11_HUMAN|P62280	RS11_HUMAN|P62280	11|15|14	40	13.33	3	0|0|19	0.37	0.62	0.37	0.62	0.37	-2.96	2.11	0.15
NLSmutant	RS12_HUMAN|P25398	RS12_HUMAN|P25398	6|11|8	25	8.33	3	0|1|3	1	1	1	1	1	5.38	6.25	0
NLSmutant	RS13_HUMAN|P62277	RS13_HUMAN|P62277	8|13|13	34	11.33	3	0|1|4	1	1	1	1	1	5.55	6.8	0
NLSmutant	RS14_HUMAN|P62263	RS14_HUMAN|P62263	12|30|14	56	18.67	3	0|2|4	1	1	1	1	1	7.65	9.33	0
NLSmutant	RS15_HUMAN|P62841	RS15_HUMAN|P62841	7|10|6	23	7.67	3	0|0|0	1	1	1	1	1	13.89	76.67	0
NLSmutant	RS15A_HUMAN|P62244	RS15A_HUMAN|P62244	11|24|10	45	15	3	0|0|5	1	1	1	1	1	5.88	9	0
NLSmutant	RS16_HUMAN|P62249	RS16_HUMAN|P62249	23|26|17	66	22	3	0|1|4	1	1	1	1	1	9.48	13.2	0
NLSmutant	RS17_HUMAN|P08708	RS17_HUMAN|P08708	11|17|16	44	14.67	3	0|1|5	1	1	1	1	1	6.02	7.33	0
NLSmutant	RS18_HUMAN|P62269	RS18_HUMAN|P62269	14|21|20	55	18.33	3	0|0|2	1	1	1	1	1	11.96	27.5	0
NLSmutant	RS19_HUMAN|P39019	RS19_HUMAN|P39019	16|23|11	50	16.67	3	0|0|3	1	1	1	1	1	7.71	16.67	0
NLSmutant	RS2_HUMAN|P15880	RS2_HUMAN|P15880	10|15|14	39	13	3	0|0|5	1	1	1	1	1	5.88	7.8	0
NLSmutant	RS20_HUMAN|P60866	RS20_HUMAN|P60866	5|12|8	25	8.33	3	0|0|3	1	1	1	1	1	5.03	8.33	0
NLSmutant	RS21_HUMAN|P63220	RS21_HUMAN|P63220	5|10|4	19	6.33	3	0|0|1	1	1	1	1	1	9.52	19	0
NLSmutant	RS23_HUMAN|P62266	RS23_HUMAN|P62266	6|9|12	27	9	3	0|7|25	0	0	0	0	0	-25.67	0.84	0.36
NLSmutant	RS24_HUMAN|P62847	RS24_HUMAN|P62847	6|13|10	29	9.67	3	0|0|1	1	1	1	1	1	15.12	29	0
NLSmutant	RS25_HUMAN|P62851	RS25_HUMAN|P62851	9|9|9	27	9	3	0|1|2	1	1	1	1	1	10.97	9	0
NLSmutant	RS26_HUMAN|P62854	RS26_HUMAN|P62854	3|7|5	15	5	3	1|1|3	0.92	1	0.92	1	0.92	1.35	3	0
NLSmutant	RS26L_HUMAN|Q5JNZ5	RS26L_HUMAN|Q5JNZ5	3|10|6	19	6.33	3	0|0|3	0.99	1	0.99	1	0.99	3.82	6.33	0
NLSmutant	RS27_HUMAN|P42677	RS27_HUMAN|P42677	3|6|5	14	4.67	3	0|3|3	0.83	0.98	0.83	0.98	0.83	0.3	2.33	0
NLSmutant	RS27A_HUMAN|P62979	RS27A_HUMAN|P62979	2|4|0	6	2	3	0|0|0	0.67	1	0.67	1	0.67	2.45	20	0.11
NLSmutant	RS27L_HUMAN|Q71UM5	RS27L_HUMAN|Q71UM5	3|13|11	27	9	3	2|2|3	0.76	1	0.76	1	0.76	-0.97	3.86	0
NLSmutant	RS28_HUMAN|P62857	RS28_HUMAN|P62857	3|6|5	14	4.67	3	0|0|1	1	1	1	1	1	7.04	14	0
NLSmutant	RS29_HUMAN|P62273	RS29_HUMAN|P62273	3|5|3	11	3.67	3	0|0|0	1	1	1	1	1	8.84	36.67	0
NLSmutant	RS3_HUMAN|P23396	RS3_HUMAN|P23396	23|37|26	86	28.67	3	0|0|5	1	1	1	1	1	8.9	17.2	0
NLSmutant	RS30_HUMAN|P62861	RS30_HUMAN|P62861	1|4|2	7	2.33	3	1|1|1	0.63	0.99	0.63	0.99	0.63	0.82	2.33	0.14
NLSmutant	RS3A_HUMAN|P61247	RS3A_HUMAN|P61247	17|21|13	51	17	3	0|0|3	1	1	1	1	1	8.5	17	0
NLSmutant	RS4X_HUMAN|P62701	RS4X_HUMAN|P62701	19|26|27	72	24	3	0|1|13	1	1	1	1	1	5.3	5.14	0
NLSmutant	RS5_HUMAN|P46782	RS5_HUMAN|P46782	3|7|1	11	3.67	3	0|0|1	0.67	1	0.67	1	0.67	3.05	11	0.1
NLSmutant	RS6_HUMAN|P62753	RS6_HUMAN|P62753	8|17|12	37	12.33	3	0|3|10	0.76	0.99	0.76	0.99	0.76	-0.61	2.85	0
NLSmutant	RS7_HUMAN|P62081	RS7_HUMAN|P62081	3|9|1	13	4.33	3	0|0|2	0.66	1	0.66	1	0.66	2.33	6.5	0.14
NLSmutant	RS8_HUMAN|P62241	RS8_HUMAN|P62241	10|14|12	36	12	3	0|0|1	1	1	1	1	1	28.04	36	0
NLSmutant	RS9_HUMAN|P46781	RS9_HUMAN|P46781	13|17|8	38	12.67	3	0|0|5	1	1	1	1	1	5.31	7.6	0
NLSmutant	RSMB_HUMAN|P14678	RSMB_HUMAN|P14678	4|4|5	13	4.33	3	0|0|1	1	1	1	1	1	9.52	13	0
NLSmutant	RSSA_HUMAN|P08865	RSSA_HUMAN|P08865	13|23|17	53	17.67	3	0|0|3	1	1	1	1	1	8.5	17.67	0
NLSmutant	RT09_HUMAN|P82933	RT09_HUMAN|P82933	1|2|1	4	1.33	3	0|0|0	0.33	1	0.33	1	0.33	4.96	13.33	0.28
NLSmutant	RT12_HUMAN|O15235	RT12_HUMAN|O15235	2|5|7	14	4.67	3	5|8|8	0	0	0	0	0	-20.67	0.67	0.36
NLSmutant	RT14_HUMAN|O60783	RT14_HUMAN|O60783	1|4|1	6	2	3	0|0|0	0.33	1	0.33	1	0.33	4.96	20	0.22
NLSmutant	RT16_HUMAN|Q9Y3D3	RT16_HUMAN|Q9Y3D3	1|2|1	4	1.33	3	0|0|0	0.33	1	0.33	1	0.33	4.96	13.33	0.28
NLSmutant	RT17_HUMAN|Q9Y2R5	RT17_HUMAN|Q9Y2R5	1|1|3	5	1.67	3	0|0|0	0.33	1	0.33	1	0.33	4.96	16.67	0.24
NLSmutant	RT21_HUMAN|P82921	RT21_HUMAN|P82921	1|5|3	9	3	3	0|0|0	0.67	1	0.67	1	0.67	4.96	30	0.08
NLSmutant	RT28_HUMAN|Q9Y2Q9	RT28_HUMAN|Q9Y2Q9	2|3|2	7	2.33	3	0|0|0	1	1	1	1	1	6.99	23.33	0
NLSmutant	RT36_HUMAN|P82909	RT36_HUMAN|P82909	8|14|4	26	8.67	3	0|0|0	1	1	1	1	1	10.58	86.67	0
NLSmutant	RU17_HUMAN|P08621	RU17_HUMAN|P08621	4|5|2	11	3.67	3	0|0|0	1	1	1	1	1	6.99	36.67	0
NLSmutant	RU2A_HUMAN|P09661	RU2A_HUMAN|P09661	1|2|0	3	1	3	0|0|1	0.33	0.99	0.33	0.99	0.33	1.65	3	0.34
NLSmutant	RU2B_HUMAN|P08579	RU2B_HUMAN|P08579	1|0|0	1	0.33	3	0|0|0	0	0	0	0	0	2.45	3.33	0.36
NLSmutant	RUVB1_HUMAN|Q9Y265	RUVB1_HUMAN|Q9Y265	11|11|11	33	11	3	0|0|0	1	1	1	1	1	21.72	110	0
NLSmutant	RUVB2_HUMAN|Q9Y230	RUVB2_HUMAN|Q9Y230	1|1|2	4	1.33	3	0|0|0	0.33	1	0.33	1	0.33	4.96	13.33	0.28
NLSmutant	RUXE_HUMAN|P62304	RUXE_HUMAN|P62304	5|3|3	11	3.67	3	2|2|3	0.47	0.86	0.47	0.86	0.47	-0.97	1.57	0.15
NLSmutant	RUXF_HUMAN|P62306	RUXF_HUMAN|P62306	3|4|2	9	3	3	1|0|0	1	1	1	1	1	4.84	9	0
NLSmutant	RUXGL_HUMAN|A8MWD9	RUXGL_HUMAN|A8MWD9	3|4|3	10	3.33	3	0|0|1	1	1	1	1	1	7.04	10	0
NLSmutant	S100P_HUMAN|P25815	S100P_HUMAN|P25815	5|4|4	13	4.33	3	0|0|0	1	1	1	1	1	10.58	43.33	0
NLSmutant	S10A2_HUMAN|P29034	S10A2_HUMAN|P29034	1|6|2	9	3	3	1|0|0	0.66	1	0.66	1	0.66	3.05	9	0.14
NLSmutant	S10A6_HUMAN|P06703	S10A6_HUMAN|P06703	1|4|3	8	2.67	3	0|1|3	0.64	0.98	0.64	0.98	0.64	-0.25	2	0.14
NLSmutant	S10A7_HUMAN|P31151	S10A7_HUMAN|P31151	2|14|0	16	5.33	3	2|5|1	0.33	1	0.33	1	0.33	-7.64	2	0.24
NLSmutant	S10A8_HUMAN|P05109	S10A8_HUMAN|P05109	6|21|4	31	10.33	3	4|9|7	0.33	1	0.33	1	0.33	-15.17	1.55	0.28
NLSmutant	S10A9_HUMAN|P06702	S10A9_HUMAN|P06702	4|19|0	23	7.67	3	1|5|4	0.35	1	0.35	1	0.35	-10.56	2.3	0.15
NLSmutant	S10AB_HUMAN|P31949	S10AB_HUMAN|P31949	2|5|2	9	3	3	2|2|3	0.29	0.86	0.29	0.86	0.29	-2.44	1.29	0.35
NLSmutant	S10AG_HUMAN|Q96FQ6	S10AG_HUMAN|Q96FQ6	1|5|0	6	2	3	0|0|0	0.33	1	0.33	1	0.33	2.45	20	0.21
NLSmutant	S61A1_HUMAN|P61619	S61A1_HUMAN|P61619	5|20|6	31	10.33	3	0|0|0	1	1	1	1	1	12.26	103.33	0
NLSmutant	SAHH2_HUMAN|O43865	SAHH2_HUMAN|O43865	2|0|1	3	1	3	0|0|0	0.33	1	0.33	1	0.33	2.45	10	0.28
NLSmutant	SAP18_HUMAN|O00422	SAP18_HUMAN|O00422	7|3|8	18	6	3	0|0|0	1	1	1	1	1	8.84	60	0
NLSmutant	SAV1_HUMAN|Q9H4B6	SAV1_HUMAN|Q9H4B6	10|0|14	24	8	3	0|0|0	0.67	1	0.67	1	0.67	2.45	80	0.02
NLSmutant	SC16A_HUMAN|O15027	SC16A_HUMAN|O15027	20|1|7	28	9.33	3	0|0|1	0.67	1	0.67	1	0.67	3.05	28	0.03
NLSmutant	SC61B_HUMAN|P60468	SC61B_HUMAN|P60468	4|3|4	11	3.67	3	0|0|1	1	1	1	1	1	7.04	11	0
NLSmutant	SCAF8_HUMAN|Q9UPN6	SCAF8_HUMAN|Q9UPN6	1|0|0	1	0.33	3	0|0|0	0	0	0	0	0	2.45	3.33	0.36
NLSmutant	SCRIB_HUMAN|Q14160	SCRIB_HUMAN|Q14160	5|6|3	14	4.67	3	0|0|0	1	1	1	1	1	8.84	46.67	0
NLSmutant	SDF2_HUMAN|Q99470	SDF2_HUMAN|Q99470	4|6|5	15	5	3	0|0|0	1	1	1	1	1	10.58	50	0
NLSmutant	SDF2L_HUMAN|Q9HCN8	SDF2L_HUMAN|Q9HCN8	3|4|2	9	3	3	2|1|2	0.74	0.94	0.74	0.94	0.74	-0.07	1.8	0
NLSmutant	SE1L3_HUMAN|Q68CR1	SE1L3_HUMAN|Q68CR1	1|2|2	5	1.67	3	0|0|0	0.67	1	0.67	1	0.67	4.96	16.67	0.13
NLSmutant	SEC13_HUMAN|P55735	SEC13_HUMAN|P55735	5|3|3	11	3.67	3	0|0|0	1	1	1	1	1	8.84	36.67	0
NLSmutant	SELT_HUMAN|P62341	SELT_HUMAN|P62341	1|1|1	3	1	3	0|0|0	0	0	0	0	0	4.96	10	0.36
NLSmutant	SEMG1_HUMAN|P04279	SEMG1_HUMAN|P04279	30|0|0	30	10	3	0|0|0	0.33	1	0.33	1	0.33	2.45	100	0.15
NLSmutant	SEMG2_HUMAN|Q02383	SEMG2_HUMAN|Q02383	20|0|0	20	6.67	3	0|0|0	0.33	1	0.33	1	0.33	2.45	66.67	0.16
NLSmutant	SEP15_HUMAN|O60613	SEP15_HUMAN|O60613	1|2|1	4	1.33	3	1|0|0	0.33	0.99	0.33	0.99	0.33	3.05	4	0.34
NLSmutant	SERA_HUMAN|O43175	SERA_HUMAN|O43175	6|27|10	43	14.33	3	0|0|1	1	1	1	1	1	15.12	43	0
NLSmutant	SERPH_HUMAN|P50454	SERPH_HUMAN|P50454	4|24|22	50	16.67	3	0|0|2	1	1	1	1	1	5.29	25	0
NLSmutant	SF01_HUMAN|Q15637	SF01_HUMAN|Q15637	1|0|0	1	0.33	3	0|0|0	0	0	0	0	0	2.45	3.33	0.36
NLSmutant	SF3A1_HUMAN|Q15459	SF3A1_HUMAN|Q15459	2|2|0	4	1.33	3	0|0|0	0.67	1	0.67	1	0.67	2.45	13.33	0.13
NLSmutant	SF3A2_HUMAN|Q15428	SF3A2_HUMAN|Q15428	3|2|0	5	1.67	3	0|0|0	0.67	1	0.67	1	0.67	2.45	16.67	0.12
NLSmutant	SF3A3_HUMAN|Q12874	SF3A3_HUMAN|Q12874	4|4|2	10	3.33	3	0|0|0	1	1	1	1	1	6.99	33.33	0
NLSmutant	SF3B1_HUMAN|O75533	SF3B1_HUMAN|O75533	5|4|5	14	4.67	3	0|0|0	1	1	1	1	1	10.58	46.67	0
NLSmutant	SF3B2_HUMAN|Q13435	SF3B2_HUMAN|Q13435	6|2|1	9	3	3	0|0|0	0.67	1	0.67	1	0.67	4.96	30	0.11
NLSmutant	SF3B3_HUMAN|Q15393	SF3B3_HUMAN|Q15393	10|11|10	31	10.33	3	0|0|4	1	1	1	1	1	6.43	7.75	0
NLSmutant	SF3B5_HUMAN|Q9BWJ5	SF3B5_HUMAN|Q9BWJ5	1|0|0	1	0.33	3	0|0|0	0	0	0	0	0	2.45	3.33	0.36
NLSmutant	SF3B6_HUMAN|Q9Y3B4	SF3B6_HUMAN|Q9Y3B4	8|5|7	20	6.67	3	0|3|3	0.98	1	0.98	1	0.98	2.83	3.33	0
NLSmutant	SFPQ_HUMAN|P23246	SFPQ_HUMAN|P23246	4|5|3	12	4	3	0|0|2	0.99	1	0.99	1	0.99	4.5	6	0
NLSmutant	SFR19_HUMAN|Q9H7N4	SFR19_HUMAN|Q9H7N4	1|0|1	2	0.67	3	0|0|0	0	0	0	0	0	2.45	6.67	0.36
NLSmutant	SH321_HUMAN|A4FU49	SH321_HUMAN|A4FU49	1|0|2	3	1	3	0|0|0	0.33	1	0.33	1	0.33	2.45	10	0.28
NLSmutant	SH3B4_HUMAN|Q9P0V3	SH3B4_HUMAN|Q9P0V3	1|3|0	4	1.33	3	0|0|0	0.33	1	0.33	1	0.33	2.45	13.33	0.24
NLSmutant	SHRM2_HUMAN|Q13796	SHRM2_HUMAN|Q13796	9|1|3	13	4.33	3	0|0|0	0.67	1	0.67	1	0.67	4.96	43.33	0.08
NLSmutant	SHRM3_HUMAN|Q8TF72	SHRM3_HUMAN|Q8TF72	4|1|1	6	2	3	2|3|3	0.11	0.33	0.11	0.33	0.11	-5.34	0.75	0.35
NLSmutant	SHRM4_HUMAN|Q9ULL8	SHRM4_HUMAN|Q9ULL8	1|0|0	1	0.33	3	0|0|0	0	0	0	0	0	2.45	3.33	0.36
NLSmutant	SI1L1_HUMAN|O43166	SI1L1_HUMAN|O43166	1|0|1	2	0.67	3	0|0|0	0	0	0	0	0	2.45	6.67	0.36
NLSmutant	SI1L3_HUMAN|O60292	SI1L3_HUMAN|O60292	3|4|1	8	2.67	3	0|0|0	0.67	1	0.67	1	0.67	4.96	26.67	0.09
NLSmutant	SKP1_HUMAN|P63208	SKP1_HUMAN|P63208	6|4|2	12	4	3	1|0|0	1	1	1	1	1	4.84	12	0
NLSmutant	SLIRP_HUMAN|Q9GZT3	SLIRP_HUMAN|Q9GZT3	1|11|3	15	5	3	0|1|1	0.66	1	0.66	1	0.66	2.02	7.5	0.14
NLSmutant	SMC4_HUMAN|Q9NTJ3	SMC4_HUMAN|Q9NTJ3	1|4|1	6	2	3	0|0|0	0.33	1	0.33	1	0.33	4.96	20	0.22
NLSmutant	SMCA1_HUMAN|P28370	SMCA1_HUMAN|P28370	6|11|3	20	6.67	3	0|0|0	1	1	1	1	1	8.84	66.67	0
NLSmutant	SMD1_HUMAN|P62314	SMD1_HUMAN|P62314	6|4|6	16	5.33	3	1|0|2	1	1	1	1	1	4.8	5.33	0
NLSmutant	SMD2_HUMAN|P62316	SMD2_HUMAN|P62316	11|12|17	40	13.33	3	4|2|4	1	1	1	1	1	6.1	4	0
NLSmutant	SMD3_HUMAN|P62318	SMD3_HUMAN|P62318	2|6|5	13	4.33	3	3|2|1	0.64	0.98	0.64	0.98	0.64	-1.25	2.17	0.14
NLSmutant	SMRC2_HUMAN|Q8TAQ2	SMRC2_HUMAN|Q8TAQ2	1|2|0	3	1	3	0|0|0	0.33	1	0.33	1	0.33	2.45	10	0.28
NLSmutant	SMRD1_HUMAN|Q96GM5	SMRD1_HUMAN|Q96GM5	2|4|1	7	2.33	3	0|0|0	0.67	1	0.67	1	0.67	4.96	23.33	0.11
NLSmutant	SMRD2_HUMAN|Q92925	SMRD2_HUMAN|Q92925	4|7|2	13	4.33	3	0|0|0	1	1	1	1	1	6.99	43.33	0
NLSmutant	SMU1_HUMAN|Q2TAY7	SMU1_HUMAN|Q2TAY7	17|0|5	22	7.33	3	0|0|0	0.67	1	0.67	1	0.67	2.45	73.33	0.05
NLSmutant	SNR40_HUMAN|Q96DI7	SNR40_HUMAN|Q96DI7	4|7|1	12	4	3	0|0|0	0.67	1	0.67	1	0.67	4.96	40	0.07
NLSmutant	SNRPA_HUMAN|P09012	SNRPA_HUMAN|P09012	2|0|0	2	0.67	3	0|0|0	0.33	1	0.33	1	0.33	2.45	6.67	0.28
NLSmutant	SNTB2_HUMAN|Q13425	SNTB2_HUMAN|Q13425	19|3|8	30	10	3	0|0|0	1	1	1	1	1	8.84	100	0
NLSmutant	SNUT1_HUMAN|O43290	SNUT1_HUMAN|O43290	1|0|2	3	1	3	0|0|0	0.33	1	0.33	1	0.33	2.45	10	0.28
NLSmutant	SNUT2_HUMAN|Q53GS9	SNUT2_HUMAN|Q53GS9	1|5|0	6	2	3	0|0|0	0.33	1	0.33	1	0.33	2.45	20	0.21
NLSmutant	SNX27_HUMAN|Q96L92	SNX27_HUMAN|Q96L92	3|1|0	4	1.33	3	0|0|0	0.33	1	0.33	1	0.33	2.45	13.33	0.24
NLSmutant	SOGA1_HUMAN|O94964	SOGA1_HUMAN|O94964	2|0|0	2	0.67	3	0|0|0	0.33	1	0.33	1	0.33	2.45	6.67	0.28
NLSmutant	SOM2_HUMAN|P01242	SOM2_HUMAN|P01242	2|2|1	5	1.67	3	4|1|2	0	0	0	0	0	-4.02	0.71	0.36
NLSmutant	SOMA_HUMAN|P01241	SOMA_HUMAN|P01241	13|6|8	27	9	3	24|4|11	0	0	0	0	0	-35.16	0.69	0.36
NLSmutant	SON_HUMAN|P18583	SON_HUMAN|P18583	1|1|2	4	1.33	3	0|0|0	0.33	1	0.33	1	0.33	4.96	13.33	0.28
NLSmutant	SP16H_HUMAN|Q9Y5B9	SP16H_HUMAN|Q9Y5B9	4|5|0	9	3	3	0|0|0	0.67	1	0.67	1	0.67	2.45	30	0.07
NLSmutant	SPB12_HUMAN|Q96P63	SPB12_HUMAN|Q96P63	1|6|0	7	2.33	3	2|6|0	0.29	0.88	0.29	0.88	0.29	-7.35	0.88	0.35
NLSmutant	SPF27_HUMAN|O75934	SPF27_HUMAN|O75934	1|1|0	2	0.67	3	0|0|0	0	0	0	0	0	2.45	6.67	0.36
NLSmutant	SPTC2_HUMAN|O15270	SPTC2_HUMAN|O15270	5|29|6	40	13.33	3	0|0|0	1	1	1	1	1	12.26	133.33	0
NLSmutant	SQSTM_HUMAN|Q13501	SQSTM_HUMAN|Q13501	3|3|0	6	2	3	0|0|0	0.67	1	0.67	1	0.67	2.45	20	0.09
NLSmutant	SR1IP_HUMAN|Q8N9Q2	SR1IP_HUMAN|Q8N9Q2	1|1|0	2	0.67	3	0|0|3	0	0	0	0	0	-0.14	0.67	0.36
NLSmutant	SRC8_HUMAN|Q14247	SRC8_HUMAN|Q14247	3|17|15	35	11.67	3	0|0|0	1	1	1	1	1	8.84	116.67	0
NLSmutant	SREK1_HUMAN|Q8WXA9	SREK1_HUMAN|Q8WXA9	1|0|0	1	0.33	3	0|1|2	0	0	0	0	0	-0.58	0.33	0.36
NLSmutant	SRP09_HUMAN|P49458	SRP09_HUMAN|P49458	1|2|1	4	1.33	3	0|0|0	0.33	1	0.33	1	0.33	4.96	13.33	0.28
NLSmutant	SRPK1_HUMAN|Q96SB4	SRPK1_HUMAN|Q96SB4	13|2|1	16	5.33	3	0|0|0	0.67	1	0.67	1	0.67	4.96	53.33	0.1
NLSmutant	SRPK2_HUMAN|P78362	SRPK2_HUMAN|P78362	2|0|0	2	0.67	3	0|0|0	0.33	1	0.33	1	0.33	2.45	6.67	0.28
NLSmutant	SRRM1_HUMAN|Q8IYB3	SRRM1_HUMAN|Q8IYB3	4|3|1	8	2.67	3	0|0|0	0.67	1	0.67	1	0.67	4.96	26.67	0.09
NLSmutant	SRRM2_HUMAN|Q9UQ35	SRRM2_HUMAN|Q9UQ35	26|5|8	39	13	3	1|3|6	0.69	1	0.69	1	0.69	-1.44	3.9	0.01
NLSmutant	SRS10_HUMAN|O75494	SRS10_HUMAN|O75494	4|1|0	5	1.67	3	0|0|0	0.33	1	0.33	1	0.33	2.45	16.67	0.22
NLSmutant	SRS11_HUMAN|Q05519	SRS11_HUMAN|Q05519	1|1|1	3	1	3	1|2|2	0	0	0	0	0	-1.58	0.6	0.36
NLSmutant	SRSF1_HUMAN|Q07955	SRSF1_HUMAN|Q07955	23|5|4	32	10.67	3	0|0|0	1	1	1	1	1	10.58	106.67	0
NLSmutant	SRSF2_HUMAN|Q01130	SRSF2_HUMAN|Q01130	6|4|2	12	4	3	0|0|0	1	1	1	1	1	6.99	40	0
NLSmutant	SRSF3_HUMAN|P84103	SRSF3_HUMAN|P84103	15|8|5	28	9.33	3	0|0|2	1	1	1	1	1	6.04	14	0
NLSmutant	SRSF4_HUMAN|Q08170	SRSF4_HUMAN|Q08170	10|7|6	23	7.67	3	0|0|0	1	1	1	1	1	13.89	76.67	0
NLSmutant	SRSF5_HUMAN|Q13243	SRSF5_HUMAN|Q13243	4|3|1	8	2.67	3	0|0|0	0.67	1	0.67	1	0.67	4.96	26.67	0.09
NLSmutant	SRSF6_HUMAN|Q13247	SRSF6_HUMAN|Q13247	4|1|2	7	2.33	3	0|0|0	0.67	1	0.67	1	0.67	4.96	23.33	0.11
NLSmutant	SRSF7_HUMAN|Q16629	SRSF7_HUMAN|Q16629	11|3|10	24	8	3	0|0|0	1	1	1	1	1	8.84	80	0
NLSmutant	SRSF9_HUMAN|Q13242	SRSF9_HUMAN|Q13242	4|1|2	7	2.33	3	0|0|0	0.67	1	0.67	1	0.67	4.96	23.33	0.11
NLSmutant	SSBP_HUMAN|Q04837	SSBP_HUMAN|Q04837	9|4|4	17	5.67	3	1|0|1	1	1	1	1	1	5.9	8.5	0
NLSmutant	SSRA_HUMAN|P43307	SSRA_HUMAN|P43307	3|6|5	14	4.67	3	0|0|0	1	1	1	1	1	8.84	46.67	0
NLSmutant	SSRD_HUMAN|P51571	SSRD_HUMAN|P51571	8|14|14	36	12	3	2|1|3	1	1	1	1	1	6.51	6	0
NLSmutant	SSRG_HUMAN|Q9UNL2	SSRG_HUMAN|Q9UNL2	4|4|4	12	4	3	0|0|0	1	1	1	1	1	10.58	40	0
NLSmutant	SSRP1_HUMAN|Q08945	SSRP1_HUMAN|Q08945	4|8|2	14	4.67	3	0|0|0	1	1	1	1	1	6.99	46.67	0
NLSmutant	STAU1_HUMAN|O95793	STAU1_HUMAN|O95793	3|16|3	22	7.33	3	0|0|0	1	1	1	1	1	8.84	73.33	0
NLSmutant	STK3_HUMAN|Q13188	STK3_HUMAN|Q13188	60|32|54	146	48.67	3	0|0|0	1	1	1	1	1	52.7	486.67	0
NLSmutant	STK4_HUMAN|Q13043	STK4_HUMAN|Q13043	8|0|1	9	3	3	0|0|0	0.33	1	0.33	1	0.33	2.45	30	0.18
NLSmutant	STML3_HUMAN|Q8TAV4	STML3_HUMAN|Q8TAV4	1|1|0	2	0.67	3	0|0|0	0	0	0	0	0	2.45	6.67	0.36
NLSmutant	STOM_HUMAN|P27105	STOM_HUMAN|P27105	7|5|10	22	7.33	3	0|0|0	1	1	1	1	1	12.26	73.33	0
NLSmutant	SUCA_HUMAN|P53597	SUCA_HUMAN|P53597	4|12|8	24	8	3	0|0|4	0.99	1	0.99	1	0.99	3.9	6	0
NLSmutant	SUN2_HUMAN|Q9UH99	SUN2_HUMAN|Q9UH99	2|6|0	8	2.67	3	0|0|0	0.67	1	0.67	1	0.67	2.45	26.67	0.11
NLSmutant	SVIL_HUMAN|O95425	SVIL_HUMAN|O95425	9|2|3	14	4.67	3	0|0|0	1	1	1	1	1	6.99	46.67	0
NLSmutant	SYFA_HUMAN|Q9Y285	SYFA_HUMAN|Q9Y285	1|16|10	27	9	3	0|0|0	0.67	1	0.67	1	0.67	4.96	90	0.02
NLSmutant	T11L1_HUMAN|Q9NUJ3	T11L1_HUMAN|Q9NUJ3	3|9|5	17	5.67	3	0|0|0	1	1	1	1	1	8.84	56.67	0
NLSmutant	T126A_HUMAN|Q9H061	T126A_HUMAN|Q9H061	1|9|4	14	4.67	3	0|0|0	0.67	1	0.67	1	0.67	4.96	46.67	0.06
NLSmutant	TARA_HUMAN|Q9H2D6	TARA_HUMAN|Q9H2D6	18|10|11	39	13	3	0|0|0	1	1	1	1	1	20.19	130	0
NLSmutant	TBA1A_HUMAN|Q71U36	TBA1A_HUMAN|Q71U36	175|367|315	857	285.67	3	15|29|47	1	1	1	1	1	14.02	9.42	0
NLSmutant	TBA1B_HUMAN|P68363	TBA1B_HUMAN|P68363	31|36|39	106	35.33	3	3|6|11	1	1	1	1	1	9.97	5.3	0
NLSmutant	TBA1C_HUMAN|Q9BQE3	TBA1C_HUMAN|Q9BQE3	4|12|9	25	8.33	3	0|0|0	1	1	1	1	1	10.58	83.33	0
NLSmutant	TBA4A_HUMAN|P68366	TBA4A_HUMAN|P68366	22|61|53	136	45.33	3	0|1|4	1	1	1	1	1	11.53	27.2	0
NLSmutant	TBA4B_HUMAN|Q9H853	TBA4B_HUMAN|Q9H853	14|22|19	55	18.33	3	0|2|1	1	1	1	1	1	17.74	18.33	0
NLSmutant	TBAL3_HUMAN|A6NHL2	TBAL3_HUMAN|A6NHL2	1|5|3	9	3	3	0|0|0	0.67	1	0.67	1	0.67	4.96	30	0.08
NLSmutant	TBB1_HUMAN|Q9H4B7	TBB1_HUMAN|Q9H4B7	63|89|82	234	78	3	1|5|8	1	1	1	1	1	22.68	16.71	0
NLSmutant	TBB2A_HUMAN|Q13885	TBB2A_HUMAN|Q13885	170|311|301	782	260.67	3	28|37|46	1	1	1	1	1	41.39	7.05	0
NLSmutant	TBB3_HUMAN|Q13509	TBB3_HUMAN|Q13509	33|83|73	189	63	3	4|11|11	1	1	1	1	1	10.2	7.27	0
NLSmutant	TBB4A_HUMAN|P04350	TBB4A_HUMAN|P04350	44|82|87	213	71	3	3|6|10	1	1	1	1	1	19.03	11.21	0
NLSmutant	TBB4B_HUMAN|P68371	TBB4B_HUMAN|P68371	7|12|12	31	10.33	3	1|1|2	1	1	1	1	1	7.25	7.75	0
NLSmutant	TBB5_HUMAN|P07437	TBB5_HUMAN|P07437	64|98|87	249	83	3	3|8|13	1	1	1	1	1	16.95	10.38	0
NLSmutant	TBB6_HUMAN|Q9BUF5	TBB6_HUMAN|Q9BUF5	18|32|35	85	28.33	3	0|0|1	1	1	1	1	1	58.12	85	0
NLSmutant	TBCD7_HUMAN|Q9P0N9	TBCD7_HUMAN|Q9P0N9	18|8|26	52	17.33	3	0|0|0	1	1	1	1	1	17.08	173.33	0
NLSmutant	TBG1_HUMAN|P23258	TBG1_HUMAN|P23258	47|0|0	47	15.67	3	0|0|0	0.33	1	0.33	1	0.33	2.45	156.67	0.15
NLSmutant	TBK1_HUMAN|Q9UHD2	TBK1_HUMAN|Q9UHD2	6|3|16	25	8.33	3	0|0|0	1	1	1	1	1	8.84	83.33	0
NLSmutant	TBL1R_HUMAN|Q9BZK7	TBL1R_HUMAN|Q9BZK7	1|4|0	5	1.67	3	0|0|0	0.33	1	0.33	1	0.33	2.45	16.67	0.22
NLSmutant	TBR1_HUMAN|Q16650	TBR1_HUMAN|Q16650	3|5|4	12	4	3	2|1|3	0.78	0.95	0.78	0.95	0.78	0.2	2	0
NLSmutant	TCP4_HUMAN|P53999	TCP4_HUMAN|P53999	3|4|3	10	3.33	3	3|2|8	0	0	0	0	0	-7.79	0.77	0.36
NLSmutant	TCPA_HUMAN|P17987	TCPA_HUMAN|P17987	6|18|6	30	10	3	2|1|0	1	1	1	1	1	7.12	10	0
NLSmutant	TCPB_HUMAN|P78371	TCPB_HUMAN|P78371	5|11|2	18	6	3	0|0|0	1	1	1	1	1	6.99	60	0
NLSmutant	TCPD_HUMAN|P50991	TCPD_HUMAN|P50991	4|32|4	40	13.33	3	0|0|0	1	1	1	1	1	10.58	133.33	0
NLSmutant	TCPE_HUMAN|P48643	TCPE_HUMAN|P48643	3|7|1	11	3.67	3	1|0|0	0.67	1	0.67	1	0.67	3.05	11	0.1
NLSmutant	TCPG_HUMAN|P49368	TCPG_HUMAN|P49368	2|25|7	34	11.33	3	1|2|2	0.83	1	0.83	1	0.83	-0.07	6.8	0
NLSmutant	TCPH_HUMAN|Q99832	TCPH_HUMAN|Q99832	2|15|1	18	6	3	0|0|0	0.67	1	0.67	1	0.67	4.96	60	0.1
NLSmutant	TCPQ_HUMAN|P50990	TCPQ_HUMAN|P50990	5|8|7	20	6.67	3	0|0|1	1	1	1	1	1	12.23	20	0
NLSmutant	TCPZ_HUMAN|P40227	TCPZ_HUMAN|P40227	6|15|7	28	9.33	3	0|0|1	1	1	1	1	1	15.12	28	0
NLSmutant	TEAD4_HUMAN|Q15561	TEAD4_HUMAN|Q15561	1|2|3	6	2	3	1|1|0	0.65	0.99	0.65	0.99	0.65	2.02	3	0.14
NLSmutant	TEBP_HUMAN|Q15185	TEBP_HUMAN|Q15185	1|2|1	4	1.33	3	0|0|1	0.33	0.99	0.33	0.99	0.33	3.05	4	0.34
NLSmutant	TECR_HUMAN|Q9NZ01	TECR_HUMAN|Q9NZ01	10|38|21	69	23	3	0|0|0	1	1	1	1	1	20.19	230	0
NLSmutant	TENA_HUMAN|P24821	TENA_HUMAN|P24821	2|0|0	2	0.67	3	0|0|0	0.33	1	0.33	1	0.33	2.45	6.67	0.28
NLSmutant	TERA_HUMAN|P55072	TERA_HUMAN|P55072	8|8|0	16	5.33	3	0|0|6	0.66	0.99	0.66	0.99	0.66	-3.98	2.67	0.14
NLSmutant	TFB2M_HUMAN|Q9H5Q4	TFB2M_HUMAN|Q9H5Q4	1|4|1	6	2	3	0|0|0	0.33	1	0.33	1	0.33	4.96	20	0.22
NLSmutant	TGM2_HUMAN|P21980	TGM2_HUMAN|P21980	11|26|15	52	17.33	3	0|1|2	1	1	1	1	1	13.64	17.33	0
NLSmutant	THEM6_HUMAN|Q8WUY1	THEM6_HUMAN|Q8WUY1	3|7|1	11	3.67	3	0|0|0	0.67	1	0.67	1	0.67	4.96	36.67	0.08
NLSmutant	THIO_HUMAN|P10599	THIO_HUMAN|P10599	4|4|4	12	4	3	4|1|1	0.84	0.84	0.84	0.84	0.84	1.62	2	0
NLSmutant	THOC1_HUMAN|Q96FV9	THOC1_HUMAN|Q96FV9	1|0|0	1	0.33	3	0|0|0	0	0	0	0	0	2.45	3.33	0.36
NLSmutant	THOC2_HUMAN|Q8NI27	THOC2_HUMAN|Q8NI27	12|4|1	17	5.67	3	0|0|0	0.67	1	0.67	1	0.67	4.96	56.67	0.06
NLSmutant	THOC3_HUMAN|Q96J01	THOC3_HUMAN|Q96J01	1|0|0	1	0.33	3	0|0|0	0	0	0	0	0	2.45	3.33	0.36
NLSmutant	THOC4_HUMAN|Q86V81	THOC4_HUMAN|Q86V81	5|3|3	11	3.67	3	1|0|2	0.98	1	0.98	1	0.98	3.59	3.67	0
NLSmutant	THOC5_HUMAN|Q13769	THOC5_HUMAN|Q13769	1|0|0	1	0.33	3	0|0|0	0	0	0	0	0	2.45	3.33	0.36
NLSmutant	THOC6_HUMAN|Q86W42	THOC6_HUMAN|Q86W42	7|1|1	9	3	3	0|0|0	0.33	1	0.33	1	0.33	4.96	30	0.19
NLSmutant	TIDC1_HUMAN|Q9NPL8	TIDC1_HUMAN|Q9NPL8	5|2|5	12	4	3	0|0|0	1	1	1	1	1	6.99	40	0
NLSmutant	TIM14_HUMAN|Q96DA6	TIM14_HUMAN|Q96DA6	1|1|1	3	1	3	0|0|0	0	0	0	0	0	4.96	10	0.36
NLSmutant	TIM16_HUMAN|Q9Y3D7	TIM16_HUMAN|Q9Y3D7	1|1|1	3	1	3	0|0|0	0	0	0	0	0	4.96	10	0.36
NLSmutant	TIM21_HUMAN|Q9BVV7	TIM21_HUMAN|Q9BVV7	1|4|0	5	1.67	3	0|0|0	0.33	1	0.33	1	0.33	2.45	16.67	0.22
NLSmutant	TIM50_HUMAN|Q3ZCQ8	TIM50_HUMAN|Q3ZCQ8	8|8|6	22	7.33	3	0|0|0	1	1	1	1	1	13.89	73.33	0
NLSmutant	TIM9_HUMAN|Q9Y5J7	TIM9_HUMAN|Q9Y5J7	7|3|1	11	3.67	3	0|0|0	0.67	1	0.67	1	0.67	4.96	36.67	0.08
NLSmutant	TINAL_HUMAN|Q9GZM7	TINAL_HUMAN|Q9GZM7	3|0|4	7	2.33	3	0|0|0	0.67	1	0.67	1	0.67	2.45	23.33	0.09
NLSmutant	TITIN_HUMAN|Q8WZ42	TITIN_HUMAN|Q8WZ42	3|0|4	7	2.33	3	23|5|12	0	0	0	0	0	-54.08	0.18	0.36
NLSmutant	TM165_HUMAN|Q9HC07	TM165_HUMAN|Q9HC07	1|4|1	6	2	3	0|0|0	0.33	1	0.33	1	0.33	4.96	20	0.22
NLSmutant	TMEDA_HUMAN|P49755	TMEDA_HUMAN|P49755	2|13|3	18	6	3	0|0|2	0.99	1	0.99	1	0.99	3.63	9	0
NLSmutant	TMG4_HUMAN|Q9BZD6	TMG4_HUMAN|Q9BZD6	36|22|10	68	22.67	3	0|0|0	1	1	1	1	1	20.19	226.67	0
NLSmutant	TMM33_HUMAN|P57088	TMM33_HUMAN|P57088	1|13|1	15	5	3	0|0|0	0.33	1	0.33	1	0.33	4.96	50	0.16
NLSmutant	TOIP2_HUMAN|Q8NFQ8	TOIP2_HUMAN|Q8NFQ8	1|3|0	4	1.33	3	0|0|0	0.33	1	0.33	1	0.33	2.45	13.33	0.24
NLSmutant	TOM22_HUMAN|Q9NS69	TOM22_HUMAN|Q9NS69	3|12|6	21	7	3	0|0|0	1	1	1	1	1	8.84	70	0
NLSmutant	TOP1_HUMAN|P11387	TOP1_HUMAN|P11387	5|7|1	13	4.33	3	10|24|21	0	0	0	0	0	-72.47	0.24	0.36
NLSmutant	TOP1M_HUMAN|Q969P6	TOP1M_HUMAN|Q969P6	1|1|1	3	1	3	0|0|2	0	0	0	0	0	2.33	1.5	0.36
NLSmutant	TPC10_HUMAN|P48553	TPC10_HUMAN|P48553	29|5|43	77	25.67	3	0|0|0	1	1	1	1	1	12.26	256.67	0
NLSmutant	TPC2A_HUMAN|P0DI81	TPC2A_HUMAN|P0DI81	1|4|6	11	3.67	3	0|0|0	0.67	1	0.67	1	0.67	4.96	36.67	0.07
NLSmutant	TPC2L_HUMAN|Q9UL33	TPC2L_HUMAN|Q9UL33	8|4|10	22	7.33	3	0|0|0	1	1	1	1	1	10.58	73.33	0
NLSmutant	TPC6B_HUMAN|Q86SZ2	TPC6B_HUMAN|Q86SZ2	15|6|19	40	13.33	3	0|0|0	1	1	1	1	1	13.89	133.33	0
NLSmutant	TPPC1_HUMAN|Q9Y5R8	TPPC1_HUMAN|Q9Y5R8	11|7|15	33	11	3	0|0|0	1	1	1	1	1	15.5	110	0
NLSmutant	TPPC3_HUMAN|O43617	TPPC3_HUMAN|O43617	14|11|21	46	15.33	3	0|0|0	1	1	1	1	1	21.72	153.33	0
NLSmutant	TPPC4_HUMAN|Q9Y296	TPPC4_HUMAN|Q9Y296	10|4|2	16	5.33	3	0|0|0	1	1	1	1	1	6.99	53.33	0
NLSmutant	TPPC5_HUMAN|Q8IUR0	TPPC5_HUMAN|Q8IUR0	5|3|4	12	4	3	0|0|0	1	1	1	1	1	8.84	40	0
NLSmutant	TPPC9_HUMAN|Q96Q05	TPPC9_HUMAN|Q96Q05	25|6|47	78	26	3	0|0|0	1	1	1	1	1	13.89	260	0
NLSmutant	TR150_HUMAN|Q9Y2W1	TR150_HUMAN|Q9Y2W1	13|9|11	33	11	3	0|0|0	1	1	1	1	1	18.64	110	0
NLSmutant	TRA2A_HUMAN|Q13595	TRA2A_HUMAN|Q13595	5|1|0	6	2	3	0|0|0	0.33	1	0.33	1	0.33	2.45	20	0.21
NLSmutant	TRA2B_HUMAN|P62995	TRA2B_HUMAN|P62995	11|8|6	25	8.33	3	0|0|0	1	1	1	1	1	13.89	83.33	0
NLSmutant	TRAF2_HUMAN|Q12933	TRAF2_HUMAN|Q12933	9|1|40	50	16.67	3	0|0|0	0.67	1	0.67	1	0.67	4.96	166.67	0.02
NLSmutant	TRAF4_HUMAN|Q9BUZ4	TRAF4_HUMAN|Q9BUZ4	6|1|2	9	3	3	0|0|0	0.67	1	0.67	1	0.67	4.96	30	0.11
NLSmutant	TRAM1_HUMAN|Q15629	TRAM1_HUMAN|Q15629	2|6|3	11	3.67	3	0|0|0	1	1	1	1	1	6.99	36.67	0
NLSmutant	TRAP1_HUMAN|Q12931	TRAP1_HUMAN|Q12931	2|2|4	8	2.67	3	0|1|3	0.85	0.98	0.85	0.98	0.85	1.31	2	0
NLSmutant	TRFL_HUMAN|P02788	TRFL_HUMAN|P02788	1|0|1	2	0.67	3	0|6|2	0	0	0	0	0	-7.35	0.25	0.36
NLSmutant	TRI27_HUMAN|P14373	TRI27_HUMAN|P14373	12|1|1	14	4.67	3	0|0|0	0.33	1	0.33	1	0.33	4.96	46.67	0.17
NLSmutant	TRI37_HUMAN|O94972	TRI37_HUMAN|O94972	7|0|0	7	2.33	3	0|0|0	0.33	1	0.33	1	0.33	2.45	23.33	0.19
NLSmutant	TRIO_HUMAN|O75962	TRIO_HUMAN|O75962	8|19|1	28	9.33	3	0|0|0	0.67	1	0.67	1	0.67	4.96	93.33	0.03
NLSmutant	TRIP6_HUMAN|Q15654	TRIP6_HUMAN|Q15654	118|44|81	243	81	3	0|0|0	1	1	1	1	1	70	810	0
NLSmutant	TRM2A_HUMAN|Q8IZ69	TRM2A_HUMAN|Q8IZ69	2|4|1	7	2.33	3	0|0|0	0.67	1	0.67	1	0.67	4.96	23.33	0.11
NLSmutant	TRM7_HUMAN|Q9UET6	TRM7_HUMAN|Q9UET6	3|0|0	3	1	3	0|0|0	0.33	1	0.33	1	0.33	2.45	10	0.24
NLSmutant	TRRAP_HUMAN|Q9Y4A5	TRRAP_HUMAN|Q9Y4A5	28|21|1	50	16.67	3	0|0|0	0.67	1	0.67	1	0.67	4.96	166.67	0.01
NLSmutant	TRY1_HUMAN|P07477	TRY1_HUMAN|P07477	9|12|13	34	11.33	3	8|12|13	0	0	0	0	0	-22.9	1.03	0.36
NLSmutant	TRY3_HUMAN|P35030	TRY3_HUMAN|P35030	3|6|7	16	5.33	3	4|9|8	0	0	0	0	0	-18.4	0.76	0.36
NLSmutant	TSC1_HUMAN|Q92574	TSC1_HUMAN|Q92574	57|12|128	197	65.67	3	0|0|0	1	1	1	1	1	23.25	656.67	0
NLSmutant	TSP1_HUMAN|P07996	TSP1_HUMAN|P07996	40|91|37	168	56	3	39|58|32	0	0	0	0	0	-94.7	1.3	0.36
NLSmutant	TSPOA_HUMAN|P30536	TSPOA_HUMAN|P30536	2|3|1	6	2	3	0|0|0	0.67	1	0.67	1	0.67	4.96	20	0.12
NLSmutant	TXTP_HUMAN|P53007	TXTP_HUMAN|P53007	8|17|11	36	12	3	0|0|0	1	1	1	1	1	17.08	120	0
NLSmutant	U2AF1_HUMAN|Q01081	U2AF1_HUMAN|Q01081	3|1|3	7	2.33	3	0|0|2	0.66	0.99	0.66	0.99	0.66	2.33	3.5	0.14
NLSmutant	U2AF2_HUMAN|P26368	U2AF2_HUMAN|P26368	18|19|16	53	17.67	3	1|4|4	1	1	1	1	1	12.53	5.89	0
NLSmutant	U520_HUMAN|O75643	U520_HUMAN|O75643	48|41|28	117	39	3	3|2|1	1	1	1	1	1	31.33	19.5	0
NLSmutant	U5S1_HUMAN|Q15029	U5S1_HUMAN|Q15029	4|20|3	27	9	3	0|0|0	1	1	1	1	1	8.84	90	0
NLSmutant	UACA_HUMAN|Q9BZF9	UACA_HUMAN|Q9BZF9	109|43|104	256	85.33	3	0|0|0	1	1	1	1	1	68.56	853.33	0
NLSmutant	UB2D2_HUMAN|P62837	UB2D2_HUMAN|P62837	1|0|1	2	0.67	3	0|0|0	0	0	0	0	0	2.45	6.67	0.36
NLSmutant	UBAC2_HUMAN|Q8NBM4	UBAC2_HUMAN|Q8NBM4	2|2|1	5	1.67	3	0|0|0	0.67	1	0.67	1	0.67	4.96	16.67	0.13
NLSmutant	UBP34_HUMAN|Q70CQ2	UBP34_HUMAN|Q70CQ2	2|13|1	16	5.33	3	0|0|0	0.67	1	0.67	1	0.67	4.96	53.33	0.1
NLSmutant	UBP54_HUMAN|Q70EL1	UBP54_HUMAN|Q70EL1	2|0|0	2	0.67	3	0|0|0	0.33	1	0.33	1	0.33	2.45	6.67	0.28
NLSmutant	UBP7_HUMAN|Q93009	UBP7_HUMAN|Q93009	3|1|0	4	1.33	3	0|0|0	0.33	1	0.33	1	0.33	2.45	13.33	0.24
NLSmutant	UBR1_HUMAN|Q8IWV7	UBR1_HUMAN|Q8IWV7	13|1|5	19	6.33	3	0|0|0	0.67	1	0.67	1	0.67	4.96	63.33	0.05
NLSmutant	UBR4_HUMAN|Q5T4S7	UBR4_HUMAN|Q5T4S7	1|82|41	124	41.33	3	0|0|1	0.67	1	0.67	1	0.67	3.05	124	0.01
NLSmutant	UBR5_HUMAN|O95071	UBR5_HUMAN|O95071	14|35|16	65	21.67	3	0|0|0	1	1	1	1	1	26.27	216.67	0
NLSmutant	UGGG1_HUMAN|Q9NYU2	UGGG1_HUMAN|Q9NYU2	9|7|3	19	6.33	3	0|0|0	1	1	1	1	1	8.84	63.33	0
NLSmutant	US6NL_HUMAN|Q92738	US6NL_HUMAN|Q92738	83|34|42	159	53	3	0|0|0	1	1	1	1	1	55.59	530	0
NLSmutant	USMG5_HUMAN|Q96IX5	USMG5_HUMAN|Q96IX5	2|7|1	10	3.33	3	1|1|1	0.64	1	0.64	1	0.64	0.82	3.33	0.14
NLSmutant	USP9X_HUMAN|Q93008	USP9X_HUMAN|Q93008	58|47|38	143	47.67	3	0|0|0	1	1	1	1	1	61.37	476.67	0
NLSmutant	UTRO_HUMAN|P46939	UTRO_HUMAN|P46939	81|12|28	121	40.33	3	0|0|0	1	1	1	1	1	23.25	403.33	0
NLSmutant	VAPA_HUMAN|Q9P0L0	VAPA_HUMAN|Q9P0L0	1|4|3	8	2.67	3	0|0|0	0.67	1	0.67	1	0.67	4.96	26.67	0.09
NLSmutant	VATL_HUMAN|P27449	VATL_HUMAN|P27449	2|3|0	5	1.67	3	0|0|0	0.67	1	0.67	1	0.67	2.45	16.67	0.12
NLSmutant	VDAC2_HUMAN|P45880	VDAC2_HUMAN|P45880	1|15|3	19	6.33	3	0|0|2	0.66	1	0.66	1	0.66	2.33	9.5	0.14
NLSmutant	VGLL1_HUMAN|Q99990	VGLL1_HUMAN|Q99990	89|53|60	202	67.33	3	0|0|0	1	1	1	1	1	82.89	673.33	0
NLSmutant	VGLL3_HUMAN|A8MV65	VGLL3_HUMAN|A8MV65	11|8|9	28	9.33	3	0|0|0	1	1	1	1	1	17.08	93.33	0
NLSmutant	VGLL4_HUMAN|Q14135	VGLL4_HUMAN|Q14135	68|86|67	221	73.67	3	0|0|0	1	1	1	1	1	102.88	736.67	0
NLSmutant	VKGC_HUMAN|P38435	VKGC_HUMAN|P38435	2|4|0	6	2	3	0|0|0	0.67	1	0.67	1	0.67	2.45	20	0.11
NLSmutant	VPRBP_HUMAN|Q9Y4B6	VPRBP_HUMAN|Q9Y4B6	47|15|113	175	58.33	3	0|0|0	1	1	1	1	1	27.77	583.33	0
NLSmutant	VPS4A_HUMAN|Q9UN37	VPS4A_HUMAN|Q9UN37	1|3|4	8	2.67	3	0|0|0	0.67	1	0.67	1	0.67	4.96	26.67	0.09
NLSmutant	VPS51_HUMAN|Q9UID3	VPS51_HUMAN|Q9UID3	1|14|1	16	5.33	3	0|0|0	0.33	1	0.33	1	0.33	4.96	53.33	0.16
NLSmutant	VRK2_HUMAN|Q86Y07	VRK2_HUMAN|Q86Y07	1|2|1	4	1.33	3	0|0|0	0.33	1	0.33	1	0.33	4.96	13.33	0.28
NLSmutant	VTA1_HUMAN|Q9NP79	VTA1_HUMAN|Q9NP79	14|10|9	33	11	3	0|0|0	1	1	1	1	1	18.64	110	0
NLSmutant	VWA8_HUMAN|A3KMH1	VWA8_HUMAN|A3KMH1	1|0|0	1	0.33	3	0|0|0	0	0	0	0	0	2.45	3.33	0.36
NLSmutant	WBP2_HUMAN|Q969T9	WBP2_HUMAN|Q969T9	1|2|1	4	1.33	3	0|0|0	0.33	1	0.33	1	0.33	4.96	13.33	0.28
NLSmutant	WDR11_HUMAN|Q9BZH6	WDR11_HUMAN|Q9BZH6	3|5|2	10	3.33	3	0|0|0	1	1	1	1	1	6.99	33.33	0
NLSmutant	WDR33_HUMAN|Q9C0J8	WDR33_HUMAN|Q9C0J8	21|3|1	25	8.33	3	0|0|0	0.67	1	0.67	1	0.67	4.96	83.33	0.08
NLSmutant	WDR5_HUMAN|P61964	WDR5_HUMAN|P61964	2|3|2	7	2.33	3	0|0|0	1	1	1	1	1	6.99	23.33	0
NLSmutant	WDR6_HUMAN|Q9NNW5	WDR6_HUMAN|Q9NNW5	4|2|0	6	2	3	0|0|0	0.67	1	0.67	1	0.67	2.45	20	0.11
NLSmutant	WDR82_HUMAN|Q6UXN9	WDR82_HUMAN|Q6UXN9	1|0|1	2	0.67	3	0|0|0	0	0	0	0	0	2.45	6.67	0.36
NLSmutant	WTIP_HUMAN|A6NIX2	WTIP_HUMAN|A6NIX2	6|1|5	12	4	3	0|0|0	0.67	1	0.67	1	0.67	4.96	40	0.06
NLSmutant	WWC2_HUMAN|Q6AWC2	WWC2_HUMAN|Q6AWC2	140|15|77	232	77.33	3	0|0|0	1	1	1	1	1	27.77	773.33	0
NLSmutant	WWC3_HUMAN|Q9ULE0	WWC3_HUMAN|Q9ULE0	438|211|473	1122	374	3	0|0|0	1	1	1	1	1	306.56	3740	0
NLSmutant	WWP1_HUMAN|Q9H0M0	WWP1_HUMAN|Q9H0M0	1|0|0	1	0.33	3	28|42|6	0	0	0	0	0	-107.38	0.01	0.36
NLSmutant	WWP2_HUMAN|O00308	WWP2_HUMAN|O00308	1|0|0	1	0.33	3	14|20|0	0	0	0	0	0	-44.97	0.03	0.36
NLSmutant	WWTR1_HUMAN|Q9GZV5	WWTR1_HUMAN|Q9GZV5	262|205|288	755	251.67	3	0|0|0	1	1	1	1	1	298.1	2516.67	0
NLSmutant	XP32_HUMAN|Q5T750	XP32_HUMAN|Q5T750	2|3|2	7	2.33	3	2|1|0	0.93	0.97	0.93	0.97	0.93	2.27	2.33	0
NLSmutant	XPOT_HUMAN|O43592	XPOT_HUMAN|O43592	1|22|9	32	10.67	3	0|0|0	0.67	1	0.67	1	0.67	4.96	106.67	0.02
NLSmutant	XRN1_HUMAN|Q8IZH2	XRN1_HUMAN|Q8IZH2	1|0|0	1	0.33	3	0|0|0	0	0	0	0	0	2.45	3.33	0.36
NLSmutant	YAP1_HUMAN|P46937	YAP1_HUMAN|P46937	916|845|1113	2874	958	3	131|142|85	1	1	1	1	1	57.18	8.03	0
NLSmutant	YAP1_HUMAN|P46937-2	YAP1_HUMAN|P46937-2	1|1|0	2	0.67	3	0|0|0	0	0	0	0	0	2.45	6.67	0.36
NLSmutant	YAP1_HUMAN|P46937-3	YAP1_HUMAN|P46937-3	8|3|26	37	12.33	3	0|0|0	1	1	1	1	1	8.84	123.33	0
NLSmutant	YBOX1_HUMAN|P67809	YBOX1_HUMAN|P67809	2|0|0	2	0.67	3	0|0|0	0.33	1	0.33	1	0.33	2.45	6.67	0.28
NLSmutant	YLPM1_HUMAN|P49750	YLPM1_HUMAN|P49750	4|3|0	7	2.33	3	0|0|0	0.67	1	0.67	1	0.67	2.45	23.33	0.09
NLSmutant	YMEL1_HUMAN|Q96TA2	YMEL1_HUMAN|Q96TA2	1|13|4	18	6	3	0|0|0	0.67	1	0.67	1	0.67	4.96	60	0.06
NLSmutant	YPEL5_HUMAN|P62699	YPEL5_HUMAN|P62699	1|0|0	1	0.33	3	0|0|0	0	0	0	0	0	2.45	3.33	0.36
NLSmutant	ZDH13_HUMAN|Q8IUH4	ZDH13_HUMAN|Q8IUH4	1|0|0	1	0.33	3	0|0|0	0	0	0	0	0	2.45	3.33	0.36
NLSmutant	ZN638_HUMAN|Q14966	ZN638_HUMAN|Q14966	1|0|0	1	0.33	3	0|0|0	0	0	0	0	0	2.45	3.33	0.36
NLSmutant	ZO1_HUMAN|Q07157	ZO1_HUMAN|Q07157	736|496|456	1688	562.67	3	0|0|0	1	1	1	1	1	651.34	5626.67	0
NLSmutant	ZO1_HUMAN|Q07157-2	ZO1_HUMAN|Q07157-2	13|7|7	27	9	3	0|0|0	1	1	1	1	1	15.5	90	0
NLSmutant	ZO2_HUMAN|Q9UDY2	ZO2_HUMAN|Q9UDY2	1704|1028|1096	3828	1276	3	1|0|1	1	1	1	1	1	inf	1914	0
NLSmutant	ZO2_HUMAN|Q9UDY2-2	ZO2_HUMAN|Q9UDY2-2	2|2|1	5	1.67	3	0|0|0	0.67	1	0.67	1	0.67	4.96	16.67	0.13
NLSmutant	ZO3_HUMAN|O95049	ZO3_HUMAN|O95049	12|3|3	18	6	3	0|0|0	1	1	1	1	1	8.84	60	0
NLSmutant	1A01_HUMAN|P30443	1A01_HUMAN|P30443	0|3|1	4	1.33	3	0|0|0	0.33	1	0.33	1	0.33	2.45	13.33	0.24
NLSmutant	1A25_HUMAN|P18462	1A25_HUMAN|P18462	0|1|0	1	0.33	3	0|0|0	0	0	0	0	0	2.45	3.33	0.36
NLSmutant	1B35_HUMAN|P30685	1B35_HUMAN|P30685	0|1|0	1	0.33	3	0|0|0	0	0	0	0	0	2.45	3.33	0.36
NLSmutant	2A5D_HUMAN|Q14738	2A5D_HUMAN|Q14738	0|11|0	11	3.67	3	0|0|0	0.33	1	0.33	1	0.33	2.45	36.67	0.17
NLSmutant	2AAB_HUMAN|P30154	2AAB_HUMAN|P30154	0|5|0	5	1.67	3	0|0|0	0.33	1	0.33	1	0.33	2.45	16.67	0.21
NLSmutant	A0A024R1X6_HUMAN|A0A024R1X6	A0A024R1X6_HUMAN|A0A024R1X6	0|1|0	1	0.33	3	0|1|2	0	0	0	0	0	-0.58	0.33	0.36
NLSmutant	A0A024RAB6_HUMAN|A0A024RAB6	A0A024RAB6_HUMAN|A0A024RAB6	0|2|1	3	1	3	0|0|0	0.33	1	0.33	1	0.33	2.45	10	0.28
NLSmutant	A0A024RBS1_HUMAN|A0A024RBS1	A0A024RBS1_HUMAN|A0A024RBS1	0|2|1	3	1	3	0|1|0	0.33	0.99	0.33	0.99	0.33	1.65	3	0.34
NLSmutant	A0A059S4M9_HUMAN|A0A059S4M9	A0A059S4M9_HUMAN|A0A059S4M9	0|1|0	1	0.33	3	0|0|0	0	0	0	0	0	2.45	3.33	0.36
NLSmutant	A0A087X1U6_HUMAN|A0A087X1U6	A0A087X1U6_HUMAN|A0A087X1U6	0|1|0	1	0.33	3	0|0|0	0	0	0	0	0	2.45	3.33	0.36
NLSmutant	A0A0C4DG99_HUMAN|A0A0C4DG99	A0A0C4DG99_HUMAN|A0A0C4DG99	0|1|0	1	0.33	3	0|0|0	0	0	0	0	0	2.45	3.33	0.36
NLSmutant	A0A0C4DH68_HUMAN|A0A0C4DH68	A0A0C4DH68_HUMAN|A0A0C4DH68	0|3|2	5	1.67	3	2|2|1	0.43	0.79	0.43	0.79	0.43	-3.49	1	0.15
NLSmutant	A0A0G2JNC6_HUMAN|A0A0G2JNC6	NA	0|1|0	1	0.33	3	0|0|0	0	0	0	0	0	2.45	3.33	0.36
NLSmutant	A0A0X9UWK7_HUMAN|A0A0X9UWK7	NA	0|2|3	5	1.67	3	0|0|0	0.67	1	0.67	1	0.67	2.45	16.67	0.12
NLSmutant	A1A4E9_HUMAN|A1A4E9	A1A4E9_HUMAN|A1A4E9	0|4|0	4	1.33	3	0|0|0	0.33	1	0.33	1	0.33	2.45	13.33	0.22
NLSmutant	A2MG_HUMAN|P01023	A2MG_HUMAN|P01023	0|3|3	6	2	3	5|13|12	0	0	0	0	0	-39.79	0.2	0.36
NLSmutant	A2ML1_HUMAN|A8K2U0	A2ML1_HUMAN|A8K2U0	0|41|0	41	13.67	3	0|0|0	0.33	1	0.33	1	0.33	2.45	136.67	0.15
NLSmutant	A2NJV5_HUMAN|A2NJV5	A2NJV5_HUMAN|A2NJV5	0|1|0	1	0.33	3	0|0|0	0	0	0	0	0	2.45	3.33	0.36
NLSmutant	A4_HUMAN|P05067	A4_HUMAN|P05067	0|2|0	2	0.67	3	0|0|0	0.33	1	0.33	1	0.33	2.45	6.67	0.28
NLSmutant	A7L3B_HUMAN|Q96GX2	A7L3B_HUMAN|Q96GX2	0|1|0	1	0.33	3	0|0|0	0	0	0	0	0	2.45	3.33	0.36
NLSmutant	A9QUT7_HUMAN|A9QUT7	A9QUT7_HUMAN|A9QUT7	0|1|0	1	0.33	3	0|0|0	0	0	0	0	0	2.45	3.33	0.36
NLSmutant	AAAS_HUMAN|Q9NRG9	AAAS_HUMAN|Q9NRG9	0|11|0	11	3.67	3	0|0|0	0.33	1	0.33	1	0.33	2.45	36.67	0.17
NLSmutant	AACT_HUMAN|P01011	AACT_HUMAN|P01011	0|1|0	1	0.33	3	0|0|0	0	0	0	0	0	2.45	3.33	0.36
NLSmutant	AAKG1_HUMAN|P54619	AAKG1_HUMAN|P54619	0|3|1	4	1.33	3	0|0|0	0.33	1	0.33	1	0.33	2.45	13.33	0.24
NLSmutant	AAR2_HUMAN|Q9Y312	AAR2_HUMAN|Q9Y312	0|3|1	4	1.33	3	0|0|0	0.33	1	0.33	1	0.33	2.45	13.33	0.24
NLSmutant	AASS_HUMAN|Q9UDR5	AASS_HUMAN|Q9UDR5	0|4|0	4	1.33	3	0|0|0	0.33	1	0.33	1	0.33	2.45	13.33	0.22
NLSmutant	AATC_HUMAN|P17174	AATC_HUMAN|P17174	0|8|0	8	2.67	3	0|0|0	0.33	1	0.33	1	0.33	2.45	26.67	0.18
NLSmutant	AATM_HUMAN|P00505	AATM_HUMAN|P00505	0|1|0	1	0.33	3	0|0|0	0	0	0	0	0	2.45	3.33	0.36
NLSmutant	ABCD1_HUMAN|P33897	ABCD1_HUMAN|P33897	0|1|0	1	0.33	3	0|0|0	0	0	0	0	0	2.45	3.33	0.36
NLSmutant	ABCF1_HUMAN|Q8NE71	ABCF1_HUMAN|Q8NE71	0|1|0	1	0.33	3	0|0|0	0	0	0	0	0	2.45	3.33	0.36
NLSmutant	ABCF3_HUMAN|Q9NUQ8	ABCF3_HUMAN|Q9NUQ8	0|10|0	10	3.33	3	0|0|0	0.33	1	0.33	1	0.33	2.45	33.33	0.17
NLSmutant	ABHGA_HUMAN|O95870	ABHGA_HUMAN|O95870	0|3|0	3	1	3	0|0|0	0.33	1	0.33	1	0.33	2.45	10	0.24
NLSmutant	ACACA_HUMAN|Q13085	ACACA_HUMAN|Q13085	0|4|0	4	1.33	3	0|0|0	0.33	1	0.33	1	0.33	2.45	13.33	0.22
NLSmutant	ACADV_HUMAN|P49748	ACADV_HUMAN|P49748	0|4|0	4	1.33	3	0|0|0	0.33	1	0.33	1	0.33	2.45	13.33	0.22
NLSmutant	ACD10_HUMAN|Q6JQN1	ACD10_HUMAN|Q6JQN1	0|3|0	3	1	3	0|0|0	0.33	1	0.33	1	0.33	2.45	10	0.24
NLSmutant	ACO13_HUMAN|Q9NPJ3	ACO13_HUMAN|Q9NPJ3	0|2|0	2	0.67	3	0|0|0	0.33	1	0.33	1	0.33	2.45	6.67	0.28
NLSmutant	ACOT8_HUMAN|O14734	ACOT8_HUMAN|O14734	0|2|2	4	1.33	3	0|0|0	0.67	1	0.67	1	0.67	2.45	13.33	0.13
NLSmutant	ACOX1_HUMAN|Q15067	ACOX1_HUMAN|Q15067	0|2|0	2	0.67	3	0|0|0	0.33	1	0.33	1	0.33	2.45	6.67	0.28
NLSmutant	ACPH_HUMAN|P13798	ACPH_HUMAN|P13798	0|4|0	4	1.33	3	0|0|0	0.33	1	0.33	1	0.33	2.45	13.33	0.22
NLSmutant	ACSF2_HUMAN|Q96CM8	ACSF2_HUMAN|Q96CM8	0|2|0	2	0.67	3	0|0|0	0.33	1	0.33	1	0.33	2.45	6.67	0.28
NLSmutant	ACSL3_HUMAN|O95573	ACSL3_HUMAN|O95573	0|48|3	51	17	3	0|0|0	0.67	1	0.67	1	0.67	2.45	170	0.08
NLSmutant	ACSL4_HUMAN|O60488	ACSL4_HUMAN|O60488	0|17|0	17	5.67	3	0|0|0	0.33	1	0.33	1	0.33	2.45	56.67	0.16
NLSmutant	ACTN4_HUMAN|O43707	ACTN4_HUMAN|O43707	0|8|0	8	2.67	3	0|0|1	0.33	1	0.33	1	0.33	1.65	8	0.17
NLSmutant	ACTZ_HUMAN|P61163	ACTZ_HUMAN|P61163	0|3|0	3	1	3	0|0|0	0.33	1	0.33	1	0.33	2.45	10	0.24
NLSmutant	ADAS_HUMAN|O00116	ADAS_HUMAN|O00116	0|4|0	4	1.33	3	0|0|0	0.33	1	0.33	1	0.33	2.45	13.33	0.22
NLSmutant	ADRM1_HUMAN|Q16186	ADRM1_HUMAN|Q16186	0|1|0	1	0.33	3	0|0|0	0	0	0	0	0	2.45	3.33	0.36
NLSmutant	AHR_HUMAN|P35869	AHR_HUMAN|P35869	0|13|6	19	6.33	3	0|0|0	0.67	1	0.67	1	0.67	2.45	63.33	0.04
NLSmutant	AIFM2_HUMAN|Q9BRQ8	AIFM2_HUMAN|Q9BRQ8	0|1|0	1	0.33	3	0|0|0	0	0	0	0	0	2.45	3.33	0.36
NLSmutant	AIM1_HUMAN|Q9Y4K1	AIM1_HUMAN|Q9Y4K1	0|1|1	2	0.67	3	0|0|1	0	0	0	0	0	1.65	2	0.36
NLSmutant	AIMP1_HUMAN|Q12904	AIMP1_HUMAN|Q12904	0|13|1	14	4.67	3	0|0|0	0.33	1	0.33	1	0.33	2.45	46.67	0.16
NLSmutant	AIMP2_HUMAN|Q13155	AIMP2_HUMAN|Q13155	0|9|0	9	3	3	0|0|0	0.33	1	0.33	1	0.33	2.45	30	0.18
NLSmutant	AKAP6_HUMAN|Q13023	AKAP6_HUMAN|Q13023	0|2|0	2	0.67	3	0|0|0	0.33	1	0.33	1	0.33	2.45	6.67	0.28
NLSmutant	AKIP_HUMAN|Q9NWT8	AKIP_HUMAN|Q9NWT8	0|1|0	1	0.33	3	0|0|0	0	0	0	0	0	2.45	3.33	0.36
NLSmutant	AKP13_HUMAN|Q12802	AKP13_HUMAN|Q12802	0|4|0	4	1.33	3	0|0|0	0.33	1	0.33	1	0.33	2.45	13.33	0.22
NLSmutant	AL1A2_HUMAN|O94788	AL1A2_HUMAN|O94788	0|2|0	2	0.67	3	0|0|0	0.33	1	0.33	1	0.33	2.45	6.67	0.28
NLSmutant	AL1L2_HUMAN|Q3SY69	AL1L2_HUMAN|Q3SY69	0|13|0	13	4.33	3	0|0|0	0.33	1	0.33	1	0.33	2.45	43.33	0.16
NLSmutant	AL3A2_HUMAN|P51648	AL3A2_HUMAN|P51648	0|3|3	6	2	3	0|0|1	0.67	1	0.67	1	0.67	1.65	6	0.13
NLSmutant	ALDH2_HUMAN|P05091	ALDH2_HUMAN|P05091	0|1|1	2	0.67	3	0|0|4	0	0	0	0	0	-1.62	0.5	0.36
NLSmutant	ALDOA_HUMAN|P04075	ALDOA_HUMAN|P04075	0|5|1	6	2	3	0|2|12	0	0.01	0	0.01	0	-15.56	0.43	0.35
NLSmutant	ALG1_HUMAN|Q9BT22	ALG1_HUMAN|Q9BT22	0|2|0	2	0.67	3	0|0|0	0.33	1	0.33	1	0.33	2.45	6.67	0.28
NLSmutant	ALG2_HUMAN|Q9H553	ALG2_HUMAN|Q9H553	0|3|1	4	1.33	3	0|0|0	0.33	1	0.33	1	0.33	2.45	13.33	0.24
NLSmutant	ALG5_HUMAN|Q9Y673	ALG5_HUMAN|Q9Y673	0|6|0	6	2	3	0|0|0	0.33	1	0.33	1	0.33	2.45	20	0.19
NLSmutant	AMPL_HUMAN|P28838	AMPL_HUMAN|P28838	0|5|3	8	2.67	3	0|0|4	0.65	0.99	0.65	0.99	0.65	-1.62	2	0.14
NLSmutant	ANXA3_HUMAN|P12429	ANXA3_HUMAN|P12429	0|2|0	2	0.67	3	0|0|0	0.33	1	0.33	1	0.33	2.45	6.67	0.28
NLSmutant	ANXA5_HUMAN|P08758	ANXA5_HUMAN|P08758	0|1|0	1	0.33	3	0|0|3	0	0	0	0	0	-0.14	0.33	0.36
NLSmutant	ANXA8_HUMAN|P13928	ANXA8_HUMAN|P13928	0|1|0	1	0.33	3	0|0|0	0	0	0	0	0	2.45	3.33	0.36
NLSmutant	AP180_HUMAN|O60641	AP180_HUMAN|O60641	0|1|0	1	0.33	3	0|0|0	0	0	0	0	0	2.45	3.33	0.36
NLSmutant	AP1G2_HUMAN|O75843	AP1G2_HUMAN|O75843	0|5|1	6	2	3	0|0|0	0.33	1	0.33	1	0.33	2.45	20	0.21
NLSmutant	AP1S1_HUMAN|P61966	AP1S1_HUMAN|P61966	0|1|0	1	0.33	3	0|0|0	0	0	0	0	0	2.45	3.33	0.36
NLSmutant	AP4S1_HUMAN|Q9Y587	AP4S1_HUMAN|Q9Y587	0|1|0	1	0.33	3	0|0|0	0	0	0	0	0	2.45	3.33	0.36
NLSmutant	APC7_HUMAN|Q9UJX3	APC7_HUMAN|Q9UJX3	0|5|0	5	1.67	3	0|0|0	0.33	1	0.33	1	0.33	2.45	16.67	0.21
NLSmutant	APOB_HUMAN|P04114	APOB_HUMAN|P04114	0|1|0	1	0.33	3	0|0|0	0	0	0	0	0	2.45	3.33	0.36
NLSmutant	APOD_HUMAN|P05090	APOD_HUMAN|P05090	0|3|0	3	1	3	0|0|0	0.33	1	0.33	1	0.33	2.45	10	0.24
NLSmutant	APOL2_HUMAN|Q9BQE5	APOL2_HUMAN|Q9BQE5	0|2|0	2	0.67	3	0|0|0	0.33	1	0.33	1	0.33	2.45	6.67	0.28
NLSmutant	APRV1_HUMAN|Q53RT3	APRV1_HUMAN|Q53RT3	0|1|1	2	0.67	3	0|0|2	0	0	0	0	0	0.28	1	0.36
NLSmutant	ARAF_HUMAN|P10398	ARAF_HUMAN|P10398	0|4|0	4	1.33	3	0|0|0	0.33	1	0.33	1	0.33	2.45	13.33	0.22
NLSmutant	ARC1A_HUMAN|Q92747	ARC1A_HUMAN|Q92747	0|5|0	5	1.67	3	0|0|0	0.33	1	0.33	1	0.33	2.45	16.67	0.21
NLSmutant	ARC1B_HUMAN|O15143	ARC1B_HUMAN|O15143	0|6|0	6	2	3	0|0|0	0.33	1	0.33	1	0.33	2.45	20	0.19
NLSmutant	ARGI1_HUMAN|P05089	ARGI1_HUMAN|P05089	0|6|0	6	2	3	0|3|0	0.33	1	0.33	1	0.33	-0.14	2	0.34
NLSmutant	ARHG2_HUMAN|Q92974	ARHG2_HUMAN|Q92974	0|7|1	8	2.67	3	0|0|0	0.33	1	0.33	1	0.33	2.45	26.67	0.19
NLSmutant	ARHGB_HUMAN|O15085	ARHGB_HUMAN|O15085	0|2|0	2	0.67	3	0|0|0	0.33	1	0.33	1	0.33	2.45	6.67	0.28
NLSmutant	ARI1B_HUMAN|Q8NFD5	ARI1B_HUMAN|Q8NFD5	0|1|1	2	0.67	3	0|0|0	0	0	0	0	0	2.45	6.67	0.36
NLSmutant	ARL5B_HUMAN|Q96KC2	ARL5B_HUMAN|Q96KC2	0|1|0	1	0.33	3	0|0|0	0	0	0	0	0	2.45	3.33	0.36
NLSmutant	ARL8A_HUMAN|Q96BM9	ARL8A_HUMAN|Q96BM9	0|2|0	2	0.67	3	0|0|0	0.33	1	0.33	1	0.33	2.45	6.67	0.28
NLSmutant	ARM10_HUMAN|Q8N2F6	ARM10_HUMAN|Q8N2F6	0|5|0	5	1.67	3	0|0|0	0.33	1	0.33	1	0.33	2.45	16.67	0.21
NLSmutant	ARMX3_HUMAN|Q9UH62	ARMX3_HUMAN|Q9UH62	0|6|0	6	2	3	0|0|0	0.33	1	0.33	1	0.33	2.45	20	0.19
NLSmutant	ARP2_HUMAN|P61160	ARP2_HUMAN|P61160	0|15|2	17	5.67	3	0|0|0	0.67	1	0.67	1	0.67	2.45	56.67	0.1
NLSmutant	ARP3_HUMAN|P61158	ARP3_HUMAN|P61158	0|2|0	2	0.67	3	0|0|0	0.33	1	0.33	1	0.33	2.45	6.67	0.28
NLSmutant	ARPC2_HUMAN|O15144	ARPC2_HUMAN|O15144	0|11|6	17	5.67	3	0|0|0	0.67	1	0.67	1	0.67	2.45	56.67	0.04
NLSmutant	ARSF_HUMAN|P54793	ARSF_HUMAN|P54793	0|1|0	1	0.33	3	0|0|0	0	0	0	0	0	2.45	3.33	0.36
NLSmutant	ASAH1_HUMAN|Q13510	ASAH1_HUMAN|Q13510	0|2|0	2	0.67	3	0|0|0	0.33	1	0.33	1	0.33	2.45	6.67	0.28
NLSmutant	ASCC1_HUMAN|Q8N9N2	ASCC1_HUMAN|Q8N9N2	0|2|0	2	0.67	3	0|0|0	0.33	1	0.33	1	0.33	2.45	6.67	0.28
NLSmutant	ASCC1_HUMAN|Q8N9N2-2	ASCC1_HUMAN|Q8N9N2-2	0|1|0	1	0.33	3	0|0|0	0	0	0	0	0	2.45	3.33	0.36
NLSmutant	ASNS_HUMAN|P08243	ASNS_HUMAN|P08243	0|4|1	5	1.67	3	0|0|0	0.33	1	0.33	1	0.33	2.45	16.67	0.22
NLSmutant	ASPH_HUMAN|Q12797	ASPH_HUMAN|Q12797	0|2|1	3	1	3	0|0|0	0.33	1	0.33	1	0.33	2.45	10	0.28
NLSmutant	ASSY_HUMAN|P00966	ASSY_HUMAN|P00966	0|1|2	3	1	3	0|0|0	0.33	1	0.33	1	0.33	2.45	10	0.28
NLSmutant	AT1A1_HUMAN|P05023	AT1A1_HUMAN|P05023	0|5|0	5	1.67	3	0|0|0	0.33	1	0.33	1	0.33	2.45	16.67	0.21
NLSmutant	AT5EL_HUMAN|Q5VTU8	AT5EL_HUMAN|Q5VTU8	0|1|0	1	0.33	3	0|0|0	0	0	0	0	0	2.45	3.33	0.36
NLSmutant	AT5F1_HUMAN|P24539	AT5F1_HUMAN|P24539	0|18|0	18	6	3	0|0|0	0.33	1	0.33	1	0.33	2.45	60	0.16
NLSmutant	ATM_HUMAN|Q13315	ATM_HUMAN|Q13315	0|1|1	2	0.67	3	0|0|0	0	0	0	0	0	2.45	6.67	0.36
NLSmutant	ATP5H_HUMAN|O75947	ATP5H_HUMAN|O75947	0|2|0	2	0.67	3	0|0|0	0.33	1	0.33	1	0.33	2.45	6.67	0.28
NLSmutant	ATPB_HUMAN|P06576	ATPB_HUMAN|P06576	0|43|17	60	20	3	0|5|9	0.66	1	0.66	1	0.66	-15.88	4.29	0.14
NLSmutant	ATPF2_HUMAN|Q8N5M1	ATPF2_HUMAN|Q8N5M1	0|1|0	1	0.33	3	0|0|0	0	0	0	0	0	2.45	3.33	0.36
NLSmutant	ATPO_HUMAN|P48047	ATPO_HUMAN|P48047	0|9|0	9	3	3	0|0|2	0.33	1	0.33	1	0.33	0.28	4.5	0.28
NLSmutant	ATR_HUMAN|Q13535	ATR_HUMAN|Q13535	0|1|0	1	0.33	3	0|0|0	0	0	0	0	0	2.45	3.33	0.36
NLSmutant	ATX10_HUMAN|Q9UBB4	ATX10_HUMAN|Q9UBB4	0|2|1	3	1	3	0|0|0	0.33	1	0.33	1	0.33	2.45	10	0.28
NLSmutant	AUP1_HUMAN|Q9Y679	AUP1_HUMAN|Q9Y679	0|1|0	1	0.33	3	0|0|0	0	0	0	0	0	2.45	3.33	0.36
NLSmutant	B2MG_HUMAN|P61769	B2MG_HUMAN|P61769	0|2|0	2	0.67	3	0|0|0	0.33	1	0.33	1	0.33	2.45	6.67	0.28
NLSmutant	B3KML9_HUMAN|B3KML9	B3KML9_HUMAN|B3KML9	0|2|1	3	1	3	0|0|0	0.33	1	0.33	1	0.33	2.45	10	0.28
NLSmutant	B3KVV6_HUMAN|B3KVV6	B3KVV6_HUMAN|B3KVV6	0|6|0	6	2	3	0|0|0	0.33	1	0.33	1	0.33	2.45	20	0.19
NLSmutant	B9VP19_HUMAN|B9VP19	B9VP19_HUMAN|B9VP19	0|2|0	2	0.67	3	0|0|0	0.33	1	0.33	1	0.33	2.45	6.67	0.28
NLSmutant	BACH_HUMAN|O00154	BACH_HUMAN|O00154	0|5|0	5	1.67	3	0|0|0	0.33	1	0.33	1	0.33	2.45	16.67	0.21
NLSmutant	BAG3_HUMAN|O95817	BAG3_HUMAN|O95817	0|1|0	1	0.33	3	0|0|0	0	0	0	0	0	2.45	3.33	0.36
NLSmutant	BAIP2_HUMAN|Q9UQB8	BAIP2_HUMAN|Q9UQB8	0|2|0	2	0.67	3	0|0|0	0.33	1	0.33	1	0.33	2.45	6.67	0.28
NLSmutant	BASI_HUMAN|P35613	BASI_HUMAN|P35613	0|2|0	2	0.67	3	0|0|0	0.33	1	0.33	1	0.33	2.45	6.67	0.28
NLSmutant	BET1_HUMAN|O15155	BET1_HUMAN|O15155	0|2|0	2	0.67	3	0|0|0	0.33	1	0.33	1	0.33	2.45	6.67	0.28
NLSmutant	BI2L1_HUMAN|Q9UHR4	BI2L1_HUMAN|Q9UHR4	0|1|0	1	0.33	3	0|0|0	0	0	0	0	0	2.45	3.33	0.36
NLSmutant	BIG1_HUMAN|Q9Y6D6	BIG1_HUMAN|Q9Y6D6	0|20|2	22	7.33	3	0|1|0	0.66	1	0.66	1	0.66	1.65	22	0.14
NLSmutant	BIG2_HUMAN|Q9Y6D5	BIG2_HUMAN|Q9Y6D5	0|3|1	4	1.33	3	0|0|0	0.33	1	0.33	1	0.33	2.45	13.33	0.24
NLSmutant	BIRC6_HUMAN|Q9NR09	BIRC6_HUMAN|Q9NR09	0|1|1	2	0.67	3	0|0|0	0	0	0	0	0	2.45	6.67	0.36
NLSmutant	BLMH_HUMAN|Q13867	BLMH_HUMAN|Q13867	0|7|0	7	2.33	3	0|2|1	0.33	1	0.33	1	0.33	-0.58	2.33	0.28
NLSmutant	BRAF_HUMAN|P15056	BRAF_HUMAN|P15056	0|1|0	1	0.33	3	0|0|0	0	0	0	0	0	2.45	3.33	0.36
NLSmutant	BRE_HUMAN|Q9NXR7	BRE_HUMAN|Q9NXR7	0|1|1	2	0.67	3	0|0|0	0	0	0	0	0	2.45	6.67	0.36
NLSmutant	BTAF1_HUMAN|O14981	BTAF1_HUMAN|O14981	0|3|0	3	1	3	0|0|0	0.33	1	0.33	1	0.33	2.45	10	0.24
NLSmutant	BTK_HUMAN|Q06187	BTK_HUMAN|Q06187	0|1|0	1	0.33	3	0|0|0	0	0	0	0	0	2.45	3.33	0.36
NLSmutant	BUD31_HUMAN|P41223	BUD31_HUMAN|P41223	0|2|0	2	0.67	3	0|0|0	0.33	1	0.33	1	0.33	2.45	6.67	0.28
NLSmutant	BZW1_HUMAN|Q7L1Q6	BZW1_HUMAN|Q7L1Q6	0|1|0	1	0.33	3	0|0|0	0	0	0	0	0	2.45	3.33	0.36
NLSmutant	C1QBP_HUMAN|Q07021	C1QBP_HUMAN|Q07021	0|2|0	2	0.67	3	0|0|0	0.33	1	0.33	1	0.33	2.45	6.67	0.28
NLSmutant	C1TC_HUMAN|P11586	C1TC_HUMAN|P11586	0|11|0	11	3.67	3	0|0|0	0.33	1	0.33	1	0.33	2.45	36.67	0.17
NLSmutant	C42S1_HUMAN|Q9NRR8	C42S1_HUMAN|Q9NRR8	0|1|0	1	0.33	3	0|0|0	0	0	0	0	0	2.45	3.33	0.36
NLSmutant	C9K0I9_HUMAN|C9K0I9	C9K0I9_HUMAN|C9K0I9	0|2|2	4	1.33	3	0|0|0	0.67	1	0.67	1	0.67	2.45	13.33	0.13
NLSmutant	CADH1_HUMAN|P12830	CADH1_HUMAN|P12830	0|1|0	1	0.33	3	0|0|0	0	0	0	0	0	2.45	3.33	0.36
NLSmutant	CADH3_HUMAN|P22223	CADH3_HUMAN|P22223	0|2|0	2	0.67	3	0|0|0	0.33	1	0.33	1	0.33	2.45	6.67	0.28
NLSmutant	CALL3_HUMAN|P27482	CALL3_HUMAN|P27482	0|2|0	2	0.67	3	0|0|0	0.33	1	0.33	1	0.33	2.45	6.67	0.28
NLSmutant	CALL5_HUMAN|Q9NZT1	CALL5_HUMAN|Q9NZT1	0|5|1	6	2	3	1|1|0	0.33	1	0.33	1	0.33	0.41	3	0.28
NLSmutant	CALR_HUMAN|P27797	CALR_HUMAN|P27797	0|5|0	5	1.67	3	8|9|8	0	0	0	0	0	-32.61	0.2	0.36
NLSmutant	CALU_HUMAN|O43852	CALU_HUMAN|O43852	0|1|0	1	0.33	3	0|0|0	0	0	0	0	0	2.45	3.33	0.36
NLSmutant	CALX_HUMAN|P27824	CALX_HUMAN|P27824	0|19|0	19	6.33	3	0|0|0	0.33	1	0.33	1	0.33	2.45	63.33	0.16
NLSmutant	CAN2_HUMAN|P17655	CAN2_HUMAN|P17655	0|3|0	3	1	3	0|0|0	0.33	1	0.33	1	0.33	2.45	10	0.24
NLSmutant	CAND1_HUMAN|Q86VP6	CAND1_HUMAN|Q86VP6	0|13|1	14	4.67	3	0|0|1	0.33	1	0.33	1	0.33	1.65	14	0.15
NLSmutant	CASP_HUMAN|Q13948	CASP_HUMAN|Q13948	0|3|0	3	1	3	0|0|0	0.33	1	0.33	1	0.33	2.45	10	0.24
NLSmutant	CASPE_HUMAN|P31944	CASPE_HUMAN|P31944	0|10|0	10	3.33	3	6|8|5	0	0.01	0	0.01	0	-23.75	0.53	0.35
NLSmutant	CATB_HUMAN|P07858	CATB_HUMAN|P07858	0|5|1	6	2	3	0|0|0	0.33	1	0.33	1	0.33	2.45	20	0.21
NLSmutant	CATC_HUMAN|P53634	CATC_HUMAN|P53634	0|2|0	2	0.67	3	0|0|0	0.33	1	0.33	1	0.33	2.45	6.67	0.28
NLSmutant	CATD_HUMAN|P07339	CATD_HUMAN|P07339	0|19|1	20	6.67	3	0|2|1	0.33	1	0.33	1	0.33	-0.58	6.67	0.17
NLSmutant	CATH_HUMAN|P09668	CATH_HUMAN|P09668	0|2|0	2	0.67	3	0|0|0	0.33	1	0.33	1	0.33	2.45	6.67	0.28
NLSmutant	CATL2_HUMAN|O60911	CATL2_HUMAN|O60911	0|3|0	3	1	3	0|0|0	0.33	1	0.33	1	0.33	2.45	10	0.24
NLSmutant	CATZ_HUMAN|Q9UBR2	CATZ_HUMAN|Q9UBR2	0|1|0	1	0.33	3	0|0|0	0	0	0	0	0	2.45	3.33	0.36
NLSmutant	CB047_HUMAN|Q8WWC4	CB047_HUMAN|Q8WWC4	0|2|0	2	0.67	3	0|0|0	0.33	1	0.33	1	0.33	2.45	6.67	0.28
NLSmutant	CBPA4_HUMAN|Q9UI42	CBPA4_HUMAN|Q9UI42	0|4|0	4	1.33	3	0|0|0	0.33	1	0.33	1	0.33	2.45	13.33	0.22
NLSmutant	CBSL_HUMAN|P0DN79	NA	0|3|0	3	1	3	0|0|0	0.33	1	0.33	1	0.33	2.45	10	0.24
NLSmutant	CCAR2_HUMAN|Q8N163	CCAR2_HUMAN|Q8N163	0|4|0	4	1.33	3	0|0|0	0.33	1	0.33	1	0.33	2.45	13.33	0.22
NLSmutant	CCND1_HUMAN|P24385	CCND1_HUMAN|P24385	0|1|0	1	0.33	3	0|0|0	0	0	0	0	0	2.45	3.33	0.36
NLSmutant	CCYL1_HUMAN|Q8N7R7	CCYL1_HUMAN|Q8N7R7	0|1|0	1	0.33	3	0|0|0	0	0	0	0	0	2.45	3.33	0.36
NLSmutant	CDC16_HUMAN|Q13042	CDC16_HUMAN|Q13042	0|2|0	2	0.67	3	0|0|0	0.33	1	0.33	1	0.33	2.45	6.67	0.28
NLSmutant	CDC23_HUMAN|Q9UJX2	CDC23_HUMAN|Q9UJX2	0|2|0	2	0.67	3	0|0|0	0.33	1	0.33	1	0.33	2.45	6.67	0.28
NLSmutant	CDC45_HUMAN|O75419	CDC45_HUMAN|O75419	0|1|0	1	0.33	3	0|0|0	0	0	0	0	0	2.45	3.33	0.36
NLSmutant	CDC73_HUMAN|Q6P1J9	CDC73_HUMAN|Q6P1J9	0|1|0	1	0.33	3	0|0|0	0	0	0	0	0	2.45	3.33	0.36
NLSmutant	CDK17_HUMAN|Q00537	CDK17_HUMAN|Q00537	0|1|0	1	0.33	3	0|0|0	0	0	0	0	0	2.45	3.33	0.36
NLSmutant	CDK2_HUMAN|P24941	CDK2_HUMAN|P24941	0|1|0	1	0.33	3	0|0|0	0	0	0	0	0	2.45	3.33	0.36
NLSmutant	CDK9_HUMAN|P50750	CDK9_HUMAN|P50750	0|2|0	2	0.67	3	0|0|0	0.33	1	0.33	1	0.33	2.45	6.67	0.28
NLSmutant	CDKAL_HUMAN|Q5VV42	CDKAL_HUMAN|Q5VV42	0|2|0	2	0.67	3	0|0|0	0.33	1	0.33	1	0.33	2.45	6.67	0.28
NLSmutant	CEPT1_HUMAN|Q9Y6K0	CEPT1_HUMAN|Q9Y6K0	0|4|0	4	1.33	3	0|0|0	0.33	1	0.33	1	0.33	2.45	13.33	0.22
NLSmutant	CERS2_HUMAN|Q96G23	CERS2_HUMAN|Q96G23	0|4|0	4	1.33	3	0|0|0	0.33	1	0.33	1	0.33	2.45	13.33	0.22
NLSmutant	CGL_HUMAN|P32929	CGL_HUMAN|P32929	0|1|1	2	0.67	3	0|0|1	0	0	0	0	0	1.65	2	0.36
NLSmutant	CHCH1_HUMAN|Q96BP2	CHCH1_HUMAN|Q96BP2	0|2|0	2	0.67	3	0|0|0	0.33	1	0.33	1	0.33	2.45	6.67	0.28
NLSmutant	CHM2A_HUMAN|O43633	CHM2A_HUMAN|O43633	0|2|8	10	3.33	3	0|0|0	0.67	1	0.67	1	0.67	2.45	33.33	0.1
NLSmutant	CHMP3_HUMAN|Q9Y3E7	CHMP3_HUMAN|Q9Y3E7	0|3|2	5	1.67	3	0|0|0	0.67	1	0.67	1	0.67	2.45	16.67	0.12
NLSmutant	CHP1_HUMAN|Q99653	CHP1_HUMAN|Q99653	0|1|0	1	0.33	3	0|0|0	0	0	0	0	0	2.45	3.33	0.36
NLSmutant	CIA30_HUMAN|Q9Y375	CIA30_HUMAN|Q9Y375	0|1|0	1	0.33	3	0|0|0	0	0	0	0	0	2.45	3.33	0.36
NLSmutant	CIAO1_HUMAN|O76071	CIAO1_HUMAN|O76071	0|1|0	1	0.33	3	0|0|0	0	0	0	0	0	2.45	3.33	0.36
NLSmutant	CIP2A_HUMAN|Q8TCG1	CIP2A_HUMAN|Q8TCG1	0|1|0	1	0.33	3	0|0|0	0	0	0	0	0	2.45	3.33	0.36
NLSmutant	CISD2_HUMAN|Q8N5K1	CISD2_HUMAN|Q8N5K1	0|1|0	1	0.33	3	0|0|0	0	0	0	0	0	2.45	3.33	0.36
NLSmutant	CISD3_HUMAN|P0C7P0	CISD3_HUMAN|P0C7P0	0|1|0	1	0.33	3	0|0|0	0	0	0	0	0	2.45	3.33	0.36
NLSmutant	CK5P3_HUMAN|Q96JB5	CK5P3_HUMAN|Q96JB5	0|12|1	13	4.33	3	0|0|0	0.33	1	0.33	1	0.33	2.45	43.33	0.17
NLSmutant	CKAP5_HUMAN|Q14008	CKAP5_HUMAN|Q14008	0|5|0	5	1.67	3	0|0|0	0.33	1	0.33	1	0.33	2.45	16.67	0.21
NLSmutant	CL029_HUMAN|Q8N999	CL029_HUMAN|Q8N999	0|1|0	1	0.33	3	0|0|0	0	0	0	0	0	2.45	3.33	0.36
NLSmutant	CLAP1_HUMAN|Q7Z460	CLAP1_HUMAN|Q7Z460	0|1|0	1	0.33	3	0|0|0	0	0	0	0	0	2.45	3.33	0.36
NLSmutant	CLN6_HUMAN|Q9NWW5	CLN6_HUMAN|Q9NWW5	0|1|0	1	0.33	3	0|0|0	0	0	0	0	0	2.45	3.33	0.36
NLSmutant	CLP1L_HUMAN|Q96KA5	CLP1L_HUMAN|Q96KA5	0|2|0	2	0.67	3	0|0|0	0.33	1	0.33	1	0.33	2.45	6.67	0.28
NLSmutant	CLPX_HUMAN|O76031	CLPX_HUMAN|O76031	0|11|0	11	3.67	3	4|1|0	0.33	1	0.33	1	0.33	-3.31	2.2	0.34
NLSmutant	CN37_HUMAN|P09543	CN37_HUMAN|P09543	0|3|0	3	1	3	0|0|0	0.33	1	0.33	1	0.33	2.45	10	0.24
NLSmutant	CND1_HUMAN|Q15021	CND1_HUMAN|Q15021	0|6|0	6	2	3	0|0|0	0.33	1	0.33	1	0.33	2.45	20	0.19
NLSmutant	CND2_HUMAN|Q15003	CND2_HUMAN|Q15003	0|1|0	1	0.33	3	0|0|0	0	0	0	0	0	2.45	3.33	0.36
NLSmutant	CND3_HUMAN|Q9BPX3	CND3_HUMAN|Q9BPX3	0|6|0	6	2	3	0|0|0	0.33	1	0.33	1	0.33	2.45	20	0.19
NLSmutant	CNDD3_HUMAN|P42695	CNDD3_HUMAN|P42695	0|1|0	1	0.33	3	0|0|0	0	0	0	0	0	2.45	3.33	0.36
NLSmutant	CNNM4_HUMAN|Q6P4Q7	CNNM4_HUMAN|Q6P4Q7	0|3|1	4	1.33	3	2|4|4	0	0	0	0	0	-10.58	0.4	0.36
NLSmutant	CNOT2_HUMAN|Q9NZN8	CNOT2_HUMAN|Q9NZN8	0|2|0	2	0.67	3	0|0|0	0.33	1	0.33	1	0.33	2.45	6.67	0.28
NLSmutant	CNOT7_HUMAN|Q9UIV1	CNOT7_HUMAN|Q9UIV1	0|2|1	3	1	3	0|0|0	0.33	1	0.33	1	0.33	2.45	10	0.28
NLSmutant	COASY_HUMAN|Q13057	COASY_HUMAN|Q13057	0|5|0	5	1.67	3	0|0|0	0.33	1	0.33	1	0.33	2.45	16.67	0.21
NLSmutant	COF2_HUMAN|Q9Y281	COF2_HUMAN|Q9Y281	0|1|0	1	0.33	3	0|0|0	0	0	0	0	0	2.45	3.33	0.36
NLSmutant	COG1_HUMAN|Q8WTW3	COG1_HUMAN|Q8WTW3	0|2|0	2	0.67	3	0|0|0	0.33	1	0.33	1	0.33	2.45	6.67	0.28
NLSmutant	COG2_HUMAN|Q14746	COG2_HUMAN|Q14746	0|6|0	6	2	3	0|0|0	0.33	1	0.33	1	0.33	2.45	20	0.19
NLSmutant	COG4_HUMAN|Q9H9E3	COG4_HUMAN|Q9H9E3	0|1|0	1	0.33	3	0|0|0	0	0	0	0	0	2.45	3.33	0.36
NLSmutant	COG6_HUMAN|Q9Y2V7	COG6_HUMAN|Q9Y2V7	0|2|0	2	0.67	3	0|0|0	0.33	1	0.33	1	0.33	2.45	6.67	0.28
NLSmutant	COPG1_HUMAN|Q9Y678	COPG1_HUMAN|Q9Y678	0|36|4	40	13.33	3	0|1|0	0.67	1	0.67	1	0.67	1.65	40	0.08
NLSmutant	COPG2_HUMAN|Q9UBF2	COPG2_HUMAN|Q9UBF2	0|2|0	2	0.67	3	0|0|0	0.33	1	0.33	1	0.33	2.45	6.67	0.28
NLSmutant	COPZ1_HUMAN|P61923	COPZ1_HUMAN|P61923	0|5|1	6	2	3	0|0|0	0.33	1	0.33	1	0.33	2.45	20	0.21
NLSmutant	COR1C_HUMAN|Q9ULV4	COR1C_HUMAN|Q9ULV4	0|4|0	4	1.33	3	0|0|0	0.33	1	0.33	1	0.33	2.45	13.33	0.22
NLSmutant	COR2A_HUMAN|Q92828	COR2A_HUMAN|Q92828	0|5|0	5	1.67	3	0|0|0	0.33	1	0.33	1	0.33	2.45	16.67	0.21
NLSmutant	COT1_HUMAN|P10589	COT1_HUMAN|P10589	0|1|0	1	0.33	3	0|0|0	0	0	0	0	0	2.45	3.33	0.36
NLSmutant	COX16_HUMAN|Q9P0S2	COX16_HUMAN|Q9P0S2	0|1|0	1	0.33	3	0|0|0	0	0	0	0	0	2.45	3.33	0.36
NLSmutant	COX20_HUMAN|Q5RI15	COX20_HUMAN|Q5RI15	0|2|0	2	0.67	3	0|0|0	0.33	1	0.33	1	0.33	2.45	6.67	0.28
NLSmutant	COX6C_HUMAN|P09669	COX6C_HUMAN|P09669	0|1|0	1	0.33	3	0|0|0	0	0	0	0	0	2.45	3.33	0.36
NLSmutant	CP24A_HUMAN|Q07973	CP24A_HUMAN|Q07973	0|18|0	18	6	3	0|0|0	0.33	1	0.33	1	0.33	2.45	60	0.16
NLSmutant	CPNE5_HUMAN|Q9HCH3	CPNE5_HUMAN|Q9HCH3	0|1|1	2	0.67	3	0|0|0	0	0	0	0	0	2.45	6.67	0.36
NLSmutant	CPNS2_HUMAN|Q96L46	CPNS2_HUMAN|Q96L46	0|2|0	2	0.67	3	0|0|0	0.33	1	0.33	1	0.33	2.45	6.67	0.28
NLSmutant	CPSM_HUMAN|P31327	CPSM_HUMAN|P31327	0|6|1	7	2.33	3	0|0|0	0.33	1	0.33	1	0.33	2.45	23.33	0.19
NLSmutant	CPVL_HUMAN|Q9H3G5	CPVL_HUMAN|Q9H3G5	0|1|7	8	2.67	3	0|0|0	0.33	1	0.33	1	0.33	2.45	26.67	0.19
NLSmutant	CQ062_HUMAN|Q9BQA9	CQ062_HUMAN|Q9BQA9	0|2|0	2	0.67	3	0|0|0	0.33	1	0.33	1	0.33	2.45	6.67	0.28
NLSmutant	CRCT1_HUMAN|Q9UGL9	CRCT1_HUMAN|Q9UGL9	0|2|0	2	0.67	3	0|0|0	0.33	1	0.33	1	0.33	2.45	6.67	0.28
NLSmutant	CREG1_HUMAN|O75629	CREG1_HUMAN|O75629	0|2|0	2	0.67	3	0|0|0	0.33	1	0.33	1	0.33	2.45	6.67	0.28
NLSmutant	CRYAB_HUMAN|P02511	CRYAB_HUMAN|P02511	0|3|0	3	1	3	0|0|0	0.33	1	0.33	1	0.33	2.45	10	0.24
NLSmutant	CSK21_HUMAN|P68400	CSK21_HUMAN|P68400	0|6|0	6	2	3	0|0|0	0.33	1	0.33	1	0.33	2.45	20	0.19
NLSmutant	CTBL1_HUMAN|Q8WYA6	CTBL1_HUMAN|Q8WYA6	0|3|0	3	1	3	0|0|0	0.33	1	0.33	1	0.33	2.45	10	0.24
NLSmutant	CTF18_HUMAN|Q8WVB6	CTF18_HUMAN|Q8WVB6	0|4|0	4	1.33	3	0|0|0	0.33	1	0.33	1	0.33	2.45	13.33	0.22
NLSmutant	CTGF_HUMAN|P29279	CTGF_HUMAN|P29279	0|3|0	3	1	3	0|0|0	0.33	1	0.33	1	0.33	2.45	10	0.24
NLSmutant	CUL4A_HUMAN|Q13619	CUL4A_HUMAN|Q13619	0|2|0	2	0.67	3	0|0|0	0.33	1	0.33	1	0.33	2.45	6.67	0.28
NLSmutant	CXG1_HUMAN|P36383	CXG1_HUMAN|P36383	0|1|0	1	0.33	3	0|0|0	0	0	0	0	0	2.45	3.33	0.36
NLSmutant	CY1_HUMAN|P08574	CY1_HUMAN|P08574	0|3|0	3	1	3	0|0|0	0.33	1	0.33	1	0.33	2.45	10	0.24
NLSmutant	CYC_HUMAN|P99999	CYC_HUMAN|P99999	0|1|0	1	0.33	3	0|0|0	0	0	0	0	0	2.45	3.33	0.36
NLSmutant	CYH1_HUMAN|Q15438	CYH1_HUMAN|Q15438	0|1|0	1	0.33	3	0|0|0	0	0	0	0	0	2.45	3.33	0.36
NLSmutant	CYTB_HUMAN|P04080	CYTB_HUMAN|P04080	0|1|0	1	0.33	3	0|0|0	0	0	0	0	0	2.45	3.33	0.36
NLSmutant	CYTM_HUMAN|Q15828	CYTM_HUMAN|Q15828	0|3|0	3	1	3	0|0|0	0.33	1	0.33	1	0.33	2.45	10	0.24
NLSmutant	CYTM1_HUMAN|Q9H1C7	CYTM1_HUMAN|Q9H1C7	0|1|1	2	0.67	3	0|0|0	0	0	0	0	0	2.45	6.67	0.36
NLSmutant	CYTSB_HUMAN|Q5M775	CYTSB_HUMAN|Q5M775	0|5|0	5	1.67	3	0|0|0	0.33	1	0.33	1	0.33	2.45	16.67	0.21
NLSmutant	DAAF5_HUMAN|Q86Y56	DAAF5_HUMAN|Q86Y56	0|3|0	3	1	3	0|0|0	0.33	1	0.33	1	0.33	2.45	10	0.24
NLSmutant	DC1I2_HUMAN|Q13409	DC1I2_HUMAN|Q13409	0|12|1	13	4.33	3	0|0|0	0.33	1	0.33	1	0.33	2.45	43.33	0.17
NLSmutant	DC1L1_HUMAN|Q9Y6G9	DC1L1_HUMAN|Q9Y6G9	0|15|5	20	6.67	3	0|0|0	0.67	1	0.67	1	0.67	2.45	66.67	0.05
NLSmutant	DC1L2_HUMAN|O43237	DC1L2_HUMAN|O43237	0|12|1	13	4.33	3	0|0|0	0.33	1	0.33	1	0.33	2.45	43.33	0.17
NLSmutant	DCAF8_HUMAN|Q5TAQ9	DCAF8_HUMAN|Q5TAQ9	0|1|0	1	0.33	3	0|0|0	0	0	0	0	0	2.45	3.33	0.36
NLSmutant	DCNL5_HUMAN|Q9BTE7	DCNL5_HUMAN|Q9BTE7	0|2|0	2	0.67	3	0|0|0	0.33	1	0.33	1	0.33	2.45	6.67	0.28
NLSmutant	DCTN1_HUMAN|Q14203	DCTN1_HUMAN|Q14203	0|7|0	7	2.33	3	0|0|0	0.33	1	0.33	1	0.33	2.45	23.33	0.19
NLSmutant	DDX1_HUMAN|Q92499	DDX1_HUMAN|Q92499	0|1|0	1	0.33	3	0|0|0	0	0	0	0	0	2.45	3.33	0.36
NLSmutant	DDX20_HUMAN|Q9UHI6	DDX20_HUMAN|Q9UHI6	0|1|0	1	0.33	3	0|0|0	0	0	0	0	0	2.45	3.33	0.36
NLSmutant	DDX21_HUMAN|Q9NR30	DDX21_HUMAN|Q9NR30	0|2|0	2	0.67	3	0|0|0	0.33	1	0.33	1	0.33	2.45	6.67	0.28
NLSmutant	DDX51_HUMAN|Q8N8A6	DDX51_HUMAN|Q8N8A6	0|1|0	1	0.33	3	0|0|0	0	0	0	0	0	2.45	3.33	0.36
NLSmutant	DECR_HUMAN|Q16698	DECR_HUMAN|Q16698	0|2|3	5	1.67	3	0|0|0	0.67	1	0.67	1	0.67	2.45	16.67	0.12
NLSmutant	DECR2_HUMAN|Q9NUI1	DECR2_HUMAN|Q9NUI1	0|3|0	3	1	3	0|0|0	0.33	1	0.33	1	0.33	2.45	10	0.24
NLSmutant	DERL1_HUMAN|Q9BUN8	DERL1_HUMAN|Q9BUN8	0|2|0	2	0.67	3	0|0|0	0.33	1	0.33	1	0.33	2.45	6.67	0.28
NLSmutant	DESM_HUMAN|P17661	DESM_HUMAN|P17661	0|2|0	2	0.67	3	0|14|0	0	0	0	0	0	-15.34	0.14	0.36
NLSmutant	DEST_HUMAN|P60981	DEST_HUMAN|P60981	0|1|1	2	0.67	3	0|0|0	0	0	0	0	0	2.45	6.67	0.36
NLSmutant	DGKA_HUMAN|P23743	DGKA_HUMAN|P23743	0|2|0	2	0.67	3	0|0|0	0.33	1	0.33	1	0.33	2.45	6.67	0.28
NLSmutant	DHB11_HUMAN|Q8NBQ5	DHB11_HUMAN|Q8NBQ5	0|1|0	1	0.33	3	0|0|0	0	0	0	0	0	2.45	3.33	0.36
NLSmutant	DHB7_HUMAN|P56937	DHB7_HUMAN|P56937	0|2|0	2	0.67	3	0|0|0	0.33	1	0.33	1	0.33	2.45	6.67	0.28
NLSmutant	DHE3_HUMAN|P00367	DHE3_HUMAN|P00367	0|3|0	3	1	3	0|0|0	0.33	1	0.33	1	0.33	2.45	10	0.24
NLSmutant	DHR13_HUMAN|Q6UX07	DHR13_HUMAN|Q6UX07	0|1|0	1	0.33	3	0|0|0	0	0	0	0	0	2.45	3.33	0.36
NLSmutant	DHRS3_HUMAN|O75911	DHRS3_HUMAN|O75911	0|3|0	3	1	3	0|0|0	0.33	1	0.33	1	0.33	2.45	10	0.24
NLSmutant	DHRS4_HUMAN|Q9BTZ2	DHRS4_HUMAN|Q9BTZ2	0|3|0	3	1	3	0|0|0	0.33	1	0.33	1	0.33	2.45	10	0.24
NLSmutant	DHRS7_HUMAN|Q9Y394	DHRS7_HUMAN|Q9Y394	0|2|0	2	0.67	3	0|0|0	0.33	1	0.33	1	0.33	2.45	6.67	0.28
NLSmutant	DHX9_HUMAN|Q08211	DHX9_HUMAN|Q08211	0|4|0	4	1.33	3	0|0|0	0.33	1	0.33	1	0.33	2.45	13.33	0.22
NLSmutant	DIA1_HUMAN|Q8NDZ4	DIA1_HUMAN|Q8NDZ4	0|1|0	1	0.33	3	0|0|0	0	0	0	0	0	2.45	3.33	0.36
NLSmutant	DIAP1_HUMAN|O60610	DIAP1_HUMAN|O60610	0|8|1	9	3	3	0|0|0	0.33	1	0.33	1	0.33	2.45	30	0.18
NLSmutant	DJC11_HUMAN|Q9NVH1	DJC11_HUMAN|Q9NVH1	0|2|1	3	1	3	0|0|0	0.33	1	0.33	1	0.33	2.45	10	0.28
NLSmutant	DJC25_HUMAN|Q9H1X3	DJC25_HUMAN|Q9H1X3	0|3|0	3	1	3	0|0|0	0.33	1	0.33	1	0.33	2.45	10	0.24
NLSmutant	DJC30_HUMAN|Q96LL9	DJC30_HUMAN|Q96LL9	0|2|0	2	0.67	3	0|0|0	0.33	1	0.33	1	0.33	2.45	6.67	0.28
NLSmutant	DMAP1_HUMAN|Q9NPF5	DMAP1_HUMAN|Q9NPF5	0|1|0	1	0.33	3	0|0|0	0	0	0	0	0	2.45	3.33	0.36
NLSmutant	DMXL2_HUMAN|Q8TDJ6	DMXL2_HUMAN|Q8TDJ6	0|6|0	6	2	3	0|0|0	0.33	1	0.33	1	0.33	2.45	20	0.19
NLSmutant	DNJA2_HUMAN|O60884	DNJA2_HUMAN|O60884	0|1|2	3	1	3	0|0|0	0.33	1	0.33	1	0.33	2.45	10	0.28
NLSmutant	DNJC3_HUMAN|Q13217	DNJC3_HUMAN|Q13217	0|2|0	2	0.67	3	0|0|0	0.33	1	0.33	1	0.33	2.45	6.67	0.28
NLSmutant	DNSL2_HUMAN|Q92874	DNSL2_HUMAN|Q92874	0|1|0	1	0.33	3	0|0|0	0	0	0	0	0	2.45	3.33	0.36
NLSmutant	DOC10_HUMAN|Q96BY6	DOC10_HUMAN|Q96BY6	0|2|0	2	0.67	3	0|0|0	0.33	1	0.33	1	0.33	2.45	6.67	0.28
NLSmutant	DOCK5_HUMAN|Q9H7D0	DOCK5_HUMAN|Q9H7D0	0|27|4	31	10.33	3	0|0|0	0.67	1	0.67	1	0.67	2.45	103.33	0.06
NLSmutant	DPOD3_HUMAN|Q15054	DPOD3_HUMAN|Q15054	0|1|0	1	0.33	3	0|0|0	0	0	0	0	0	2.45	3.33	0.36
NLSmutant	DPY30_HUMAN|Q9C005	DPY30_HUMAN|Q9C005	0|1|0	1	0.33	3	0|0|0	0	0	0	0	0	2.45	3.33	0.36
NLSmutant	DR9C7_HUMAN|Q8NEX9	DR9C7_HUMAN|Q8NEX9	0|8|0	8	2.67	3	0|0|0	0.33	1	0.33	1	0.33	2.45	26.67	0.18
NLSmutant	DREB_HUMAN|Q16643	DREB_HUMAN|Q16643	0|1|0	1	0.33	3	0|0|0	0	0	0	0	0	2.45	3.33	0.36
NLSmutant	DSC1_HUMAN|Q08554	DSC1_HUMAN|Q08554	0|12|0	12	4	3	3|4|0	0.33	1	0.33	1	0.33	-6.1	1.71	0.28
NLSmutant	DSC3_HUMAN|Q14574	DSC3_HUMAN|Q14574	0|2|0	2	0.67	3	0|0|0	0.33	1	0.33	1	0.33	2.45	6.67	0.28
NLSmutant	DSRAD_HUMAN|P55265	DSRAD_HUMAN|P55265	0|3|0	3	1	3	0|0|0	0.33	1	0.33	1	0.33	2.45	10	0.24
NLSmutant	DTD1_HUMAN|Q8TEA8	DTD1_HUMAN|Q8TEA8	0|1|0	1	0.33	3	0|0|0	0	0	0	0	0	2.45	3.33	0.36
NLSmutant	DTX3L_HUMAN|Q8TDB6	DTX3L_HUMAN|Q8TDB6	0|12|1	13	4.33	3	0|0|0	0.33	1	0.33	1	0.33	2.45	43.33	0.17
NLSmutant	DTX4_HUMAN|Q9Y2E6	DTX4_HUMAN|Q9Y2E6	0|1|1	2	0.67	3	0|0|0	0	0	0	0	0	2.45	6.67	0.36
NLSmutant	DYH5_HUMAN|Q8TE73	DYH5_HUMAN|Q8TE73	0|1|0	1	0.33	3	0|0|1	0	0	0	0	0	1.65	1	0.36
NLSmutant	DYLT3_HUMAN|P51808	DYLT3_HUMAN|P51808	0|1|0	1	0.33	3	0|0|0	0	0	0	0	0	2.45	3.33	0.36
NLSmutant	DYN1_HUMAN|Q05193	DYN1_HUMAN|Q05193	0|4|0	4	1.33	3	0|0|0	0.33	1	0.33	1	0.33	2.45	13.33	0.22
NLSmutant	DYN2_HUMAN|P50570	DYN2_HUMAN|P50570	0|5|0	5	1.67	3	0|0|0	0.33	1	0.33	1	0.33	2.45	16.67	0.21
NLSmutant	DYST_HUMAN|Q03001	DYST_HUMAN|Q03001	0|1|0	1	0.33	3	0|0|0	0	0	0	0	0	2.45	3.33	0.36
NLSmutant	DYST_HUMAN|Q03001-3	DYST_HUMAN|Q03001-3	0|2|0	2	0.67	3	0|0|0	0.33	1	0.33	1	0.33	2.45	6.67	0.28
NLSmutant	E2AK2_HUMAN|P19525	E2AK2_HUMAN|P19525	0|28|0	28	9.33	3	0|0|0	0.33	1	0.33	1	0.33	2.45	93.33	0.15
NLSmutant	EBP_HUMAN|Q15125	EBP_HUMAN|Q15125	0|1|0	1	0.33	3	0|0|0	0	0	0	0	0	2.45	3.33	0.36
NLSmutant	ECHD1_HUMAN|Q9NTX5	ECHD1_HUMAN|Q9NTX5	0|1|1	2	0.67	3	0|0|0	0	0	0	0	0	2.45	6.67	0.36
NLSmutant	ECM1_HUMAN|Q16610	ECM1_HUMAN|Q16610	0|5|0	5	1.67	3	1|0|0	0.33	1	0.33	1	0.33	1.65	5	0.22
NLSmutant	ECM29_HUMAN|Q5VYK3	ECM29_HUMAN|Q5VYK3	0|17|0	17	5.67	3	0|0|0	0.33	1	0.33	1	0.33	2.45	56.67	0.16
NLSmutant	EDF1_HUMAN|O60869	EDF1_HUMAN|O60869	0|1|0	1	0.33	3	0|0|0	0	0	0	0	0	2.45	3.33	0.36
NLSmutant	EFTS_HUMAN|P43897	EFTS_HUMAN|P43897	0|1|0	1	0.33	3	0|0|0	0	0	0	0	0	2.45	3.33	0.36
NLSmutant	EH1L1_HUMAN|Q8N3D4	EH1L1_HUMAN|Q8N3D4	0|2|0	2	0.67	3	0|0|0	0.33	1	0.33	1	0.33	2.45	6.67	0.28
NLSmutant	EHD2_HUMAN|Q9NZN4	EHD2_HUMAN|Q9NZN4	0|7|0	7	2.33	3	0|0|0	0.33	1	0.33	1	0.33	2.45	23.33	0.19
NLSmutant	EHD3_HUMAN|Q9NZN3	EHD3_HUMAN|Q9NZN3	0|2|0	2	0.67	3	0|0|0	0.33	1	0.33	1	0.33	2.45	6.67	0.28
NLSmutant	EHD4_HUMAN|Q9H223	EHD4_HUMAN|Q9H223	0|15|0	15	5	3	0|1|0	0.33	1	0.33	1	0.33	1.65	15	0.15
NLSmutant	EI24_HUMAN|O14681	EI24_HUMAN|O14681	0|1|0	1	0.33	3	0|0|0	0	0	0	0	0	2.45	3.33	0.36
NLSmutant	EI2BD_HUMAN|Q9UI10	EI2BD_HUMAN|Q9UI10	0|3|1	4	1.33	3	0|0|0	0.33	1	0.33	1	0.33	2.45	13.33	0.24
NLSmutant	EIF3K_HUMAN|Q9UBQ5	EIF3K_HUMAN|Q9UBQ5	0|2|0	2	0.67	3	0|0|1	0.33	0.99	0.33	0.99	0.33	1.65	2	0.34
NLSmutant	ELP1_HUMAN|O95163	ELP1_HUMAN|O95163	0|1|1	2	0.67	3	0|0|0	0	0	0	0	0	2.45	6.67	0.36
NLSmutant	EMC4_HUMAN|Q5J8M3	EMC4_HUMAN|Q5J8M3	0|1|0	1	0.33	3	0|0|0	0	0	0	0	0	2.45	3.33	0.36
NLSmutant	ENOA_HUMAN|P06733	ENOA_HUMAN|P06733	0|5|1	6	2	3	2|6|3	0.02	0.06	0.02	0.06	0.02	-12.07	0.55	0.35
NLSmutant	ENPL_HUMAN|P14625	ENPL_HUMAN|P14625	0|9|0	9	3	3	19|36|40	0	0	0	0	0	-136.37	0.09	0.36
NLSmutant	ENPLL_HUMAN|Q58FF3	ENPLL_HUMAN|Q58FF3	0|3|0	3	1	3	4|6|7	0	0	0	0	0	-20.82	0.18	0.36
NLSmutant	EPCAM_HUMAN|P16422	EPCAM_HUMAN|P16422	0|3|0	3	1	3	0|0|0	0.33	1	0.33	1	0.33	2.45	10	0.24
NLSmutant	EPG5_HUMAN|Q9HCE0	EPG5_HUMAN|Q9HCE0	0|1|0	1	0.33	3	0|0|0	0	0	0	0	0	2.45	3.33	0.36
NLSmutant	EPHA2_HUMAN|P29317	EPHA2_HUMAN|P29317	0|5|0	5	1.67	3	0|0|0	0.33	1	0.33	1	0.33	2.45	16.67	0.21
NLSmutant	ERAL1_HUMAN|O75616	ERAL1_HUMAN|O75616	0|5|0	5	1.67	3	0|0|0	0.33	1	0.33	1	0.33	2.45	16.67	0.21
NLSmutant	ERAP1_HUMAN|Q9NZ08	ERAP1_HUMAN|Q9NZ08	0|14|0	14	4.67	3	0|0|0	0.33	1	0.33	1	0.33	2.45	46.67	0.16
NLSmutant	ERAP2_HUMAN|Q6P179	ERAP2_HUMAN|Q6P179	0|15|0	15	5	3	0|0|0	0.33	1	0.33	1	0.33	2.45	50	0.16
NLSmutant	ERD21_HUMAN|P24390	ERD21_HUMAN|P24390	0|8|2	10	3.33	3	0|0|0	0.67	1	0.67	1	0.67	2.45	33.33	0.1
NLSmutant	ERG1_HUMAN|Q14534	ERG1_HUMAN|Q14534	0|1|0	1	0.33	3	0|0|0	0	0	0	0	0	2.45	3.33	0.36
NLSmutant	ERG28_HUMAN|Q9UKR5	ERG28_HUMAN|Q9UKR5	0|1|0	1	0.33	3	0|0|0	0	0	0	0	0	2.45	3.33	0.36
NLSmutant	ERGI2_HUMAN|Q96RQ1	ERGI2_HUMAN|Q96RQ1	0|2|0	2	0.67	3	0|0|0	0.33	1	0.33	1	0.33	2.45	6.67	0.28
NLSmutant	ERGI3_HUMAN|Q9Y282	ERGI3_HUMAN|Q9Y282	0|1|0	1	0.33	3	0|0|0	0	0	0	0	0	2.45	3.33	0.36
NLSmutant	ERLN1_HUMAN|O75477	ERLN1_HUMAN|O75477	0|3|0	3	1	3	0|0|0	0.33	1	0.33	1	0.33	2.45	10	0.24
NLSmutant	ERLN2_HUMAN|O94905	ERLN2_HUMAN|O94905	0|3|0	3	1	3	0|0|0	0.33	1	0.33	1	0.33	2.45	10	0.24
NLSmutant	ESRP1_HUMAN|Q6NXG1	ESRP1_HUMAN|Q6NXG1	0|4|2	6	2	3	0|0|0	0.67	1	0.67	1	0.67	2.45	20	0.11
NLSmutant	ESYT1_HUMAN|Q9BSJ8	ESYT1_HUMAN|Q9BSJ8	0|3|0	3	1	3	0|0|0	0.33	1	0.33	1	0.33	2.45	10	0.24
NLSmutant	ESYT2_HUMAN|A0FGR8-6	ESYT2_HUMAN|A0FGR8-6	0|1|1	2	0.67	3	0|0|0	0	0	0	0	0	2.45	6.67	0.36
NLSmutant	ESYT3_HUMAN|A0FGR9	ESYT3_HUMAN|A0FGR9	0|1|0	1	0.33	3	0|0|0	0	0	0	0	0	2.45	3.33	0.36
NLSmutant	EXC6B_HUMAN|Q9Y2D4	EXC6B_HUMAN|Q9Y2D4	0|1|0	1	0.33	3	0|0|0	0	0	0	0	0	2.45	3.33	0.36
NLSmutant	EXOC1_HUMAN|Q9NV70	EXOC1_HUMAN|Q9NV70	0|1|0	1	0.33	3	0|0|0	0	0	0	0	0	2.45	3.33	0.36
NLSmutant	EXOC2_HUMAN|Q96KP1	EXOC2_HUMAN|Q96KP1	0|8|0	8	2.67	3	0|0|0	0.33	1	0.33	1	0.33	2.45	26.67	0.18
NLSmutant	EXOC3_HUMAN|O60645	EXOC3_HUMAN|O60645	0|4|0	4	1.33	3	0|0|0	0.33	1	0.33	1	0.33	2.45	13.33	0.22
NLSmutant	EXOC4_HUMAN|Q96A65	EXOC4_HUMAN|Q96A65	0|7|1	8	2.67	3	0|0|0	0.33	1	0.33	1	0.33	2.45	26.67	0.19
NLSmutant	EXOC5_HUMAN|O00471	EXOC5_HUMAN|O00471	0|5|0	5	1.67	3	0|0|0	0.33	1	0.33	1	0.33	2.45	16.67	0.21
NLSmutant	EXOC7_HUMAN|Q9UPT5	EXOC7_HUMAN|Q9UPT5	0|4|0	4	1.33	3	0|0|0	0.33	1	0.33	1	0.33	2.45	13.33	0.22
NLSmutant	EXOS9_HUMAN|Q06265	EXOS9_HUMAN|Q06265	0|1|0	1	0.33	3	0|0|0	0	0	0	0	0	2.45	3.33	0.36
NLSmutant	F210B_HUMAN|Q96KR6	F210B_HUMAN|Q96KR6	0|1|0	1	0.33	3	0|0|0	0	0	0	0	0	2.45	3.33	0.36
NLSmutant	F213A_HUMAN|Q9BRX8	F213A_HUMAN|Q9BRX8	0|1|0	1	0.33	3	0|0|0	0	0	0	0	0	2.45	3.33	0.36
NLSmutant	FA26E_HUMAN|Q8N5C1	FA26E_HUMAN|Q8N5C1	0|1|0	1	0.33	3	0|0|0	0	0	0	0	0	2.45	3.33	0.36
NLSmutant	FA57A_HUMAN|Q8TBR7	FA57A_HUMAN|Q8TBR7	0|1|0	1	0.33	3	0|0|0	0	0	0	0	0	2.45	3.33	0.36
NLSmutant	FA83H_HUMAN|Q6ZRV2	FA83H_HUMAN|Q6ZRV2	0|1|0	1	0.33	3	0|0|0	0	0	0	0	0	2.45	3.33	0.36
NLSmutant	FABP5_HUMAN|Q01469	FABP5_HUMAN|Q01469	0|2|0	2	0.67	3	5|2|0	0	0	0	0	0	-5.93	0.29	0.36
NLSmutant	FAK2_HUMAN|Q14289	FAK2_HUMAN|Q14289	0|11|0	11	3.67	3	0|0|0	0.33	1	0.33	1	0.33	2.45	36.67	0.17
NLSmutant	FAKD2_HUMAN|Q9NYY8	FAKD2_HUMAN|Q9NYY8	0|14|0	14	4.67	3	0|0|0	0.33	1	0.33	1	0.33	2.45	46.67	0.16
NLSmutant	FAKD3_HUMAN|Q14CZ7	FAKD3_HUMAN|Q14CZ7	0|1|0	1	0.33	3	0|0|0	0	0	0	0	0	2.45	3.33	0.36
NLSmutant	FAKD5_HUMAN|Q7L8L6	FAKD5_HUMAN|Q7L8L6	0|1|0	1	0.33	3	0|0|0	0	0	0	0	0	2.45	3.33	0.36
NLSmutant	FBX50_HUMAN|Q6ZVX7	FBX50_HUMAN|Q6ZVX7	0|6|0	6	2	3	0|1|0	0.33	1	0.33	1	0.33	1.65	6	0.19
NLSmutant	FBX7_HUMAN|Q9Y3I1	FBX7_HUMAN|Q9Y3I1	0|4|0	4	1.33	3	0|0|0	0.33	1	0.33	1	0.33	2.45	13.33	0.22
NLSmutant	FILA_HUMAN|P20930	FILA_HUMAN|P20930	0|1|0	1	0.33	3	2|5|0	0	0	0	0	0	-5.93	0.14	0.36
NLSmutant	FKBP8_HUMAN|Q14318	FKBP8_HUMAN|Q14318	0|5|0	5	1.67	3	0|0|0	0.33	1	0.33	1	0.33	2.45	16.67	0.21
NLSmutant	FLII_HUMAN|Q13045	FLII_HUMAN|Q13045	0|14|1	15	5	3	0|0|0	0.33	1	0.33	1	0.33	2.45	50	0.16
NLSmutant	FRYL_HUMAN|O94915-2	FRYL_HUMAN|O94915-2	0|1|0	1	0.33	3	0|0|0	0	0	0	0	0	2.45	3.33	0.36
NLSmutant	FSIP2_HUMAN|Q5CZC0	FSIP2_HUMAN|Q5CZC0	0|2|0	2	0.67	3	0|2|1	0.3	0.91	0.3	0.91	0.3	-0.58	0.67	0.35
NLSmutant	FUT8_HUMAN|Q9BYC5	FUT8_HUMAN|Q9BYC5	0|1|0	1	0.33	3	0|0|0	0	0	0	0	0	2.45	3.33	0.36
NLSmutant	G3BP2_HUMAN|Q9UN86	G3BP2_HUMAN|Q9UN86	0|3|1	4	1.33	3	0|0|0	0.33	1	0.33	1	0.33	2.45	13.33	0.24
NLSmutant	G3PT_HUMAN|O14556	G3PT_HUMAN|O14556	0|4|1	5	1.67	3	0|0|0	0.33	1	0.33	1	0.33	2.45	16.67	0.22
NLSmutant	G6PD_HUMAN|P11413	G6PD_HUMAN|P11413	0|6|0	6	2	3	0|0|1	0.33	1	0.33	1	0.33	1.65	6	0.19
NLSmutant	G6PI_HUMAN|P06744	G6PI_HUMAN|P06744	0|3|1	4	1.33	3	0|0|0	0.33	1	0.33	1	0.33	2.45	13.33	0.24
NLSmutant	G6PT3_HUMAN|Q8TED4	NA	0|1|0	1	0.33	3	0|0|0	0	0	0	0	0	2.45	3.33	0.36
NLSmutant	GALT1_HUMAN|Q10472	GALT1_HUMAN|Q10472	0|3|0	3	1	3	0|0|0	0.33	1	0.33	1	0.33	2.45	10	0.24
NLSmutant	GATB_HUMAN|O75879	GATB_HUMAN|O75879	0|6|0	6	2	3	0|0|0	0.33	1	0.33	1	0.33	2.45	20	0.19
NLSmutant	GBB2_HUMAN|P62879	GBB2_HUMAN|P62879	0|4|1	5	1.67	3	0|0|0	0.33	1	0.33	1	0.33	2.45	16.67	0.22
NLSmutant	GBF1_HUMAN|Q92538	GBF1_HUMAN|Q92538	0|17|0	17	5.67	3	0|0|0	0.33	1	0.33	1	0.33	2.45	56.67	0.16
NLSmutant	GCDH_HUMAN|Q92947	GCDH_HUMAN|Q92947	0|1|0	1	0.33	3	0|0|0	0	0	0	0	0	2.45	3.33	0.36
NLSmutant	GDIB_HUMAN|P50395	GDIB_HUMAN|P50395	0|1|1	2	0.67	3	0|0|3	0	0	0	0	0	-0.14	0.67	0.36
NLSmutant	GGCT_HUMAN|O75223	GGCT_HUMAN|O75223	0|4|0	4	1.33	3	0|0|0	0.33	1	0.33	1	0.33	2.45	13.33	0.22
NLSmutant	GLCM_HUMAN|P04062	GLCM_HUMAN|P04062	0|1|0	1	0.33	3	0|0|0	0	0	0	0	0	2.45	3.33	0.36
NLSmutant	GLMN_HUMAN|Q92990	GLMN_HUMAN|Q92990	0|1|0	1	0.33	3	0|0|0	0	0	0	0	0	2.45	3.33	0.36
NLSmutant	GLNA_HUMAN|P15104	GLNA_HUMAN|P15104	0|3|0	3	1	3	0|0|0	0.33	1	0.33	1	0.33	2.45	10	0.24
NLSmutant	GLRX1_HUMAN|P35754	GLRX1_HUMAN|P35754	0|1|0	1	0.33	3	0|0|0	0	0	0	0	0	2.45	3.33	0.36
NLSmutant	GLSK_HUMAN|O94925	GLSK_HUMAN|O94925	0|11|0	11	3.67	3	0|0|0	0.33	1	0.33	1	0.33	2.45	36.67	0.17
NLSmutant	GLSK_HUMAN|O94925-3	GLSK_HUMAN|O94925-3	0|3|0	3	1	3	0|0|0	0.33	1	0.33	1	0.33	2.45	10	0.24
NLSmutant	GLT14_HUMAN|Q96FL9	GLT14_HUMAN|Q96FL9	0|1|1	2	0.67	3	0|0|0	0	0	0	0	0	2.45	6.67	0.36
NLSmutant	GLYM_HUMAN|P34897	GLYM_HUMAN|P34897	0|1|0	1	0.33	3	0|0|0	0	0	0	0	0	2.45	3.33	0.36
NLSmutant	GMDS_HUMAN|O60547	GMDS_HUMAN|O60547	0|2|1	3	1	3	0|0|0	0.33	1	0.33	1	0.33	2.45	10	0.28
NLSmutant	GMPPA_HUMAN|Q96IJ6	GMPPA_HUMAN|Q96IJ6	0|1|0	1	0.33	3	0|0|0	0	0	0	0	0	2.45	3.33	0.36
NLSmutant	GNA11_HUMAN|P29992	GNA11_HUMAN|P29992	0|2|0	2	0.67	3	0|0|0	0.33	1	0.33	1	0.33	2.45	6.67	0.28
NLSmutant	GNA12_HUMAN|Q03113	GNA12_HUMAN|Q03113	0|2|0	2	0.67	3	0|0|0	0.33	1	0.33	1	0.33	2.45	6.67	0.28
NLSmutant	GNA13_HUMAN|Q14344	GNA13_HUMAN|Q14344	0|2|0	2	0.67	3	0|0|0	0.33	1	0.33	1	0.33	2.45	6.67	0.28
NLSmutant	GNAI1_HUMAN|P63096	GNAI1_HUMAN|P63096	0|5|0	5	1.67	3	0|0|0	0.33	1	0.33	1	0.33	2.45	16.67	0.21
NLSmutant	GNAI3_HUMAN|P08754	GNAI3_HUMAN|P08754	0|1|0	1	0.33	3	0|0|0	0	0	0	0	0	2.45	3.33	0.36
NLSmutant	GNAS1_HUMAN|Q5JWF2	GNAS1_HUMAN|Q5JWF2	0|7|0	7	2.33	3	0|0|0	0.33	1	0.33	1	0.33	2.45	23.33	0.19
NLSmutant	GOGA7_HUMAN|Q7Z5G4	GOGA7_HUMAN|Q7Z5G4	0|4|0	4	1.33	3	0|0|0	0.33	1	0.33	1	0.33	2.45	13.33	0.22
NLSmutant	GOGB1_HUMAN|Q14789	GOGB1_HUMAN|Q14789	0|10|0	10	3.33	3	0|0|0	0.33	1	0.33	1	0.33	2.45	33.33	0.17
NLSmutant	GORS2_HUMAN|Q9H8Y8	GORS2_HUMAN|Q9H8Y8	0|2|0	2	0.67	3	0|0|0	0.33	1	0.33	1	0.33	2.45	6.67	0.28
NLSmutant	GPAA1_HUMAN|O43292	GPAA1_HUMAN|O43292	0|2|0	2	0.67	3	0|0|0	0.33	1	0.33	1	0.33	2.45	6.67	0.28
NLSmutant	GPI8_HUMAN|Q92643	GPI8_HUMAN|Q92643	0|2|0	2	0.67	3	0|0|0	0.33	1	0.33	1	0.33	2.45	6.67	0.28
NLSmutant	GSDMA_HUMAN|Q96QA5	GSDMA_HUMAN|Q96QA5	0|10|0	10	3.33	3	0|1|5	0.33	1	0.33	1	0.33	-4.25	1.67	0.34
NLSmutant	GSLG1_HUMAN|Q92896	GSLG1_HUMAN|Q92896	0|1|0	1	0.33	3	0|0|0	0	0	0	0	0	2.45	3.33	0.36
NLSmutant	GSTP1_HUMAN|P09211	GSTP1_HUMAN|P09211	0|6|2	8	2.67	3	0|0|5	0.55	0.99	0.55	0.99	0.55	-3.1	1.6	0.15
NLSmutant	GTF2I_HUMAN|P78347	GTF2I_HUMAN|P78347	0|1|0	1	0.33	3	0|0|0	0	0	0	0	0	2.45	3.33	0.36
NLSmutant	GTPBA_HUMAN|A4D1E9	GTPBA_HUMAN|A4D1E9	0|2|0	2	0.67	3	0|0|0	0.33	1	0.33	1	0.33	2.45	6.67	0.28
NLSmutant	GTR1_HUMAN|P11166	GTR1_HUMAN|P11166	0|3|0	3	1	3	0|0|0	0.33	1	0.33	1	0.33	2.45	10	0.24
NLSmutant	H10_HUMAN|P07305	H10_HUMAN|P07305	0|1|0	1	0.33	3	0|0|2	0	0	0	0	0	0.28	0.5	0.36
NLSmutant	H14_HUMAN|P10412	H14_HUMAN|P10412	0|2|0	2	0.67	3	0|0|0	0.33	1	0.33	1	0.33	2.45	6.67	0.28
NLSmutant	H1X_HUMAN|Q92522	H1X_HUMAN|Q92522	0|1|1	2	0.67	3	0|0|0	0	0	0	0	0	2.45	6.67	0.36
NLSmutant	H4G_HUMAN|Q99525	H4G_HUMAN|Q99525	0|3|2	5	1.67	3	0|0|0	0.67	1	0.67	1	0.67	2.45	16.67	0.12
NLSmutant	HBB_HUMAN|P68871	HBB_HUMAN|P68871	0|2|4	6	2	3	0|3|0	0.64	0.99	0.64	0.99	0.64	-0.14	2	0.14
NLSmutant	HD_HUMAN|P42858	HD_HUMAN|P42858	0|6|1	7	2.33	3	0|0|0	0.33	1	0.33	1	0.33	2.45	23.33	0.19
NLSmutant	HDAC2_HUMAN|Q92769	HDAC2_HUMAN|Q92769	0|3|0	3	1	3	0|0|0	0.33	1	0.33	1	0.33	2.45	10	0.24
NLSmutant	HEAT1_HUMAN|Q9H583	HEAT1_HUMAN|Q9H583	0|4|0	4	1.33	3	0|0|0	0.33	1	0.33	1	0.33	2.45	13.33	0.22
NLSmutant	HEAT3_HUMAN|Q7Z4Q2	HEAT3_HUMAN|Q7Z4Q2	0|1|0	1	0.33	3	0|0|0	0	0	0	0	0	2.45	3.33	0.36
NLSmutant	HEMH_HUMAN|P22830	HEMH_HUMAN|P22830	0|2|0	2	0.67	3	0|0|0	0.33	1	0.33	1	0.33	2.45	6.67	0.28
NLSmutant	HEXB_HUMAN|P07686	HEXB_HUMAN|P07686	0|3|0	3	1	3	0|0|0	0.33	1	0.33	1	0.33	2.45	10	0.24
NLSmutant	HLAE_HUMAN|P13747	HLAE_HUMAN|P13747	0|3|0	3	1	3	0|0|0	0.33	1	0.33	1	0.33	2.45	10	0.24
NLSmutant	HM13_HUMAN|Q8TCT9	HM13_HUMAN|Q8TCT9	0|2|0	2	0.67	3	0|0|0	0.33	1	0.33	1	0.33	2.45	6.67	0.28
NLSmutant	HNRDL_HUMAN|O14979	HNRDL_HUMAN|O14979	0|1|0	1	0.33	3	0|0|0	0	0	0	0	0	2.45	3.33	0.36
NLSmutant	HNRPD_HUMAN|Q14103	HNRPD_HUMAN|Q14103	0|2|1	3	1	3	0|0|1	0.33	0.99	0.33	0.99	0.33	1.65	3	0.34
NLSmutant	HNRPQ_HUMAN|O60506	HNRPQ_HUMAN|O60506	0|2|0	2	0.67	3	0|0|1	0.33	0.99	0.33	0.99	0.33	1.65	2	0.34
NLSmutant	HNRPR_HUMAN|O43390	HNRPR_HUMAN|O43390	0|4|1	5	1.67	3	0|0|0	0.33	1	0.33	1	0.33	2.45	16.67	0.22
NLSmutant	HNRPU_HUMAN|Q00839	HNRPU_HUMAN|Q00839	0|11|1	12	4	3	0|0|0	0.33	1	0.33	1	0.33	2.45	40	0.17
NLSmutant	HP1B3_HUMAN|Q5SSJ5	HP1B3_HUMAN|Q5SSJ5	0|1|0	1	0.33	3	0|0|0	0	0	0	0	0	2.45	3.33	0.36
NLSmutant	HPSE_HUMAN|Q9Y251	HPSE_HUMAN|Q9Y251	0|1|0	1	0.33	3	0|0|0	0	0	0	0	0	2.45	3.33	0.36
NLSmutant	HRSL3_HUMAN|P53816	HRSL3_HUMAN|P53816	0|1|0	1	0.33	3	0|0|0	0	0	0	0	0	2.45	3.33	0.36
NLSmutant	HTR5A_HUMAN|Q86XA9	HTR5A_HUMAN|Q86XA9	0|1|0	1	0.33	3	0|0|0	0	0	0	0	0	2.45	3.33	0.36
NLSmutant	HTR5B_HUMAN|Q9P2D3	HTR5B_HUMAN|Q9P2D3	0|2|0	2	0.67	3	0|0|0	0.33	1	0.33	1	0.33	2.45	6.67	0.28
NLSmutant	HXK1_HUMAN|P19367	HXK1_HUMAN|P19367	0|7|2	9	3	3	0|0|0	0.67	1	0.67	1	0.67	2.45	30	0.1
NLSmutant	I2BP1_HUMAN|Q8IU81	I2BP1_HUMAN|Q8IU81	0|1|0	1	0.33	3	0|0|0	0	0	0	0	0	2.45	3.33	0.36
NLSmutant	I6NXG5_HUMAN|I6NXG5	I6NXG5_HUMAN|I6NXG5	0|1|1	2	0.67	3	0|0|0	0	0	0	0	0	2.45	6.67	0.36
NLSmutant	ICT1_HUMAN|Q14197	ICT1_HUMAN|Q14197	0|1|0	1	0.33	3	0|0|0	0	0	0	0	0	2.45	3.33	0.36
NLSmutant	IDE_HUMAN|P14735	IDE_HUMAN|P14735	0|4|0	4	1.33	3	0|0|0	0.33	1	0.33	1	0.33	2.45	13.33	0.22
NLSmutant	IDH3B_HUMAN|O43837	IDH3B_HUMAN|O43837	0|6|0	6	2	3	0|0|0	0.33	1	0.33	1	0.33	2.45	20	0.19
NLSmutant	IF2B1_HUMAN|Q9NZI8	IF2B1_HUMAN|Q9NZI8	0|4|0	4	1.33	3	0|0|0	0.33	1	0.33	1	0.33	2.45	13.33	0.22
NLSmutant	IF4E_HUMAN|P06730	IF4E_HUMAN|P06730	0|2|0	2	0.67	3	0|0|0	0.33	1	0.33	1	0.33	2.45	6.67	0.28
NLSmutant	IF4E2_HUMAN|O60573	IF4E2_HUMAN|O60573	0|2|1	3	1	3	0|0|0	0.33	1	0.33	1	0.33	2.45	10	0.28
NLSmutant	IF4G1_HUMAN|Q04637	IF4G1_HUMAN|Q04637	0|50|1	51	17	3	0|0|0	0.33	1	0.33	1	0.33	2.45	170	0.15
NLSmutant	IF4G2_HUMAN|P78344	IF4G2_HUMAN|P78344	0|17|0	17	5.67	3	0|0|0	0.33	1	0.33	1	0.33	2.45	56.67	0.16
NLSmutant	IF4G3_HUMAN|O43432	IF4G3_HUMAN|O43432	0|2|0	2	0.67	3	0|0|0	0.33	1	0.33	1	0.33	2.45	6.67	0.28
NLSmutant	IF6_HUMAN|P56537	IF6_HUMAN|P56537	0|4|0	4	1.33	3	0|0|0	0.33	1	0.33	1	0.33	2.45	13.33	0.22
NLSmutant	IFIT1_HUMAN|P09914	IFIT1_HUMAN|P09914	0|6|0	6	2	3	0|0|0	0.33	1	0.33	1	0.33	2.45	20	0.19
NLSmutant	IFIT3_HUMAN|O14879	IFIT3_HUMAN|O14879	0|7|0	7	2.33	3	0|0|0	0.33	1	0.33	1	0.33	2.45	23.33	0.19
NLSmutant	IFT20_HUMAN|Q8IY31	IFT20_HUMAN|Q8IY31	0|1|0	1	0.33	3	0|0|0	0	0	0	0	0	2.45	3.33	0.36
NLSmutant	IGHG1_HUMAN|P01857	IGHG1_HUMAN|P01857	0|3|0	3	1	3	2|2|1	0.26	0.79	0.26	0.79	0.26	-3.49	0.6	0.35
NLSmutant	IL1AP_HUMAN|Q9NPH3	IL1AP_HUMAN|Q9NPH3	0|5|0	5	1.67	3	0|0|0	0.33	1	0.33	1	0.33	2.45	16.67	0.21
NLSmutant	ILF2_HUMAN|Q12905	ILF2_HUMAN|Q12905	0|5|3	8	2.67	3	0|0|0	0.67	1	0.67	1	0.67	2.45	26.67	0.08
NLSmutant	ILF3_HUMAN|Q12906	ILF3_HUMAN|Q12906	0|1|0	1	0.33	3	0|0|0	0	0	0	0	0	2.45	3.33	0.36
NLSmutant	IMA7_HUMAN|O60684	IMA7_HUMAN|O60684	0|2|0	2	0.67	3	0|0|0	0.33	1	0.33	1	0.33	2.45	6.67	0.28
NLSmutant	IMA8_HUMAN|A9QM74	IMA8_HUMAN|A9QM74	0|1|0	1	0.33	3	0|0|0	0	0	0	0	0	2.45	3.33	0.36
NLSmutant	IMP2L_HUMAN|Q96T52	IMP2L_HUMAN|Q96T52	0|2|0	2	0.67	3	0|0|0	0.33	1	0.33	1	0.33	2.45	6.67	0.28
NLSmutant	IMPA2_HUMAN|O14732	IMPA2_HUMAN|O14732	0|2|0	2	0.67	3	0|0|0	0.33	1	0.33	1	0.33	2.45	6.67	0.28
NLSmutant	INADL_HUMAN|Q8NI35-2	INADL_HUMAN|Q8NI35-2	0|1|3	4	1.33	3	0|0|0	0.33	1	0.33	1	0.33	2.45	13.33	0.24
NLSmutant	INF2_HUMAN|Q27J81	INF2_HUMAN|Q27J81	0|6|0	6	2	3	0|0|0	0.33	1	0.33	1	0.33	2.45	20	0.19
NLSmutant	INP4A_HUMAN|Q96PE3	INP4A_HUMAN|Q96PE3	0|1|0	1	0.33	3	0|0|0	0	0	0	0	0	2.45	3.33	0.36
NLSmutant	INT1_HUMAN|Q8N201	INT1_HUMAN|Q8N201	0|13|0	13	4.33	3	0|0|0	0.33	1	0.33	1	0.33	2.45	43.33	0.16
NLSmutant	INT11_HUMAN|Q5TA45	INT11_HUMAN|Q5TA45	0|3|0	3	1	3	0|0|0	0.33	1	0.33	1	0.33	2.45	10	0.24
NLSmutant	INT12_HUMAN|Q96CB8	INT12_HUMAN|Q96CB8	0|3|0	3	1	3	0|0|0	0.33	1	0.33	1	0.33	2.45	10	0.24
NLSmutant	INT4_HUMAN|Q96HW7	INT4_HUMAN|Q96HW7	0|1|0	1	0.33	3	0|0|0	0	0	0	0	0	2.45	3.33	0.36
NLSmutant	INT6_HUMAN|Q9UL03	INT6_HUMAN|Q9UL03	0|2|0	2	0.67	3	0|0|0	0.33	1	0.33	1	0.33	2.45	6.67	0.28
NLSmutant	INT8_HUMAN|Q75QN2	INT8_HUMAN|Q75QN2	0|2|0	2	0.67	3	0|0|0	0.33	1	0.33	1	0.33	2.45	6.67	0.28
NLSmutant	INVO_HUMAN|P07476	INVO_HUMAN|P07476	0|24|0	24	8	3	0|0|0	0.33	1	0.33	1	0.33	2.45	80	0.15
NLSmutant	IPO4_HUMAN|Q8TEX9	IPO4_HUMAN|Q8TEX9	0|26|0	26	8.67	3	0|0|0	0.33	1	0.33	1	0.33	2.45	86.67	0.15
NLSmutant	IPO5_HUMAN|O00410	IPO5_HUMAN|O00410	0|13|0	13	4.33	3	0|0|0	0.33	1	0.33	1	0.33	2.45	43.33	0.16
NLSmutant	IPO7_HUMAN|O95373	IPO7_HUMAN|O95373	0|31|0	31	10.33	3	0|0|0	0.33	1	0.33	1	0.33	2.45	103.33	0.15
NLSmutant	IPO8_HUMAN|O15397	IPO8_HUMAN|O15397	0|1|0	1	0.33	3	0|0|0	0	0	0	0	0	2.45	3.33	0.36
NLSmutant	IPO9_HUMAN|Q96P70	IPO9_HUMAN|Q96P70	0|31|9	40	13.33	3	0|0|0	0.67	1	0.67	1	0.67	2.45	133.33	0.02
NLSmutant	IRAK1_HUMAN|P51617	IRAK1_HUMAN|P51617	0|2|0	2	0.67	3	0|0|0	0.33	1	0.33	1	0.33	2.45	6.67	0.28
NLSmutant	IST1_HUMAN|P53990	IST1_HUMAN|P53990	0|4|4	8	2.67	3	0|0|0	0.67	1	0.67	1	0.67	2.45	26.67	0.07
NLSmutant	ISY1_HUMAN|Q9ULR0	ISY1_HUMAN|Q9ULR0	0|2|0	2	0.67	3	0|0|0	0.33	1	0.33	1	0.33	2.45	6.67	0.28
NLSmutant	ITM2B_HUMAN|Q9Y287	ITM2B_HUMAN|Q9Y287	0|2|0	2	0.67	3	0|0|0	0.33	1	0.33	1	0.33	2.45	6.67	0.28
NLSmutant	ITPR3_HUMAN|Q14573	ITPR3_HUMAN|Q14573	0|5|0	5	1.67	3	0|0|0	0.33	1	0.33	1	0.33	2.45	16.67	0.21
NLSmutant	K1C15_HUMAN|P19012	K1C15_HUMAN|P19012	0|4|0	4	1.33	3	0|0|0	0.33	1	0.33	1	0.33	2.45	13.33	0.22
NLSmutant	K1C23_HUMAN|Q9C075	K1C23_HUMAN|Q9C075	0|8|0	8	2.67	3	0|2|0	0.33	1	0.33	1	0.33	0.28	4	0.28
NLSmutant	K1C40_HUMAN|Q6A162	K1C40_HUMAN|Q6A162	0|2|2	4	1.33	3	0|0|3	0.63	0.94	0.63	0.94	0.63	-0.14	1.33	0.14
NLSmutant	K1H2_HUMAN|Q14532	K1H2_HUMAN|Q14532	0|2|1	3	1	3	0|0|1	0.33	0.99	0.33	0.99	0.33	1.65	3	0.34
NLSmutant	K22O_HUMAN|Q01546	K22O_HUMAN|Q01546	0|1|0	1	0.33	3	0|2|0	0	0	0	0	0	0.28	0.5	0.36
NLSmutant	K2C6B_HUMAN|P04259	K2C6B_HUMAN|P04259	0|17|2	19	6.33	3	9|8|5	0.24	0.71	0.24	0.71	0.24	-28.18	0.86	0.35
NLSmutant	K2C71_HUMAN|Q3SY84	K2C71_HUMAN|Q3SY84	0|2|0	2	0.67	3	0|1|0	0.33	0.99	0.33	0.99	0.33	1.65	2	0.34
NLSmutant	K2C73_HUMAN|Q86Y46	K2C73_HUMAN|Q86Y46	0|1|1	2	0.67	3	0|0|2	0	0	0	0	0	0.28	1	0.36
NLSmutant	K2C75_HUMAN|O95678	K2C75_HUMAN|O95678	0|3|2	5	1.67	3	0|0|1	0.66	1	0.66	1	0.66	1.65	5	0.14
NLSmutant	K2C78_HUMAN|Q8N1N4	K2C78_HUMAN|Q8N1N4	0|5|0	5	1.67	3	4|15|0	0	0	0	0	0	-22.77	0.26	0.36
NLSmutant	K2C79_HUMAN|Q5XKE5	K2C79_HUMAN|Q5XKE5	0|10|0	10	3.33	3	1|1|0	0.33	1	0.33	1	0.33	0.41	5	0.19
NLSmutant	KCC2D_HUMAN|Q13557	KCC2D_HUMAN|Q13557	0|1|1	2	0.67	3	0|0|0	0	0	0	0	0	2.45	6.67	0.36
NLSmutant	KCRS_HUMAN|P17540	KCRS_HUMAN|P17540	0|2|0	2	0.67	3	0|0|0	0.33	1	0.33	1	0.33	2.45	6.67	0.28
NLSmutant	KCRU_HUMAN|P12532	KCRU_HUMAN|P12532	0|6|0	6	2	3	0|0|0	0.33	1	0.33	1	0.33	2.45	20	0.19
NLSmutant	KDM1A_HUMAN|O60341	KDM1A_HUMAN|O60341	0|1|0	1	0.33	3	0|0|0	0	0	0	0	0	2.45	3.33	0.36
NLSmutant	KIF22_HUMAN|Q14807	KIF22_HUMAN|Q14807	0|1|0	1	0.33	3	0|0|0	0	0	0	0	0	2.45	3.33	0.36
NLSmutant	KIFC3_HUMAN|Q9BVG8	KIFC3_HUMAN|Q9BVG8	0|1|0	1	0.33	3	0|0|0	0	0	0	0	0	2.45	3.33	0.36
NLSmutant	KLK10_HUMAN|O43240	KLK10_HUMAN|O43240	0|2|0	2	0.67	3	0|0|0	0.33	1	0.33	1	0.33	2.45	6.67	0.28
NLSmutant	KR111_HUMAN|Q8IUC1	KR111_HUMAN|Q8IUC1	0|1|0	1	0.33	3	0|0|0	0	0	0	0	0	2.45	3.33	0.36
NLSmutant	KRT34_HUMAN|O76011	KRT34_HUMAN|O76011	0|8|2	10	3.33	3	0|0|1	0.66	1	0.66	1	0.66	1.65	10	0.14
NLSmutant	KRT35_HUMAN|Q92764	KRT35_HUMAN|Q92764	0|11|5	16	5.33	3	0|0|14	0.27	0.82	0.27	0.82	0.27	-15.34	1.14	0.35
NLSmutant	KRT83_HUMAN|P78385	KRT83_HUMAN|P78385	0|2|0	2	0.67	3	0|0|0	0.33	1	0.33	1	0.33	2.45	6.67	0.28
NLSmutant	KRT85_HUMAN|P78386	KRT85_HUMAN|P78386	0|18|9	27	9	3	0|0|9	0.66	1	0.66	1	0.66	-8.09	3	0.14
NLSmutant	KS6B2_HUMAN|Q9UBS0	KS6B2_HUMAN|Q9UBS0	0|2|0	2	0.67	3	0|0|0	0.33	1	0.33	1	0.33	2.45	6.67	0.28
NLSmutant	KT33A_HUMAN|O76009	KT33A_HUMAN|O76009	0|1|2	3	1	3	0|0|1	0.33	0.99	0.33	0.99	0.33	1.65	3	0.34
NLSmutant	KT33B_HUMAN|Q14525	KT33B_HUMAN|Q14525	0|3|2	5	1.67	3	0|0|1	0.66	1	0.66	1	0.66	1.65	5	0.14
NLSmutant	KTAP2_HUMAN|Q8N6L1	KTAP2_HUMAN|Q8N6L1	0|2|0	2	0.67	3	0|0|0	0.33	1	0.33	1	0.33	2.45	6.67	0.28
NLSmutant	KTN1_HUMAN|Q86UP2	KTN1_HUMAN|Q86UP2	0|12|0	12	4	3	0|0|3	0.33	1	0.33	1	0.33	-0.14	4	0.28
NLSmutant	L10K_HUMAN|Q9UNZ5	L10K_HUMAN|Q9UNZ5	0|3|1	4	1.33	3	0|0|0	0.33	1	0.33	1	0.33	2.45	13.33	0.24
NLSmutant	LAMP1_HUMAN|P11279	LAMP1_HUMAN|P11279	0|4|0	4	1.33	3	0|0|0	0.33	1	0.33	1	0.33	2.45	13.33	0.22
NLSmutant	LAMP2_HUMAN|P13473	LAMP2_HUMAN|P13473	0|3|0	3	1	3	0|0|0	0.33	1	0.33	1	0.33	2.45	10	0.24
NLSmutant	LAP2A_HUMAN|P42166	LAP2A_HUMAN|P42166	0|1|0	1	0.33	3	0|0|0	0	0	0	0	0	2.45	3.33	0.36
NLSmutant	LAP2B_HUMAN|P42167	LAP2B_HUMAN|P42167	0|1|0	1	0.33	3	0|0|0	0	0	0	0	0	2.45	3.33	0.36
NLSmutant	LAR4B_HUMAN|Q92615	LAR4B_HUMAN|Q92615	0|4|0	4	1.33	3	0|0|0	0.33	1	0.33	1	0.33	2.45	13.33	0.22
NLSmutant	LARP4_HUMAN|Q71RC2	LARP4_HUMAN|Q71RC2	0|2|0	2	0.67	3	0|0|0	0.33	1	0.33	1	0.33	2.45	6.67	0.28
NLSmutant	LCE3D_HUMAN|Q9BYE3	LCE3D_HUMAN|Q9BYE3	0|3|0	3	1	3	0|0|0	0.33	1	0.33	1	0.33	2.45	10	0.24
NLSmutant	LDHA_HUMAN|P00338	LDHA_HUMAN|P00338	0|8|3	11	3.67	3	0|0|3	0.66	1	0.66	1	0.66	-0.14	3.67	0.14
NLSmutant	LDHB_HUMAN|P07195	LDHB_HUMAN|P07195	0|2|2	4	1.33	3	0|0|5	0.45	0.67	0.45	0.67	0.45	-3.1	0.8	0.15
NLSmutant	LEG3_HUMAN|P17931	LEG3_HUMAN|P17931	0|2|3	5	1.67	3	0|0|3	0.64	0.98	0.64	0.98	0.64	-0.14	1.67	0.14
NLSmutant	LEG7_HUMAN|P47929	LEG7_HUMAN|P47929	0|7|0	7	2.33	3	0|0|1	0.33	1	0.33	1	0.33	1.65	7	0.18
NLSmutant	LEMD2_HUMAN|Q8NC56	LEMD2_HUMAN|Q8NC56	0|2|0	2	0.67	3	0|0|0	0.33	1	0.33	1	0.33	2.45	6.67	0.28
NLSmutant	LETM1_HUMAN|O95202	LETM1_HUMAN|O95202	0|4|0	4	1.33	3	0|0|0	0.33	1	0.33	1	0.33	2.45	13.33	0.22
NLSmutant	LGAT1_HUMAN|Q92604	LGAT1_HUMAN|Q92604	0|1|0	1	0.33	3	0|0|0	0	0	0	0	0	2.45	3.33	0.36
NLSmutant	LIMA1_HUMAN|Q9UHB6	LIMA1_HUMAN|Q9UHB6	0|9|0	9	3	3	0|0|0	0.33	1	0.33	1	0.33	2.45	30	0.18
NLSmutant	LIS1_HUMAN|P43034	LIS1_HUMAN|P43034	0|1|1	2	0.67	3	0|0|0	0	0	0	0	0	2.45	6.67	0.36
NLSmutant	LMAN1_HUMAN|P49257	LMAN1_HUMAN|P49257	0|2|0	2	0.67	3	0|0|0	0.33	1	0.33	1	0.33	2.45	6.67	0.28
NLSmutant	LMAN2_HUMAN|Q12907	LMAN2_HUMAN|Q12907	0|2|0	2	0.67	3	0|0|0	0.33	1	0.33	1	0.33	2.45	6.67	0.28
NLSmutant	LMNA_HUMAN|P02545	LMNA_HUMAN|P02545	0|16|2	18	6	3	0|0|14	0.33	0.99	0.33	0.99	0.33	-15.34	1.29	0.34
NLSmutant	LORF1_HUMAN|Q9UN81	LORF1_HUMAN|Q9UN81	0|5|0	5	1.67	3	0|0|0	0.33	1	0.33	1	0.33	2.45	16.67	0.21
NLSmutant	LORI_HUMAN|P23490	LORI_HUMAN|P23490	0|3|0	3	1	3	0|1|0	0.33	1	0.33	1	0.33	1.65	3	0.28
NLSmutant	LOXE3_HUMAN|Q9BYJ1	LOXE3_HUMAN|Q9BYJ1	0|1|0	1	0.33	3	0|0|1	0	0	0	0	0	1.65	1	0.36
NLSmutant	LPCT4_HUMAN|Q643R3	LPCT4_HUMAN|Q643R3	0|4|0	4	1.33	3	0|0|0	0.33	1	0.33	1	0.33	2.45	13.33	0.22
NLSmutant	LPPRC_HUMAN|P42704	LPPRC_HUMAN|P42704	0|123|4	127	42.33	3	0|0|0	0.67	1	0.67	1	0.67	2.45	423.33	0.06
NLSmutant	LRBA_HUMAN|P50851	LRBA_HUMAN|P50851	0|14|0	14	4.67	3	0|0|0	0.33	1	0.33	1	0.33	2.45	46.67	0.16
NLSmutant	LRC59_HUMAN|Q96AG4	LRC59_HUMAN|Q96AG4	0|1|0	1	0.33	3	0|0|1	0	0	0	0	0	1.65	1	0.36
NLSmutant	LTMD1_HUMAN|Q6P1Q0	LTMD1_HUMAN|Q6P1Q0	0|1|0	1	0.33	3	0|0|0	0	0	0	0	0	2.45	3.33	0.36
NLSmutant	LTN1_HUMAN|O94822	LTN1_HUMAN|O94822	0|3|0	3	1	3	0|0|0	0.33	1	0.33	1	0.33	2.45	10	0.24
NLSmutant	LTOR1_HUMAN|Q6IAA8	LTOR1_HUMAN|Q6IAA8	0|1|0	1	0.33	3	0|0|0	0	0	0	0	0	2.45	3.33	0.36
NLSmutant	LX12B_HUMAN|O75342	LX12B_HUMAN|O75342	0|18|0	18	6	3	0|0|0	0.33	1	0.33	1	0.33	2.45	60	0.16
NLSmutant	M1GMK8_HUMAN|M1GMK8	M1GMK8_HUMAN|M1GMK8	0|2|1	3	1	3	0|0|0	0.33	1	0.33	1	0.33	2.45	10	0.28
NLSmutant	MA1B1_HUMAN|Q9UKM7	MA1B1_HUMAN|Q9UKM7	0|9|0	9	3	3	0|0|0	0.33	1	0.33	1	0.33	2.45	30	0.18
NLSmutant	MACF1_HUMAN|Q9UPN3	MACF1_HUMAN|Q9UPN3	0|1|1	2	0.67	3	0|0|0	0	0	0	0	0	2.45	6.67	0.36
NLSmutant	MAD3_HUMAN|Q9BW11-4	MAD3_HUMAN|Q9BW11-4	0|1|1	2	0.67	3	0|0|0	0	0	0	0	0	2.45	6.67	0.36
NLSmutant	MARK3_HUMAN|P27448-6	MARK3_HUMAN|P27448-6	0|1|0	1	0.33	3	0|0|0	0	0	0	0	0	2.45	3.33	0.36
NLSmutant	MBB1A_HUMAN|Q9BQG0	MBB1A_HUMAN|Q9BQG0	0|13|6	19	6.33	3	0|0|0	0.67	1	0.67	1	0.67	2.45	63.33	0.04
NLSmutant	MBOA5_HUMAN|Q6P1A2	MBOA5_HUMAN|Q6P1A2	0|2|0	2	0.67	3	0|0|0	0.33	1	0.33	1	0.33	2.45	6.67	0.28
NLSmutant	MBOA7_HUMAN|Q96N66	MBOA7_HUMAN|Q96N66	0|1|0	1	0.33	3	0|0|0	0	0	0	0	0	2.45	3.33	0.36
NLSmutant	MCA3_HUMAN|O43324	MCA3_HUMAN|O43324	0|8|1	9	3	3	0|0|0	0.33	1	0.33	1	0.33	2.45	30	0.18
NLSmutant	MCCB_HUMAN|Q9HCC0	MCCB_HUMAN|Q9HCC0	0|3|4	7	2.33	3	0|0|0	0.67	1	0.67	1	0.67	2.45	23.33	0.09
NLSmutant	MCM3_HUMAN|P25205	MCM3_HUMAN|P25205	0|3|0	3	1	3	0|0|0	0.33	1	0.33	1	0.33	2.45	10	0.24
NLSmutant	MCU_HUMAN|Q8NE86	MCU_HUMAN|Q8NE86	0|8|8	16	5.33	3	0|0|0	0.67	1	0.67	1	0.67	2.45	53.33	0.03
NLSmutant	MDHM_HUMAN|P40926	MDHM_HUMAN|P40926	0|6|0	6	2	3	0|1|0	0.33	1	0.33	1	0.33	1.65	6	0.19
NLSmutant	MEP50_HUMAN|Q9BQA1	MEP50_HUMAN|Q9BQA1	0|1|0	1	0.33	3	0|0|0	0	0	0	0	0	2.45	3.33	0.36
NLSmutant	MET15_HUMAN|A6NJ78	MET15_HUMAN|A6NJ78	0|1|0	1	0.33	3	0|0|0	0	0	0	0	0	2.45	3.33	0.36
NLSmutant	MET7A_HUMAN|Q9H8H3	MET7A_HUMAN|Q9H8H3	0|3|0	3	1	3	0|0|0	0.33	1	0.33	1	0.33	2.45	10	0.24
NLSmutant	MFN1_HUMAN|Q8IWA4	MFN1_HUMAN|Q8IWA4	0|1|0	1	0.33	3	0|0|0	0	0	0	0	0	2.45	3.33	0.36
NLSmutant	MIC10_HUMAN|Q5TGZ0	MIC10_HUMAN|Q5TGZ0	0|1|1	2	0.67	3	0|0|0	0	0	0	0	0	2.45	6.67	0.36
NLSmutant	MIC19_HUMAN|Q9NX63	MIC19_HUMAN|Q9NX63	0|2|1	3	1	3	0|0|0	0.33	1	0.33	1	0.33	2.45	10	0.28
NLSmutant	MIF_HUMAN|P14174	MIF_HUMAN|P14174	0|1|1	2	0.67	3	0|0|2	0	0	0	0	0	0.28	1	0.36
NLSmutant	MIP18_HUMAN|Q9Y3D0	MIP18_HUMAN|Q9Y3D0	0|6|1	7	2.33	3	0|0|0	0.33	1	0.33	1	0.33	2.45	23.33	0.19
NLSmutant	MIRO1_HUMAN|Q8IXI2	MIRO1_HUMAN|Q8IXI2	0|2|0	2	0.67	3	0|0|0	0.33	1	0.33	1	0.33	2.45	6.67	0.28
NLSmutant	MIRO2_HUMAN|Q8IXI1	MIRO2_HUMAN|Q8IXI1	0|1|0	1	0.33	3	0|0|0	0	0	0	0	0	2.45	3.33	0.36
NLSmutant	MK67I_HUMAN|Q9BYG3	MK67I_HUMAN|Q9BYG3	0|1|0	1	0.33	3	0|0|0	0	0	0	0	0	2.45	3.33	0.36
NLSmutant	MLEC_HUMAN|Q14165	MLEC_HUMAN|Q14165	0|2|0	2	0.67	3	0|0|0	0.33	1	0.33	1	0.33	2.45	6.67	0.28
NLSmutant	MLF2_HUMAN|Q15773	MLF2_HUMAN|Q15773	0|1|0	1	0.33	3	0|0|0	0	0	0	0	0	2.45	3.33	0.36
NLSmutant	MMGT1_HUMAN|Q8N4V1	MMGT1_HUMAN|Q8N4V1	0|1|0	1	0.33	3	0|0|0	0	0	0	0	0	2.45	3.33	0.36
NLSmutant	MMS19_HUMAN|Q96T76	MMS19_HUMAN|Q96T76	0|18|3	21	7	3	0|0|0	0.67	1	0.67	1	0.67	2.45	70	0.08
NLSmutant	MOGS_HUMAN|Q13724	MOGS_HUMAN|Q13724	0|1|0	1	0.33	3	0|0|0	0	0	0	0	0	2.45	3.33	0.36
NLSmutant	MOV10_HUMAN|Q9HCE1	MOV10_HUMAN|Q9HCE1	0|1|0	1	0.33	3	0|0|0	0	0	0	0	0	2.45	3.33	0.36
NLSmutant	MP2K3_HUMAN|P46734	MP2K3_HUMAN|P46734	0|4|0	4	1.33	3	0|0|0	0.33	1	0.33	1	0.33	2.45	13.33	0.22
NLSmutant	MPC1_HUMAN|Q9Y5U8	MPC1_HUMAN|Q9Y5U8	0|1|0	1	0.33	3	0|0|0	0	0	0	0	0	2.45	3.33	0.36
NLSmutant	MPC2_HUMAN|O95563	MPC2_HUMAN|O95563	0|5|1	6	2	3	0|0|0	0.33	1	0.33	1	0.33	2.45	20	0.21
NLSmutant	MPCP_HUMAN|Q00325-2	MPCP_HUMAN|Q00325-2	0|1|0	1	0.33	3	0|0|0	0	0	0	0	0	2.45	3.33	0.36
NLSmutant	MPU1_HUMAN|O75352	MPU1_HUMAN|O75352	0|2|0	2	0.67	3	0|0|0	0.33	1	0.33	1	0.33	2.45	6.67	0.28
NLSmutant	MPV17_HUMAN|P39210	MPV17_HUMAN|P39210	0|1|0	1	0.33	3	0|0|0	0	0	0	0	0	2.45	3.33	0.36
NLSmutant	MROH1_HUMAN|Q8NDA8	MROH1_HUMAN|Q8NDA8	0|6|1	7	2.33	3	0|0|0	0.33	1	0.33	1	0.33	2.45	23.33	0.19
NLSmutant	MRP1_HUMAN|P33527	MRP1_HUMAN|P33527	0|4|0	4	1.33	3	0|0|0	0.33	1	0.33	1	0.33	2.45	13.33	0.22
NLSmutant	MRRP1_HUMAN|Q7L0Y3	MRRP1_HUMAN|Q7L0Y3	0|11|0	11	3.67	3	0|0|0	0.33	1	0.33	1	0.33	2.45	36.67	0.17
NLSmutant	MRRP3_HUMAN|O15091	MRRP3_HUMAN|O15091	0|12|0	12	4	3	0|0|0	0.33	1	0.33	1	0.33	2.45	40	0.17
NLSmutant	MTA1_HUMAN|Q13330	MTA1_HUMAN|Q13330	0|1|0	1	0.33	3	0|0|0	0	0	0	0	0	2.45	3.33	0.36
NLSmutant	MTCH1_HUMAN|Q9NZJ7	MTCH1_HUMAN|Q9NZJ7	0|2|0	2	0.67	3	0|0|0	0.33	1	0.33	1	0.33	2.45	6.67	0.28
NLSmutant	MTCH2_HUMAN|Q9Y6C9	MTCH2_HUMAN|Q9Y6C9	0|2|0	2	0.67	3	0|0|0	0.33	1	0.33	1	0.33	2.45	6.67	0.28
NLSmutant	MTDC_HUMAN|P13995	MTDC_HUMAN|P13995	0|2|0	2	0.67	3	0|0|0	0.33	1	0.33	1	0.33	2.45	6.67	0.28
NLSmutant	MTFP1_HUMAN|Q9UDX5	MTFP1_HUMAN|Q9UDX5	0|1|1	2	0.67	3	0|0|0	0	0	0	0	0	2.45	6.67	0.36
NLSmutant	MTMR1_HUMAN|Q13613	MTMR1_HUMAN|Q13613	0|1|0	1	0.33	3	0|0|0	0	0	0	0	0	2.45	3.33	0.36
NLSmutant	MTOR_HUMAN|P42345	MTOR_HUMAN|P42345	0|41|3	44	14.67	3	0|0|0	0.67	1	0.67	1	0.67	2.45	146.67	0.08
NLSmutant	MTX1_HUMAN|Q13505	MTX1_HUMAN|Q13505	0|5|0	5	1.67	3	0|0|0	0.33	1	0.33	1	0.33	2.45	16.67	0.21
NLSmutant	MUC4_HUMAN|Q99102	MUC4_HUMAN|Q99102	0|1|0	1	0.33	3	0|0|0	0	0	0	0	0	2.45	3.33	0.36
NLSmutant	MX2_HUMAN|P20592	MX2_HUMAN|P20592	0|1|1	2	0.67	3	0|0|0	0	0	0	0	0	2.45	6.67	0.36
NLSmutant	MYH14_HUMAN|Q7Z406	MYH14_HUMAN|Q7Z406	0|27|3	30	10	3	0|0|0	0.67	1	0.67	1	0.67	2.45	100	0.08
NLSmutant	MYL9_HUMAN|P24844	MYL9_HUMAN|P24844	0|2|0	2	0.67	3	0|0|0	0.33	1	0.33	1	0.33	2.45	6.67	0.28
NLSmutant	MYO1C_HUMAN|O00159-3	MYO1C_HUMAN|O00159-3	0|2|0	2	0.67	3	0|0|0	0.33	1	0.33	1	0.33	2.45	6.67	0.28
NLSmutant	MYO1D_HUMAN|O94832	MYO1D_HUMAN|O94832	0|19|2	21	7	3	0|0|0	0.67	1	0.67	1	0.67	2.45	70	0.1
NLSmutant	MYO3B_HUMAN|Q8WXR4	MYO3B_HUMAN|Q8WXR4	0|2|4	6	2	3	0|0|0	0.67	1	0.67	1	0.67	2.45	20	0.11
NLSmutant	MYO5B_HUMAN|Q9ULV0	MYO5B_HUMAN|Q9ULV0	0|19|2	21	7	3	0|0|0	0.67	1	0.67	1	0.67	2.45	70	0.1
NLSmutant	MYO6_HUMAN|Q9UM54	MYO6_HUMAN|Q9UM54	0|2|0	2	0.67	3	0|0|0	0.33	1	0.33	1	0.33	2.45	6.67	0.28
NLSmutant	MYO9A_HUMAN|B2RTY4	MYO9A_HUMAN|B2RTY4	0|1|0	1	0.33	3	0|0|1	0	0	0	0	0	1.65	1	0.36
NLSmutant	MYO9B_HUMAN|Q13459	MYO9B_HUMAN|Q13459	0|4|0	4	1.33	3	0|0|0	0.33	1	0.33	1	0.33	2.45	13.33	0.22
NLSmutant	MYPT1_HUMAN|O14974	MYPT1_HUMAN|O14974	0|2|0	2	0.67	3	0|0|0	0.33	1	0.33	1	0.33	2.45	6.67	0.28
NLSmutant	NAT10_HUMAN|Q9H0A0	NAT10_HUMAN|Q9H0A0	0|19|1	20	6.67	3	0|0|0	0.33	1	0.33	1	0.33	2.45	66.67	0.16
NLSmutant	NAT14_HUMAN|Q8WUY8	NAT14_HUMAN|Q8WUY8	0|1|0	1	0.33	3	0|0|0	0	0	0	0	0	2.45	3.33	0.36
NLSmutant	NBAS_HUMAN|A2RRP1	NBAS_HUMAN|A2RRP1	0|2|0	2	0.67	3	0|0|0	0.33	1	0.33	1	0.33	2.45	6.67	0.28
NLSmutant	NBEL1_HUMAN|Q6ZS30	NBEL1_HUMAN|Q6ZS30	0|3|0	3	1	3	0|0|0	0.33	1	0.33	1	0.33	2.45	10	0.24
NLSmutant	NBEL2_HUMAN|Q6ZNJ1	NBEL2_HUMAN|Q6ZNJ1	0|20|3	23	7.67	3	0|0|0	0.67	1	0.67	1	0.67	2.45	76.67	0.08
NLSmutant	NCBP2_HUMAN|P52298	NCBP2_HUMAN|P52298	0|1|1	2	0.67	3	0|0|0	0	0	0	0	0	2.45	6.67	0.36
NLSmutant	NCDN_HUMAN|Q9UBB6	NCDN_HUMAN|Q9UBB6	0|2|0	2	0.67	3	0|0|0	0.33	1	0.33	1	0.33	2.45	6.67	0.28
NLSmutant	NCLN_HUMAN|Q969V3	NCLN_HUMAN|Q969V3	0|22|1	23	7.67	3	0|0|0	0.33	1	0.33	1	0.33	2.45	76.67	0.15
NLSmutant	NDKB_HUMAN|P22392	NDKB_HUMAN|P22392	0|1|1	2	0.67	3	0|0|0	0	0	0	0	0	2.45	6.67	0.36
NLSmutant	NDUA2_HUMAN|O43678	NDUA2_HUMAN|O43678	0|2|0	2	0.67	3	0|0|0	0.33	1	0.33	1	0.33	2.45	6.67	0.28
NLSmutant	NDUA7_HUMAN|O95182	NDUA7_HUMAN|O95182	0|3|0	3	1	3	0|0|0	0.33	1	0.33	1	0.33	2.45	10	0.24
NLSmutant	NDUAC_HUMAN|Q9UI09	NDUAC_HUMAN|Q9UI09	0|3|0	3	1	3	0|0|0	0.33	1	0.33	1	0.33	2.45	10	0.24
NLSmutant	NDUB4_HUMAN|O95168	NDUB4_HUMAN|O95168	0|3|1	4	1.33	3	0|0|0	0.33	1	0.33	1	0.33	2.45	13.33	0.24
NLSmutant	NDUB5_HUMAN|O43674	NDUB5_HUMAN|O43674	0|2|0	2	0.67	3	0|0|0	0.33	1	0.33	1	0.33	2.45	6.67	0.28
NLSmutant	NDUB6_HUMAN|O95139	NDUB6_HUMAN|O95139	0|1|0	1	0.33	3	0|0|0	0	0	0	0	0	2.45	3.33	0.36
NLSmutant	NDUC2_HUMAN|O95298	NDUC2_HUMAN|O95298	0|5|1	6	2	3	0|0|0	0.33	1	0.33	1	0.33	2.45	20	0.21
NLSmutant	NDUF6_HUMAN|Q330K2	NDUF6_HUMAN|Q330K2	0|1|0	1	0.33	3	0|0|0	0	0	0	0	0	2.45	3.33	0.36
NLSmutant	NDUS1_HUMAN|P28331	NDUS1_HUMAN|P28331	0|5|0	5	1.67	3	0|0|0	0.33	1	0.33	1	0.33	2.45	16.67	0.21
NLSmutant	NDUS4_HUMAN|O43181	NDUS4_HUMAN|O43181	0|1|0	1	0.33	3	0|0|0	0	0	0	0	0	2.45	3.33	0.36
NLSmutant	NDUS5_HUMAN|O43920	NDUS5_HUMAN|O43920	0|2|2	4	1.33	3	0|0|0	0.67	1	0.67	1	0.67	2.45	13.33	0.13
NLSmutant	NDUS6_HUMAN|O75380	NDUS6_HUMAN|O75380	0|2|0	2	0.67	3	0|0|0	0.33	1	0.33	1	0.33	2.45	6.67	0.28
NLSmutant	NDUV3_HUMAN|P56181-2	NDUV3_HUMAN|P56181-2	0|1|0	1	0.33	3	0|0|0	0	0	0	0	0	2.45	3.33	0.36
NLSmutant	NEB2_HUMAN|Q96SB3	NEB2_HUMAN|Q96SB3	0|1|0	1	0.33	3	0|0|0	0	0	0	0	0	2.45	3.33	0.36
NLSmutant	NEUR1_HUMAN|Q99519	NEUR1_HUMAN|Q99519	0|2|0	2	0.67	3	0|0|0	0.33	1	0.33	1	0.33	2.45	6.67	0.28
NLSmutant	NFXL1_HUMAN|Q6ZNB6	NFXL1_HUMAN|Q6ZNB6	0|1|0	1	0.33	3	0|0|0	0	0	0	0	0	2.45	3.33	0.36
NLSmutant	NGAL_HUMAN|P80188	NGAL_HUMAN|P80188	0|9|0	9	3	3	0|0|0	0.33	1	0.33	1	0.33	2.45	30	0.18
NLSmutant	NHP2_HUMAN|Q9NX24	NHP2_HUMAN|Q9NX24	0|2|0	2	0.67	3	0|0|0	0.33	1	0.33	1	0.33	2.45	6.67	0.28
NLSmutant	NHRF2_HUMAN|Q15599-2	NHRF2_HUMAN|Q15599-2	0|1|1	2	0.67	3	0|0|0	0	0	0	0	0	2.45	6.67	0.36
NLSmutant	NIBAN_HUMAN|Q9BZQ8	NIBAN_HUMAN|Q9BZQ8	0|14|1	15	5	3	0|0|0	0.33	1	0.33	1	0.33	2.45	50	0.16
NLSmutant	NIPBL_HUMAN|Q6KC79	NIPBL_HUMAN|Q6KC79	0|19|0	19	6.33	3	0|0|0	0.33	1	0.33	1	0.33	2.45	63.33	0.16
NLSmutant	NIPS2_HUMAN|O75323	NIPS2_HUMAN|O75323	0|1|2	3	1	3	0|0|0	0.33	1	0.33	1	0.33	2.45	10	0.28
NLSmutant	NNTM_HUMAN|Q13423	NNTM_HUMAN|Q13423	0|1|0	1	0.33	3	0|0|0	0	0	0	0	0	2.45	3.33	0.36
NLSmutant	NOC2L_HUMAN|Q9Y3T9	NOC2L_HUMAN|Q9Y3T9	0|2|0	2	0.67	3	0|0|0	0.33	1	0.33	1	0.33	2.45	6.67	0.28
NLSmutant	NOC4L_HUMAN|Q9BVI4	NOC4L_HUMAN|Q9BVI4	0|1|0	1	0.33	3	0|0|0	0	0	0	0	0	2.45	3.33	0.36
NLSmutant	NOG1_HUMAN|Q9BZE4	NOG1_HUMAN|Q9BZE4	0|2|0	2	0.67	3	0|0|0	0.33	1	0.33	1	0.33	2.45	6.67	0.28
NLSmutant	NOLC1_HUMAN|Q14978	NOLC1_HUMAN|Q14978	0|1|0	1	0.33	3	0|0|0	0	0	0	0	0	2.45	3.33	0.36
NLSmutant	NOMO1_HUMAN|Q15155	NOMO1_HUMAN|Q15155	0|6|0	6	2	3	0|0|0	0.33	1	0.33	1	0.33	2.45	20	0.19
NLSmutant	NOP2_HUMAN|P46087	NOP2_HUMAN|P46087	0|3|0	3	1	3	0|0|0	0.33	1	0.33	1	0.33	2.45	10	0.24
NLSmutant	NOP56_HUMAN|O00567	NOP56_HUMAN|O00567	0|3|0	3	1	3	0|0|0	0.33	1	0.33	1	0.33	2.45	10	0.24
NLSmutant	NOP58_HUMAN|Q9Y2X3	NOP58_HUMAN|Q9Y2X3	0|16|6	22	7.33	3	0|0|1	0.67	1	0.67	1	0.67	1.65	22	0.04
NLSmutant	NOP9_HUMAN|Q86U38	NOP9_HUMAN|Q86U38	0|7|0	7	2.33	3	0|0|0	0.33	1	0.33	1	0.33	2.45	23.33	0.19
NLSmutant	NPA1P_HUMAN|O60287	NPA1P_HUMAN|O60287	0|3|0	3	1	3	0|0|0	0.33	1	0.33	1	0.33	2.45	10	0.24
NLSmutant	NQO1_HUMAN|P15559	NQO1_HUMAN|P15559	0|1|0	1	0.33	3	0|0|0	0	0	0	0	0	2.45	3.33	0.36
NLSmutant	NR2F6_HUMAN|P10588	NR2F6_HUMAN|P10588	0|1|0	1	0.33	3	0|0|0	0	0	0	0	0	2.45	3.33	0.36
NLSmutant	NSDHL_HUMAN|Q15738	NSDHL_HUMAN|Q15738	0|4|0	4	1.33	3	0|0|0	0.33	1	0.33	1	0.33	2.45	13.33	0.22
NLSmutant	NSMA3_HUMAN|Q9NXE4	NSMA3_HUMAN|Q9NXE4	0|1|0	1	0.33	3	0|0|0	0	0	0	0	0	2.45	3.33	0.36
NLSmutant	NU160_HUMAN|Q12769	NU160_HUMAN|Q12769	0|2|1	3	1	3	0|0|0	0.33	1	0.33	1	0.33	2.45	10	0.28
NLSmutant	NU188_HUMAN|Q5SRE5	NU188_HUMAN|Q5SRE5	0|8|0	8	2.67	3	0|0|0	0.33	1	0.33	1	0.33	2.45	26.67	0.18
NLSmutant	NU205_HUMAN|Q92621	NU205_HUMAN|Q92621	0|28|7	35	11.67	3	0|0|0	0.67	1	0.67	1	0.67	2.45	116.67	0.03
NLSmutant	NU3M_HUMAN|P03897	NU3M_HUMAN|P03897	0|1|0	1	0.33	3	0|0|0	0	0	0	0	0	2.45	3.33	0.36
NLSmutant	NUBPL_HUMAN|Q8TB37	NUBPL_HUMAN|Q8TB37	0|1|0	1	0.33	3	0|0|0	0	0	0	0	0	2.45	3.33	0.36
NLSmutant	NUDT5_HUMAN|Q9UKK9	NUDT5_HUMAN|Q9UKK9	0|1|0	1	0.33	3	0|0|0	0	0	0	0	0	2.45	3.33	0.36
NLSmutant	NUMA1_HUMAN|Q14980-2	NUMA1_HUMAN|Q14980-2	0|1|0	1	0.33	3	0|0|0	0	0	0	0	0	2.45	3.33	0.36
NLSmutant	NUP53_HUMAN|Q8NFH5	NUP53_HUMAN|Q8NFH5	0|3|0	3	1	3	0|0|0	0.33	1	0.33	1	0.33	2.45	10	0.24
NLSmutant	NUP85_HUMAN|Q9BW27	NUP85_HUMAN|Q9BW27	0|1|0	1	0.33	3	0|0|0	0	0	0	0	0	2.45	3.33	0.36
NLSmutant	NUP88_HUMAN|Q99567	NUP88_HUMAN|Q99567	0|1|0	1	0.33	3	0|0|0	0	0	0	0	0	2.45	3.33	0.36
NLSmutant	OAS3_HUMAN|Q9Y6K5	OAS3_HUMAN|Q9Y6K5	0|7|0	7	2.33	3	0|0|0	0.33	1	0.33	1	0.33	2.45	23.33	0.19
NLSmutant	OASL_HUMAN|Q15646	OASL_HUMAN|Q15646	0|4|0	4	1.33	3	0|0|0	0.33	1	0.33	1	0.33	2.45	13.33	0.22
NLSmutant	OAT_HUMAN|P04181	OAT_HUMAN|P04181	0|2|0	2	0.67	3	0|0|0	0.33	1	0.33	1	0.33	2.45	6.67	0.28
NLSmutant	OPA1_HUMAN|O60313	OPA1_HUMAN|O60313	0|24|0	24	8	3	0|0|0	0.33	1	0.33	1	0.33	2.45	80	0.15
NLSmutant	ORML3_HUMAN|Q8N138	ORML3_HUMAN|Q8N138	0|1|0	1	0.33	3	0|0|0	0	0	0	0	0	2.45	3.33	0.36
NLSmutant	OS9_HUMAN|Q13438	OS9_HUMAN|Q13438	0|3|0	3	1	3	0|0|0	0.33	1	0.33	1	0.33	2.45	10	0.24
NLSmutant	OST48_HUMAN|P39656	OST48_HUMAN|P39656	0|2|3	5	1.67	3	0|0|0	0.67	1	0.67	1	0.67	2.45	16.67	0.12
NLSmutant	OTUB1_HUMAN|Q96FW1	OTUB1_HUMAN|Q96FW1	0|1|0	1	0.33	3	0|0|0	0	0	0	0	0	2.45	3.33	0.36
NLSmutant	OTUB2_HUMAN|Q96DC9	OTUB2_HUMAN|Q96DC9	0|1|2	3	1	3	0|0|1	0.33	0.99	0.33	0.99	0.33	1.65	3	0.34
NLSmutant	OTUL_HUMAN|Q96BN8	OTUL_HUMAN|Q96BN8	0|1|0	1	0.33	3	0|0|0	0	0	0	0	0	2.45	3.33	0.36
NLSmutant	OXSR1_HUMAN|O95747	OXSR1_HUMAN|O95747	0|9|0	9	3	3	0|0|0	0.33	1	0.33	1	0.33	2.45	30	0.18
NLSmutant	P4HA1_HUMAN|P13674-2	P4HA1_HUMAN|P13674-2	0|1|1	2	0.67	3	0|0|0	0	0	0	0	0	2.45	6.67	0.36
NLSmutant	P5I11_HUMAN|O14683	P5I11_HUMAN|O14683	0|1|0	1	0.33	3	0|0|0	0	0	0	0	0	2.45	3.33	0.36
NLSmutant	PA2G4_HUMAN|Q9UQ80	PA2G4_HUMAN|Q9UQ80	0|1|0	1	0.33	3	0|0|2	0	0	0	0	0	0.28	0.5	0.36
NLSmutant	PACS1_HUMAN|Q6VY07	PACS1_HUMAN|Q6VY07	0|1|0	1	0.33	3	0|0|0	0	0	0	0	0	2.45	3.33	0.36
NLSmutant	PADI1_HUMAN|Q9ULC6	PADI1_HUMAN|Q9ULC6	0|2|0	2	0.67	3	0|0|1	0.33	0.99	0.33	0.99	0.33	1.65	2	0.34
NLSmutant	PAF1_HUMAN|Q8N7H5	PAF1_HUMAN|Q8N7H5	0|1|0	1	0.33	3	0|0|0	0	0	0	0	0	2.45	3.33	0.36
NLSmutant	PANK4_HUMAN|Q9NVE7	PANK4_HUMAN|Q9NVE7	0|1|0	1	0.33	3	0|0|0	0	0	0	0	0	2.45	3.33	0.36
NLSmutant	PAPD1_HUMAN|Q9NVV4	PAPD1_HUMAN|Q9NVV4	0|2|1	3	1	3	0|0|0	0.33	1	0.33	1	0.33	2.45	10	0.28
NLSmutant	PAR14_HUMAN|Q460N5	PAR14_HUMAN|Q460N5	0|34|0	34	11.33	3	0|0|0	0.33	1	0.33	1	0.33	2.45	113.33	0.15
NLSmutant	PARP4_HUMAN|Q9UKK3	PARP4_HUMAN|Q9UKK3	0|2|0	2	0.67	3	0|0|0	0.33	1	0.33	1	0.33	2.45	6.67	0.28
NLSmutant	PARP9_HUMAN|Q8IXQ6	PARP9_HUMAN|Q8IXQ6	0|9|0	9	3	3	0|0|0	0.33	1	0.33	1	0.33	2.45	30	0.18
NLSmutant	PBIP1_HUMAN|Q96AQ6	PBIP1_HUMAN|Q96AQ6	0|1|0	1	0.33	3	0|0|0	0	0	0	0	0	2.45	3.33	0.36
NLSmutant	PCAT2_HUMAN|Q7L5N7	PCAT2_HUMAN|Q7L5N7	0|4|0	4	1.33	3	0|0|0	0.33	1	0.33	1	0.33	2.45	13.33	0.22
NLSmutant	PCID2_HUMAN|Q5JVF3	PCID2_HUMAN|Q5JVF3	0|2|0	2	0.67	3	0|0|0	0.33	1	0.33	1	0.33	2.45	6.67	0.28
NLSmutant	PCKGM_HUMAN|Q16822	PCKGM_HUMAN|Q16822	0|3|15	18	6	3	0|0|0	0.67	1	0.67	1	0.67	2.45	60	0.08
NLSmutant	PDC10_HUMAN|Q9BUL8	PDC10_HUMAN|Q9BUL8	0|2|0	2	0.67	3	0|0|0	0.33	1	0.33	1	0.33	2.45	6.67	0.28
NLSmutant	PDIA3_HUMAN|P30101	PDIA3_HUMAN|P30101	0|3|0	3	1	3	0|2|9	0	0	0	0	0	-11.39	0.27	0.36
NLSmutant	PDIP2_HUMAN|Q9Y2S7	PDIP2_HUMAN|Q9Y2S7	0|1|0	1	0.33	3	0|0|0	0	0	0	0	0	2.45	3.33	0.36
NLSmutant	PDLI5_HUMAN|Q96HC4	PDLI5_HUMAN|Q96HC4	0|2|0	2	0.67	3	0|0|0	0.33	1	0.33	1	0.33	2.45	6.67	0.28
NLSmutant	PDS5A_HUMAN|Q29RF7	PDS5A_HUMAN|Q29RF7	0|6|0	6	2	3	0|0|0	0.33	1	0.33	1	0.33	2.45	20	0.19
NLSmutant	PDS5B_HUMAN|Q9NTI5	PDS5B_HUMAN|Q9NTI5	0|7|0	7	2.33	3	0|0|0	0.33	1	0.33	1	0.33	2.45	23.33	0.19
NLSmutant	PDXD1_HUMAN|Q6P996	PDXD1_HUMAN|Q6P996	0|8|0	8	2.67	3	0|0|0	0.33	1	0.33	1	0.33	2.45	26.67	0.18
NLSmutant	PELO_HUMAN|Q9BRX2	PELO_HUMAN|Q9BRX2	0|1|0	1	0.33	3	0|0|0	0	0	0	0	0	2.45	3.33	0.36
NLSmutant	PEN2_HUMAN|Q9NZ42	PEN2_HUMAN|Q9NZ42	0|1|0	1	0.33	3	0|0|0	0	0	0	0	0	2.45	3.33	0.36
NLSmutant	PEX16_HUMAN|Q9Y5Y5	PEX16_HUMAN|Q9Y5Y5	0|3|0	3	1	3	0|0|0	0.33	1	0.33	1	0.33	2.45	10	0.24
NLSmutant	PFD6_HUMAN|O15212	PFD6_HUMAN|O15212	0|1|0	1	0.33	3	0|0|0	0	0	0	0	0	2.45	3.33	0.36
NLSmutant	PFKAM_HUMAN|P08237	PFKAM_HUMAN|P08237	0|27|0	27	9	3	0|0|0	0.33	1	0.33	1	0.33	2.45	90	0.15
NLSmutant	PGAM1_HUMAN|P18669	PGAM1_HUMAN|P18669	0|4|0	4	1.33	3	0|0|2	0.33	0.99	0.33	0.99	0.33	0.28	2	0.34
NLSmutant	PGES2_HUMAN|Q9H7Z7	PGES2_HUMAN|Q9H7Z7	0|1|0	1	0.33	3	0|0|0	0	0	0	0	0	2.45	3.33	0.36
NLSmutant	PGK1_HUMAN|P00558	PGK1_HUMAN|P00558	0|3|0	3	1	3	0|1|0	0.33	1	0.33	1	0.33	1.65	3	0.28
NLSmutant	PHLA2_HUMAN|Q53GA4	PHLA2_HUMAN|Q53GA4	0|1|0	1	0.33	3	0|0|0	0	0	0	0	0	2.45	3.33	0.36
NLSmutant	PHLA3_HUMAN|Q9Y5J5	PHLA3_HUMAN|Q9Y5J5	0|3|0	3	1	3	0|0|0	0.33	1	0.33	1	0.33	2.45	10	0.24
NLSmutant	PI3R4_HUMAN|Q99570	PI3R4_HUMAN|Q99570	0|3|0	3	1	3	0|0|0	0.33	1	0.33	1	0.33	2.45	10	0.24
NLSmutant	PICAL_HUMAN|Q13492	PICAL_HUMAN|Q13492	0|1|0	1	0.33	3	0|0|0	0	0	0	0	0	2.45	3.33	0.36
NLSmutant	PIGS_HUMAN|Q96S52	PIGS_HUMAN|Q96S52	0|2|0	2	0.67	3	0|0|0	0.33	1	0.33	1	0.33	2.45	6.67	0.28
NLSmutant	PIGT_HUMAN|Q969N2	PIGT_HUMAN|Q969N2	0|9|1	10	3.33	3	0|0|0	0.33	1	0.33	1	0.33	2.45	33.33	0.18
NLSmutant	PISD_HUMAN|Q9UG56	PISD_HUMAN|Q9UG56	0|1|0	1	0.33	3	0|0|0	0	0	0	0	0	2.45	3.33	0.36
NLSmutant	PK3C3_HUMAN|Q8NEB9	PK3C3_HUMAN|Q8NEB9	0|1|0	1	0.33	3	0|0|0	0	0	0	0	0	2.45	3.33	0.36
NLSmutant	PKH4B_HUMAN|Q96PX9	PKH4B_HUMAN|Q96PX9	0|2|1	3	1	3	0|0|0	0.33	1	0.33	1	0.33	2.45	10	0.28
NLSmutant	PLAP_HUMAN|Q9Y263	PLAP_HUMAN|Q9Y263	0|2|0	2	0.67	3	0|0|0	0.33	1	0.33	1	0.33	2.45	6.67	0.28
NLSmutant	PLBL1_HUMAN|Q6P4A8	PLBL1_HUMAN|Q6P4A8	0|1|0	1	0.33	3	0|0|0	0	0	0	0	0	2.45	3.33	0.36
NLSmutant	PLCD1_HUMAN|P51178	PLCD1_HUMAN|P51178	0|1|0	1	0.33	3	0|0|1	0	0	0	0	0	1.65	1	0.36
NLSmutant	PLD3_HUMAN|Q8IV08	PLD3_HUMAN|Q8IV08	0|4|0	4	1.33	3	0|0|2	0.33	0.99	0.33	0.99	0.33	0.28	2	0.34
NLSmutant	PLEK2_HUMAN|Q9NYT0	PLEK2_HUMAN|Q9NYT0	0|1|0	1	0.33	3	0|0|0	0	0	0	0	0	2.45	3.33	0.36
NLSmutant	PLPL6_HUMAN|Q8IY17	PLPL6_HUMAN|Q8IY17	0|2|0	2	0.67	3	0|0|0	0.33	1	0.33	1	0.33	2.45	6.67	0.28
NLSmutant	PLXB2_HUMAN|O15031	PLXB2_HUMAN|O15031	0|1|0	1	0.33	3	0|0|0	0	0	0	0	0	2.45	3.33	0.36
NLSmutant	PM34_HUMAN|O43808	PM34_HUMAN|O43808	0|2|2	4	1.33	3	0|0|0	0.67	1	0.67	1	0.67	2.45	13.33	0.13
NLSmutant	PNO1_HUMAN|Q9NRX1	PNO1_HUMAN|Q9NRX1	0|1|0	1	0.33	3	0|0|0	0	0	0	0	0	2.45	3.33	0.36
NLSmutant	PNPH_HUMAN|P00491	PNPH_HUMAN|P00491	0|3|0	3	1	3	0|0|0	0.33	1	0.33	1	0.33	2.45	10	0.24
NLSmutant	PO210_HUMAN|Q8TEM1	PO210_HUMAN|Q8TEM1	0|3|1	4	1.33	3	0|2|3	0.27	0.8	0.27	0.8	0.27	-3.47	0.8	0.35
NLSmutant	POF1B_HUMAN|Q8WVV4	POF1B_HUMAN|Q8WVV4	0|15|0	15	5	3	0|0|0	0.33	1	0.33	1	0.33	2.45	50	0.16
NLSmutant	POP1_HUMAN|Q99575	POP1_HUMAN|Q99575	0|1|0	1	0.33	3	0|0|0	0	0	0	0	0	2.45	3.33	0.36
NLSmutant	POP7_HUMAN|O75817	POP7_HUMAN|O75817	0|2|0	2	0.67	3	0|0|0	0.33	1	0.33	1	0.33	2.45	6.67	0.28
NLSmutant	PPAC_HUMAN|P24666	PPAC_HUMAN|P24666	0|3|0	3	1	3	0|0|2	0.33	0.99	0.33	0.99	0.33	0.28	1.5	0.34
NLSmutant	PPGB_HUMAN|P10619	PPGB_HUMAN|P10619	0|2|0	2	0.67	3	0|0|0	0.33	1	0.33	1	0.33	2.45	6.67	0.28
NLSmutant	PPIE_HUMAN|Q9UNP9	PPIE_HUMAN|Q9UNP9	0|1|0	1	0.33	3	0|0|1	0	0	0	0	0	1.65	1	0.36
NLSmutant	PPIH_HUMAN|O43447	PPIH_HUMAN|O43447	0|1|0	1	0.33	3	0|0|0	0	0	0	0	0	2.45	3.33	0.36
NLSmutant	PPIL3_HUMAN|Q9H2H8	PPIL3_HUMAN|Q9H2H8	0|1|1	2	0.67	3	0|0|0	0	0	0	0	0	2.45	6.67	0.36
NLSmutant	PRDX1_HUMAN|Q06830	PRDX1_HUMAN|Q06830	0|8|3	11	3.67	3	0|1|5	0.56	0.99	0.56	0.99	0.56	-4.25	1.83	0.14
NLSmutant	PRDX2_HUMAN|P32119	PRDX2_HUMAN|P32119	0|2|1	3	1	3	0|1|1	0.32	0.97	0.32	0.97	0.32	0.41	1.5	0.34
NLSmutant	PRDX3_HUMAN|P30048	PRDX3_HUMAN|P30048	0|1|1	2	0.67	3	0|0|0	0	0	0	0	0	2.45	6.67	0.36
NLSmutant	PRDX6_HUMAN|P30041	PRDX6_HUMAN|P30041	0|1|1	2	0.67	3	0|0|1	0	0	0	0	0	1.65	2	0.36
NLSmutant	PRKRA_HUMAN|O75569	PRKRA_HUMAN|O75569	0|1|0	1	0.33	3	0|0|0	0	0	0	0	0	2.45	3.33	0.36
NLSmutant	PROF2_HUMAN|P35080-2	PROF2_HUMAN|P35080-2	0|2|0	2	0.67	3	0|0|0	0.33	1	0.33	1	0.33	2.45	6.67	0.28
NLSmutant	PRP4B_HUMAN|Q13523	PRP4B_HUMAN|Q13523	0|1|0	1	0.33	3	0|0|0	0	0	0	0	0	2.45	3.33	0.36
NLSmutant	PRS10_HUMAN|P62333	PRS10_HUMAN|P62333	0|5|1	6	2	3	0|0|0	0.33	1	0.33	1	0.33	2.45	20	0.21
NLSmutant	PSA2_HUMAN|P25787	PSA2_HUMAN|P25787	0|3|0	3	1	3	0|0|0	0.33	1	0.33	1	0.33	2.45	10	0.24
NLSmutant	PSA7_HUMAN|O14818	PSA7_HUMAN|O14818	0|2|1	3	1	3	0|0|0	0.33	1	0.33	1	0.33	2.45	10	0.28
NLSmutant	PSB1_HUMAN|P20618	PSB1_HUMAN|P20618	0|2|0	2	0.67	3	0|0|0	0.33	1	0.33	1	0.33	2.45	6.67	0.28
NLSmutant	PSB3_HUMAN|P49720	PSB3_HUMAN|P49720	0|6|0	6	2	3	0|0|0	0.33	1	0.33	1	0.33	2.45	20	0.19
NLSmutant	PSB5_HUMAN|P28074	PSB5_HUMAN|P28074	0|4|0	4	1.33	3	0|0|0	0.33	1	0.33	1	0.33	2.45	13.33	0.22
NLSmutant	PSB6_HUMAN|P28072	PSB6_HUMAN|P28072	0|2|0	2	0.67	3	0|0|0	0.33	1	0.33	1	0.33	2.45	6.67	0.28
NLSmutant	PSMD6_HUMAN|Q15008	PSMD6_HUMAN|Q15008	0|2|0	2	0.67	3	0|0|0	0.33	1	0.33	1	0.33	2.45	6.67	0.28
NLSmutant	PSMD8_HUMAN|P48556	PSMD8_HUMAN|P48556	0|2|0	2	0.67	3	0|0|0	0.33	1	0.33	1	0.33	2.45	6.67	0.28
NLSmutant	PSMD9_HUMAN|O00233	PSMD9_HUMAN|O00233	0|1|0	1	0.33	3	0|0|0	0	0	0	0	0	2.45	3.33	0.36
NLSmutant	PSN1_HUMAN|P49768	PSN1_HUMAN|P49768	0|2|0	2	0.67	3	0|0|0	0.33	1	0.33	1	0.33	2.45	6.67	0.28
NLSmutant	PSPC1_HUMAN|Q8WXF1	PSPC1_HUMAN|Q8WXF1	0|1|0	1	0.33	3	1|1|0	0	0	0	0	0	0.41	0.5	0.36
NLSmutant	PTBP2_HUMAN|Q9UKA9	PTBP2_HUMAN|Q9UKA9	0|1|2	3	1	3	0|0|1	0.33	0.99	0.33	0.99	0.33	1.65	3	0.34
NLSmutant	PTCD1_HUMAN|O75127	PTCD1_HUMAN|O75127	0|2|0	2	0.67	3	0|0|0	0.33	1	0.33	1	0.33	2.45	6.67	0.28
NLSmutant	PTCD3_HUMAN|Q96EY7	PTCD3_HUMAN|Q96EY7	0|4|0	4	1.33	3	0|0|0	0.33	1	0.33	1	0.33	2.45	13.33	0.22
NLSmutant	PTGES_HUMAN|O14684	PTGES_HUMAN|O14684	0|1|0	1	0.33	3	0|0|0	0	0	0	0	0	2.45	3.33	0.36
NLSmutant	PTH2_HUMAN|Q9Y3E5	PTH2_HUMAN|Q9Y3E5	0|4|0	4	1.33	3	0|0|0	0.33	1	0.33	1	0.33	2.45	13.33	0.22
NLSmutant	PTN23_HUMAN|Q9H3S7	PTN23_HUMAN|Q9H3S7	0|2|1	3	1	3	0|0|0	0.33	1	0.33	1	0.33	2.45	10	0.28
NLSmutant	PTN6_HUMAN|P29350	PTN6_HUMAN|P29350	0|6|0	6	2	3	0|0|0	0.33	1	0.33	1	0.33	2.45	20	0.19
NLSmutant	PTN9_HUMAN|P43378	PTN9_HUMAN|P43378	0|5|0	5	1.67	3	0|0|0	0.33	1	0.33	1	0.33	2.45	16.67	0.21
NLSmutant	PTPRF_HUMAN|P10586	PTPRF_HUMAN|P10586	0|1|0	1	0.33	3	0|0|0	0	0	0	0	0	2.45	3.33	0.36
NLSmutant	PUM1_HUMAN|Q14671	PUM1_HUMAN|Q14671	0|3|0	3	1	3	0|0|0	0.33	1	0.33	1	0.33	2.45	10	0.24
NLSmutant	PUM3_HUMAN|Q15397	NA	0|1|0	1	0.33	3	0|0|0	0	0	0	0	0	2.45	3.33	0.36
NLSmutant	PWP1_HUMAN|Q13610	PWP1_HUMAN|Q13610	0|1|0	1	0.33	3	0|0|0	0	0	0	0	0	2.45	3.33	0.36
NLSmutant	PYRG1_HUMAN|P17812	PYRG1_HUMAN|P17812	0|1|0	1	0.33	3	0|0|0	0	0	0	0	0	2.45	3.33	0.36
NLSmutant	Q0IIN1_HUMAN|Q0IIN1	Q0IIN1_HUMAN|Q0IIN1	0|1|0	1	0.33	3	0|0|0	0	0	0	0	0	2.45	3.33	0.36
NLSmutant	Q6PK50_HUMAN|Q6PK50	Q6PK50_HUMAN|Q6PK50	0|1|0	1	0.33	3	0|0|0	0	0	0	0	0	2.45	3.33	0.36
NLSmutant	Q96EB3_HUMAN|Q96EB3	Q96EB3_HUMAN|Q96EB3	0|1|0	1	0.33	3	0|0|0	0	0	0	0	0	2.45	3.33	0.36
NLSmutant	Q9HB66_HUMAN|Q9HB66	Q9HB66_HUMAN|Q9HB66	0|3|1	4	1.33	3	0|0|0	0.33	1	0.33	1	0.33	2.45	13.33	0.24
NLSmutant	QCR2_HUMAN|P22695	QCR2_HUMAN|P22695	0|9|2	11	3.67	3	0|0|0	0.67	1	0.67	1	0.67	2.45	36.67	0.1
NLSmutant	QCR7_HUMAN|P14927	QCR7_HUMAN|P14927	0|1|0	1	0.33	3	0|0|0	0	0	0	0	0	2.45	3.33	0.36
NLSmutant	QCR8_HUMAN|O14949	QCR8_HUMAN|O14949	0|3|1	4	1.33	3	0|0|0	0.33	1	0.33	1	0.33	2.45	13.33	0.24
NLSmutant	QCR9_HUMAN|Q9UDW1	QCR9_HUMAN|Q9UDW1	0|1|3	4	1.33	3	0|0|0	0.33	1	0.33	1	0.33	2.45	13.33	0.24
NLSmutant	QPCTL_HUMAN|Q9NXS2	QPCTL_HUMAN|Q9NXS2	0|1|1	2	0.67	3	0|0|0	0	0	0	0	0	2.45	6.67	0.36
NLSmutant	QRIC1_HUMAN|Q2TAL8	QRIC1_HUMAN|Q2TAL8	0|4|0	4	1.33	3	0|0|0	0.33	1	0.33	1	0.33	2.45	13.33	0.22
NLSmutant	QSER1_HUMAN|Q2KHR3	QSER1_HUMAN|Q2KHR3	0|1|0	1	0.33	3	0|0|0	0	0	0	0	0	2.45	3.33	0.36
NLSmutant	RAB10_HUMAN|P61026	RAB10_HUMAN|P61026	0|1|0	1	0.33	3	0|0|0	0	0	0	0	0	2.45	3.33	0.36
NLSmutant	RAB15_HUMAN|P59190	RAB15_HUMAN|P59190	0|2|1	3	1	3	0|0|1	0.33	0.99	0.33	0.99	0.33	1.65	3	0.34
NLSmutant	RAB1A_HUMAN|P62820	RAB1A_HUMAN|P62820	0|1|0	1	0.33	3	0|0|2	0	0	0	0	0	0.28	0.5	0.36
NLSmutant	RAB25_HUMAN|P57735	RAB25_HUMAN|P57735	0|3|0	3	1	3	0|0|0	0.33	1	0.33	1	0.33	2.45	10	0.24
NLSmutant	RAB32_HUMAN|Q13637	RAB32_HUMAN|Q13637	0|2|0	2	0.67	3	0|0|0	0.33	1	0.33	1	0.33	2.45	6.67	0.28
NLSmutant	RAB35_HUMAN|Q15286	RAB35_HUMAN|Q15286	0|2|0	2	0.67	3	0|0|1	0.33	0.99	0.33	0.99	0.33	1.65	2	0.34
NLSmutant	RABL3_HUMAN|Q5HYI8	RABL3_HUMAN|Q5HYI8	0|1|0	1	0.33	3	0|0|0	0	0	0	0	0	2.45	3.33	0.36
NLSmutant	RAC2_HUMAN|P15153	RAC2_HUMAN|P15153	0|1|0	1	0.33	3	0|0|0	0	0	0	0	0	2.45	3.33	0.36
NLSmutant	RAD50_HUMAN|Q92878	RAD50_HUMAN|Q92878	0|4|0	4	1.33	3	0|0|0	0.33	1	0.33	1	0.33	2.45	13.33	0.22
NLSmutant	RAGP1_HUMAN|P46060	RAGP1_HUMAN|P46060	0|3|0	3	1	3	0|0|0	0.33	1	0.33	1	0.33	2.45	10	0.24
NLSmutant	RALY_HUMAN|Q9UKM9	RALY_HUMAN|Q9UKM9	0|5|3	8	2.67	3	0|0|0	0.67	1	0.67	1	0.67	2.45	26.67	0.08
NLSmutant	RALYL_HUMAN|Q86SE5	RALYL_HUMAN|Q86SE5	0|2|1	3	1	3	0|0|0	0.33	1	0.33	1	0.33	2.45	10	0.28
NLSmutant	RAN_HUMAN|P62826	RAN_HUMAN|P62826	0|4|3	7	2.33	3	0|0|0	0.67	1	0.67	1	0.67	2.45	23.33	0.09
NLSmutant	RB11A_HUMAN|P62491	RB11A_HUMAN|P62491	0|1|1	2	0.67	3	0|0|1	0	0	0	0	0	1.65	2	0.36
NLSmutant	RB3GP_HUMAN|Q15042	RB3GP_HUMAN|Q15042	0|1|0	1	0.33	3	0|0|0	0	0	0	0	0	2.45	3.33	0.36
NLSmutant	RBGPR_HUMAN|Q9H2M9	RBGPR_HUMAN|Q9H2M9	0|4|0	4	1.33	3	0|0|0	0.33	1	0.33	1	0.33	2.45	13.33	0.22
NLSmutant	RBM47_HUMAN|A0AV96	RBM47_HUMAN|A0AV96	0|1|0	1	0.33	3	0|0|0	0	0	0	0	0	2.45	3.33	0.36
NLSmutant	RBPMS_HUMAN|Q93062	RBPMS_HUMAN|Q93062	0|1|2	3	1	3	0|0|0	0.33	1	0.33	1	0.33	2.45	10	0.28
NLSmutant	RCD1_HUMAN|Q92600	RCD1_HUMAN|Q92600	0|4|1	5	1.67	3	0|0|0	0.33	1	0.33	1	0.33	2.45	16.67	0.22
NLSmutant	RCN1_HUMAN|Q15293	RCN1_HUMAN|Q15293	0|8|0	8	2.67	3	0|0|0	0.33	1	0.33	1	0.33	2.45	26.67	0.18
NLSmutant	RCOR1_HUMAN|Q9UKL0	RCOR1_HUMAN|Q9UKL0	0|6|0	6	2	3	0|0|0	0.33	1	0.33	1	0.33	2.45	20	0.19
NLSmutant	RDH11_HUMAN|Q8TC12	RDH11_HUMAN|Q8TC12	0|12|0	12	4	3	0|0|0	0.33	1	0.33	1	0.33	2.45	40	0.17
NLSmutant	RENT1_HUMAN|Q92900	RENT1_HUMAN|Q92900	0|1|0	1	0.33	3	0|0|0	0	0	0	0	0	2.45	3.33	0.36
NLSmutant	REQU_HUMAN|Q92785	REQU_HUMAN|Q92785	0|1|0	1	0.33	3	0|0|0	0	0	0	0	0	2.45	3.33	0.36
NLSmutant	RETST_HUMAN|Q6NUM9	RETST_HUMAN|Q6NUM9	0|8|0	8	2.67	3	0|0|0	0.33	1	0.33	1	0.33	2.45	26.67	0.18
NLSmutant	RFC1_HUMAN|P35251	RFC1_HUMAN|P35251	0|1|0	1	0.33	3	0|0|0	0	0	0	0	0	2.45	3.33	0.36
NLSmutant	RFC2_HUMAN|P35250	RFC2_HUMAN|P35250	0|8|0	8	2.67	3	0|0|0	0.33	1	0.33	1	0.33	2.45	26.67	0.18
NLSmutant	RFC4_HUMAN|P35249	RFC4_HUMAN|P35249	0|12|0	12	4	3	0|0|0	0.33	1	0.33	1	0.33	2.45	40	0.17
NLSmutant	RFOX1_HUMAN|Q9NWB1	RFOX1_HUMAN|Q9NWB1	0|2|0	2	0.67	3	0|0|0	0.33	1	0.33	1	0.33	2.45	6.67	0.28
NLSmutant	RHEB_HUMAN|Q15382	RHEB_HUMAN|Q15382	0|3|0	3	1	3	0|0|0	0.33	1	0.33	1	0.33	2.45	10	0.24
NLSmutant	RHOA_HUMAN|P61586	RHOA_HUMAN|P61586	0|3|0	3	1	3	0|0|1	0.33	1	0.33	1	0.33	1.65	3	0.28
NLSmutant	RHOC_HUMAN|P08134	RHOC_HUMAN|P08134	0|1|0	1	0.33	3	0|0|0	0	0	0	0	0	2.45	3.33	0.36
NLSmutant	RIC8A_HUMAN|Q9NPQ8	RIC8A_HUMAN|Q9NPQ8	0|8|0	8	2.67	3	0|0|0	0.33	1	0.33	1	0.33	2.45	26.67	0.18
NLSmutant	RIN1_HUMAN|Q13671	RIN1_HUMAN|Q13671	0|9|0	9	3	3	0|0|0	0.33	1	0.33	1	0.33	2.45	30	0.18
NLSmutant	RISC_HUMAN|Q9HB40	RISC_HUMAN|Q9HB40	0|2|0	2	0.67	3	0|0|0	0.33	1	0.33	1	0.33	2.45	6.67	0.28
NLSmutant	RL17_HUMAN|P18621	RL17_HUMAN|P18621	0|6|0	6	2	3	0|0|0	0.33	1	0.33	1	0.33	2.45	20	0.19
NLSmutant	RL18A_HUMAN|Q02543	RL18A_HUMAN|Q02543	0|7|0	7	2.33	3	0|0|0	0.33	1	0.33	1	0.33	2.45	23.33	0.19
NLSmutant	RL1D1_HUMAN|O76021	RL1D1_HUMAN|O76021	0|2|0	2	0.67	3	0|0|0	0.33	1	0.33	1	0.33	2.45	6.67	0.28
NLSmutant	RL21_HUMAN|P46778	RL21_HUMAN|P46778	0|7|5	12	4	3	0|4|10	0.02	0.06	0.02	0.06	0.02	-15.78	0.86	0.35
NLSmutant	RL3_HUMAN|P39023	RL3_HUMAN|P39023	0|13|5	18	6	3	0|0|2	0.67	1	0.67	1	0.67	0.28	9	0.14
NLSmutant	RL37_HUMAN|P61927	RL37_HUMAN|P61927	0|3|0	3	1	3	0|0|0	0.33	1	0.33	1	0.33	2.45	10	0.24
NLSmutant	RM02_HUMAN|Q5T653	RM02_HUMAN|Q5T653	0|1|0	1	0.33	3	0|0|0	0	0	0	0	0	2.45	3.33	0.36
NLSmutant	RM11_HUMAN|Q9Y3B7	RM11_HUMAN|Q9Y3B7	0|4|0	4	1.33	3	0|0|0	0.33	1	0.33	1	0.33	2.45	13.33	0.22
NLSmutant	RM16_HUMAN|Q9NX20	RM16_HUMAN|Q9NX20	0|4|3	7	2.33	3	0|0|0	0.67	1	0.67	1	0.67	2.45	23.33	0.09
NLSmutant	RM18_HUMAN|Q9H0U6	RM18_HUMAN|Q9H0U6	0|1|0	1	0.33	3	0|0|0	0	0	0	0	0	2.45	3.33	0.36
NLSmutant	RM20_HUMAN|Q9BYC9	RM20_HUMAN|Q9BYC9	0|1|0	1	0.33	3	0|0|0	0	0	0	0	0	2.45	3.33	0.36
NLSmutant	RM21_HUMAN|Q7Z2W9	RM21_HUMAN|Q7Z2W9	0|1|0	1	0.33	3	0|0|0	0	0	0	0	0	2.45	3.33	0.36
NLSmutant	RM22_HUMAN|Q9NWU5	RM22_HUMAN|Q9NWU5	0|3|0	3	1	3	0|0|0	0.33	1	0.33	1	0.33	2.45	10	0.24
NLSmutant	RM32_HUMAN|Q9BYC8	RM32_HUMAN|Q9BYC8	0|1|0	1	0.33	3	0|0|0	0	0	0	0	0	2.45	3.33	0.36
NLSmutant	RM37_HUMAN|Q9BZE1	RM37_HUMAN|Q9BZE1	0|5|0	5	1.67	3	0|0|0	0.33	1	0.33	1	0.33	2.45	16.67	0.21
NLSmutant	RM43_HUMAN|Q8N983-4	RM43_HUMAN|Q8N983-4	0|1|0	1	0.33	3	0|0|0	0	0	0	0	0	2.45	3.33	0.36
NLSmutant	RM48_HUMAN|Q96GC5	RM48_HUMAN|Q96GC5	0|1|0	1	0.33	3	0|0|0	0	0	0	0	0	2.45	3.33	0.36
NLSmutant	RM50_HUMAN|Q8N5N7	RM50_HUMAN|Q8N5N7	0|1|0	1	0.33	3	0|0|0	0	0	0	0	0	2.45	3.33	0.36
NLSmutant	RM53_HUMAN|Q96EL3	RM53_HUMAN|Q96EL3	0|2|0	2	0.67	3	0|0|0	0.33	1	0.33	1	0.33	2.45	6.67	0.28
NLSmutant	RM55_HUMAN|Q7Z7F7	RM55_HUMAN|Q7Z7F7	0|4|0	4	1.33	3	0|0|0	0.33	1	0.33	1	0.33	2.45	13.33	0.22
NLSmutant	RN121_HUMAN|Q9H920	RN121_HUMAN|Q9H920	0|1|0	1	0.33	3	0|0|0	0	0	0	0	0	2.45	3.33	0.36
NLSmutant	RNBP6_HUMAN|O60518	RNBP6_HUMAN|O60518	0|1|0	1	0.33	3	0|0|0	0	0	0	0	0	2.45	3.33	0.36
[truncated: 3,066 more rows]
