# Supplementary material for: TEAD Proteins Associate With DNA Repair Proteins to Facilitate Cellular Recovery From DNA Damage
Source: Mol Cell Proteomics. 2023 Jan 12;22(2):100496. doi: 10.1016/j.mcpro.2023.100496 (PMC9947421; doi:10.1016/j.mcpro.2023.100496)
Supplement: Supplementary Table S4 [file mmc4.xlsx]

## Sheet: Detroit_NLSmutant
Overlap Results
Collection(s):	H
# overlaps shown:	20
# genesets in collections:	50
# genes in comparison (n):	231
# genes in universe (N):	41014
Gene Set Name	# Genes in Gene Set (K)	Description	# Genes in Overlap (k)	k/K	p-value	FDR q-value
HALLMARK_MITOTIC_SPINDLE	199	Genes important for mitotic spindle assembly.	16	0.0804	3.8e-14	1.9e-12
HALLMARK_MYC_TARGETS_V1	200	A subgroup of genes regulated by MYC - version 1 (v1).	15	0.075	6.71e-13	1.68e-11
HALLMARK_APICAL_JUNCTION	200	Genes encoding components of apical junction complex.	10	0.05	2.33e-07	2.33e-06
HALLMARK_MTORC1_SIGNALING	200	Genes up-regulated through activation of mTORC1 complex.	10	0.05	2.33e-07	2.33e-06
HALLMARK_OXIDATIVE_PHOSPHORYLATION	200	Genes encoding proteins involved in oxidative phosphorylation.	10	0.05	2.33e-07	2.33e-06
HALLMARK_ESTROGEN_RESPONSE_EARLY	200	Genes defining early response to estrogen.	8	0.04	1.96e-05	0.00014
HALLMARK_ESTROGEN_RESPONSE_LATE	200	Genes defining late response to estrogen.	8	0.04	1.96e-05	0.00014
HALLMARK_FATTY_ACID_METABOLISM	158	Genes encoding proteins involved in metabolism of fatty acids.	7	0.0443	3.4e-05	0.000213
HALLMARK_EPITHELIAL_MESENCHYMAL_TRANSITION	200	Genes defining epithelial-mesenchymal transition, as in wound healing, fibrosis and metastasis.	7	0.035	0.000149	0.000747
HALLMARK_INTERFERON_GAMMA_RESPONSE	200	Genes up-regulated in response to IFNG [GeneID=3458].	7	0.035	0.000149	0.000747
HALLMARK_UNFOLDED_PROTEIN_RESPONSE	113	Genes up-regulated during unfolded protein response, a cellular stress response related to the endoplasmic reticulum.	5	0.0442	0.000465	0.00211
HALLMARK_ADIPOGENESIS	200	Genes up-regulated during adipocyte differentiation (adipogenesis).	6	0.03	0.000995	0.00332
HALLMARK_ALLOGRAFT_REJECTION	200	Genes up-regulated during transplant rejection.	6	0.03	0.000995	0.00332
HALLMARK_GLYCOLYSIS	200	Genes encoding proteins involved in glycolysis and gluconeogenesis.	6	0.03	0.000995	0.00332
HALLMARK_HYPOXIA	200	Genes up-regulated in response to low oxygen levels (hypoxia).	6	0.03	0.000995	0.00332
HALLMARK_DNA_REPAIR	150	Genes involved in DNA repair.	5	0.0333	0.00166	0.00518
HALLMARK_UV_RESPONSE_UP	158	Genes up-regulated in response to ultraviolet (UV) radiation.	5	0.0316	0.00208	0.00594
HALLMARK_PROTEIN_SECRETION	96	Genes involved in protein secretion pathway.	4	0.0417	0.00217	0.00594
HALLMARK_INTERFERON_ALPHA_RESPONSE	97	Genes up-regulated in response to alpha interferon proteins.	4	0.0412	0.00226	0.00594
HALLMARK_ANDROGEN_RESPONSE	101	Genes defining response to androgens.	4	0.0396	0.00261	0.00653
Gene/Gene Set Overlap Matrix
Entrez Gene Id	Gene Symbol	Gene Description	HALLMARK_MITOTIC_SPINDLE	HALLMARK_MYC_TARGETS_V1	HALLMARK_APICAL_JUNCTION	HALLMARK_MTORC1_SIGNALING	HALLMARK_OXIDATIVE_PHOSPHORYLATION	HALLMARK_ESTROGEN_RESPONSE_EARLY	HALLMARK_ESTROGEN_RESPONSE_LATE	HALLMARK_FATTY_ACID_METABOLISM	HALLMARK_EPITHELIAL_MESENCHYMAL_TRANSITION	HALLMARK_INTERFERON_GAMMA_RESPONSE	HALLMARK_UNFOLDED_PROTEIN_RESPONSE	HALLMARK_ADIPOGENESIS	HALLMARK_ALLOGRAFT_REJECTION	HALLMARK_GLYCOLYSIS	HALLMARK_HYPOXIA	HALLMARK_DNA_REPAIR	HALLMARK_UV_RESPONSE_UP	HALLMARK_PROTEIN_SECRETION	HALLMARK_INTERFERON_ALPHA_RESPONSE	HALLMARK_ANDROGEN_RESPONSE
7531	YWHAE	tyrosine 3-monooxygenase/tryptophan 5-monooxygenase activation protein epsilon [Source:HGNC Symbol;Acc:HGNC:12851]	HALLMARK_MITOTIC_SPINDLE	HALLMARK_MYC_TARGETS_V1
4763	NF1	neurofibromin 1 [Source:HGNC Symbol;Acc:HGNC:7765]	HALLMARK_MITOTIC_SPINDLE		HALLMARK_APICAL_JUNCTION
7248	TSC1	TSC complex subunit 1 [Source:HGNC Symbol;Acc:HGNC:12362]	HALLMARK_MITOTIC_SPINDLE		HALLMARK_APICAL_JUNCTION
7277	TUBA4A	tubulin alpha 4a [Source:HGNC Symbol;Acc:HGNC:12407]	HALLMARK_MITOTIC_SPINDLE			HALLMARK_MTORC1_SIGNALING													HALLMARK_UV_RESPONSE_UP
2316	FLNA	filamin A [Source:HGNC Symbol;Acc:HGNC:3754]	HALLMARK_MITOTIC_SPINDLE								HALLMARK_EPITHELIAL_MESENCHYMAL_TRANSITION				HALLMARK_ALLOGRAFT_REJECTION
4926	NUMA1	nuclear mitotic apparatus protein 1 [Source:HGNC Symbol;Acc:HGNC:8059]	HALLMARK_MITOTIC_SPINDLE
2934	GSN	gelsolin [Source:HGNC Symbol;Acc:HGNC:4620]	HALLMARK_MITOTIC_SPINDLE
10426	TUBGCP3	tubulin gamma complex associated protein 3 [Source:HGNC Symbol;Acc:HGNC:18598]	HALLMARK_MITOTIC_SPINDLE
10844	TUBGCP2	tubulin gamma complex associated protein 2 [Source:HGNC Symbol;Acc:HGNC:18599]	HALLMARK_MITOTIC_SPINDLE
140735	DYNLL2	dynein light chain LC8-type 2 [Source:HGNC Symbol;Acc:HGNC:24596]	HALLMARK_MITOTIC_SPINDLE
1778	DYNC1H1	dynein cytoplasmic 1 heavy chain 1 [Source:HGNC Symbol;Acc:HGNC:2961]	HALLMARK_MITOTIC_SPINDLE
2017	CTTN	cortactin [Source:HGNC Symbol;Acc:HGNC:3338]	HALLMARK_MITOTIC_SPINDLE
23022	PALLD	palladin, cytoskeletal associated protein [Source:HGNC Symbol;Acc:HGNC:17068]	HALLMARK_MITOTIC_SPINDLE
55704	CCDC88A	coiled-coil domain containing 88A [Source:HGNC Symbol;Acc:HGNC:25523]	HALLMARK_MITOTIC_SPINDLE
7430	EZR	ezrin [Source:HGNC Symbol;Acc:HGNC:12691]	HALLMARK_MITOTIC_SPINDLE
9113	LATS1	large tumor suppressor kinase 1 [Source:HGNC Symbol;Acc:HGNC:6514]	HALLMARK_MITOTIC_SPINDLE
3329	HSPD1	heat shock protein family D (Hsp60) member 1 [Source:HGNC Symbol;Acc:HGNC:5261]		HALLMARK_MYC_TARGETS_V1		HALLMARK_MTORC1_SIGNALING
5250	SLC25A3	solute carrier family 25 member 3 [Source:HGNC Symbol;Acc:HGNC:10989]		HALLMARK_MYC_TARGETS_V1			HALLMARK_OXIDATIVE_PHOSPHORYLATION
6059	ABCE1	ATP binding cassette subfamily E member 1 [Source:HGNC Symbol;Acc:HGNC:69]		HALLMARK_MYC_TARGETS_V1											HALLMARK_ALLOGRAFT_REJECTION
6426	SRSF1	serine and arginine rich splicing factor 1 [Source:HGNC Symbol;Acc:HGNC:10780]		HALLMARK_MYC_TARGETS_V1
10399	RACK1	receptor for activated C kinase 1 [Source:HGNC Symbol;Acc:HGNC:4399]		HALLMARK_MYC_TARGETS_V1
10575	CCT4	chaperonin containing TCP1 subunit 4 [Source:HGNC Symbol;Acc:HGNC:1617]		HALLMARK_MYC_TARGETS_V1
10971	YWHAQ	tyrosine 3-monooxygenase/tryptophan 5-monooxygenase activation protein theta [Source:HGNC Symbol;Acc:HGNC:12854]		HALLMARK_MYC_TARGETS_V1
23450	SF3B3	splicing factor 3b subunit 3 [Source:HGNC Symbol;Acc:HGNC:10770]		HALLMARK_MYC_TARGETS_V1
5709	PSMD3	proteasome 26S subunit, non-ATPase 3 [Source:HGNC Symbol;Acc:HGNC:9560]		HALLMARK_MYC_TARGETS_V1
6128	RPL6	ribosomal protein L6 [Source:HGNC Symbol;Acc:HGNC:10362]		HALLMARK_MYC_TARGETS_V1
6187	RPS2	ribosomal protein S2 [Source:HGNC Symbol;Acc:HGNC:10404]		HALLMARK_MYC_TARGETS_V1
6188	RPS3	ribosomal protein S3 [Source:HGNC Symbol;Acc:HGNC:10420]		HALLMARK_MYC_TARGETS_V1
6633	SNRPD2	small nuclear ribonucleoprotein D2 polypeptide [Source:HGNC Symbol;Acc:HGNC:11159]		HALLMARK_MYC_TARGETS_V1
790	CAD	carbamoyl-phosphate synthetase 2, aspartate transcarbamylase, and dihydroorotase [Source:HGNC Symbol;Acc:HGNC:1424]		HALLMARK_MYC_TARGETS_V1
3918	LAMC2	laminin subunit gamma 2 [Source:HGNC Symbol;Acc:HGNC:6493]			HALLMARK_APICAL_JUNCTION				HALLMARK_ESTROGEN_RESPONSE_LATE		HALLMARK_EPITHELIAL_MESENCHYMAL_TRANSITION
7533	YWHAH	tyrosine 3-monooxygenase/tryptophan 5-monooxygenase activation protein eta [Source:HGNC Symbol;Acc:HGNC:12853]			HALLMARK_APICAL_JUNCTION					HALLMARK_FATTY_ACID_METABOLISM
1307	COL16A1	collagen type XVI alpha 1 chain [Source:HGNC Symbol;Acc:HGNC:2193]			HALLMARK_APICAL_JUNCTION						HALLMARK_EPITHELIAL_MESENCHYMAL_TRANSITION
7082	TJP1	tight junction protein 1 [Source:HGNC Symbol;Acc:HGNC:11827]			HALLMARK_APICAL_JUNCTION
3914	LAMB3	laminin subunit beta 3 [Source:HGNC Symbol;Acc:HGNC:6490]			HALLMARK_APICAL_JUNCTION
4771	NF2	NF2, moesin-ezrin-radixin like (MERLIN) tumor suppressor [Source:HGNC Symbol;Acc:HGNC:7773]			HALLMARK_APICAL_JUNCTION
1495	CTNNA1	catenin alpha 1 [Source:HGNC Symbol;Acc:HGNC:2509]			HALLMARK_APICAL_JUNCTION
1500	CTNND1	catenin delta 1 [Source:HGNC Symbol;Acc:HGNC:2515]			HALLMARK_APICAL_JUNCTION
3313	HSPA9	heat shock protein family A (Hsp70) member 9 [Source:HGNC Symbol;Acc:HGNC:5244]				HALLMARK_MTORC1_SIGNALING	HALLMARK_OXIDATIVE_PHOSPHORYLATION						HALLMARK_UNFOLDED_PROTEIN_RESPONSE
8140	SLC7A5	solute carrier family 7 member 5 [Source:HGNC Symbol;Acc:HGNC:11063]				HALLMARK_MTORC1_SIGNALING		HALLMARK_ESTROGEN_RESPONSE_EARLY	HALLMARK_ESTROGEN_RESPONSE_LATE				HALLMARK_UNFOLDED_PROTEIN_RESPONSE
1717	DHCR7	7-dehydrocholesterol reductase [Source:HGNC Symbol;Acc:HGNC:2860]				HALLMARK_MTORC1_SIGNALING		HALLMARK_ESTROGEN_RESPONSE_EARLY	HALLMARK_ESTROGEN_RESPONSE_LATE					HALLMARK_ADIPOGENESIS
871	SERPINH1	serpin family H member 1 [Source:HGNC Symbol;Acc:HGNC:1546]				HALLMARK_MTORC1_SIGNALING					HALLMARK_EPITHELIAL_MESENCHYMAL_TRANSITION
5211	PFKL	phosphofructokinase, liver type [Source:HGNC Symbol;Acc:HGNC:8876]				HALLMARK_MTORC1_SIGNALING								HALLMARK_ADIPOGENESIS			HALLMARK_HYPOXIA
5033	P4HA1	prolyl 4-hydroxylase subunit alpha 1 [Source:HGNC Symbol;Acc:HGNC:8546]				HALLMARK_MTORC1_SIGNALING										HALLMARK_GLYCOLYSIS	HALLMARK_HYPOXIA
6184	RPN1	ribophorin I [Source:HGNC Symbol;Acc:HGNC:10381]				HALLMARK_MTORC1_SIGNALING													HALLMARK_UV_RESPONSE_UP
26227	PHGDH	phosphoglycerate dehydrogenase [Source:HGNC Symbol;Acc:HGNC:8923]				HALLMARK_MTORC1_SIGNALING
1738	DLD	dihydrolipoamide dehydrogenase [Source:HGNC Symbol;Acc:HGNC:2898]					HALLMARK_OXIDATIVE_PHOSPHORYLATION			HALLMARK_FATTY_ACID_METABOLISM				HALLMARK_ADIPOGENESIS		HALLMARK_GLYCOLYSIS
1374	CPT1A	carnitine palmitoyltransferase 1A [Source:HGNC Symbol;Acc:HGNC:2328]					HALLMARK_OXIDATIVE_PHOSPHORYLATION			HALLMARK_FATTY_ACID_METABOLISM
1743	DLST	dihydrolipoamide S-succinyltransferase [Source:HGNC Symbol;Acc:HGNC:2911]					HALLMARK_OXIDATIVE_PHOSPHORYLATION			HALLMARK_FATTY_ACID_METABOLISM
9131	AIFM1	apoptosis inducing factor mitochondria associated 1 [Source:HGNC Symbol;Acc:HGNC:8768]					HALLMARK_OXIDATIVE_PHOSPHORYLATION							HALLMARK_ADIPOGENESIS
291	SLC25A4	solute carrier family 25 member 4 [Source:HGNC Symbol;Acc:HGNC:10990]					HALLMARK_OXIDATIVE_PHOSPHORYLATION												HALLMARK_UV_RESPONSE_UP
292	SLC25A5	solute carrier family 25 member 5 [Source:HGNC Symbol;Acc:HGNC:10991]					HALLMARK_OXIDATIVE_PHOSPHORYLATION
8402	SLC25A11	solute carrier family 25 member 11 [Source:HGNC Symbol;Acc:HGNC:10981]					HALLMARK_OXIDATIVE_PHOSPHORYLATION
8604	SLC25A12	solute carrier family 25 member 12 [Source:HGNC Symbol;Acc:HGNC:10982]					HALLMARK_OXIDATIVE_PHOSPHORYLATION
3880	KRT19	keratin 19 [Source:HGNC Symbol;Acc:HGNC:6436]						HALLMARK_ESTROGEN_RESPONSE_EARLY	HALLMARK_ESTROGEN_RESPONSE_LATE													HALLMARK_ANDROGEN_RESPONSE
2194	FASN	fatty acid synthase [Source:HGNC Symbol;Acc:HGNC:3594]						HALLMARK_ESTROGEN_RESPONSE_EARLY		HALLMARK_FATTY_ACID_METABOLISM
7052	TGM2	transglutaminase 2 [Source:HGNC Symbol;Acc:HGNC:11778]						HALLMARK_ESTROGEN_RESPONSE_EARLY			HALLMARK_EPITHELIAL_MESENCHYMAL_TRANSITION						HALLMARK_HYPOXIA
3856	KRT8	keratin 8 [Source:HGNC Symbol;Acc:HGNC:6446]						HALLMARK_ESTROGEN_RESPONSE_EARLY														HALLMARK_ANDROGEN_RESPONSE
2274	FHL2	four and a half LIM domains 2 [Source:HGNC Symbol;Acc:HGNC:3703]						HALLMARK_ESTROGEN_RESPONSE_EARLY
23286	WWC1	WW and C2 domain containing 1 [Source:HGNC Symbol;Acc:HGNC:29435]						HALLMARK_ESTROGEN_RESPONSE_EARLY
857	CAV1	caveolin 1 [Source:HGNC Symbol;Acc:HGNC:1527]							HALLMARK_ESTROGEN_RESPONSE_LATE								HALLMARK_HYPOXIA
9455	HOMER2	homer scaffold protein 2 [Source:HGNC Symbol;Acc:HGNC:17513]							HALLMARK_ESTROGEN_RESPONSE_LATE													HALLMARK_ANDROGEN_RESPONSE
11187	PKP3	plakophilin 3 [Source:HGNC Symbol;Acc:HGNC:9025]							HALLMARK_ESTROGEN_RESPONSE_LATE
9231	DLG5	discs large MAGUK scaffold protein 5 [Source:HGNC Symbol;Acc:HGNC:2904]							HALLMARK_ESTROGEN_RESPONSE_LATE
3295	HSD17B4	hydroxysteroid 17-beta dehydrogenase 4 [Source:HGNC Symbol;Acc:HGNC:5213]								HALLMARK_FATTY_ACID_METABOLISM
10808	HSPH1	heat shock protein family H (Hsp110) member 1 [Source:HGNC Symbol;Acc:HGNC:16969]								HALLMARK_FATTY_ACID_METABOLISM
1314	COPA	COPI coat complex subunit alpha [Source:HGNC Symbol;Acc:HGNC:2230]									HALLMARK_EPITHELIAL_MESENCHYMAL_TRANSITION
8985	PLOD3	procollagen-lysine,2-oxoglutarate 5-dioxygenase 3 [Source:HGNC Symbol;Acc:HGNC:9083]									HALLMARK_EPITHELIAL_MESENCHYMAL_TRANSITION
5214	PFKP	phosphofructokinase, platelet [Source:HGNC Symbol;Acc:HGNC:8878]										HALLMARK_INTERFERON_GAMMA_RESPONSE				HALLMARK_GLYCOLYSIS	HALLMARK_HYPOXIA
3959	LGALS3BP	galectin 3 binding protein [Source:HGNC Symbol;Acc:HGNC:6564]										HALLMARK_INTERFERON_GAMMA_RESPONSE									HALLMARK_INTERFERON_ALPHA_RESPONSE
55601	DDX60	DExD/H-box helicase 60 [Source:HGNC Symbol;Acc:HGNC:25942]										HALLMARK_INTERFERON_GAMMA_RESPONSE									HALLMARK_INTERFERON_ALPHA_RESPONSE
85441	HELZ2	helicase with zinc finger 2 [Source:HGNC Symbol;Acc:HGNC:30021]										HALLMARK_INTERFERON_GAMMA_RESPONSE									HALLMARK_INTERFERON_ALPHA_RESPONSE
9636	ISG15	ISG15 ubiquitin like modifier [Source:HGNC Symbol;Acc:HGNC:4053]										HALLMARK_INTERFERON_GAMMA_RESPONSE									HALLMARK_INTERFERON_ALPHA_RESPONSE
4939	OAS2	2'-5'-oligoadenylate synthetase 2 [Source:HGNC Symbol;Acc:HGNC:8087]										HALLMARK_INTERFERON_GAMMA_RESPONSE
57674	RNF213	ring finger protein 213 [Source:HGNC Symbol;Acc:HGNC:14539]										HALLMARK_INTERFERON_GAMMA_RESPONSE
7280	TUBB2A	tubulin beta 2A class IIa [Source:HGNC Symbol;Acc:HGNC:12412]											HALLMARK_UNFOLDED_PROTEIN_RESPONSE
6208	RPS14	ribosomal protein S14 [Source:HGNC Symbol;Acc:HGNC:10387]											HALLMARK_UNFOLDED_PROTEIN_RESPONSE
7534	YWHAZ	tyrosine 3-monooxygenase/tryptophan 5-monooxygenase activation protein zeta [Source:HGNC Symbol;Acc:HGNC:12855]											HALLMARK_UNFOLDED_PROTEIN_RESPONSE
6576	SLC25A1	solute carrier family 25 member 1 [Source:HGNC Symbol;Acc:HGNC:10979]												HALLMARK_ADIPOGENESIS			HALLMARK_HYPOXIA
7532	YWHAG	tyrosine 3-monooxygenase/tryptophan 5-monooxygenase activation protein gamma [Source:HGNC Symbol;Acc:HGNC:12852]												HALLMARK_ADIPOGENESIS
6189	RPS3A	ribosomal protein S3A [Source:HGNC Symbol;Acc:HGNC:10421]													HALLMARK_ALLOGRAFT_REJECTION
6203	RPS9	ribosomal protein S9 [Source:HGNC Symbol;Acc:HGNC:10442]													HALLMARK_ALLOGRAFT_REJECTION
6223	RPS19	ribosomal protein S19 [Source:HGNC Symbol;Acc:HGNC:10402]													HALLMARK_ALLOGRAFT_REJECTION
8661	EIF3A	eukaryotic translation initiation factor 3 subunit A [Source:HGNC Symbol;Acc:HGNC:3271]													HALLMARK_ALLOGRAFT_REJECTION
10165	SLC25A13	solute carrier family 25 member 13 [Source:HGNC Symbol;Acc:HGNC:10983]														HALLMARK_GLYCOLYSIS
5318	PKP2	plakophilin 2 [Source:HGNC Symbol;Acc:HGNC:9024]														HALLMARK_GLYCOLYSIS
9456	HOMER1	homer scaffold protein 1 [Source:HGNC Symbol;Acc:HGNC:17512]														HALLMARK_GLYCOLYSIS
11051	NUDT21	nudix hydrolase 21 [Source:HGNC Symbol;Acc:HGNC:13870]																HALLMARK_DNA_REPAIR
29927	SEC61A1	SEC61 translocon subunit alpha 1 [Source:HGNC Symbol;Acc:HGNC:18276]																HALLMARK_DNA_REPAIR
1642	DDB1	damage specific DNA binding protein 1 [Source:HGNC Symbol;Acc:HGNC:2717]																HALLMARK_DNA_REPAIR
5430	POLR2A	RNA polymerase II subunit A [Source:HGNC Symbol;Acc:HGNC:9187]																HALLMARK_DNA_REPAIR
8480	RAE1	ribonucleic acid export 1 [Source:HGNC Symbol;Acc:HGNC:9828]																HALLMARK_DNA_REPAIR
3306	HSPA2	heat shock protein family A (Hsp70) member 2 [Source:HGNC Symbol;Acc:HGNC:5235]																	HALLMARK_UV_RESPONSE_UP
2011	MARK2	microtubule affinity regulating kinase 2 [Source:HGNC Symbol;Acc:HGNC:3332]																	HALLMARK_UV_RESPONSE_UP
1213	CLTC	clathrin heavy chain [Source:HGNC Symbol;Acc:HGNC:2092]																		HALLMARK_PROTEIN_SECRETION
1315	COPB1	COPI coat complex subunit beta 1 [Source:HGNC Symbol;Acc:HGNC:2231]																		HALLMARK_PROTEIN_SECRETION
372	ARCN1	archain 1 [Source:HGNC Symbol;Acc:HGNC:649]																		HALLMARK_PROTEIN_SECRETION
8546	AP3B1	adaptor related protein complex 3 subunit beta 1 [Source:HGNC Symbol;Acc:HGNC:566]																		HALLMARK_PROTEIN_SECRETION
220	ALDH1A3	aldehyde dehydrogenase 1 family member A3 [Source:HGNC Symbol;Acc:HGNC:409]																				HALLMARK_ANDROGEN_RESPONSE
5499	PPP1CA	protein phosphatase 1 catalytic subunit alpha [Source:HGNC Symbol;Acc:HGNC:9281]
25937	WWTR1	WW domain containing transcription regulator 1 [Source:HGNC Symbol;Acc:HGNC:24042]
4641	MYO1C	myosin IC [Source:HGNC Symbol;Acc:HGNC:7597]
5339	PLEC	plectin [Source:HGNC Symbol;Acc:HGNC:9069]
79026	AHNAK	AHNAK nucleoprotein [Source:HGNC Symbol;Acc:HGNC:347]
11113	CIT	citron rho-interacting serine/threonine kinase [Source:HGNC Symbol;Acc:HGNC:1985]
203068	TUBB	tubulin beta class I [Source:HGNC Symbol;Acc:HGNC:20778]
5591	PRKDC	protein kinase, DNA-activated, catalytic subunit [Source:HGNC Symbol;Acc:HGNC:9413]
5784	PTPN14	protein tyrosine phosphatase non-receptor type 14 [Source:HGNC Symbol;Acc:HGNC:9647]
6520	SLC3A2	solute carrier family 3 member 2 [Source:HGNC Symbol;Acc:HGNC:11026]
8626	TP63	tumor protein p63 [Source:HGNC Symbol;Acc:HGNC:15979]
154796	AMOT	angiomotin [Source:HGNC Symbol;Acc:HGNC:17810]
7529	YWHAB	tyrosine 3-monooxygenase/tryptophan 5-monooxygenase activation protein beta [Source:HGNC Symbol;Acc:HGNC:12849]
3312	HSPA8	heat shock protein family A (Hsp70) member 8 [Source:HGNC Symbol;Acc:HGNC:5241]
9260	PDLIM7	PDZ and LIM domain 7 [Source:HGNC Symbol;Acc:HGNC:22958]
3315	HSPB1	heat shock protein family B (small) member 1 [Source:HGNC Symbol;Acc:HGNC:5246]
329	BIRC2	baculoviral IAP repeat containing 2 [Source:HGNC Symbol;Acc:HGNC:590]
3303	HSPA1A	heat shock protein family A (Hsp70) member 1A [Source:HGNC Symbol;Acc:HGNC:5232]
4140	MARK3	microtubule affinity regulating kinase 3 [Source:HGNC Symbol;Acc:HGNC:6897]
10016	PDCD6	programmed cell death 6 [Source:HGNC Symbol;Acc:HGNC:8765]
10207	PATJ	PATJ crumbs cell polarity complex component [Source:HGNC Symbol;Acc:HGNC:28881]
10295	BCKDK	branched chain keto acid dehydrogenase kinase [Source:HGNC Symbol;Acc:HGNC:16902]
10376	TUBA1B	tubulin alpha 1b [Source:HGNC Symbol;Acc:HGNC:18809]
10381	TUBB3	tubulin beta 3 class III [Source:HGNC Symbol;Acc:HGNC:20772]
10382	TUBB4A	tubulin beta 4A class IVa [Source:HGNC Symbol;Acc:HGNC:20774]
10383	TUBB4B	tubulin beta 4B class IVb [Source:HGNC Symbol;Acc:HGNC:20771]
10413	YAP1	Yes1 associated transcriptional regulator [Source:HGNC Symbol;Acc:HGNC:16262]
10594	PRPF8	pre-mRNA processing factor 8 [Source:HGNC Symbol;Acc:HGNC:17340]
10643	IGF2BP3	insulin like growth factor 2 mRNA binding protein 3 [Source:HGNC Symbol;Acc:HGNC:28868]
10644	IGF2BP2	insulin like growth factor 2 mRNA binding protein 2 [Source:HGNC Symbol;Acc:HGNC:28867]
10985	GCN1	GCN1 activator of EIF2AK4 [Source:HGNC Symbol;Acc:HGNC:4199]
11052	CPSF6	cleavage and polyadenylation specific factor 6 [Source:HGNC Symbol;Acc:HGNC:13871]
11078	TRIOBP	TRIO and F-actin binding protein [Source:HGNC Symbol;Acc:HGNC:17009]
11338	U2AF2	U2 small nuclear RNA auxiliary factor 2 [Source:HGNC Symbol;Acc:HGNC:23156]
114882	OSBPL8	oxysterol binding protein like 8 [Source:HGNC Symbol;Acc:HGNC:16396]
122553	TRAPPC6B	trafficking protein particle complex subunit 6B [Source:HGNC Symbol;Acc:HGNC:23066]
154810	AMOTL1	angiomotin like 1 [Source:HGNC Symbol;Acc:HGNC:17811]
1654	DDX3X	DEAD-box helicase 3 X-linked [Source:HGNC Symbol;Acc:HGNC:2745]
192111	PGAM5	PGAM family member 5, mitochondrial serine/threonine protein phosphatase [Source:HGNC Symbol;Acc:HGNC:28763]
2195	FAT1	FAT atypical cadherin 1 [Source:HGNC Symbol;Acc:HGNC:3595]
220717	RPLP0P6	ribosomal protein lateral stalk subunit P0 pseudogene 6 [Source:HGNC Symbol;Acc:HGNC:36404]
22885	ABLIM3	actin binding LIM protein family member 3 [Source:HGNC Symbol;Acc:HGNC:29132]
23020	SNRNP200	small nuclear ribonucleoprotein U5 subunit 200 [Source:HGNC Symbol;Acc:HGNC:30859]
23077	MYCBP2	MYC binding protein 2 [Source:HGNC Symbol;Acc:HGNC:23386]
23317	DNAJC13	DnaJ heat shock protein family (Hsp40) member C13 [Source:HGNC Symbol;Acc:HGNC:30343]
23526	ARHGAP45	Rho GTPase activating protein 45 [Source:HGNC Symbol;Acc:HGNC:17102]
27095	TRAPPC3	trafficking protein particle complex subunit 3 [Source:HGNC Symbol;Acc:HGNC:19942]
2801	GOLGA2	golgin A2 [Source:HGNC Symbol;Acc:HGNC:4425]
28908	IGKV4-1	immunoglobulin kappa variable 4-1 [Source:HGNC Symbol;Acc:HGNC:5834]
28976	ACAD9	acyl-CoA dehydrogenase family member 9 [Source:HGNC Symbol;Acc:HGNC:21497]
2956	MSH6	mutS homolog 6 [Source:HGNC Symbol;Acc:HGNC:7329]
29894	CPSF1	cleavage and polyadenylation specific factor 1 [Source:HGNC Symbol;Acc:HGNC:2324]
3187	HNRNPH1	heterogeneous nuclear ribonucleoprotein H1 [Source:HGNC Symbol;Acc:HGNC:5041]
3190	HNRNPK	heterogeneous nuclear ribonucleoprotein K [Source:HGNC Symbol;Acc:HGNC:5044]
3339	HSPG2	heparan sulfate proteoglycan 2 [Source:HGNC Symbol;Acc:HGNC:5273]
3911	LAMA5	laminin subunit alpha 5 [Source:HGNC Symbol;Acc:HGNC:6485]
3921	RPSA	ribosomal protein SA [Source:HGNC Symbol;Acc:HGNC:6502]
4139	MARK1	microtubule affinity regulating kinase 1 [Source:HGNC Symbol;Acc:HGNC:6896]
4430	MYO1B	myosin IB [Source:HGNC Symbol;Acc:HGNC:7596]
4640	MYO1A	myosin IA [Source:HGNC Symbol;Acc:HGNC:7595]
4670	HNRNPM	heterogeneous nuclear ribonucleoprotein M [Source:HGNC Symbol;Acc:HGNC:5046]
51144	HSD17B12	hydroxysteroid 17-beta dehydrogenase 12 [Source:HGNC Symbol;Acc:HGNC:18646]
51256	TBC1D7	TBC1 domain family member 7 [Source:HGNC Symbol;Acc:HGNC:21066]
51366	UBR5	ubiquitin protein ligase E3 component n-recognin 5 [Source:HGNC Symbol;Acc:HGNC:16806]
51386	EIF3L	eukaryotic translation initiation factor 3 subunit L [Source:HGNC Symbol;Acc:HGNC:18138]
51421	AMOTL2	angiomotin like 2 [Source:HGNC Symbol;Acc:HGNC:17812]
51442	VGLL1	vestigial like family member 1 [Source:HGNC Symbol;Acc:HGNC:20985]
51534	VTA1	vesicle trafficking 1 [Source:HGNC Symbol;Acc:HGNC:20954]
53981	CPSF2	cleavage and polyadenylation specific factor 2 [Source:HGNC Symbol;Acc:HGNC:2325]
55075	UACA	uveal autoantigen with coiled-coil domains and ankyrin repeats [Source:HGNC Symbol;Acc:HGNC:15947]
5518	PPP2R1A	protein phosphatase 2 scaffold subunit Aalpha [Source:HGNC Symbol;Acc:HGNC:9302]
55183	RIF1	replication timing regulatory factor 1 [Source:HGNC Symbol;Acc:HGNC:23207]
55210	ATAD3A	ATPase family AAA domain containing 3A [Source:HGNC Symbol;Acc:HGNC:25567]
55214	P3H2	prolyl 3-hydroxylase 2 [Source:HGNC Symbol;Acc:HGNC:19317]
55327	LIN7C	lin-7 homolog C, crumbs cell polarity complex component [Source:HGNC Symbol;Acc:HGNC:17789]
55841	WWC3	WWC family member 3 [Source:HGNC Symbol;Acc:HGNC:29237]
57003	CCDC47	coiled-coil domain containing 47 [Source:HGNC Symbol;Acc:HGNC:24856]
57530	CGN	cingulin [Source:HGNC Symbol;Acc:HGNC:17429]
57608	JCAD	junctional cadherin 5 associated [Source:HGNC Symbol;Acc:HGNC:29283]
58485	TRAPPC1	trafficking protein particle complex subunit 1 [Source:HGNC Symbol;Acc:HGNC:19894]
5903	RANBP2	RAN binding protein 2 [Source:HGNC Symbol;Acc:HGNC:9848]
6124	RPL4	ribosomal protein L4 [Source:HGNC Symbol;Acc:HGNC:10353]
6125	RPL5	ribosomal protein L5 [Source:HGNC Symbol;Acc:HGNC:10360]
6129	RPL7	ribosomal protein L7 [Source:HGNC Symbol;Acc:HGNC:10363]
6130	RPL7A	ribosomal protein L7a [Source:HGNC Symbol;Acc:HGNC:10364]
6156	RPL30	ribosomal protein L30 [Source:HGNC Symbol;Acc:HGNC:10333]
6185	RPN2	ribophorin II [Source:HGNC Symbol;Acc:HGNC:10382]
6191	RPS4X	ribosomal protein S4 X-linked [Source:HGNC Symbol;Acc:HGNC:10424]
6202	RPS8	ribosomal protein S8 [Source:HGNC Symbol;Acc:HGNC:10441]
6207	RPS13	ribosomal protein S13 [Source:HGNC Symbol;Acc:HGNC:10386]
6210	RPS15A	ribosomal protein S15a [Source:HGNC Symbol;Acc:HGNC:10389]
6217	RPS16	ribosomal protein S16 [Source:HGNC Symbol;Acc:HGNC:10396]
6218	RPS17	ribosomal protein S17 [Source:HGNC Symbol;Acc:HGNC:10397]
6222	RPS18	ribosomal protein S18 [Source:HGNC Symbol;Acc:HGNC:10401]
6748	SSR4	signal sequence receptor subunit 4 [Source:HGNC Symbol;Acc:HGNC:11326]
6788	STK3	serine/threonine kinase 3 [Source:HGNC Symbol;Acc:HGNC:11406]
7109	TRAPPC10	trafficking protein particle complex subunit 10 [Source:HGNC Symbol;Acc:HGNC:11868]
7159	TP53BP2	tumor protein p53 binding protein 2 [Source:HGNC Symbol;Acc:HGNC:12000]
7205	TRIP6	thyroid hormone receptor interactor 6 [Source:HGNC Symbol;Acc:HGNC:12311]
7846	TUBA1A	tubulin alpha 1a [Source:HGNC Symbol;Acc:HGNC:20766]
79056	PRRG4	proline rich and Gla domain 4 [Source:HGNC Symbol;Acc:HGNC:30799]
79869	CPSF7	cleavage and polyadenylation specific factor 7 [Source:HGNC Symbol;Acc:HGNC:30098]
80014	WWC2	WW and C2 domain containing 2 [Source:HGNC Symbol;Acc:HGNC:24148]
80086	TUBA4B	tubulin alpha 4b [Source:HGNC Symbol;Acc:HGNC:18637]
80781	COL18A1	collagen type XVIII alpha 1 chain [Source:HGNC Symbol;Acc:HGNC:2195]
81027	TUBB1	tubulin beta 1 class VI [Source:HGNC Symbol;Acc:HGNC:16257]
81608	FIP1L1	factor interacting with PAPOLA and CPSF1 [Source:HGNC Symbol;Acc:HGNC:19124]
823	CAPN1	calpain 1 [Source:HGNC Symbol;Acc:HGNC:1476]
8239	USP9X	ubiquitin specific peptidase 9 X-linked [Source:HGNC Symbol;Acc:HGNC:12632]
83481	EPPK1	epiplakin 1 [Source:HGNC Symbol;Acc:HGNC:15577]
83696	TRAPPC9	trafficking protein particle complex subunit 9 [Source:HGNC Symbol;Acc:HGNC:30832]
84617	TUBB6	tubulin beta 6 class V [Source:HGNC Symbol;Acc:HGNC:20776]
84962	AJUBA	ajuba LIM protein [Source:HGNC Symbol;Acc:HGNC:20250]
8500	PPFIA1	PTPRF interacting protein alpha 1 [Source:HGNC Symbol;Acc:HGNC:9245]
8607	RUVBL1	RuvB like AAA ATPase 1 [Source:HGNC Symbol;Acc:HGNC:10474]
8655	DYNLL1	dynein light chain LC8-type 1 [Source:HGNC Symbol;Acc:HGNC:15476]
8663	EIF3C	eukaryotic translation initiation factor 3 subunit C [Source:HGNC Symbol;Acc:HGNC:3279]
8777	MPDZ	multiple PDZ domain crumbs cell polarity complex component [Source:HGNC Symbol;Acc:HGNC:7208]
8825	LIN7A	lin-7 homolog A, crumbs cell polarity complex component [Source:HGNC Symbol;Acc:HGNC:17787]
8924	HERC2	HECT and RLD domain containing E3 ubiquitin protein ligase 2 [Source:HGNC Symbol;Acc:HGNC:4868]
90102	PHLDB2	pleckstrin homology like domain family B member 2 [Source:HGNC Symbol;Acc:HGNC:29573]
9223	MAGI1	membrane associated guanylate kinase, WW and PDZ domain containing 1 [Source:HGNC Symbol;Acc:HGNC:946]
9351	SLC9A3R2	SLC9A3 regulator 2 [Source:HGNC Symbol;Acc:HGNC:11076]
9414	TJP2	tight junction protein 2 [Source:HGNC Symbol;Acc:HGNC:11828]
9454	HOMER3	homer scaffold protein 3 [Source:HGNC Symbol;Acc:HGNC:17514]
9517	SPTLC2	serine palmitoyltransferase long chain base subunit 2 [Source:HGNC Symbol;Acc:HGNC:11278]
9524	TECR	trans-2,3-enoyl-CoA reductase [Source:HGNC Symbol;Acc:HGNC:4551]
9686	VGLL4	vestigial like family member 4 [Source:HGNC Symbol;Acc:HGNC:28966]
9712	USP6NL	USP6 N-terminal like [Source:HGNC Symbol;Acc:HGNC:16858]
9774	BCLAF1	BCL2 associated transcription factor 1 [Source:HGNC Symbol;Acc:HGNC:16863]
9817	KEAP1	kelch like ECH associated protein 1 [Source:HGNC Symbol;Acc:HGNC:23177]
9967	THRAP3	thyroid hormone receptor associated protein 3 [Source:HGNC Symbol;Acc:HGNC:22964]

## Sheet: Detroit_WT
Overlap Results
Collection(s):	H
# overlaps shown:	20
# genesets in collections:	50
# genes in comparison (n):	424
# genes in universe (N):	41014
Gene Set Name	# Genes in Gene Set (K)	Description	# Genes in Overlap (k)	k/K	p-value	FDR q-value
HALLMARK_MYC_TARGETS_V1	200	A subgroup of genes regulated by MYC - version 1 (v1).	41	0.205	1e-40	5.02e-39
HALLMARK_MITOTIC_SPINDLE	199	Genes important for mitotic spindle assembly.	23	0.1156	1.73e-17	4.32e-16
HALLMARK_E2F_TARGETS	200	Genes encoding cell cycle related targets of E2F transcription factors.	20	0.1	3.66e-14	6.1e-13
HALLMARK_OXIDATIVE_PHOSPHORYLATION	200	Genes encoding proteins involved in oxidative phosphorylation.	17	0.085	4.17e-11	5.21e-10
HALLMARK_DNA_REPAIR	150	Genes involved in DNA repair.	14	0.0933	6.44e-10	6.44e-09
HALLMARK_MTORC1_SIGNALING	200	Genes up-regulated through activation of mTORC1 complex.	14	0.07	2.66e-08	2.22e-07
HALLMARK_APICAL_JUNCTION	200	Genes encoding components of apical junction complex.	13	0.065	1.98e-07	1.24e-06
HALLMARK_G2M_CHECKPOINT	200	Genes involved in the G2/M checkpoint, as in progression through the cell division cycle.	13	0.065	1.98e-07	1.24e-06
HALLMARK_P53_PATHWAY	200	Genes involved in p53 pathways and networks.	11	0.055	8.58e-06	4.76e-05
HALLMARK_UNFOLDED_PROTEIN_RESPONSE	113	Genes up-regulated during unfolded protein response, a cellular stress response related to the endoplasmic reticulum.	8	0.0708	2.43e-05	0.000121
HALLMARK_ESTROGEN_RESPONSE_EARLY	200	Genes defining early response to estrogen.	10	0.05	4.93e-05	0.000224
HALLMARK_TGF_BETA_SIGNALING	54	Genes up-regulated in response to TGFB1 [GeneID=7040].	5	0.0926	0.00024	0.000857
HALLMARK_UV_RESPONSE_UP	158	Genes up-regulated in response to ultraviolet (UV) radiation.	8	0.0506	0.000255	0.000857
HALLMARK_ALLOGRAFT_REJECTION	200	Genes up-regulated during transplant rejection.	9	0.045	0.000257	0.000857
HALLMARK_GLYCOLYSIS	200	Genes encoding proteins involved in glycolysis and gluconeogenesis.	9	0.045	0.000257	0.000857
HALLMARK_MYC_TARGETS_V2	58	A subgroup of genes regulated by MYC - version 2 (v2).	5	0.0862	0.000337	0.00105
HALLMARK_PROTEIN_SECRETION	96	Genes involved in protein secretion pathway.	6	0.0625	0.000499	0.00147
HALLMARK_ANDROGEN_RESPONSE	101	Genes defining response to androgens.	6	0.0594	0.000653	0.00181
HALLMARK_ADIPOGENESIS	200	Genes up-regulated during adipocyte differentiation (adipogenesis).	8	0.04	0.0012	0.00273
HALLMARK_EPITHELIAL_MESENCHYMAL_TRANSITION	200	Genes defining epithelial-mesenchymal transition, as in wound healing, fibrosis and metastasis.	8	0.04	0.0012	0.00273
Gene/Gene Set Overlap Matrix
Entrez Gene Id	Gene Symbol	Gene Description	HALLMARK_MYC_TARGETS_V1	HALLMARK_MITOTIC_SPINDLE	HALLMARK_E2F_TARGETS	HALLMARK_OXIDATIVE_PHOSPHORYLATION	HALLMARK_DNA_REPAIR	HALLMARK_MTORC1_SIGNALING	HALLMARK_APICAL_JUNCTION	HALLMARK_G2M_CHECKPOINT	HALLMARK_P53_PATHWAY	HALLMARK_UNFOLDED_PROTEIN_RESPONSE	HALLMARK_ESTROGEN_RESPONSE_EARLY	HALLMARK_TGF_BETA_SIGNALING	HALLMARK_UV_RESPONSE_UP	HALLMARK_ALLOGRAFT_REJECTION	HALLMARK_GLYCOLYSIS	HALLMARK_MYC_TARGETS_V2	HALLMARK_PROTEIN_SECRETION	HALLMARK_ANDROGEN_RESPONSE	HALLMARK_ADIPOGENESIS	HALLMARK_EPITHELIAL_MESENCHYMAL_TRANSITION
7531	YWHAE	tyrosine 3-monooxygenase/tryptophan 5-monooxygenase activation protein epsilon [Source:HGNC Symbol;Acc:HGNC:12851]	HALLMARK_MYC_TARGETS_V1	HALLMARK_MITOTIC_SPINDLE
3838	KPNA2	karyopherin subunit alpha 2 [Source:HGNC Symbol;Acc:HGNC:6395]	HALLMARK_MYC_TARGETS_V1		HALLMARK_E2F_TARGETS					HALLMARK_G2M_CHECKPOINT
6426	SRSF1	serine and arginine rich splicing factor 1 [Source:HGNC Symbol;Acc:HGNC:10780]	HALLMARK_MYC_TARGETS_V1		HALLMARK_E2F_TARGETS					HALLMARK_G2M_CHECKPOINT
6434	TRA2B	transformer 2 beta homolog [Source:HGNC Symbol;Acc:HGNC:10781]	HALLMARK_MYC_TARGETS_V1		HALLMARK_E2F_TARGETS					HALLMARK_G2M_CHECKPOINT
7514	XPO1	exportin 1 [Source:HGNC Symbol;Acc:HGNC:12825]	HALLMARK_MYC_TARGETS_V1		HALLMARK_E2F_TARGETS					HALLMARK_G2M_CHECKPOINT
2547	XRCC6	X-ray repair cross complementing 6 [Source:HGNC Symbol;Acc:HGNC:4055]	HALLMARK_MYC_TARGETS_V1		HALLMARK_E2F_TARGETS															HALLMARK_ANDROGEN_RESPONSE
4176	MCM7	minichromosome maintenance complex component 7 [Source:HGNC Symbol;Acc:HGNC:6950]	HALLMARK_MYC_TARGETS_V1		HALLMARK_E2F_TARGETS																	HALLMARK_EPITHELIAL_MESENCHYMAL_TRANSITION
5250	SLC25A3	solute carrier family 25 member 3 [Source:HGNC Symbol;Acc:HGNC:10989]	HALLMARK_MYC_TARGETS_V1			HALLMARK_OXIDATIVE_PHOSPHORYLATION
5984	RFC4	replication factor C subunit 4 [Source:HGNC Symbol;Acc:HGNC:9972]	HALLMARK_MYC_TARGETS_V1				HALLMARK_DNA_REPAIR								HALLMARK_UV_RESPONSE_UP
3329	HSPD1	heat shock protein family D (Hsp60) member 1 [Source:HGNC Symbol;Acc:HGNC:5261]	HALLMARK_MYC_TARGETS_V1					HALLMARK_MTORC1_SIGNALING										HALLMARK_MYC_TARGETS_V2
3192	HNRNPU	heterogeneous nuclear ribonucleoprotein U [Source:HGNC Symbol;Acc:HGNC:5048]	HALLMARK_MYC_TARGETS_V1							HALLMARK_G2M_CHECKPOINT					HALLMARK_UV_RESPONSE_UP
10399	RACK1	receptor for activated C kinase 1 [Source:HGNC Symbol;Acc:HGNC:4399]	HALLMARK_MYC_TARGETS_V1								HALLMARK_P53_PATHWAY
6141	RPL18	ribosomal protein L18 [Source:HGNC Symbol;Acc:HGNC:10310]	HALLMARK_MYC_TARGETS_V1								HALLMARK_P53_PATHWAY
4869	NPM1	nucleophosmin 1 [Source:HGNC Symbol;Acc:HGNC:7910]	HALLMARK_MYC_TARGETS_V1									HALLMARK_UNFOLDED_PROTEIN_RESPONSE				HALLMARK_ALLOGRAFT_REJECTION		HALLMARK_MYC_TARGETS_V2
11260	XPOT	exportin for tRNA [Source:HGNC Symbol;Acc:HGNC:12826]	HALLMARK_MYC_TARGETS_V1									HALLMARK_UNFOLDED_PROTEIN_RESPONSE
6059	ABCE1	ATP binding cassette subfamily E member 1 [Source:HGNC Symbol;Acc:HGNC:69]	HALLMARK_MYC_TARGETS_V1													HALLMARK_ALLOGRAFT_REJECTION
8664	EIF3D	eukaryotic translation initiation factor 3 subunit D [Source:HGNC Symbol;Acc:HGNC:3278]	HALLMARK_MYC_TARGETS_V1													HALLMARK_ALLOGRAFT_REJECTION
10971	YWHAQ	tyrosine 3-monooxygenase/tryptophan 5-monooxygenase activation protein theta [Source:HGNC Symbol;Acc:HGNC:12854]	HALLMARK_MYC_TARGETS_V1
1665	DHX15	DEAH-box helicase 15 [Source:HGNC Symbol;Acc:HGNC:2738]	HALLMARK_MYC_TARGETS_V1
2079	ERH	ERH mRNA splicing and mitosis factor [Source:HGNC Symbol;Acc:HGNC:3447]	HALLMARK_MYC_TARGETS_V1
23196	FAM120A	family with sequence similarity 120A [Source:HGNC Symbol;Acc:HGNC:13247]	HALLMARK_MYC_TARGETS_V1
23450	SF3B3	splicing factor 3b subunit 3 [Source:HGNC Symbol;Acc:HGNC:10770]	HALLMARK_MYC_TARGETS_V1
26135	SERBP1	SERPINE1 mRNA binding protein 1 [Source:HGNC Symbol;Acc:HGNC:17860]	HALLMARK_MYC_TARGETS_V1
3183	HNRNPC	heterogeneous nuclear ribonucleoprotein C [Source:HGNC Symbol;Acc:HGNC:5035]	HALLMARK_MYC_TARGETS_V1
5709	PSMD3	proteasome 26S subunit, non-ATPase 3 [Source:HGNC Symbol;Acc:HGNC:9560]	HALLMARK_MYC_TARGETS_V1
6128	RPL6	ribosomal protein L6 [Source:HGNC Symbol;Acc:HGNC:10362]	HALLMARK_MYC_TARGETS_V1
6175	RPLP0	ribosomal protein lateral stalk subunit P0 [Source:HGNC Symbol;Acc:HGNC:10371]	HALLMARK_MYC_TARGETS_V1
6187	RPS2	ribosomal protein S2 [Source:HGNC Symbol;Acc:HGNC:10404]	HALLMARK_MYC_TARGETS_V1
6188	RPS3	ribosomal protein S3 [Source:HGNC Symbol;Acc:HGNC:10420]	HALLMARK_MYC_TARGETS_V1
6193	RPS5	ribosomal protein S5 [Source:HGNC Symbol;Acc:HGNC:10426]	HALLMARK_MYC_TARGETS_V1
6204	RPS10	ribosomal protein S10 [Source:HGNC Symbol;Acc:HGNC:10383]	HALLMARK_MYC_TARGETS_V1
6428	SRSF3	serine and arginine rich splicing factor 3 [Source:HGNC Symbol;Acc:HGNC:10785]	HALLMARK_MYC_TARGETS_V1
6432	SRSF7	serine and arginine rich splicing factor 7 [Source:HGNC Symbol;Acc:HGNC:10789]	HALLMARK_MYC_TARGETS_V1
6633	SNRPD2	small nuclear ribonucleoprotein D2 polypeptide [Source:HGNC Symbol;Acc:HGNC:11159]	HALLMARK_MYC_TARGETS_V1
6742	SSBP1	single stranded DNA binding protein 1 [Source:HGNC Symbol;Acc:HGNC:11317]	HALLMARK_MYC_TARGETS_V1
6950	TCP1	t-complex 1 [Source:HGNC Symbol;Acc:HGNC:11655]	HALLMARK_MYC_TARGETS_V1
7203	CCT3	chaperonin containing TCP1 subunit 3 [Source:HGNC Symbol;Acc:HGNC:1616]	HALLMARK_MYC_TARGETS_V1
7284	TUFM	Tu translation elongation factor, mitochondrial [Source:HGNC Symbol;Acc:HGNC:12420]	HALLMARK_MYC_TARGETS_V1
790	CAD	carbamoyl-phosphate synthetase 2, aspartate transcarbamylase, and dihydroorotase [Source:HGNC Symbol;Acc:HGNC:1424]	HALLMARK_MYC_TARGETS_V1
8662	EIF3B	eukaryotic translation initiation factor 3 subunit B [Source:HGNC Symbol;Acc:HGNC:3280]	HALLMARK_MYC_TARGETS_V1
9045	RPL14	ribosomal protein L14 [Source:HGNC Symbol;Acc:HGNC:10305]	HALLMARK_MYC_TARGETS_V1
983	CDK1	cyclin dependent kinase 1 [Source:HGNC Symbol;Acc:HGNC:1722]		HALLMARK_MITOTIC_SPINDLE	HALLMARK_E2F_TARGETS					HALLMARK_G2M_CHECKPOINT							HALLMARK_GLYCOLYSIS
5981	RFC1	replication factor C subunit 1 [Source:HGNC Symbol;Acc:HGNC:9969]		HALLMARK_MITOTIC_SPINDLE	HALLMARK_E2F_TARGETS
7277	TUBA4A	tubulin alpha 4a [Source:HGNC Symbol;Acc:HGNC:12407]		HALLMARK_MITOTIC_SPINDLE				HALLMARK_MTORC1_SIGNALING							HALLMARK_UV_RESPONSE_UP
4627	MYH9	myosin heavy chain 9 [Source:HGNC Symbol;Acc:HGNC:7579]		HALLMARK_MITOTIC_SPINDLE					HALLMARK_APICAL_JUNCTION
4763	NF1	neurofibromin 1 [Source:HGNC Symbol;Acc:HGNC:7765]		HALLMARK_MITOTIC_SPINDLE					HALLMARK_APICAL_JUNCTION
4628	MYH10	myosin heavy chain 10 [Source:HGNC Symbol;Acc:HGNC:7568]		HALLMARK_MITOTIC_SPINDLE					HALLMARK_APICAL_JUNCTION
4926	NUMA1	nuclear mitotic apparatus protein 1 [Source:HGNC Symbol;Acc:HGNC:8059]		HALLMARK_MITOTIC_SPINDLE						HALLMARK_G2M_CHECKPOINT
50628	GEMIN4	gem nuclear organelle associated protein 4 [Source:HGNC Symbol;Acc:HGNC:15717]		HALLMARK_MITOTIC_SPINDLE								HALLMARK_UNFOLDED_PROTEIN_RESPONSE
2316	FLNA	filamin A [Source:HGNC Symbol;Acc:HGNC:3754]		HALLMARK_MITOTIC_SPINDLE												HALLMARK_ALLOGRAFT_REJECTION						HALLMARK_EPITHELIAL_MESENCHYMAL_TRANSITION
2934	GSN	gelsolin [Source:HGNC Symbol;Acc:HGNC:4620]		HALLMARK_MITOTIC_SPINDLE
10426	TUBGCP3	tubulin gamma complex associated protein 3 [Source:HGNC Symbol;Acc:HGNC:18598]		HALLMARK_MITOTIC_SPINDLE
10844	TUBGCP2	tubulin gamma complex associated protein 2 [Source:HGNC Symbol;Acc:HGNC:18599]		HALLMARK_MITOTIC_SPINDLE
114791	TUBGCP5	tubulin gamma complex associated protein 5 [Source:HGNC Symbol;Acc:HGNC:18600]		HALLMARK_MITOTIC_SPINDLE
1778	DYNC1H1	dynein cytoplasmic 1 heavy chain 1 [Source:HGNC Symbol;Acc:HGNC:2961]		HALLMARK_MITOTIC_SPINDLE
23022	PALLD	palladin, cytoskeletal associated protein [Source:HGNC Symbol;Acc:HGNC:17068]		HALLMARK_MITOTIC_SPINDLE
253260	RICTOR	RPTOR independent companion of MTOR complex 2 [Source:HGNC Symbol;Acc:HGNC:28611]		HALLMARK_MITOTIC_SPINDLE
4650	MYO9B	myosin IXB [Source:HGNC Symbol;Acc:HGNC:7609]		HALLMARK_MITOTIC_SPINDLE
55704	CCDC88A	coiled-coil domain containing 88A [Source:HGNC Symbol;Acc:HGNC:25523]		HALLMARK_MITOTIC_SPINDLE
6780	STAU1	staufen double-stranded RNA binding protein 1 [Source:HGNC Symbol;Acc:HGNC:11370]		HALLMARK_MITOTIC_SPINDLE
85378	TUBGCP6	tubulin gamma complex associated protein 6 [Source:HGNC Symbol;Acc:HGNC:18127]		HALLMARK_MITOTIC_SPINDLE
9113	LATS1	large tumor suppressor kinase 1 [Source:HGNC Symbol;Acc:HGNC:6514]		HALLMARK_MITOTIC_SPINDLE
9735	KNTC1	kinetochore associated 1 [Source:HGNC Symbol;Acc:HGNC:17255]		HALLMARK_MITOTIC_SPINDLE
7157	TP53	tumor protein p53 [Source:HGNC Symbol;Acc:HGNC:11998]			HALLMARK_E2F_TARGETS		HALLMARK_DNA_REPAIR				HALLMARK_P53_PATHWAY
11051	NUDT21	nudix hydrolase 21 [Source:HGNC Symbol;Acc:HGNC:13870]			HALLMARK_E2F_TARGETS		HALLMARK_DNA_REPAIR
5982	RFC2	replication factor C subunit 2 [Source:HGNC Symbol;Acc:HGNC:9970]			HALLMARK_E2F_TARGETS		HALLMARK_DNA_REPAIR
5983	RFC3	replication factor C subunit 3 [Source:HGNC Symbol;Acc:HGNC:9971]			HALLMARK_E2F_TARGETS		HALLMARK_DNA_REPAIR
6749	SSRP1	structure specific recognition protein 1 [Source:HGNC Symbol;Acc:HGNC:11327]			HALLMARK_E2F_TARGETS		HALLMARK_DNA_REPAIR
7283	TUBG1	tubulin gamma 1 [Source:HGNC Symbol;Acc:HGNC:12417]			HALLMARK_E2F_TARGETS			HALLMARK_MTORC1_SIGNALING	HALLMARK_APICAL_JUNCTION
23165	NUP205	nucleoporin 205 [Source:HGNC Symbol;Acc:HGNC:18658]			HALLMARK_E2F_TARGETS			HALLMARK_MTORC1_SIGNALING
203068	TUBB	tubulin beta class I [Source:HGNC Symbol;Acc:HGNC:20778]			HALLMARK_E2F_TARGETS
51747	LUC7L3	LUC7 like 3 pre-mRNA splicing factor [Source:HGNC Symbol;Acc:HGNC:24309]			HALLMARK_E2F_TARGETS
5411	PNN	pinin, desmosome associated protein [Source:HGNC Symbol;Acc:HGNC:9162]			HALLMARK_E2F_TARGETS
5591	PRKDC	protein kinase, DNA-activated, catalytic subunit [Source:HGNC Symbol;Acc:HGNC:9413]			HALLMARK_E2F_TARGETS
6628	SNRPB	small nuclear ribonucleoprotein polypeptides B and B1 [Source:HGNC Symbol;Acc:HGNC:11153]			HALLMARK_E2F_TARGETS
10989	IMMT	inner membrane mitochondrial protein [Source:HGNC Symbol;Acc:HGNC:6047]				HALLMARK_OXIDATIVE_PHOSPHORYLATION		HALLMARK_MTORC1_SIGNALING													HALLMARK_ADIPOGENESIS
291	SLC25A4	solute carrier family 25 member 4 [Source:HGNC Symbol;Acc:HGNC:10990]				HALLMARK_OXIDATIVE_PHOSPHORYLATION									HALLMARK_UV_RESPONSE_UP
8802	SUCLG1	succinate-CoA ligase GDP/ADP-forming subunit alpha [Source:HGNC Symbol;Acc:HGNC:11449]				HALLMARK_OXIDATIVE_PHOSPHORYLATION															HALLMARK_ADIPOGENESIS
1737	DLAT	dihydrolipoamide S-acetyltransferase [Source:HGNC Symbol;Acc:HGNC:2896]				HALLMARK_OXIDATIVE_PHOSPHORYLATION															HALLMARK_ADIPOGENESIS
9131	AIFM1	apoptosis inducing factor mitochondria associated 1 [Source:HGNC Symbol;Acc:HGNC:8768]				HALLMARK_OXIDATIVE_PHOSPHORYLATION															HALLMARK_ADIPOGENESIS
1374	CPT1A	carnitine palmitoyltransferase 1A [Source:HGNC Symbol;Acc:HGNC:2328]				HALLMARK_OXIDATIVE_PHOSPHORYLATION
1743	DLST	dihydrolipoamide S-succinyltransferase [Source:HGNC Symbol;Acc:HGNC:2911]				HALLMARK_OXIDATIVE_PHOSPHORYLATION
292	SLC25A5	solute carrier family 25 member 5 [Source:HGNC Symbol;Acc:HGNC:10991]				HALLMARK_OXIDATIVE_PHOSPHORYLATION
293	SLC25A6	solute carrier family 25 member 6 [Source:HGNC Symbol;Acc:HGNC:10992]				HALLMARK_OXIDATIVE_PHOSPHORYLATION
4704	NDUFA9	NADH:ubiquinone oxidoreductase subunit A9 [Source:HGNC Symbol;Acc:HGNC:7693]				HALLMARK_OXIDATIVE_PHOSPHORYLATION
5018	OXA1L	OXA1L mitochondrial inner membrane protein [Source:HGNC Symbol;Acc:HGNC:8526]				HALLMARK_OXIDATIVE_PHOSPHORYLATION
509	ATP5F1C	ATP synthase F1 subunit gamma [Source:HGNC Symbol;Acc:HGNC:833]				HALLMARK_OXIDATIVE_PHOSPHORYLATION
56993	TOMM22	translocase of outer mitochondrial membrane 22 [Source:HGNC Symbol;Acc:HGNC:18002]				HALLMARK_OXIDATIVE_PHOSPHORYLATION
8402	SLC25A11	solute carrier family 25 member 11 [Source:HGNC Symbol;Acc:HGNC:10981]				HALLMARK_OXIDATIVE_PHOSPHORYLATION
8604	SLC25A12	solute carrier family 25 member 12 [Source:HGNC Symbol;Acc:HGNC:10982]				HALLMARK_OXIDATIVE_PHOSPHORYLATION
92609	TIMM50	translocase of inner mitochondrial membrane 50 [Source:HGNC Symbol;Acc:HGNC:23656]				HALLMARK_OXIDATIVE_PHOSPHORYLATION
29927	SEC61A1	SEC61 translocon subunit alpha 1 [Source:HGNC Symbol;Acc:HGNC:18276]					HALLMARK_DNA_REPAIR				HALLMARK_P53_PATHWAY
10946	SF3A3	splicing factor 3a subunit 3 [Source:HGNC Symbol;Acc:HGNC:10767]					HALLMARK_DNA_REPAIR
1479	CSTF3	cleavage stimulation factor subunit 3 [Source:HGNC Symbol;Acc:HGNC:2485]					HALLMARK_DNA_REPAIR
1642	DDB1	damage specific DNA binding protein 1 [Source:HGNC Symbol;Acc:HGNC:2717]					HALLMARK_DNA_REPAIR
5423	POLB	DNA polymerase beta [Source:HGNC Symbol;Acc:HGNC:9174]					HALLMARK_DNA_REPAIR
5430	POLR2A	RNA polymerase II subunit A [Source:HGNC Symbol;Acc:HGNC:9187]					HALLMARK_DNA_REPAIR
5985	RFC5	replication factor C subunit 5 [Source:HGNC Symbol;Acc:HGNC:9973]					HALLMARK_DNA_REPAIR
8480	RAE1	ribonucleic acid export 1 [Source:HGNC Symbol;Acc:HGNC:9828]					HALLMARK_DNA_REPAIR
8140	SLC7A5	solute carrier family 7 member 5 [Source:HGNC Symbol;Acc:HGNC:11063]						HALLMARK_MTORC1_SIGNALING		HALLMARK_G2M_CHECKPOINT		HALLMARK_UNFOLDED_PROTEIN_RESPONSE	HALLMARK_ESTROGEN_RESPONSE_EARLY
1717	DHCR7	7-dehydrocholesterol reductase [Source:HGNC Symbol;Acc:HGNC:2860]						HALLMARK_MTORC1_SIGNALING					HALLMARK_ESTROGEN_RESPONSE_EARLY								HALLMARK_ADIPOGENESIS
6184	RPN1	ribophorin I [Source:HGNC Symbol;Acc:HGNC:10381]						HALLMARK_MTORC1_SIGNALING							HALLMARK_UV_RESPONSE_UP
5033	P4HA1	prolyl 4-hydroxylase subunit alpha 1 [Source:HGNC Symbol;Acc:HGNC:8546]						HALLMARK_MTORC1_SIGNALING									HALLMARK_GLYCOLYSIS
5211	PFKL	phosphofructokinase, liver type [Source:HGNC Symbol;Acc:HGNC:8876]						HALLMARK_MTORC1_SIGNALING													HALLMARK_ADIPOGENESIS
871	SERPINH1	serpin family H member 1 [Source:HGNC Symbol;Acc:HGNC:1546]						HALLMARK_MTORC1_SIGNALING														HALLMARK_EPITHELIAL_MESENCHYMAL_TRANSITION
488	ATP2A2	ATPase sarcoplasmic/endoplasmic reticulum Ca2+ transporting 2 [Source:HGNC Symbol;Acc:HGNC:812]						HALLMARK_MTORC1_SIGNALING
26227	PHGDH	phosphoglycerate dehydrogenase [Source:HGNC Symbol;Acc:HGNC:8923]						HALLMARK_MTORC1_SIGNALING
908	CCT6A	chaperonin containing TCP1 subunit 6A [Source:HGNC Symbol;Acc:HGNC:1620]						HALLMARK_MTORC1_SIGNALING
3691	ITGB4	integrin subunit beta 4 [Source:HGNC Symbol;Acc:HGNC:6158]							HALLMARK_APICAL_JUNCTION		HALLMARK_P53_PATHWAY
7082	TJP1	tight junction protein 1 [Source:HGNC Symbol;Acc:HGNC:11827]							HALLMARK_APICAL_JUNCTION					HALLMARK_TGF_BETA_SIGNALING
3918	LAMC2	laminin subunit gamma 2 [Source:HGNC Symbol;Acc:HGNC:6493]							HALLMARK_APICAL_JUNCTION													HALLMARK_EPITHELIAL_MESENCHYMAL_TRANSITION
7533	YWHAH	tyrosine 3-monooxygenase/tryptophan 5-monooxygenase activation protein eta [Source:HGNC Symbol;Acc:HGNC:12853]							HALLMARK_APICAL_JUNCTION
3914	LAMB3	laminin subunit beta 3 [Source:HGNC Symbol;Acc:HGNC:6490]							HALLMARK_APICAL_JUNCTION
4771	NF2	NF2, moesin-ezrin-radixin like (MERLIN) tumor suppressor [Source:HGNC Symbol;Acc:HGNC:7773]							HALLMARK_APICAL_JUNCTION
1495	CTNNA1	catenin alpha 1 [Source:HGNC Symbol;Acc:HGNC:2509]							HALLMARK_APICAL_JUNCTION
1500	CTNND1	catenin delta 1 [Source:HGNC Symbol;Acc:HGNC:2515]							HALLMARK_APICAL_JUNCTION
60	ACTB	actin beta [Source:HGNC Symbol;Acc:HGNC:132]							HALLMARK_APICAL_JUNCTION
10432	RBM14	RNA binding motif protein 14 [Source:HGNC Symbol;Acc:HGNC:14219]								HALLMARK_G2M_CHECKPOINT
10772	SRSF10	serine and arginine rich splicing factor 10 [Source:HGNC Symbol;Acc:HGNC:16713]								HALLMARK_G2M_CHECKPOINT
3312	HSPA8	heat shock protein family A (Hsp70) member 8 [Source:HGNC Symbol;Acc:HGNC:5241]								HALLMARK_G2M_CHECKPOINT
4691	NCL	nucleolin [Source:HGNC Symbol;Acc:HGNC:7667]								HALLMARK_G2M_CHECKPOINT
8899	PRPF4B	pre-mRNA processing factor 4B [Source:HGNC Symbol;Acc:HGNC:17346]								HALLMARK_G2M_CHECKPOINT
25873	RPL36	ribosomal protein L36 [Source:HGNC Symbol;Acc:HGNC:13631]									HALLMARK_P53_PATHWAY
3006	H1-2	H1.2 linker histone, cluster member [Source:HGNC Symbol;Acc:HGNC:4716]									HALLMARK_P53_PATHWAY
5784	PTPN14	protein tyrosine phosphatase non-receptor type 14 [Source:HGNC Symbol;Acc:HGNC:9647]									HALLMARK_P53_PATHWAY
6206	RPS12	ribosomal protein S12 [Source:HGNC Symbol;Acc:HGNC:10385]									HALLMARK_P53_PATHWAY
6520	SLC3A2	solute carrier family 3 member 2 [Source:HGNC Symbol;Acc:HGNC:11026]									HALLMARK_P53_PATHWAY
8626	TP63	tumor protein p63 [Source:HGNC Symbol;Acc:HGNC:15979]									HALLMARK_P53_PATHWAY
7280	TUBB2A	tubulin beta 2A class IIa [Source:HGNC Symbol;Acc:HGNC:12412]										HALLMARK_UNFOLDED_PROTEIN_RESPONSE
6208	RPS14	ribosomal protein S14 [Source:HGNC Symbol;Acc:HGNC:10387]										HALLMARK_UNFOLDED_PROTEIN_RESPONSE
7534	YWHAZ	tyrosine 3-monooxygenase/tryptophan 5-monooxygenase activation protein zeta [Source:HGNC Symbol;Acc:HGNC:12855]										HALLMARK_UNFOLDED_PROTEIN_RESPONSE
9775	EIF4A3	eukaryotic translation initiation factor 4A3 [Source:HGNC Symbol;Acc:HGNC:18683]										HALLMARK_UNFOLDED_PROTEIN_RESPONSE
960	CD44	CD44 molecule (Indian blood group) [Source:HGNC Symbol;Acc:HGNC:1681]											HALLMARK_ESTROGEN_RESPONSE_EARLY				HALLMARK_GLYCOLYSIS					HALLMARK_EPITHELIAL_MESENCHYMAL_TRANSITION
10514	MYBBP1A	MYB binding protein 1a [Source:HGNC Symbol;Acc:HGNC:7546]											HALLMARK_ESTROGEN_RESPONSE_EARLY					HALLMARK_MYC_TARGETS_V2
3875	KRT18	keratin 18 [Source:HGNC Symbol;Acc:HGNC:6430]											HALLMARK_ESTROGEN_RESPONSE_EARLY						HALLMARK_PROTEIN_SECRETION
3880	KRT19	keratin 19 [Source:HGNC Symbol;Acc:HGNC:6436]											HALLMARK_ESTROGEN_RESPONSE_EARLY							HALLMARK_ANDROGEN_RESPONSE
3856	KRT8	keratin 8 [Source:HGNC Symbol;Acc:HGNC:6446]											HALLMARK_ESTROGEN_RESPONSE_EARLY							HALLMARK_ANDROGEN_RESPONSE
2194	FASN	fatty acid synthase [Source:HGNC Symbol;Acc:HGNC:3594]											HALLMARK_ESTROGEN_RESPONSE_EARLY
2274	FHL2	four and a half LIM domains 2 [Source:HGNC Symbol;Acc:HGNC:3703]											HALLMARK_ESTROGEN_RESPONSE_EARLY
23286	WWC1	WW and C2 domain containing 1 [Source:HGNC Symbol;Acc:HGNC:29435]											HALLMARK_ESTROGEN_RESPONSE_EARLY
3726	JUNB	JunB proto-oncogene, AP-1 transcription factor subunit [Source:HGNC Symbol;Acc:HGNC:6205]												HALLMARK_TGF_BETA_SIGNALING	HALLMARK_UV_RESPONSE_UP
25937	WWTR1	WW domain containing transcription regulator 1 [Source:HGNC Symbol;Acc:HGNC:24042]												HALLMARK_TGF_BETA_SIGNALING
5499	PPP1CA	protein phosphatase 1 catalytic subunit alpha [Source:HGNC Symbol;Acc:HGNC:9281]												HALLMARK_TGF_BETA_SIGNALING
3065	HDAC1	histone deacetylase 1 [Source:HGNC Symbol;Acc:HGNC:4852]												HALLMARK_TGF_BETA_SIGNALING
3301	DNAJA1	DnaJ heat shock protein family (Hsp40) member A1 [Source:HGNC Symbol;Acc:HGNC:5229]													HALLMARK_UV_RESPONSE_UP
988	CDC5L	cell division cycle 5 like [Source:HGNC Symbol;Acc:HGNC:1743]													HALLMARK_UV_RESPONSE_UP
6133	RPL9	ribosomal protein L9 [Source:HGNC Symbol;Acc:HGNC:10369]														HALLMARK_ALLOGRAFT_REJECTION
6189	RPS3A	ribosomal protein S3A [Source:HGNC Symbol;Acc:HGNC:10421]														HALLMARK_ALLOGRAFT_REJECTION
6203	RPS9	ribosomal protein S9 [Source:HGNC Symbol;Acc:HGNC:10442]														HALLMARK_ALLOGRAFT_REJECTION
6223	RPS19	ribosomal protein S19 [Source:HGNC Symbol;Acc:HGNC:10402]														HALLMARK_ALLOGRAFT_REJECTION
8661	EIF3A	eukaryotic translation initiation factor 3 subunit A [Source:HGNC Symbol;Acc:HGNC:3271]														HALLMARK_ALLOGRAFT_REJECTION
9276	COPB2	COPI coat complex subunit beta 2 [Source:HGNC Symbol;Acc:HGNC:2232]															HALLMARK_GLYCOLYSIS		HALLMARK_PROTEIN_SECRETION
1468	SLC25A10	solute carrier family 25 member 10 [Source:HGNC Symbol;Acc:HGNC:10980]															HALLMARK_GLYCOLYSIS				HALLMARK_ADIPOGENESIS
5214	PFKP	phosphofructokinase, platelet [Source:HGNC Symbol;Acc:HGNC:8878]															HALLMARK_GLYCOLYSIS
8974	P4HA2	prolyl 4-hydroxylase subunit alpha 2 [Source:HGNC Symbol;Acc:HGNC:8547]															HALLMARK_GLYCOLYSIS
10165	SLC25A13	solute carrier family 25 member 13 [Source:HGNC Symbol;Acc:HGNC:10983]															HALLMARK_GLYCOLYSIS
5318	PKP2	plakophilin 2 [Source:HGNC Symbol;Acc:HGNC:9024]															HALLMARK_GLYCOLYSIS
2193	FARSA	phenylalanyl-tRNA synthetase subunit alpha [Source:HGNC Symbol;Acc:HGNC:3592]																HALLMARK_MYC_TARGETS_V2
79711	IPO4	importin 4 [Source:HGNC Symbol;Acc:HGNC:19426]																HALLMARK_MYC_TARGETS_V2
11316	COPE	COPI coat complex subunit epsilon [Source:HGNC Symbol;Acc:HGNC:2234]																	HALLMARK_PROTEIN_SECRETION
1315	COPB1	COPI coat complex subunit beta 1 [Source:HGNC Symbol;Acc:HGNC:2231]																	HALLMARK_PROTEIN_SECRETION
372	ARCN1	archain 1 [Source:HGNC Symbol;Acc:HGNC:649]																	HALLMARK_PROTEIN_SECRETION
8546	AP3B1	adaptor related protein complex 3 subunit beta 1 [Source:HGNC Symbol;Acc:HGNC:566]																	HALLMARK_PROTEIN_SECRETION
220	ALDH1A3	aldehyde dehydrogenase 1 family member A3 [Source:HGNC Symbol;Acc:HGNC:409]																		HALLMARK_ANDROGEN_RESPONSE
10627	MYL12A	myosin light chain 12A [Source:HGNC Symbol;Acc:HGNC:16701]																		HALLMARK_ANDROGEN_RESPONSE
7520	XRCC5	X-ray repair cross complementing 5 [Source:HGNC Symbol;Acc:HGNC:12833]																		HALLMARK_ANDROGEN_RESPONSE
6576	SLC25A1	solute carrier family 25 member 1 [Source:HGNC Symbol;Acc:HGNC:10979]																			HALLMARK_ADIPOGENESIS
2335	FN1	fibronectin 1 [Source:HGNC Symbol;Acc:HGNC:3778]																				HALLMARK_EPITHELIAL_MESENCHYMAL_TRANSITION
1314	COPA	COPI coat complex subunit alpha [Source:HGNC Symbol;Acc:HGNC:2230]																				HALLMARK_EPITHELIAL_MESENCHYMAL_TRANSITION
59	ACTA2	actin alpha 2, smooth muscle [Source:HGNC Symbol;Acc:HGNC:130]																				HALLMARK_EPITHELIAL_MESENCHYMAL_TRANSITION
857	CAV1	caveolin 1 [Source:HGNC Symbol;Acc:HGNC:1527]
11187	PKP3	plakophilin 3 [Source:HGNC Symbol;Acc:HGNC:9025]
9231	DLG5	discs large MAGUK scaffold protein 5 [Source:HGNC Symbol;Acc:HGNC:2904]
4641	MYO1C	myosin IC [Source:HGNC Symbol;Acc:HGNC:7597]
4629	MYH11	myosin heavy chain 11 [Source:HGNC Symbol;Acc:HGNC:7569]
487	ATP2A1	ATPase sarcoplasmic/endoplasmic reticulum Ca2+ transporting 1 [Source:HGNC Symbol;Acc:HGNC:811]
9260	PDLIM7	PDZ and LIM domain 7 [Source:HGNC Symbol;Acc:HGNC:22958]
154796	AMOT	angiomotin [Source:HGNC Symbol;Acc:HGNC:17810]
10808	HSPH1	heat shock protein family H (Hsp110) member 1 [Source:HGNC Symbol;Acc:HGNC:16969]
3315	HSPB1	heat shock protein family B (small) member 1 [Source:HGNC Symbol;Acc:HGNC:5246]
5025	P2RX4	purinergic receptor P2X 4 [Source:HGNC Symbol;Acc:HGNC:8535]
5339	PLEC	plectin [Source:HGNC Symbol;Acc:HGNC:9069]
79026	AHNAK	AHNAK nucleoprotein [Source:HGNC Symbol;Acc:HGNC:347]
3959	LGALS3BP	galectin 3 binding protein [Source:HGNC Symbol;Acc:HGNC:6564]
55601	DDX60	DExD/H-box helicase 60 [Source:HGNC Symbol;Acc:HGNC:25942]
85441	HELZ2	helicase with zinc finger 2 [Source:HGNC Symbol;Acc:HGNC:30021]
57674	RNF213	ring finger protein 213 [Source:HGNC Symbol;Acc:HGNC:14539]
9688	NUP93	nucleoporin 93 [Source:HGNC Symbol;Acc:HGNC:28958]
329	BIRC2	baculoviral IAP repeat containing 2 [Source:HGNC Symbol;Acc:HGNC:590]
4140	MARK3	microtubule affinity regulating kinase 3 [Source:HGNC Symbol;Acc:HGNC:6897]
55339	WDR33	WD repeat domain 33 [Source:HGNC Symbol;Acc:HGNC:25651]
10016	PDCD6	programmed cell death 6 [Source:HGNC Symbol;Acc:HGNC:8765]
10207	PATJ	PATJ crumbs cell polarity complex component [Source:HGNC Symbol;Acc:HGNC:28881]
10250	SRRM1	serine and arginine repetitive matrix 1 [Source:HGNC Symbol;Acc:HGNC:16638]
10284	SAP18	Sin3A associated protein 18 [Source:HGNC Symbol;Acc:HGNC:10530]
10294	DNAJA2	DnaJ heat shock protein family (Hsp40) member A2 [Source:HGNC Symbol;Acc:HGNC:14884]
10376	TUBA1B	tubulin alpha 1b [Source:HGNC Symbol;Acc:HGNC:18809]
10381	TUBB3	tubulin beta 3 class III [Source:HGNC Symbol;Acc:HGNC:20772]
10382	TUBB4A	tubulin beta 4A class IVa [Source:HGNC Symbol;Acc:HGNC:20774]
10383	TUBB4B	tubulin beta 4B class IVb [Source:HGNC Symbol;Acc:HGNC:20771]
10413	YAP1	Yes1 associated transcriptional regulator [Source:HGNC Symbol;Acc:HGNC:16262]
10480	EIF3M	eukaryotic translation initiation factor 3 subunit M [Source:HGNC Symbol;Acc:HGNC:24460]
10521	DDX17	DEAD-box helicase 17 [Source:HGNC Symbol;Acc:HGNC:2740]
10594	PRPF8	pre-mRNA processing factor 8 [Source:HGNC Symbol;Acc:HGNC:17340]
10612	TRIM3	tripartite motif containing 3 [Source:HGNC Symbol;Acc:HGNC:10064]
10643	IGF2BP3	insulin like growth factor 2 mRNA binding protein 3 [Source:HGNC Symbol;Acc:HGNC:28868]
10644	IGF2BP2	insulin like growth factor 2 mRNA binding protein 2 [Source:HGNC Symbol;Acc:HGNC:28867]
10713	USP39	ubiquitin specific peptidase 39 [Source:HGNC Symbol;Acc:HGNC:20071]
10730	YME1L1	YME1 like 1 ATPase [Source:HGNC Symbol;Acc:HGNC:12843]
10898	CPSF4	cleavage and polyadenylation specific factor 4 [Source:HGNC Symbol;Acc:HGNC:2327]
10973	ASCC3	activating signal cointegrator 1 complex subunit 3 [Source:HGNC Symbol;Acc:HGNC:18697]
10985	GCN1	GCN1 activator of EIF2AK4 [Source:HGNC Symbol;Acc:HGNC:4199]
10992	SF3B2	splicing factor 3b subunit 2 [Source:HGNC Symbol;Acc:HGNC:10769]
11052	CPSF6	cleavage and polyadenylation specific factor 6 [Source:HGNC Symbol;Acc:HGNC:13871]
11198	SUPT16H	SPT16 homolog, facilitates chromatin remodeling subunit [Source:HGNC Symbol;Acc:HGNC:11465]
11338	U2AF2	U2 small nuclear RNA auxiliary factor 2 [Source:HGNC Symbol;Acc:HGNC:23156]
114882	OSBPL8	oxysterol binding protein like 8 [Source:HGNC Symbol;Acc:HGNC:16396]
125988	MICOS13	mitochondrial contact site and cristae organizing system subunit 13 [Source:HGNC Symbol;Acc:HGNC:33702]
132299	OCIAD2	OCIA domain containing 2 [Source:HGNC Symbol;Acc:HGNC:28685]
142	PARP1	poly(ADP-ribose) polymerase 1 [Source:HGNC Symbol;Acc:HGNC:270]
154810	AMOTL1	angiomotin like 1 [Source:HGNC Symbol;Acc:HGNC:17811]
1654	DDX3X	DEAD-box helicase 3 X-linked [Source:HGNC Symbol;Acc:HGNC:2745]
1655	DDX5	DEAD-box helicase 5 [Source:HGNC Symbol;Acc:HGNC:2746]
192111	PGAM5	PGAM family member 5, mitochondrial serine/threonine protein phosphatase [Source:HGNC Symbol;Acc:HGNC:28763]
2010	EMD	emerin [Source:HGNC Symbol;Acc:HGNC:3331]
2195	FAT1	FAT atypical cadherin 1 [Source:HGNC Symbol;Acc:HGNC:3595]
220717	RPLP0P6	ribosomal protein lateral stalk subunit P0 pseudogene 6 [Source:HGNC Symbol;Acc:HGNC:36404]
221613	H2AC1	H2A clustered histone 1 [Source:HGNC Symbol;Acc:HGNC:18729]
22820	COPG1	COPI coat complex subunit gamma 1 [Source:HGNC Symbol;Acc:HGNC:2236]
22868	FASTKD2	FAST kinase domains 2 [Source:HGNC Symbol;Acc:HGNC:29160]
22985	ACIN1	apoptotic chromatin condensation inducer 1 [Source:HGNC Symbol;Acc:HGNC:17066]
23020	SNRNP200	small nuclear ribonucleoprotein U5 subunit 200 [Source:HGNC Symbol;Acc:HGNC:30859]
23077	MYCBP2	MYC binding protein 2 [Source:HGNC Symbol;Acc:HGNC:23386]
23091	ZC3H13	zinc finger CCCH-type containing 13 [Source:HGNC Symbol;Acc:HGNC:20368]
23195	MDN1	midasin AAA ATPase 1 [Source:HGNC Symbol;Acc:HGNC:18302]
23255	MTCL1	microtubule crosslinking factor 1 [Source:HGNC Symbol;Acc:HGNC:29121]
23317	DNAJC13	DnaJ heat shock protein family (Hsp40) member C13 [Source:HGNC Symbol;Acc:HGNC:30343]
23352	UBR4	ubiquitin protein ligase E3 component n-recognin 4 [Source:HGNC Symbol;Acc:HGNC:30313]
23451	SF3B1	splicing factor 3b subunit 1 [Source:HGNC Symbol;Acc:HGNC:10768]
23524	SRRM2	serine/arginine repetitive matrix 2 [Source:HGNC Symbol;Acc:HGNC:16639]
23526	ARHGAP45	Rho GTPase activating protein 45 [Source:HGNC Symbol;Acc:HGNC:17102]
24148	PRPF6	pre-mRNA processing factor 6 [Source:HGNC Symbol;Acc:HGNC:15860]
255626	H2BC1	H2B clustered histone 1 [Source:HGNC Symbol;Acc:HGNC:18730]
25962	VIRMA	vir like m6A methyltransferase associated [Source:HGNC Symbol;Acc:HGNC:24500]
27037	TRMT2A	tRNA methyltransferase 2 homolog A [Source:HGNC Symbol;Acc:HGNC:24974]
27095	TRAPPC3	trafficking protein particle complex subunit 3 [Source:HGNC Symbol;Acc:HGNC:19942]
27229	TUBGCP4	tubulin gamma complex associated protein 4 [Source:HGNC Symbol;Acc:HGNC:16691]
27316	RBMX	RNA binding motif protein X-linked [Source:HGNC Symbol;Acc:HGNC:9910]
27339	PRPF19	pre-mRNA processing factor 19 [Source:HGNC Symbol;Acc:HGNC:17896]
2801	GOLGA2	golgin A2 [Source:HGNC Symbol;Acc:HGNC:4425]
285527	FRYL	FRY like transcription coactivator [Source:HGNC Symbol;Acc:HGNC:29127]
28908	IGKV4-1	immunoglobulin kappa variable 4-1 [Source:HGNC Symbol;Acc:HGNC:5834]
28976	ACAD9	acyl-CoA dehydrogenase family member 9 [Source:HGNC Symbol;Acc:HGNC:21497]
2956	MSH6	mutS homolog 6 [Source:HGNC Symbol;Acc:HGNC:7329]
29894	CPSF1	cleavage and polyadenylation specific factor 1 [Source:HGNC Symbol;Acc:HGNC:2324]
29922	NME7	NME/NM23 family member 7 [Source:HGNC Symbol;Acc:HGNC:20461]
3009	H1-5	H1.5 linker histone, cluster member [Source:HGNC Symbol;Acc:HGNC:4719]
3187	HNRNPH1	heterogeneous nuclear ribonucleoprotein H1 [Source:HGNC Symbol;Acc:HGNC:5041]
3190	HNRNPK	heterogeneous nuclear ribonucleoprotein K [Source:HGNC Symbol;Acc:HGNC:5044]
3191	HNRNPL	heterogeneous nuclear ribonucleoprotein L [Source:HGNC Symbol;Acc:HGNC:5045]
3339	HSPG2	heparan sulfate proteoglycan 2 [Source:HGNC Symbol;Acc:HGNC:5273]
3550	IK	IK cytokine [Source:HGNC Symbol;Acc:HGNC:5958]
3703	STT3A	STT3 oligosaccharyltransferase complex catalytic subunit A [Source:HGNC Symbol;Acc:HGNC:6172]
3911	LAMA5	laminin subunit alpha 5 [Source:HGNC Symbol;Acc:HGNC:6485]
3921	RPSA	ribosomal protein SA [Source:HGNC Symbol;Acc:HGNC:6502]
4141	MARS1	methionyl-tRNA synthetase 1 [Source:HGNC Symbol;Acc:HGNC:6898]
440915	POTEKP	POTE ankyrin domain family member K, pseudogene [Source:HGNC Symbol;Acc:HGNC:30182]
441502	RPS26P11	ribosomal protein S26 pseudogene 11 [Source:HGNC Symbol;Acc:HGNC:31817]
4430	MYO1B	myosin IB [Source:HGNC Symbol;Acc:HGNC:7596]
4637	MYL6	myosin light chain 6 [Source:HGNC Symbol;Acc:HGNC:7587]
4640	MYO1A	myosin IA [Source:HGNC Symbol;Acc:HGNC:7595]
4642	MYO1D	myosin ID [Source:HGNC Symbol;Acc:HGNC:7598]
4670	HNRNPM	heterogeneous nuclear ribonucleoprotein M [Source:HGNC Symbol;Acc:HGNC:5046]
4736	RPL10A	ribosomal protein L10a [Source:HGNC Symbol;Acc:HGNC:10299]
5034	P4HB	prolyl 4-hydroxylase subunit beta [Source:HGNC Symbol;Acc:HGNC:8548]
51121	RPL26L1	ribosomal protein L26 like 1 [Source:HGNC Symbol;Acc:HGNC:17050]
51144	HSD17B12	hydroxysteroid 17-beta dehydrogenase 12 [Source:HGNC Symbol;Acc:HGNC:18646]
51366	UBR5	ubiquitin protein ligase E3 component n-recognin 5 [Source:HGNC Symbol;Acc:HGNC:16806]
51386	EIF3L	eukaryotic translation initiation factor 3 subunit L [Source:HGNC Symbol;Acc:HGNC:18138]
51421	AMOTL2	angiomotin like 2 [Source:HGNC Symbol;Acc:HGNC:17812]
51442	VGLL1	vestigial like family member 1 [Source:HGNC Symbol;Acc:HGNC:20985]
51495	HACD3	3-hydroxyacyl-CoA dehydratase 3 [Source:HGNC Symbol;Acc:HGNC:24175]
51602	NOP58	NOP58 ribonucleoprotein [Source:HGNC Symbol;Acc:HGNC:29926]
51631	LUC7L2	LUC7 like 2, pre-mRNA splicing factor [Source:HGNC Symbol;Acc:HGNC:21608]
51639	SF3B6	splicing factor 3b subunit 6 [Source:HGNC Symbol;Acc:HGNC:30096]
51692	CPSF3	cleavage and polyadenylation specific factor 3 [Source:HGNC Symbol;Acc:HGNC:2326]
51726	DNAJB11	DnaJ heat shock protein family (Hsp40) member B11 [Source:HGNC Symbol;Acc:HGNC:14889]
5297	PI4KA	phosphatidylinositol 4-kinase alpha [Source:HGNC Symbol;Acc:HGNC:8983]
5356	PLRG1	pleiotropic regulator 1 [Source:HGNC Symbol;Acc:HGNC:9089]
53981	CPSF2	cleavage and polyadenylation specific factor 2 [Source:HGNC Symbol;Acc:HGNC:2325]
5428	POLG	DNA polymerase gamma, catalytic subunit [Source:HGNC Symbol;Acc:HGNC:9179]
5431	POLR2B	RNA polymerase II subunit B [Source:HGNC Symbol;Acc:HGNC:9188]
54897	CASZ1	castor zinc finger 1 [Source:HGNC Symbol;Acc:HGNC:26002]
55110	MAGOHB	mago homolog B, exon junction complex subunit [Source:HGNC Symbol;Acc:HGNC:25504]
55127	HEATR1	HEAT repeat containing 1 [Source:HGNC Symbol;Acc:HGNC:25517]
55140	ELP3	elongator acetyltransferase complex subunit 3 [Source:HGNC Symbol;Acc:HGNC:20696]
55161	TMEM33	transmembrane protein 33 [Source:HGNC Symbol;Acc:HGNC:25541]
5518	PPP2R1A	protein phosphatase 2 scaffold subunit Aalpha [Source:HGNC Symbol;Acc:HGNC:9302]
55183	RIF1	replication timing regulatory factor 1 [Source:HGNC Symbol;Acc:HGNC:23207]
55210	ATAD3A	ATPase family AAA domain containing 3A [Source:HGNC Symbol;Acc:HGNC:25567]
55214	P3H2	prolyl 3-hydroxylase 2 [Source:HGNC Symbol;Acc:HGNC:19317]
55226	NAT10	N-acetyltransferase 10 [Source:HGNC Symbol;Acc:HGNC:29830]
55234	SMU1	SMU1 DNA replication regulator and spliceosomal factor [Source:HGNC Symbol;Acc:HGNC:18247]
55327	LIN7C	lin-7 homolog C, crumbs cell polarity complex component [Source:HGNC Symbol;Acc:HGNC:17789]
55561	CDC42BPG	CDC42 binding protein kinase gamma [Source:HGNC Symbol;Acc:HGNC:29829]
55701	ARHGEF40	Rho guanine nucleotide exchange factor 40 [Source:HGNC Symbol;Acc:HGNC:25516]
55705	IPO9	importin 9 [Source:HGNC Symbol;Acc:HGNC:19425]
55841	WWC3	WWC family member 3 [Source:HGNC Symbol;Acc:HGNC:29237]
55898	UNC45A	unc-45 myosin chaperone A [Source:HGNC Symbol;Acc:HGNC:30594]
56886	UGGT1	UDP-glucose glycoprotein glucosyltransferase 1 [Source:HGNC Symbol;Acc:HGNC:15663]
57003	CCDC47	coiled-coil domain containing 47 [Source:HGNC Symbol;Acc:HGNC:24856]
57187	THOC2	THO complex 2 [Source:HGNC Symbol;Acc:HGNC:19073]
58517	RBM25	RNA binding motif protein 25 [Source:HGNC Symbol;Acc:HGNC:23244]
5903	RANBP2	RAN binding protein 2 [Source:HGNC Symbol;Acc:HGNC:9848]
5930	RBBP6	RB binding protein 6, ubiquitin ligase [Source:HGNC Symbol;Acc:HGNC:9889]
5955	RCN2	reticulocalbin 2 [Source:HGNC Symbol;Acc:HGNC:9935]
6122	RPL3	ribosomal protein L3 [Source:HGNC Symbol;Acc:HGNC:10332]
6124	RPL4	ribosomal protein L4 [Source:HGNC Symbol;Acc:HGNC:10353]
6125	RPL5	ribosomal protein L5 [Source:HGNC Symbol;Acc:HGNC:10360]
6129	RPL7	ribosomal protein L7 [Source:HGNC Symbol;Acc:HGNC:10363]
6130	RPL7A	ribosomal protein L7a [Source:HGNC Symbol;Acc:HGNC:10364]
6132	RPL8	ribosomal protein L8 [Source:HGNC Symbol;Acc:HGNC:10368]
6135	RPL11	ribosomal protein L11 [Source:HGNC Symbol;Acc:HGNC:10301]
6136	RPL12	ribosomal protein L12 [Source:HGNC Symbol;Acc:HGNC:10302]
6138	RPL15	ribosomal protein L15 [Source:HGNC Symbol;Acc:HGNC:10306]
6139	RPL17	ribosomal protein L17 [Source:HGNC Symbol;Acc:HGNC:10307]
6142	RPL18A	ribosomal protein L18a [Source:HGNC Symbol;Acc:HGNC:10311]
6143	RPL19	ribosomal protein L19 [Source:HGNC Symbol;Acc:HGNC:10312]
6147	RPL23A	ribosomal protein L23a [Source:HGNC Symbol;Acc:HGNC:10317]
6155	RPL27	ribosomal protein L27 [Source:HGNC Symbol;Acc:HGNC:10328]
6156	RPL30	ribosomal protein L30 [Source:HGNC Symbol;Acc:HGNC:10333]
6157	RPL27A	ribosomal protein L27a [Source:HGNC Symbol;Acc:HGNC:10329]
6158	RPL28	ribosomal protein L28 [Source:HGNC Symbol;Acc:HGNC:10330]
6160	RPL31	ribosomal protein L31 [Source:HGNC Symbol;Acc:HGNC:10334]
6161	RPL32	ribosomal protein L32 [Source:HGNC Symbol;Acc:HGNC:10336]
6165	RPL35A	ribosomal protein L35a [Source:HGNC Symbol;Acc:HGNC:10345]
6169	RPL38	ribosomal protein L38 [Source:HGNC Symbol;Acc:HGNC:10349]
6181	RPLP2	ribosomal protein lateral stalk subunit P2 [Source:HGNC Symbol;Acc:HGNC:10377]
6185	RPN2	ribophorin II [Source:HGNC Symbol;Acc:HGNC:10382]
6191	RPS4X	ribosomal protein S4 X-linked [Source:HGNC Symbol;Acc:HGNC:10424]
6201	RPS7	ribosomal protein S7 [Source:HGNC Symbol;Acc:HGNC:10440]
6202	RPS8	ribosomal protein S8 [Source:HGNC Symbol;Acc:HGNC:10441]
6207	RPS13	ribosomal protein S13 [Source:HGNC Symbol;Acc:HGNC:10386]
6210	RPS15A	ribosomal protein S15a [Source:HGNC Symbol;Acc:HGNC:10389]
6217	RPS16	ribosomal protein S16 [Source:HGNC Symbol;Acc:HGNC:10396]
6218	RPS17	ribosomal protein S17 [Source:HGNC Symbol;Acc:HGNC:10397]
6222	RPS18	ribosomal protein S18 [Source:HGNC Symbol;Acc:HGNC:10401]
6224	RPS20	ribosomal protein S20 [Source:HGNC Symbol;Acc:HGNC:10405]
6227	RPS21	ribosomal protein S21 [Source:HGNC Symbol;Acc:HGNC:10409]
6229	RPS24	ribosomal protein S24 [Source:HGNC Symbol;Acc:HGNC:10411]
6230	RPS25	ribosomal protein S25 [Source:HGNC Symbol;Acc:HGNC:10413]
64210	MMS19	MMS19 homolog, cytosolic iron-sulfur assembly component [Source:HGNC Symbol;Acc:HGNC:13824]
6429	SRSF4	serine and arginine rich splicing factor 4 [Source:HGNC Symbol;Acc:HGNC:10786]
64778	FNDC3B	fibronectin type III domain containing 3B [Source:HGNC Symbol;Acc:HGNC:24670]
6594	SMARCA1	SWI/SNF related, matrix associated, actin dependent regulator of chromatin, subfamily a, member 1 [Source:HGNC Symbol;Acc:HGNC:11097]
6625	SNRNP70	small nuclear ribonucleoprotein U1 subunit 70 [Source:HGNC Symbol;Acc:HGNC:11150]
6651	SON	SON DNA and RNA binding protein [Source:HGNC Symbol;Acc:HGNC:11183]
6748	SSR4	signal sequence receptor subunit 4 [Source:HGNC Symbol;Acc:HGNC:11326]
6788	STK3	serine/threonine kinase 3 [Source:HGNC Symbol;Acc:HGNC:11406]
7003	TEAD1	TEA domain transcription factor 1 [Source:HGNC Symbol;Acc:HGNC:11714]
7205	TRIP6	thyroid hormone receptor interactor 6 [Source:HGNC Symbol;Acc:HGNC:12311]
728642	CDK11A	cyclin dependent kinase 11A [Source:HGNC Symbol;Acc:HGNC:1730]
7846	TUBA1A	tubulin alpha 1a [Source:HGNC Symbol;Acc:HGNC:20766]
79056	PRRG4	proline rich and Gla domain 4 [Source:HGNC Symbol;Acc:HGNC:30799]
79228	THOC6	THO complex 6 [Source:HGNC Symbol;Acc:HGNC:28369]
79751	SLC25A22	solute carrier family 25 member 22 [Source:HGNC Symbol;Acc:HGNC:19954]
79869	CPSF7	cleavage and polyadenylation specific factor 7 [Source:HGNC Symbol;Acc:HGNC:30098]
79888	LPCAT1	lysophosphatidylcholine acyltransferase 1 [Source:HGNC Symbol;Acc:HGNC:25718]
80014	WWC2	WW and C2 domain containing 2 [Source:HGNC Symbol;Acc:HGNC:24148]
80086	TUBA4B	tubulin alpha 4b [Source:HGNC Symbol;Acc:HGNC:18637]
80781	COL18A1	collagen type XVIII alpha 1 chain [Source:HGNC Symbol;Acc:HGNC:2195]
8087	FXR1	FMR1 autosomal homolog 1 [Source:HGNC Symbol;Acc:HGNC:4023]
81027	TUBB1	tubulin beta 1 class VI [Source:HGNC Symbol;Acc:HGNC:16257]
81608	FIP1L1	factor interacting with PAPOLA and CPSF1 [Source:HGNC Symbol;Acc:HGNC:19124]
81855	SFXN3	sideroflexin 3 [Source:HGNC Symbol;Acc:HGNC:16087]
823	CAPN1	calpain 1 [Source:HGNC Symbol;Acc:HGNC:1476]
8239	USP9X	ubiquitin specific peptidase 9 X-linked [Source:HGNC Symbol;Acc:HGNC:12632]
8290	H3-4	H3.4 histone [Source:HGNC Symbol;Acc:HGNC:4778]
8295	TRRAP	transformation/transcription domain associated protein [Source:HGNC Symbol;Acc:HGNC:12347]
83481	EPPK1	epiplakin 1 [Source:HGNC Symbol;Acc:HGNC:15577]
83858	ATAD3B	ATPase family AAA domain containing 3B [Source:HGNC Symbol;Acc:HGNC:24007]
84617	TUBB6	tubulin beta 6 class V [Source:HGNC Symbol;Acc:HGNC:20776]
84790	TUBA1C	tubulin alpha 1c [Source:HGNC Symbol;Acc:HGNC:20768]
84962	AJUBA	ajuba LIM protein [Source:HGNC Symbol;Acc:HGNC:20250]
8563	THOC5	THO complex 5 [Source:HGNC Symbol;Acc:HGNC:19074]
8607	RUVBL1	RuvB like AAA ATPase 1 [Source:HGNC Symbol;Acc:HGNC:10474]
8655	DYNLL1	dynein light chain LC8-type 1 [Source:HGNC Symbol;Acc:HGNC:15476]
8663	EIF3C	eukaryotic translation initiation factor 3 subunit C [Source:HGNC Symbol;Acc:HGNC:3279]
8667	EIF3H	eukaryotic translation initiation factor 3 subunit H [Source:HGNC Symbol;Acc:HGNC:3273]
8668	EIF3I	eukaryotic translation initiation factor 3 subunit I [Source:HGNC Symbol;Acc:HGNC:3272]
8683	SRSF9	serine and arginine rich splicing factor 9 [Source:HGNC Symbol;Acc:HGNC:10791]
8777	MPDZ	multiple PDZ domain crumbs cell polarity complex component [Source:HGNC Symbol;Acc:HGNC:7208]
8813	DPM1	dolichyl-phosphate mannosyltransferase subunit 1, catalytic [Source:HGNC Symbol;Acc:HGNC:3005]
8825	LIN7A	lin-7 homolog A, crumbs cell polarity complex component [Source:HGNC Symbol;Acc:HGNC:17787]
8896	BUD31	BUD31 homolog [Source:HGNC Symbol;Acc:HGNC:29629]
8924	HERC2	HECT and RLD domain containing E3 ubiquitin protein ligase 2 [Source:HGNC Symbol;Acc:HGNC:4868]
8943	AP3D1	adaptor related protein complex 3 subunit delta 1 [Source:HGNC Symbol;Acc:HGNC:568]
8986	RPS6KA4	ribosomal protein S6 kinase A4 [Source:HGNC Symbol;Acc:HGNC:10433]
90102	PHLDB2	pleckstrin homology like domain family B member 2 [Source:HGNC Symbol;Acc:HGNC:29573]
9092	SART1	spliceosome associated factor 1, recruiter of U4/U6.U5 tri-snRNP [Source:HGNC Symbol;Acc:HGNC:10538]
9093	DNAJA3	DnaJ heat shock protein family (Hsp40) member A3 [Source:HGNC Symbol;Acc:HGNC:11808]
9223	MAGI1	membrane associated guanylate kinase, WW and PDZ domain containing 1 [Source:HGNC Symbol;Acc:HGNC:946]
93144	RPS10P5	ribosomal protein S10 pseudogene 5 [Source:HGNC Symbol;Acc:HGNC:15795]
9343	EFTUD2	elongation factor Tu GTP binding domain containing 2 [Source:HGNC Symbol;Acc:HGNC:30858]
9360	PPIG	peptidylprolyl isomerase G [Source:HGNC Symbol;Acc:HGNC:14650]
9410	SNRNP40	small nuclear ribonucleoprotein U5 subunit 40 [Source:HGNC Symbol;Acc:HGNC:30857]
9414	TJP2	tight junction protein 2 [Source:HGNC Symbol;Acc:HGNC:11828]
9416	DDX23	DEAD-box helicase 23 [Source:HGNC Symbol;Acc:HGNC:17347]
9517	SPTLC2	serine palmitoyltransferase long chain base subunit 2 [Source:HGNC Symbol;Acc:HGNC:11278]
9524	TECR	trans-2,3-enoyl-CoA reductase [Source:HGNC Symbol;Acc:HGNC:4551]
9555	MACROH2A1	macroH2A.1 histone [Source:HGNC Symbol;Acc:HGNC:4740]
9584	RBM39	RNA binding motif protein 39 [Source:HGNC Symbol;Acc:HGNC:15923]
9631	NUP155	nucleoporin 155 [Source:HGNC Symbol;Acc:HGNC:8063]
9686	VGLL4	vestigial like family member 4 [Source:HGNC Symbol;Acc:HGNC:28966]
9712	USP6NL	USP6 N-terminal like [Source:HGNC Symbol;Acc:HGNC:16858]
9716	AQR	aquarius intron-binding spliceosomal factor [Source:HGNC Symbol;Acc:HGNC:29513]
9736	USP34	ubiquitin specific peptidase 34 [Source:HGNC Symbol;Acc:HGNC:20066]
9774	BCLAF1	BCL2 associated transcription factor 1 [Source:HGNC Symbol;Acc:HGNC:16863]
9782	MATR3	matrin 3 [Source:HGNC Symbol;Acc:HGNC:6912]
9817	KEAP1	kelch like ECH associated protein 1 [Source:HGNC Symbol;Acc:HGNC:23177]
9879	DDX46	DEAD-box helicase 46 [Source:HGNC Symbol;Acc:HGNC:18681]
9919	SEC16A	SEC16 homolog A, endoplasmic reticulum export factor [Source:HGNC Symbol;Acc:HGNC:29006]
9967	THRAP3	thyroid hormone receptor associated protein 3 [Source:HGNC Symbol;Acc:HGNC:22964]
9984	THOC1	THO complex 1 [Source:HGNC Symbol;Acc:HGNC:19070]

## Sheet: HEK293T_NLSmutant
Overlap Results
Collection(s):	H
# overlaps shown:	5
# genesets in collections:	50
# genes in comparison (n):	57
# genes in universe (N):	41014
Gene Set Name	# Genes in Gene Set (K)	Description	# Genes in Overlap (k)	k/K	p-value	FDR q-value
HALLMARK_OXIDATIVE_PHOSPHORYLATION	200	Genes encoding proteins involved in oxidative phosphorylation.	12	0.06	7.56e-17	3.78e-15
HALLMARK_FATTY_ACID_METABOLISM	158	Genes encoding proteins involved in metabolism of fatty acids.	6	0.038	9.17e-08	2.29e-06
HALLMARK_MYC_TARGETS_V1	200	A subgroup of genes regulated by MYC - version 1 (v1).	6	0.03	3.68e-07	6.13e-06
HALLMARK_ADIPOGENESIS	200	Genes up-regulated during adipocyte differentiation (adipogenesis).	4	0.02	0.000177	0.00177
HALLMARK_MTORC1_SIGNALING	200	Genes up-regulated through activation of mTORC1 complex.	4	0.02	0.000177	0.00177
Gene/Gene Set Overlap Matrix
Entrez Gene Id	Gene Symbol	Gene Description	HALLMARK_OXIDATIVE_PHOSPHORYLATION	HALLMARK_FATTY_ACID_METABOLISM	HALLMARK_MYC_TARGETS_V1	HALLMARK_ADIPOGENESIS	HALLMARK_MTORC1_SIGNALING
1738	DLD	dihydrolipoamide dehydrogenase [Source:HGNC Symbol;Acc:HGNC:2898]	HALLMARK_OXIDATIVE_PHOSPHORYLATION	HALLMARK_FATTY_ACID_METABOLISM		HALLMARK_ADIPOGENESIS
1743	DLST	dihydrolipoamide S-succinyltransferase [Source:HGNC Symbol;Acc:HGNC:2911]	HALLMARK_OXIDATIVE_PHOSPHORYLATION	HALLMARK_FATTY_ACID_METABOLISM
5160	PDHA1	pyruvate dehydrogenase E1 subunit alpha 1 [Source:HGNC Symbol;Acc:HGNC:8806]	HALLMARK_OXIDATIVE_PHOSPHORYLATION	HALLMARK_FATTY_ACID_METABOLISM
5162	PDHB	pyruvate dehydrogenase E1 subunit beta [Source:HGNC Symbol;Acc:HGNC:8808]	HALLMARK_OXIDATIVE_PHOSPHORYLATION	HALLMARK_FATTY_ACID_METABOLISM
5250	SLC25A3	solute carrier family 25 member 3 [Source:HGNC Symbol;Acc:HGNC:10989]	HALLMARK_OXIDATIVE_PHOSPHORYLATION		HALLMARK_MYC_TARGETS_V1
1737	DLAT	dihydrolipoamide S-acetyltransferase [Source:HGNC Symbol;Acc:HGNC:2896]	HALLMARK_OXIDATIVE_PHOSPHORYLATION			HALLMARK_ADIPOGENESIS
9131	AIFM1	apoptosis inducing factor mitochondria associated 1 [Source:HGNC Symbol;Acc:HGNC:8768]	HALLMARK_OXIDATIVE_PHOSPHORYLATION			HALLMARK_ADIPOGENESIS
3313	HSPA9	heat shock protein family A (Hsp70) member 9 [Source:HGNC Symbol;Acc:HGNC:5244]	HALLMARK_OXIDATIVE_PHOSPHORYLATION				HALLMARK_MTORC1_SIGNALING
291	SLC25A4	solute carrier family 25 member 4 [Source:HGNC Symbol;Acc:HGNC:10990]	HALLMARK_OXIDATIVE_PHOSPHORYLATION
292	SLC25A5	solute carrier family 25 member 5 [Source:HGNC Symbol;Acc:HGNC:10991]	HALLMARK_OXIDATIVE_PHOSPHORYLATION
4967	OGDH	oxoglutarate dehydrogenase [Source:HGNC Symbol;Acc:HGNC:8124]	HALLMARK_OXIDATIVE_PHOSPHORYLATION
8402	SLC25A11	solute carrier family 25 member 11 [Source:HGNC Symbol;Acc:HGNC:10981]	HALLMARK_OXIDATIVE_PHOSPHORYLATION
2194	FASN	fatty acid synthase [Source:HGNC Symbol;Acc:HGNC:3594]		HALLMARK_FATTY_ACID_METABOLISM
10808	HSPH1	heat shock protein family H (Hsp110) member 1 [Source:HGNC Symbol;Acc:HGNC:16969]		HALLMARK_FATTY_ACID_METABOLISM
7531	YWHAE	tyrosine 3-monooxygenase/tryptophan 5-monooxygenase activation protein epsilon [Source:HGNC Symbol;Acc:HGNC:12851]			HALLMARK_MYC_TARGETS_V1
10399	RACK1	receptor for activated C kinase 1 [Source:HGNC Symbol;Acc:HGNC:4399]			HALLMARK_MYC_TARGETS_V1
5709	PSMD3	proteasome 26S subunit, non-ATPase 3 [Source:HGNC Symbol;Acc:HGNC:9560]			HALLMARK_MYC_TARGETS_V1
6742	SSBP1	single stranded DNA binding protein 1 [Source:HGNC Symbol;Acc:HGNC:11317]			HALLMARK_MYC_TARGETS_V1
790	CAD	carbamoyl-phosphate synthetase 2, aspartate transcarbamylase, and dihydroorotase [Source:HGNC Symbol;Acc:HGNC:1424]			HALLMARK_MYC_TARGETS_V1
10010	TANK	TRAF family member associated NFKB activator [Source:HGNC Symbol;Acc:HGNC:11562]				HALLMARK_ADIPOGENESIS
29110	TBK1	TANK binding kinase 1 [Source:HGNC Symbol;Acc:HGNC:11584]					HALLMARK_MTORC1_SIGNALING
23165	NUP205	nucleoporin 205 [Source:HGNC Symbol;Acc:HGNC:18658]					HALLMARK_MTORC1_SIGNALING
3308	HSPA4	heat shock protein family A (Hsp70) member 4 [Source:HGNC Symbol;Acc:HGNC:5237]					HALLMARK_MTORC1_SIGNALING
1213	CLTC	clathrin heavy chain [Source:HGNC Symbol;Acc:HGNC:2092]
3306	HSPA2	heat shock protein family A (Hsp70) member 2 [Source:HGNC Symbol;Acc:HGNC:5235]
22824	HSPA4L	heat shock protein family A (Hsp70) member 4 like [Source:HGNC Symbol;Acc:HGNC:17041]
1778	DYNC1H1	dynein cytoplasmic 1 heavy chain 1 [Source:HGNC Symbol;Acc:HGNC:2961]
5591	PRKDC	protein kinase, DNA-activated, catalytic subunit [Source:HGNC Symbol;Acc:HGNC:9413]
329	BIRC2	baculoviral IAP repeat containing 2 [Source:HGNC Symbol;Acc:HGNC:590]
7431	VIM	vimentin [Source:HGNC Symbol;Acc:HGNC:12692]
3312	HSPA8	heat shock protein family A (Hsp70) member 8 [Source:HGNC Symbol;Acc:HGNC:5241]
8480	RAE1	ribonucleic acid export 1 [Source:HGNC Symbol;Acc:HGNC:9828]
154796	AMOT	angiomotin [Source:HGNC Symbol;Acc:HGNC:17810]
10207	PATJ	PATJ crumbs cell polarity complex component [Source:HGNC Symbol;Acc:HGNC:28881]
10382	TUBB4A	tubulin beta 4A class IVa [Source:HGNC Symbol;Acc:HGNC:20774]
10413	YAP1	Yes1 associated transcriptional regulator [Source:HGNC Symbol;Acc:HGNC:16262]
10985	GCN1	GCN1 activator of EIF2AK4 [Source:HGNC Symbol;Acc:HGNC:4199]
154810	AMOTL1	angiomotin like 1 [Source:HGNC Symbol;Acc:HGNC:17811]
192111	PGAM5	PGAM family member 5, mitochondrial serine/threonine protein phosphatase [Source:HGNC Symbol;Acc:HGNC:28763]
197131	UBR1	ubiquitin protein ligase E3 component n-recognin 1 [Source:HGNC Symbol;Acc:HGNC:16808]
200933	FBXO45	F-box protein 45 [Source:HGNC Symbol;Acc:HGNC:29148]
23077	MYCBP2	MYC binding protein 2 [Source:HGNC Symbol;Acc:HGNC:23386]
23195	MDN1	midasin AAA ATPase 1 [Source:HGNC Symbol;Acc:HGNC:18302]
23225	NUP210	nucleoporin 210 [Source:HGNC Symbol;Acc:HGNC:30052]
26145	IRF2BP1	interferon regulatory factor 2 binding protein 1 [Source:HGNC Symbol;Acc:HGNC:21728]
28908	IGKV4-1	immunoglobulin kappa variable 4-1 [Source:HGNC Symbol;Acc:HGNC:5834]
374654	KIF7	kinesin family member 7 [Source:HGNC Symbol;Acc:HGNC:30497]
55210	ATAD3A	ATPase family AAA domain containing 3A [Source:HGNC Symbol;Acc:HGNC:25567]
5783	PTPN13	protein tyrosine phosphatase non-receptor type 13 [Source:HGNC Symbol;Acc:HGNC:9646]
5903	RANBP2	RAN binding protein 2 [Source:HGNC Symbol;Acc:HGNC:9848]
81027	TUBB1	tubulin beta 1 class VI [Source:HGNC Symbol;Acc:HGNC:16257]
8216	LZTR1	leucine zipper like transcription regulator 1 [Source:HGNC Symbol;Acc:HGNC:6742]
8239	USP9X	ubiquitin specific peptidase 9 X-linked [Source:HGNC Symbol;Acc:HGNC:12632]
8655	DYNLL1	dynein light chain LC8-type 1 [Source:HGNC Symbol;Acc:HGNC:15476]
8777	MPDZ	multiple PDZ domain crumbs cell polarity complex component [Source:HGNC Symbol;Acc:HGNC:7208]
8924	HERC2	HECT and RLD domain containing E3 ubiquitin protein ligase 2 [Source:HGNC Symbol;Acc:HGNC:4868]
9686	VGLL4	vestigial like family member 4 [Source:HGNC Symbol;Acc:HGNC:28966]

## Sheet: HEK293T_WT
Overlap Results
Collection(s):	H
# overlaps shown:	10
# genesets in collections:	50
# genes in comparison (n):	187
# genes in universe (N):	41014
Gene Set Name	# Genes in Gene Set (K)	Description	# Genes in Overlap (k)	k/K	p-value	FDR q-value
HALLMARK_MYC_TARGETS_V1	200	A subgroup of genes regulated by MYC - version 1 (v1).	24	0.12	4.59e-27	2.3e-25
HALLMARK_E2F_TARGETS	200	Genes encoding cell cycle related targets of E2F transcription factors.	16	0.08	1.48e-15	3.7e-14
HALLMARK_DNA_REPAIR	150	Genes involved in DNA repair.	10	0.0667	2.05e-09	3.02e-08
HALLMARK_OXIDATIVE_PHOSPHORYLATION	200	Genes encoding proteins involved in oxidative phosphorylation.	11	0.055	2.42e-09	3.02e-08
HALLMARK_G2M_CHECKPOINT	200	Genes involved in the G2/M checkpoint, as in progression through the cell division cycle.	8	0.04	4.2e-06	4.2e-05
HALLMARK_ALLOGRAFT_REJECTION	200	Genes up-regulated during transplant rejection.	6	0.03	0.000329	0.00274
HALLMARK_TGF_BETA_SIGNALING	54	Genes up-regulated in response to TGFB1 [GeneID=7040].	3	0.0556	0.00195	0.0139
HALLMARK_MYC_TARGETS_V2	58	A subgroup of genes regulated by MYC - version 2 (v2).	3	0.0517	0.00239	0.015
HALLMARK_FATTY_ACID_METABOLISM	158	Genes encoding proteins involved in metabolism of fatty acids.	4	0.0253	0.00606	0.0303
HALLMARK_UV_RESPONSE_UP	158	Genes up-regulated in response to ultraviolet (UV) radiation.	4	0.0253	0.00606	0.0303
Gene/Gene Set Overlap Matrix
Entrez Gene Id	Gene Symbol	Gene Description	HALLMARK_MYC_TARGETS_V1	HALLMARK_E2F_TARGETS	HALLMARK_DNA_REPAIR	HALLMARK_OXIDATIVE_PHOSPHORYLATION	HALLMARK_G2M_CHECKPOINT	HALLMARK_ALLOGRAFT_REJECTION	HALLMARK_TGF_BETA_SIGNALING	HALLMARK_MYC_TARGETS_V2	HALLMARK_FATTY_ACID_METABOLISM	HALLMARK_UV_RESPONSE_UP
6426	SRSF1	serine and arginine rich splicing factor 1 [Source:HGNC Symbol;Acc:HGNC:10780]	HALLMARK_MYC_TARGETS_V1	HALLMARK_E2F_TARGETS			HALLMARK_G2M_CHECKPOINT
2547	XRCC6	X-ray repair cross complementing 6 [Source:HGNC Symbol;Acc:HGNC:4055]	HALLMARK_MYC_TARGETS_V1	HALLMARK_E2F_TARGETS
4176	MCM7	minichromosome maintenance complex component 7 [Source:HGNC Symbol;Acc:HGNC:6950]	HALLMARK_MYC_TARGETS_V1	HALLMARK_E2F_TARGETS
4673	NAP1L1	nucleosome assembly protein 1 like 1 [Source:HGNC Symbol;Acc:HGNC:7637]	HALLMARK_MYC_TARGETS_V1	HALLMARK_E2F_TARGETS
5984	RFC4	replication factor C subunit 4 [Source:HGNC Symbol;Acc:HGNC:9972]	HALLMARK_MYC_TARGETS_V1		HALLMARK_DNA_REPAIR							HALLMARK_UV_RESPONSE_UP
3615	IMPDH2	inosine monophosphate dehydrogenase 2 [Source:HGNC Symbol;Acc:HGNC:6053]	HALLMARK_MYC_TARGETS_V1		HALLMARK_DNA_REPAIR
5250	SLC25A3	solute carrier family 25 member 3 [Source:HGNC Symbol;Acc:HGNC:10989]	HALLMARK_MYC_TARGETS_V1			HALLMARK_OXIDATIVE_PHOSPHORYLATION
4869	NPM1	nucleophosmin 1 [Source:HGNC Symbol;Acc:HGNC:7910]	HALLMARK_MYC_TARGETS_V1					HALLMARK_ALLOGRAFT_REJECTION		HALLMARK_MYC_TARGETS_V2
8664	EIF3D	eukaryotic translation initiation factor 3 subunit D [Source:HGNC Symbol;Acc:HGNC:3278]	HALLMARK_MYC_TARGETS_V1					HALLMARK_ALLOGRAFT_REJECTION
10399	RACK1	receptor for activated C kinase 1 [Source:HGNC Symbol;Acc:HGNC:4399]	HALLMARK_MYC_TARGETS_V1
6141	RPL18	ribosomal protein L18 [Source:HGNC Symbol;Acc:HGNC:10310]	HALLMARK_MYC_TARGETS_V1
3066	HDAC2	histone deacetylase 2 [Source:HGNC Symbol;Acc:HGNC:4853]	HALLMARK_MYC_TARGETS_V1
2079	ERH	ERH mRNA splicing and mitosis factor [Source:HGNC Symbol;Acc:HGNC:3447]	HALLMARK_MYC_TARGETS_V1
5709	PSMD3	proteasome 26S subunit, non-ATPase 3 [Source:HGNC Symbol;Acc:HGNC:9560]	HALLMARK_MYC_TARGETS_V1
6128	RPL6	ribosomal protein L6 [Source:HGNC Symbol;Acc:HGNC:10362]	HALLMARK_MYC_TARGETS_V1
6175	RPLP0	ribosomal protein lateral stalk subunit P0 [Source:HGNC Symbol;Acc:HGNC:10371]	HALLMARK_MYC_TARGETS_V1
6187	RPS2	ribosomal protein S2 [Source:HGNC Symbol;Acc:HGNC:10404]	HALLMARK_MYC_TARGETS_V1
6188	RPS3	ribosomal protein S3 [Source:HGNC Symbol;Acc:HGNC:10420]	HALLMARK_MYC_TARGETS_V1
6428	SRSF3	serine and arginine rich splicing factor 3 [Source:HGNC Symbol;Acc:HGNC:10785]	HALLMARK_MYC_TARGETS_V1
6432	SRSF7	serine and arginine rich splicing factor 7 [Source:HGNC Symbol;Acc:HGNC:10789]	HALLMARK_MYC_TARGETS_V1
6742	SSBP1	single stranded DNA binding protein 1 [Source:HGNC Symbol;Acc:HGNC:11317]	HALLMARK_MYC_TARGETS_V1
790	CAD	carbamoyl-phosphate synthetase 2, aspartate transcarbamylase, and dihydroorotase [Source:HGNC Symbol;Acc:HGNC:1424]	HALLMARK_MYC_TARGETS_V1
8662	EIF3B	eukaryotic translation initiation factor 3 subunit B [Source:HGNC Symbol;Acc:HGNC:3280]	HALLMARK_MYC_TARGETS_V1
9045	RPL14	ribosomal protein L14 [Source:HGNC Symbol;Acc:HGNC:10305]	HALLMARK_MYC_TARGETS_V1
7157	TP53	tumor protein p53 [Source:HGNC Symbol;Acc:HGNC:11998]		HALLMARK_E2F_TARGETS	HALLMARK_DNA_REPAIR
5982	RFC2	replication factor C subunit 2 [Source:HGNC Symbol;Acc:HGNC:9970]		HALLMARK_E2F_TARGETS	HALLMARK_DNA_REPAIR
5983	RFC3	replication factor C subunit 3 [Source:HGNC Symbol;Acc:HGNC:9971]		HALLMARK_E2F_TARGETS	HALLMARK_DNA_REPAIR
6749	SSRP1	structure specific recognition protein 1 [Source:HGNC Symbol;Acc:HGNC:11327]		HALLMARK_E2F_TARGETS	HALLMARK_DNA_REPAIR
5426	POLE	DNA polymerase epsilon, catalytic subunit [Source:HGNC Symbol;Acc:HGNC:9177]		HALLMARK_E2F_TARGETS			HALLMARK_G2M_CHECKPOINT
4436	MSH2	mutS homolog 2 [Source:HGNC Symbol;Acc:HGNC:7325]		HALLMARK_E2F_TARGETS
5981	RFC1	replication factor C subunit 1 [Source:HGNC Symbol;Acc:HGNC:9969]		HALLMARK_E2F_TARGETS
23165	NUP205	nucleoporin 205 [Source:HGNC Symbol;Acc:HGNC:18658]		HALLMARK_E2F_TARGETS
6117	RPA1	replication protein A1 [Source:HGNC Symbol;Acc:HGNC:10289]		HALLMARK_E2F_TARGETS
203068	TUBB	tubulin beta class I [Source:HGNC Symbol;Acc:HGNC:20778]		HALLMARK_E2F_TARGETS
5591	PRKDC	protein kinase, DNA-activated, catalytic subunit [Source:HGNC Symbol;Acc:HGNC:9413]		HALLMARK_E2F_TARGETS
6628	SNRPB	small nuclear ribonucleoprotein polypeptides B and B1 [Source:HGNC Symbol;Acc:HGNC:11153]		HALLMARK_E2F_TARGETS
1642	DDB1	damage specific DNA binding protein 1 [Source:HGNC Symbol;Acc:HGNC:2717]			HALLMARK_DNA_REPAIR
5423	POLB	DNA polymerase beta [Source:HGNC Symbol;Acc:HGNC:9174]			HALLMARK_DNA_REPAIR
5430	POLR2A	RNA polymerase II subunit A [Source:HGNC Symbol;Acc:HGNC:9187]			HALLMARK_DNA_REPAIR
5985	RFC5	replication factor C subunit 5 [Source:HGNC Symbol;Acc:HGNC:9973]			HALLMARK_DNA_REPAIR
1743	DLST	dihydrolipoamide S-succinyltransferase [Source:HGNC Symbol;Acc:HGNC:2911]				HALLMARK_OXIDATIVE_PHOSPHORYLATION					HALLMARK_FATTY_ACID_METABOLISM
5160	PDHA1	pyruvate dehydrogenase E1 subunit alpha 1 [Source:HGNC Symbol;Acc:HGNC:8806]				HALLMARK_OXIDATIVE_PHOSPHORYLATION					HALLMARK_FATTY_ACID_METABOLISM
5162	PDHB	pyruvate dehydrogenase E1 subunit beta [Source:HGNC Symbol;Acc:HGNC:8808]				HALLMARK_OXIDATIVE_PHOSPHORYLATION					HALLMARK_FATTY_ACID_METABOLISM
291	SLC25A4	solute carrier family 25 member 4 [Source:HGNC Symbol;Acc:HGNC:10990]				HALLMARK_OXIDATIVE_PHOSPHORYLATION						HALLMARK_UV_RESPONSE_UP
1737	DLAT	dihydrolipoamide S-acetyltransferase [Source:HGNC Symbol;Acc:HGNC:2896]				HALLMARK_OXIDATIVE_PHOSPHORYLATION
9131	AIFM1	apoptosis inducing factor mitochondria associated 1 [Source:HGNC Symbol;Acc:HGNC:8768]				HALLMARK_OXIDATIVE_PHOSPHORYLATION
292	SLC25A5	solute carrier family 25 member 5 [Source:HGNC Symbol;Acc:HGNC:10991]				HALLMARK_OXIDATIVE_PHOSPHORYLATION
3030	HADHA	hydroxyacyl-CoA dehydrogenase trifunctional multienzyme complex subunit alpha [Source:HGNC Symbol;Acc:HGNC:4801]				HALLMARK_OXIDATIVE_PHOSPHORYLATION
8402	SLC25A11	solute carrier family 25 member 11 [Source:HGNC Symbol;Acc:HGNC:10981]				HALLMARK_OXIDATIVE_PHOSPHORYLATION
92609	TIMM50	translocase of inner mitochondrial membrane 50 [Source:HGNC Symbol;Acc:HGNC:23656]				HALLMARK_OXIDATIVE_PHOSPHORYLATION
4926	NUMA1	nuclear mitotic apparatus protein 1 [Source:HGNC Symbol;Acc:HGNC:8059]					HALLMARK_G2M_CHECKPOINT
7150	TOP1	DNA topoisomerase I [Source:HGNC Symbol;Acc:HGNC:11986]					HALLMARK_G2M_CHECKPOINT
10432	RBM14	RNA binding motif protein 14 [Source:HGNC Symbol;Acc:HGNC:14219]					HALLMARK_G2M_CHECKPOINT
3312	HSPA8	heat shock protein family A (Hsp70) member 8 [Source:HGNC Symbol;Acc:HGNC:5241]					HALLMARK_G2M_CHECKPOINT
3980	LIG3	DNA ligase 3 [Source:HGNC Symbol;Acc:HGNC:6600]					HALLMARK_G2M_CHECKPOINT
4691	NCL	nucleolin [Source:HGNC Symbol;Acc:HGNC:7667]					HALLMARK_G2M_CHECKPOINT
6189	RPS3A	ribosomal protein S3A [Source:HGNC Symbol;Acc:HGNC:10421]						HALLMARK_ALLOGRAFT_REJECTION
6203	RPS9	ribosomal protein S9 [Source:HGNC Symbol;Acc:HGNC:10442]						HALLMARK_ALLOGRAFT_REJECTION
6223	RPS19	ribosomal protein S19 [Source:HGNC Symbol;Acc:HGNC:10402]						HALLMARK_ALLOGRAFT_REJECTION
8661	EIF3A	eukaryotic translation initiation factor 3 subunit A [Source:HGNC Symbol;Acc:HGNC:3271]						HALLMARK_ALLOGRAFT_REJECTION
7082	TJP1	tight junction protein 1 [Source:HGNC Symbol;Acc:HGNC:11827]							HALLMARK_TGF_BETA_SIGNALING
25937	WWTR1	WW domain containing transcription regulator 1 [Source:HGNC Symbol;Acc:HGNC:24042]							HALLMARK_TGF_BETA_SIGNALING
3065	HDAC1	histone deacetylase 1 [Source:HGNC Symbol;Acc:HGNC:4852]							HALLMARK_TGF_BETA_SIGNALING
10514	MYBBP1A	MYB binding protein 1a [Source:HGNC Symbol;Acc:HGNC:7546]								HALLMARK_MYC_TARGETS_V2
81887	LAS1L	LAS1 like ribosome biogenesis factor [Source:HGNC Symbol;Acc:HGNC:25726]								HALLMARK_MYC_TARGETS_V2
2194	FASN	fatty acid synthase [Source:HGNC Symbol;Acc:HGNC:3594]									HALLMARK_FATTY_ACID_METABOLISM
3306	HSPA2	heat shock protein family A (Hsp70) member 2 [Source:HGNC Symbol;Acc:HGNC:5235]										HALLMARK_UV_RESPONSE_UP
11232	POLG2	DNA polymerase gamma 2, accessory subunit [Source:HGNC Symbol;Acc:HGNC:9180]										HALLMARK_UV_RESPONSE_UP
1487	CTBP1	C-terminal binding protein 1 [Source:HGNC Symbol;Acc:HGNC:2494]
4628	MYH10	myosin heavy chain 10 [Source:HGNC Symbol;Acc:HGNC:7568]
1778	DYNC1H1	dynein cytoplasmic 1 heavy chain 1 [Source:HGNC Symbol;Acc:HGNC:2961]
3006	H1-2	H1.2 linker histone, cluster member [Source:HGNC Symbol;Acc:HGNC:4716]
7280	TUBB2A	tubulin beta 2A class IIa [Source:HGNC Symbol;Acc:HGNC:12412]
9775	EIF4A3	eukaryotic translation initiation factor 4A3 [Source:HGNC Symbol;Acc:HGNC:18683]
27250	PDCD4	programmed cell death 4 [Source:HGNC Symbol;Acc:HGNC:8763]
29110	TBK1	TANK binding kinase 1 [Source:HGNC Symbol;Acc:HGNC:11584]
7520	XRCC5	X-ray repair cross complementing 5 [Source:HGNC Symbol;Acc:HGNC:12833]
9112	MTA1	metastasis associated 1 [Source:HGNC Symbol;Acc:HGNC:7410]
1314	COPA	COPI coat complex subunit alpha [Source:HGNC Symbol;Acc:HGNC:2230]
10165	SLC25A13	solute carrier family 25 member 13 [Source:HGNC Symbol;Acc:HGNC:10983]
154796	AMOT	angiomotin [Source:HGNC Symbol;Acc:HGNC:17810]
10207	PATJ	PATJ crumbs cell polarity complex component [Source:HGNC Symbol;Acc:HGNC:28881]
10284	SAP18	Sin3A associated protein 18 [Source:HGNC Symbol;Acc:HGNC:10530]
10376	TUBA1B	tubulin alpha 1b [Source:HGNC Symbol;Acc:HGNC:18809]
10382	TUBB4A	tubulin beta 4A class IVa [Source:HGNC Symbol;Acc:HGNC:20774]
10413	YAP1	Yes1 associated transcriptional regulator [Source:HGNC Symbol;Acc:HGNC:16262]
10480	EIF3M	eukaryotic translation initiation factor 3 subunit M [Source:HGNC Symbol;Acc:HGNC:24460]
10521	DDX17	DEAD-box helicase 17 [Source:HGNC Symbol;Acc:HGNC:2740]
10612	TRIM3	tripartite motif containing 3 [Source:HGNC Symbol;Acc:HGNC:10064]
10973	ASCC3	activating signal cointegrator 1 complex subunit 3 [Source:HGNC Symbol;Acc:HGNC:18697]
10985	GCN1	GCN1 activator of EIF2AK4 [Source:HGNC Symbol;Acc:HGNC:4199]
1107	CHD3	chromodomain helicase DNA binding protein 3 [Source:HGNC Symbol;Acc:HGNC:1918]
1108	CHD4	chromodomain helicase DNA binding protein 4 [Source:HGNC Symbol;Acc:HGNC:1919]
11198	SUPT16H	SPT16 homolog, facilitates chromatin remodeling subunit [Source:HGNC Symbol;Acc:HGNC:11465]
11284	PNKP	polynucleotide kinase 3'-phosphatase [Source:HGNC Symbol;Acc:HGNC:9154]
142	PARP1	poly(ADP-ribose) polymerase 1 [Source:HGNC Symbol;Acc:HGNC:270]
154810	AMOTL1	angiomotin like 1 [Source:HGNC Symbol;Acc:HGNC:17811]
1654	DDX3X	DEAD-box helicase 3 X-linked [Source:HGNC Symbol;Acc:HGNC:2745]
192111	PGAM5	PGAM family member 5, mitochondrial serine/threonine protein phosphatase [Source:HGNC Symbol;Acc:HGNC:28763]
2010	EMD	emerin [Source:HGNC Symbol;Acc:HGNC:3331]
220717	RPLP0P6	ribosomal protein lateral stalk subunit P0 pseudogene 6 [Source:HGNC Symbol;Acc:HGNC:36404]
221613	H2AC1	H2A clustered histone 1 [Source:HGNC Symbol;Acc:HGNC:18729]
23028	KDM1A	lysine demethylase 1A [Source:HGNC Symbol;Acc:HGNC:29079]
23077	MYCBP2	MYC binding protein 2 [Source:HGNC Symbol;Acc:HGNC:23386]
23186	RCOR1	REST corepressor 1 [Source:HGNC Symbol;Acc:HGNC:17441]
23195	MDN1	midasin AAA ATPase 1 [Source:HGNC Symbol;Acc:HGNC:18302]
23451	SF3B1	splicing factor 3b subunit 1 [Source:HGNC Symbol;Acc:HGNC:10768]
255626	H2BC1	H2B clustered histone 1 [Source:HGNC Symbol;Acc:HGNC:18730]
25962	VIRMA	vir like m6A methyltransferase associated [Source:HGNC Symbol;Acc:HGNC:24500]
26145	IRF2BP1	interferon regulatory factor 2 binding protein 1 [Source:HGNC Symbol;Acc:HGNC:21728]
27043	PELP1	proline, glutamate and leucine rich protein 1 [Source:HGNC Symbol;Acc:HGNC:30134]
27316	RBMX	RNA binding motif protein X-linked [Source:HGNC Symbol;Acc:HGNC:9910]
28908	IGKV4-1	immunoglobulin kappa variable 4-1 [Source:HGNC Symbol;Acc:HGNC:5834]
2956	MSH6	mutS homolog 6 [Source:HGNC Symbol;Acc:HGNC:7329]
3191	HNRNPL	heterogeneous nuclear ribonucleoprotein L [Source:HGNC Symbol;Acc:HGNC:5045]
3209	HOXA13	homeobox A13 [Source:HGNC Symbol;Acc:HGNC:5102]
3646	EIF3E	eukaryotic translation initiation factor 3 subunit E [Source:HGNC Symbol;Acc:HGNC:3277]
4670	HNRNPM	heterogeneous nuclear ribonucleoprotein M [Source:HGNC Symbol;Acc:HGNC:5046]
4736	RPL10A	ribosomal protein L10a [Source:HGNC Symbol;Acc:HGNC:10299]
50485	SMARCAL1	SWI/SNF related, matrix associated, actin dependent regulator of chromatin, subfamily a like 1 [Source:HGNC Symbol;Acc:HGNC:11102]
51121	RPL26L1	ribosomal protein L26 like 1 [Source:HGNC Symbol;Acc:HGNC:17050]
51366	UBR5	ubiquitin protein ligase E3 component n-recognin 5 [Source:HGNC Symbol;Acc:HGNC:16806]
51386	EIF3L	eukaryotic translation initiation factor 3 subunit L [Source:HGNC Symbol;Acc:HGNC:18138]
51602	NOP58	NOP58 ribonucleoprotein [Source:HGNC Symbol;Acc:HGNC:29926]
51773	RSF1	remodeling and spacing factor 1 [Source:HGNC Symbol;Acc:HGNC:18118]
5428	POLG	DNA polymerase gamma, catalytic subunit [Source:HGNC Symbol;Acc:HGNC:9179]
54840	APTX	aprataxin [Source:HGNC Symbol;Acc:HGNC:15984]
54881	TEX10	testis expressed 10 [Source:HGNC Symbol;Acc:HGNC:25988]
54897	CASZ1	castor zinc finger 1 [Source:HGNC Symbol;Acc:HGNC:26002]
55183	RIF1	replication timing regulatory factor 1 [Source:HGNC Symbol;Acc:HGNC:23207]
55210	ATAD3A	ATPase family AAA domain containing 3A [Source:HGNC Symbol;Acc:HGNC:25567]
55295	KLHL26	kelch like family member 26 [Source:HGNC Symbol;Acc:HGNC:25623]
55636	CHD7	chromodomain helicase DNA binding protein 7 [Source:HGNC Symbol;Acc:HGNC:20626]
57187	THOC2	THO complex 2 [Source:HGNC Symbol;Acc:HGNC:19073]
57418	WDR18	WD repeat domain 18 [Source:HGNC Symbol;Acc:HGNC:17956]
5783	PTPN13	protein tyrosine phosphatase non-receptor type 13 [Source:HGNC Symbol;Acc:HGNC:9646]
5928	RBBP4	RB binding protein 4, chromatin remodeling factor [Source:HGNC Symbol;Acc:HGNC:9887]
6125	RPL5	ribosomal protein L5 [Source:HGNC Symbol;Acc:HGNC:10360]
6129	RPL7	ribosomal protein L7 [Source:HGNC Symbol;Acc:HGNC:10363]
6130	RPL7A	ribosomal protein L7a [Source:HGNC Symbol;Acc:HGNC:10364]
6135	RPL11	ribosomal protein L11 [Source:HGNC Symbol;Acc:HGNC:10301]
6136	RPL12	ribosomal protein L12 [Source:HGNC Symbol;Acc:HGNC:10302]
6138	RPL15	ribosomal protein L15 [Source:HGNC Symbol;Acc:HGNC:10306]
6143	RPL19	ribosomal protein L19 [Source:HGNC Symbol;Acc:HGNC:10312]
6156	RPL30	ribosomal protein L30 [Source:HGNC Symbol;Acc:HGNC:10333]
6157	RPL27A	ribosomal protein L27a [Source:HGNC Symbol;Acc:HGNC:10329]
6161	RPL32	ribosomal protein L32 [Source:HGNC Symbol;Acc:HGNC:10336]
6191	RPS4X	ribosomal protein S4 X-linked [Source:HGNC Symbol;Acc:HGNC:10424]
6202	RPS8	ribosomal protein S8 [Source:HGNC Symbol;Acc:HGNC:10441]
6210	RPS15A	ribosomal protein S15a [Source:HGNC Symbol;Acc:HGNC:10389]
6217	RPS16	ribosomal protein S16 [Source:HGNC Symbol;Acc:HGNC:10396]
6218	RPS17	ribosomal protein S17 [Source:HGNC Symbol;Acc:HGNC:10397]
6222	RPS18	ribosomal protein S18 [Source:HGNC Symbol;Acc:HGNC:10401]
6224	RPS20	ribosomal protein S20 [Source:HGNC Symbol;Acc:HGNC:10405]
6227	RPS21	ribosomal protein S21 [Source:HGNC Symbol;Acc:HGNC:10409]
6229	RPS24	ribosomal protein S24 [Source:HGNC Symbol;Acc:HGNC:10411]
6230	RPS25	ribosomal protein S25 [Source:HGNC Symbol;Acc:HGNC:10413]
64207	IRF2BPL	interferon regulatory factor 2 binding protein like [Source:HGNC Symbol;Acc:HGNC:14282]
6429	SRSF4	serine and arginine rich splicing factor 4 [Source:HGNC Symbol;Acc:HGNC:10786]
6594	SMARCA1	SWI/SNF related, matrix associated, actin dependent regulator of chromatin, subfamily a, member 1 [Source:HGNC Symbol;Acc:HGNC:11097]
6942	TCF20	transcription factor 20 [Source:HGNC Symbol;Acc:HGNC:11631]
7003	TEAD1	TEA domain transcription factor 1 [Source:HGNC Symbol;Acc:HGNC:11714]
7156	TOP3A	DNA topoisomerase III alpha [Source:HGNC Symbol;Acc:HGNC:11992]
7515	XRCC1	X-ray repair cross complementing 1 [Source:HGNC Symbol;Acc:HGNC:12828]
7846	TUBA1A	tubulin alpha 1a [Source:HGNC Symbol;Acc:HGNC:20766]
81027	TUBB1	tubulin beta 1 class VI [Source:HGNC Symbol;Acc:HGNC:16257]
8239	USP9X	ubiquitin specific peptidase 9 X-linked [Source:HGNC Symbol;Acc:HGNC:12632]
8290	H3-4	H3.4 histone [Source:HGNC Symbol;Acc:HGNC:4778]
8347	H2BC4	H2B clustered histone 4 [Source:HGNC Symbol;Acc:HGNC:4757]
8359	H4C1	H4 clustered histone 1 [Source:HGNC Symbol;Acc:HGNC:4781]
8467	SMARCA5	SWI/SNF related, matrix associated, actin dependent regulator of chromatin, subfamily a, member 5 [Source:HGNC Symbol;Acc:HGNC:11101]
8655	DYNLL1	dynein light chain LC8-type 1 [Source:HGNC Symbol;Acc:HGNC:15476]
8663	EIF3C	eukaryotic translation initiation factor 3 subunit C [Source:HGNC Symbol;Acc:HGNC:3279]
8665	EIF3F	eukaryotic translation initiation factor 3 subunit F [Source:HGNC Symbol;Acc:HGNC:3275]
8667	EIF3H	eukaryotic translation initiation factor 3 subunit H [Source:HGNC Symbol;Acc:HGNC:3273]
8668	EIF3I	eukaryotic translation initiation factor 3 subunit I [Source:HGNC Symbol;Acc:HGNC:3272]
8683	SRSF9	serine and arginine rich splicing factor 9 [Source:HGNC Symbol;Acc:HGNC:10791]
8777	MPDZ	multiple PDZ domain crumbs cell polarity complex component [Source:HGNC Symbol;Acc:HGNC:7208]
8813	DPM1	dolichyl-phosphate mannosyltransferase subunit 1, catalytic [Source:HGNC Symbol;Acc:HGNC:3005]
8924	HERC2	HECT and RLD domain containing E3 ubiquitin protein ligase 2 [Source:HGNC Symbol;Acc:HGNC:4868]
9219	MTA2	metastasis associated 1 family member 2 [Source:HGNC Symbol;Acc:HGNC:7411]
93144	RPS10P5	ribosomal protein S10 pseudogene 5 [Source:HGNC Symbol;Acc:HGNC:15795]
9524	TECR	trans-2,3-enoyl-CoA reductase [Source:HGNC Symbol;Acc:HGNC:4551]
9678	PHF14	PHD finger protein 14 [Source:HGNC Symbol;Acc:HGNC:22203]
9686	VGLL4	vestigial like family member 4 [Source:HGNC Symbol;Acc:HGNC:28966]
9782	MATR3	matrin 3 [Source:HGNC Symbol;Acc:HGNC:6912]
9967	THRAP3	thyroid hormone receptor associated protein 3 [Source:HGNC Symbol;Acc:HGNC:22964]
